# Supplementary material for: Analysis of the effects of perfluorooctane sulfonate on COPD using network toxicology and molecular docking
Source: iScience. 2025 Aug 18;28(9):113372. doi: 10.1016/j.isci.2025.113372 (PMC12454616; doi:10.1016/j.isci.2025.113372)
Supplement: Document S1. The three TXT format datasets obtained from the GEO database, related to Figure 6 and Table 4 [file mmc1.xlsx]

## Sheet: Sheet1
Potential molecular targets of PFOS
MAPK1
ALB
AKR1B1
MAPKAPK2
AKR1C3
LCN2
APOA2
NR1I3
CA2
CASP7
AKR1C2
BMP2
THRB
STS
GSTP1
PIM1
TTR
AR
NR1H2
GC
CASP3
KIF11
ESR1
MAOB
PGR
PTPN1
ESRRG
PPIA
EPHB4
BCHE
NR3C2
CCNA2
CYP19A1
PRDX5
CHEK1
MMP13
RIDA
F2
CES1
CFB
SRC
HSD17B1
ADAM17
TYMS
EGFR
MAPK14
MAPK10
SULT2A1
NQO2
FABP4
PPARG
CMA1
CFD
PDPK1
BCAT2
IGF1R
HSD11B1
WAS
CDK5R1
PTPN11
SHBG
SEC14L2
GSTA1
AKR1C1
MET
MAPK8
BACE1
GSR
CDK2
RORA
DHODH
PDE4B
PPP5C
PNMT
Esr2
REN
PDE4D
DUSP6
ANXA5
NOS3
FNTA
PRKACA
HSPA8
KDR
TGFBR1
ADH5
MMP3
RXRA
F10
PLA2G2A
MTHFD1
LCK
MIF
TTPA
SULT2B1
PPARD
KYAT1
LTA4H
ADH1C
NQO1
CTSB
CA1
HSP90AA1
CTNNA1
GSK3B
GATM
HDAC8
FGFR1
DPP4
TNNC1
FABP5
SORD
MMP8
FABP3
TRAPPC3
FABP6
MDM2
SULT1E1
ADK
CYP2C9
IGLV2-8
NR1H3
PYGL
NR3C1
ACE
PCK1
FABP7
ESRRA
RBP4
NR1H4
PGF
PDK2
RARG
CDK6
MMP12
PARP1
AKT2
PDE3B
ERBB4
SOD2
HMGCR
SYK
FGF1
MTAP
ACP3
YARS1
SHMT1
PPARA
EPHX2
ITK
CCNT1
CBS
FGFR2
HNF4G
PIK3CG
PAH
AURKA
JAK3
HPN
CDA
IGF1
DHFR
CRABP2
FECH
GLO1
ALDH2
BLVRB
CBR1
CTSS
FKBP1A
NR1I2
CYP2C8
PDE5A
PLK1
CTSK
MAP2K1
RARB
HCK
SDS
THRA
CTSG
DCK
ELANE
SERPINA1
ABO
ZAP70
F7
GM2A
PRKCQ
ITGAL
DPEP1
IL2
TGM3
AMY1A
AMY1B
AMY1C
PADI4
ARSA
VDR
NMNAT1
CSK
ABL1
FDPS
RARA
RXRB
HNMT
DTYMK
GPI
UCK2
SETD7
TEK
MME
TPI1
OAT
MMP9
HSP90AB1
S100A9
BST1
PSAP
MMP2
ARG1
BIRC7
JAK2
CHIT1
TK1
ACADM
LGALS3
CTSF
XIAP
PPP1CC
GRB2
KIT
EIF4E
ALAD
GSTM1
FOLH1
INSR
BHMT
NT5M
HMOX1
GCK
AMD1
F11
CDK7
OTC
PIK3R1
HEXB
TPSB2
RFK
ACAT1
PCTP
STAT1
LYZ
TPH1
DUT
FKBP1B
CASP1
WARS1
BCL2L1
TGFB2
GSTA3
GSTT2B
KAT2B
AMY2A
GSTM2
GART
PROCR
HADH
TRDMT1
ADAM33
DCPS
FKBP3
FGG
Pfkfb1
MAOA
IVD
TMPRSS11D
TPO
ABCC1
IL4
ABCB1
ABCC4
INPP5A
