# Supplementary material for: Analysis of the effects of perfluorooctane sulfonate on COPD using network toxicology and molecular docking
Source: iScience. 2025 Aug 18;28(9):113372. doi: 10.1016/j.isci.2025.113372 (PMC12454616; doi:10.1016/j.isci.2025.113372)
Supplement: Document S2. The PDB (Protein DataBank) format files of the five core target proteins used as receptor molecules, and the 3D conformer SDF (Structure Data File) structure files of PFOS, related to Figure 7 and Table 5 [file mmc2.xlsx]

## Sheet: Sheet1
COPD-Associated Molecular Targets
TERT
PKHD1
BMPR2
CFTR
RTEL1
CYBB
TNF
PKD1
GAA
SERPINA1
ABCA3
IL6
NPC1
RTEL1-TNFRSF6B
AGL
TGFB1
NCF2
TP53
NOD2
CYBA
SFTPC
LMNA
GLA
SMPD1
SFTPB
ACE
IL10
VWF
GBA1
ENG
MMP1
SLC17A5
APOE
NOTCH1
HMOX1
APP
STAT3
ATP7B
NF1
GC
GBE1
MARS1
RET
PKD2
VDR
EIF2AK4
IFNG
HLA-DRB1
DYNC1H1
PSEN1
STAT1
COL1A1
MFN2
PIK3CA
IL1B
KRAS
BRAF
CRP
PARN
NLRP3
NCF4
PRSS1
HEXA
NAGLU
SQSTM1
IL1RN
COPD
SH3TC2
TBX4
TRB
TLR4
GALC
LRRK2
NEFL
MPZ
CXCL8
HEXB
CTLA4
MIR21
ABL1
POLG
AARS1
ATM
IGHMBP2
PTPN11
NKX2-1
MUC5B
TSC2
CTNNB1
NOS3
PTEN
JAG1
EGFR
ALB
SNCA
CAV1
SMAD4
PRKN
ELN
ELANE
G6PC1
ATP7A
NCF1
TUG1
AKT1
VCP
HBB
DNM2
KIT
FLNA
HRAS
MMP9
JAK2
ACVRL1
PINK1
NPC2
TTR
GDAP1
CBS
NRAS
H19
PYGM
CARD9
SFTPA1
EDN1
SLC37A4
CTRC
TRPV4
MTHFR
PRKAG2
FAM13A
BDNF-AS
COL1A2
FIG4
KIF1B
MAPT
RPL36A-HNRNPH2
SFTPD
PRX
MPO
CPA1
SBF2
PSAP
PDGFRB
CYP27A1
PRNP
HFE
INF2
LOC106627981
INS
SOD1
FBN1
MEG3
PMP22
SMAD9
TERC
MIR17
F2
HLA-B
CCL2
CEP290
REN
ABCA1
LOC110806263
IL4
RYR1
ABCA4
MEFV
SPINK1
CDKN2A
LAMP2
CSF2RA
HLA-DQB1
STXBP2
SFTPA2
BCKDHB
DSP
TSC1
BCKDHA
IL13
LIPA
GJB1
G6PD
KCNK3
CPS1
AR
NOTCH2
BRCA2
COL4A1
VHL
HSPB1
CYP2R1
GARS1
UMOD
FOXF1
AGT
PARK7
IL2RA
DBT
PDE3B
BCL2
CFH
MUC1
EDNRB
PDGFRA
MGST3
EGR2
CHRNB4
CASR
GATA3
MIR155
NFKB1
F5
TNFRSF1A
GATA4
MIR146A
BCR
MYH11
APOA1
MIR223
MYC
LRP5
FGFR1
NPPB
IL17A
ADA
BDNF
WT1
FAS
SMAD3
FOXP3
MYH7
ICAM1
PSEN2
ASPA
CLCN1
CYP46A1
GFAP
NDRG1
TNFRSF11B
GLB1
MGST1
IL1A
VEGFA
CARD11
NPPA
NOTCH3
IL10RA
PPARG
MBL2
COL4A4
NKX2-5
NOS2
MIR125A
SYNJ1
TTN
TBX5
IL2
SURF1
ELP1
BMAL2
HYKK
FGFR3
LEP
RAF1
IL18
BRCA1
PFKM
APOB
GUCY2D
SERPINE1
AGER
SLC19A3
PLEKHG5
ACTA2
MAP2K1
BSCL2
PRF1
CFTR-AS1
MED25
EPO
IGF1
CXCR4
CSF3
PLP1
TLR2
CLCN5
AGTR1
MTOR
PMS2
LTBP4
MIR126
ERBB2
HIF1A
MIR29A
MMACHC
IFNA1
F8
NCF4-AS1
JAK3
COL4A5
SOS1
TET2
ADIPOQ
CDH1
NPHS2
CUBN
PTPN22
TGFBR1
THBD
RUNX1
ADRB2
ABCB1
MYH9
IFIH1
CD40LG
GPT
IL10RB
IDUA
MIR140
SMAD2
MMP2
MT-CO1
TGFBR2
MVK
CCND1
EPHX1
ADAM17
ARSA
PIK3CG
SCN5A
TWNK
MTMR2
HNF1B
APC
B2M
FENDRR
SMAD6
SCGB1A1
TMEM67
MT-ND1
KDR
FN1
TNNT2
LRSAM1
SETBP1
ABCB4
FGFR2
F9
MME
DKC1
TF
GDNF
PLA2G6
MKS1
PHKA2
NPHP1
BMP4
PTGS2
PON1
SARS2
CP
EDN3
ITCH
IL12B
SPG11
GNAS
C3
EDNRA
COMT
SDHA
GATA6
SOX10
GNE
ZAP70
LDLR
FASLG
TBX1
LPL
IL5
FGF2
NTRK1
MORC2
MIR34A
FLNC
ATP2A2
XIAP
ABCD1
GSTP1
ALPL
ESR1
MIR20A
TNNI3
KMT2D
PAX2
DMD
SRC
ITGA3
NPHP3
HTT
MET
CCL11
GATA2
MIR22
CD4
BTK
EZH2
CCL5
MYBPC3
COL3A1
CSF2
MIR143
TGFB2
CBL
POMGNT1
RRM2B
GDF2
CALR
ALMS1
INVS
CTSD
SMN1
CD8A
IL7R
FCGR2A
SLC34A2
UCHL1
DES
JUP
CCR5
TINF2
CREBBP
LITAF
PGK1
COL4A3
MPL
LOC111674472
CSF1R
ACTC1
NFE2L2
AIRE
CAV3
GANAB
EGF
MMP3
MT-ATP6
CD36
CST3
TARDBP
MIF
FBLN5
SOX17
TYMP
TNFRSF11A
COL2A1
IDS
PRKCSH
MIR145
HBA1
CLN3
HLA-DQA1
MYO5B
NAGA
ACTG2
HSPB8
COPDA1
SPP1
BMPR1A
LOC126859690
GJB2
MT-ND5
RAG1
HLA-A
ASXL1
HLA-DPB1
GUSB
YARS1
MT-CO2
TREX1
RNASEH2B
MT-CYB
MMP12
SDHB
STAT5B
GJA1
SLC2A1
OFD1
PTCH1
IDH1
RHOA
SLC22A5
SAMHD1
CHD7
MYD88
SLC11A1
MT-CO3
CD40
CASP8
SERPINC1
SOD2-OT1
HGF
IL1R1
PYGL
HYDIN
MAPK1
MYH6
NPHP4
BMP6
HBA2
SPG7
GSTM1
MIR221
RPGR
OPA1
CLN6
MIR199A1
ITGAM
PNPLA2
FGF23
TRIM2
TIMP1
NPHS1
CD79A
BMP2
CC2D2A
ABCC8
LOC106029312
F3
MLH1
MIR451A
SEC63
JAK1
DNMT3A
LINC02605
PDCD1
MIR150
CAT
COL4A2
SNHG5
HHIP
PIK3CD
CSF3R
HNF1A
LINC-PINT
PRTN3
OCRL
ERCC2
PHKB
SLC7A7
TFG
CSF2RB
PTPRC
IFNGR1
ABCB11
LTA
HSPD1
MIR29C
TINCR
HADHA
CXCL10
SLC6A4
ATP2A1
IKZF1
SLC25A4
CHAT
NFAT5
CASP3
ERBB3
CERNA3
INPP5E
ALK
ACTA1
NFKBIA
RPGRIP1L
BAG3
MALAT1
PHOX2B
TH
ATP13A3
ARSB
TPM1
RAB7A
FLT4
CPT2
MIR132
NBN
PGR-AS1
IFT140
CCR2
PAH
DNAH5
PLAT
NEU1
TG
IDH2
CDKN2B-AS1
BLM
COL5A1
MECP2
SCO2
SGSH
HPS1
PLCG2
CYBC1
SLC6A3
HOTAIR
TPP1
HMGB1
ASAH1
RUNX2
SP110
ACHE
VCAM1
GRN
PLG
GAS5
NR3C1
TREM2
HSPA1A
MSH6
EP300
BBS1
COPA
MIR146B
BCS1L
LCAT
ALOX5
ETV6
TTC7A
TFRC
RBP4
AFF4
MIR142
SELP
PHKG2
PDGFB
UNC13D
AHI1
ZEB2
TLR3
L1CAM
ADAR
DNMT1
SOD2
DNAJC6
SLC34A1
GALNS
FGF10
LINC00229
MYLK
ACTB
HTR2A
MAP2K2
PHYH
EPCAM
BRIP1
MT-TL1
STING1
ALDOA
DLD
STK11
MSH2
SH2D1A
PEX7
MIR141
ACADVL
FBN2
NGF
AIFM1
KCNA5
MIR210
LMNB1
NDUFS4
HNRNPA2B1
CD14
IL33
IL23R
PVT1
SLC12A1
ATP13A2
POT1
PSMB8
SHH
GCDH
CYP27B1
PPT1
SUMF1
CCN2
MLC1
TYR
WFS1
ACE2
APOL1
NTRK2
SDCCAG8
SOX9
PLAU
MIR15A
IKBKB
MED12
FLT3
CDKN1B
SELE
CCL3
DYNC2H1
MIR133B
IKBKG
MIRLET7D
SYK
TNFSF11
PIK3R1
RELA
HSPG2
CXCR3
IL17F
MYL2
GM2A
ATRX
POMC
DCTN1
HPS4
RB1
BMPR1B
ADA2
EFEMP2
SMARCA4
NEAT1
FKRP
HLA-G
MIR30A
AHDC1
WDR19
CTC1
SHOC2
ENO3
LIG4
PALB2
FANCA
PRKAR1A
ERCC4
MEN1
SERPINA3
FLCN
NEK8
MIR16-1
RAG2
HNF4A
CHEK2
VPS35
MIR195
MIR34C
NR1H4
MALT1
EYA1
MPV17
FXN
FMR1
LOX
INSR
HP
NDP
ABCC6
MIR122
MGP
MIR204
PMM2
FBXO7
TGFB3
GJA5
CYP2C9
GGT1
TNFAIP3
PDE4A
NF2
PEX1
PROM1
MIRLET7C
RPL5
NLRC4
MT-ND2
TBK1
JUN
FGA
BSND
GNPTAB
FLT1
ADAMTS13
IL12RB1
TTC21B
CRB2
FUCA1
HNRNPA1
CDH23
MTR
DOCK8
SCNN1A
RNASE3
IL6R
IL2RG
CLEC7A
LOC111674475
MT-ND4
BBS2
ERBB4
HPRT1
DICER1
SETD2
KL
ATXN3
SFTA3
PDHA1
MIRLET7B
CCDC40
FCGR3A
HLA-C
RNASEH2A
HSPA4
MIR214
SLC2A2
CD55
ASS1
LAMA2
ITGB2
RNF213
NOP10
CD274
GSTT1
XDH
KNG1
CDKN1A
CHRNA3
CYP19A1
RNASEH2C
ABCG8
FBXW7
SST
NSD1
DCLRE1C
MCOLN1
CD19
GDF1
EPHB4
GLI3
SF3B1
SCN4A
ATP8B1
ABCC9
BMP7
CACNA1A
STN1
SIRT1
PSTPIP1
DNAH8
CNGB3
EIF2AK3
USH2A
IRAK4
PEX6
CYP17A1
ZIC3
SLC4A1
BAX
MUC5AC
NR4A2
PHKA1
FTL
GUCY2C
STAT4
NLRP12
GSK3B
TMEM216
HAMP
WAS
SMO
SDHC
LYST
MT-ND6
RYR2
ARG1
POLG2
IL17RA
OTC
FUS
AQP1
LCN2
NHLRC1
FHL1
RARB
SACS
MIR144
CACNA1C
ENPP1
SETX
P2RX7
LDHA
LMX1B
SDHD
CHI3L1
COL11A1
GHRL
LZTR1
IRF4
TSLP
KCNQ1
PCSK9
CYP11A1
SCARB2
HSD17B4
EIF2B5
IREB2
TBX20
MKKS
MYH14
OAS1
KCNH2
DNAH11
PTH
TLR9
SGCD
MIAT
CYP1B1
BBS7
NDUFAF2
NLRP1
CAPN3
MIR148A
LCK
TRPC6
MFSD8
KITLG
MIR98
PRKG1
IGF1R
ANGPT2
TBX18
BEST1
LRPPRC
DYSF
MT-ATP8
BBS4
CFI
BBS9
HGSNAT
PANK2
MMUT
FANCC
TRIM32
CXCR2
MIR106B
LRRC56
COX15
PNPLA3
IQCB1
FANCD2
IFNA2
GJC2
NRG1
CETP
GATA1
MAPK3
AGXT
CLCNKB
ABCC2
TP63
MIR203A
NDUFV1
OPTN
MIR320A
TTN-AS1
IGF2
MIR483
TCAP
CALCA
SORL1
CLN5
GP1BA
FGF20
LPIN2
ACADM
SP140
HTRA1
ACP5
TNFRSF1B
TK2
ATXN2
DHCR7
FANCI
POMT1
PIEZO1
CSF1
SGCB
CTSA
CDC42
VCAN
ETFDH
GCLC
BBS12
FREM2
ABCA7
CDK4
BCL6
COL7A1
SLPI
CXCL12
SLC12A6
PRPS1
MIR29B1
LOC130068093
FKTN
AMACR
MAN2B1
CR2
CYCS
MIR10A
CRYAB
MIR27A
IL3
MUSK
C4A
RIGI
HTRA2
UGT1A1
EPM2A
AGA
SLC25A13
PCCB
RMRP
DCDC2
TLR7
COQ2
TFAP2B
SMARCAL1
GPC3
CD27
ADM
MIR19A
CTNS
SBF1
HDAC9
COL5A2
SMARCB1
DNMT3B
BBS5
BBS10
MITF
GNB4
DGUOK
CD59
RAC1
CD28
FRAS1
DNM1L
SYP
PCCA
MIR7-3HG
F10
MAPK14
RPE65
PAX6
PPARGC1A
ABCG5
GSR
SLC12A3
GAPDH
LTF
GATA5
XRCC1
CYP1A1
SLC26A4
SLC2A10
HMGCR
ANKS6
THPO
PGM3
DNAI1
PEX5
ZFPM2
PRDM8
SCNN1B
PARP1
MIR192
FAH
PCNA
RETN
ALDH2
PLA2G7
NTRK3
VPS13B
TLR5
BGLAP
GPHN
LOC111674477
LRBA
FGF7
BCHE
F11
COL11A2
NPM1
CHIT1
CHGA
RASA1
LEPR
RAD21
CDKN1C
VCL
KRT7
AKT3
NDUFAF5
SOCS1
GLE1
CYP2D6
GNS
WNT5A
MDM2
PNKP
A2M
RAD51
DNASE1
IL15
STAT5A
PNP
STX3
F12
SELL
RDH12
TSFM
FANCE
KDM6A
HK1
KCNJ11
NEB
PRKDC
TPO
DHFR
PEX26
RAD51C
TFAM
MAPK8
TMEM43
TMEM231
BCL11A
TP73
IL2RB
RIPK1
ODAD3
IL22
VPS33B
MTTP
ERCC3
GCH1
ENO2
CLN8
AKT2
MIR183
NHP2
GDF15
FAM111B
IL4R
MIR486-1
COX10
LRP2
DPYD
DVL1
FCGR3B
CYP2E1
PECAM1
ABCD4
SPRED1
LGALS3
MIR424
HSPA1B
NAF1
LBR
MIR125B1
FLNB
ITPR1
IFT172
MIR181A1
SEC61A1
AGTR2
ACAD9
FANCB
ANGPT1
IFNB1
WRN
DNAJB11
MECOM
GREM1
SALL1
MTRR
ITGB3
AARS2
PGM1
HSP90AA1
CD34
ECE1
ALG8
DNAJB2
NOS1
F7
MIR23A
CREB1
SREBF1
FOXRED1
ASL
FANCG
MMP13
EMD
AFP
G6PC3
TAP2
LRP1
STX11
CD46
ARX
BIRC3
MIR494
AVP
MYOT
PEX10
RAB27A
CHRM3
SOX2
TSHR
CASP1
FGB
TEK
SPTLC1
PPP1CB
S100A8
NODAL
CPLANE1
IFNGR2
DNAAF3
NDE1
MYCN
PRKCD
CCDC39
LAMC2
CLU
MUTYH
MIR92A1
FANCL
EIF4G1
GFI1
CCDC65
CX3CR1
ODAD2
IL12A
PEX2
APOC3
ERCC6
ELMOD2
VPS13C
EIF2B2
CR1
TNFRSF13B
ERCC5
TNXB
MIR93
TMEM237
NKX2-6
ATG16L1
EIF2AK2
ACTN4
PLEC
SERPINF1
CTSK
SRSF2
CDKN2B
NDUFS7
MMP8
AFG3L2
MIR335
KMT2A
WNT9B
THBS1
LYN
MAOA
IL7
MMP7
MIR107
SLC34A3
MIR30D
SLC26A2
BTD
SBDS
TKT
CCL18
ATP11A
TYK2
TAB2
MT-ND3
XRCC2
SERPINH1
ACTN2
HDAC2
SLC9A3
SMC1A
SPARC
TCTN2
PITX2
PDE5A
ICOS
CARD14
DZIP1L
LDB3
GCK
TNFSF13B
MYL3
SELENON
LIPC
MRE11
EIF2B4
KCNN4
IRF5
FANCF
S100B
KCNJ2
NEFH
MYOD1
B9D1
CD86
CD44
ARHGDIA
STIM1
RIT1
SLC52A3
DPP9
BRD4
CD38
MIR31
S100A9
MTHFD1
FANCM
FGF8
ABCB7
KRT18
SOS2
WRAP53
ALDH18A1
FOXO1
UBA1
PEX12
VIP
LAMA3
ERCC1
TOLLIP
MYPN
TIMP2
SLC19A1
POSTN
MIR24-1
RAC2
SIGMAR1
PSENEN
POMT2
RASA2
TAP1
CCND2
HAVCR2
BICD2
ATP1A3
CYP21A2
CD81
MIR200A
AQP2
MATR3
BAP1
NIPBL
CCL4
MIR15B
STAT6
MIR10B
CYP3A4
SI
KIF5A
ADRB1
RPGRIP1
HCK
MIR181A2
FH
AXIN2
TOR1A
MMAB
PIEZO2
ODAD1
C9orf72
PKLR
MIR222
ZMPSTE24
COL9A3
CFB
CEP164
LMBRD1
ETHE1
MMADHC
RBCK1
CHCHD10
NR3C2
PRKACA
HULC
PEX3
PAX5
MIR130A
KCNJ1
APOH
CYP7B1
ETFA
LAMB2
C5
SGCA
EVC2
YAP1
ELOVL4
PLOD1
VEGFC
SMN2
CORO1A
MANBA
PGF
TPI1
ERCC8
BMP1
CTSB
ITGB1
AHR
SH2B3
COQ9
SLC29A3
GYPA
AAAS
TBP
ETFB
PRL
LPA
MMAA
HSD17B10
LRP6
DDR2
TCTN1
CEACAM3
IRF1
IGHE
AGK
NEK1
SOST
COX5A
CALM3
MIR26A1
MIR197
BCL2L1
HADHB
ZFYVE26
NPY
ARL13B
PPARA
CD80
BCL10
DDC
CEBPA
COL6A3
SERPINE2
OCA2
POR
ATP4A
NOX4
WWOX
FIP1L1
MIR423
SCNN1G
STX1A
PHGDH
ATL1
BACE1
SLC25A20
CXCL9
ABHD5
FARSB
NAT2
VAPB
CTSF
SCO1
ITK
SAA1
RHO
GNAQ
MIR33A
FLG
GPI
GZMB
GLDC
PKP2
MIR342
PEX16
DNAAF4
NDUFS1
GNA11
FBXL4
PEX13
RAPSN
RRAS
COL18A1
FOXC1
TAC1
GSN
CITED2
MIR148B
SLC6A8
DDX3X
CRH
TAFAZZIN
MIR18A
RPS6KB1
GIGYF2
ANKRD1
MIR23B
TCTN3
MTRFR
MT-TK
SUCLA2
UNC45A
RSPH4A
NT5E
COQ8A
ANXA5
HCRT
XPC
PEX19
GPT2
PTGS1
ATR
POLR3B
PEX11B
FADD
PON2
CSRP3
AHSG
SLC26A3
POLR2F
RECQL4
PTH1R
CCNO
GATM
MIR30E
COQ8B
DRD2
ANO5
DSTYK
STUB1
CXCL1
NDUFAF6
KRT5
MIR199B
ISG15
XPO1
SLC5A7
IGFBP3
CD2AP
MYO5A
OPA3
TYROBP
SLC18A3
HMBS
NQO1
PTX3
MT-TS1
CCR7
CHRNE
RMND1
F13A1
MYB
DNAI2
MYRF
YARS2
ATP1A1
SLC40A1
CCR1
GAMT
ARL6
TTC8
PIK3CB
PEX14
XPA
PIGA
RSPH1
RSPH9
NDUFS2
CHMP2B
UCA1
IL9
EPG5
MEF2C
SGCG
GHR
TMEM138
SCN9A
FOS
SAG
TGM2
KIF7
VPS33A
TUBA1A
ALDOB
NFU1
RAD50
TRIM63
VIM
VIPAS39
CD163
CIITA
TJP2
LAMB3
FOXO3
POLR3A
EIF2B3
NOX1
EXOSC3
ALG1
FCGR2B
CHUK
MB
COL6A1
AICDA
MIR99A
SCN1A
FOXJ1
PDP1
CYP1A2
TCF4
ADH1C
DPP4
IRS1
HEPACAM
CYP24A1
KIF5B
CDK5
BARD1
MIR26B
ANXA11
CLDN2
XK
AVPR2
SNCAIP
STAR
TUBB3
TRNT1
XPNPEP3
IL36RN
FTO
PDE4D
CCK
ZMYND10
DRC1
CXCR1
SMC3
SUFU
NR2F2
MAF
SOD3
MIR212
NME8
PODXL
DHTKD1
ACVR1
MTM1
FAT4
TPM3
SLC51B
MIR200B
WDR35
GRHPR
CPOX
HSPA5
DNAAF1
CFHR5
ITGA4
NDUFA10
CD3D
WNT1
ZNF423
MIR193A
MIR134
TGFA
TMEM70
HDAC4
MIR124-1
IHH
ITGAL
LOC113633877
CYP2C8
ACTG1
DYM
TRAPPC11
LMOD1
DKK1
KIF1A
PDHX
CALM2
ADAM10
DARS2
HLA-DPA1
MIR27B
STRA6
DBH
BACH2
CDK6
TRAF3IP2
C5AR1
NSD2
DNAAF2
KIAA0586
INSL6
AK2
SLC7A9
PLD3
NDUFA13
AGRN
ARID1A
KAT6B
ROBO1
NEK9
DNAAF11
AMT
TIA1
CA2
COL6A2
MOG
EIF2B1
B9D2
RPS27A
UBQLN2
CCR3
MT-TF
ADCY5
ADAMTS2
TPM2
MGME1
IL11
PIK3C2A
MMP14
MIR29B2
DOCK6
RARS2
ITGA8
SGO1
DNAL1
LOC126805877
SIX5
FAN1
ATP1A2
TRAF3
GH1
SP1
SUCLG1
CACNA1S
EPAS1
MYO7A
SPAST
CEACAM6
CERS1
HBG2
SLC18A2
SYNE1
TSPAN1
TRIP11
PAX3
KCNJ10
MYH3
GALK1
PLCE1
BIN1
CNTNAP1
ALG9
DNAAF19
CCL17
SLC52A2
LOC113664106
HDAC6
KCNJ5
MIR338
GRIN2B
TUBB4A
RSPH3
SNAI2
DAG1
GLIS2
WNT4
CCDC88C
ACD
ABCG2
DNA2
GSS
ALDH3A2
SKI
FGFR4
GRIN1
XBP1
TXN
TRAF6
DNAJC5
REEP1
CRELD1
FOXC2
BLK
SCN8A
PF4
PC
YY1
EXT2
FGF9
NRXN1
GAS8
SKIC2
CASP9
TLR1
PRDX1
HAVCR1
PLA2G2A
PAX8
DCN
IRF3
HSD3B2
MPI
MCCC2
HCN4
IL37
ANK2
IGH
APOA5
MIR106A
SLCO1B1
MCCC1
DSG2
RPA1
MIR154
AXDND1
LRRC37A2
MIR191
ADGRV1
SCN10A
APBB1
TIMP3
HFE-AS1
PDSS2
CEP83
SKIC3
IDO1
PIGL
GAN
CCR6
MYOC
LARS2
IFNAR2
AXL
HPS3
UBE3A
KCTD7
FOXG1
SLC13A5
CLCN7
SPAG1
LOC126861898
SLC25A15
CFAP298
PLN
TWIST1
CHRNG
DNAJB6
SLX4
DNAH1
LTBP2
HDAC1
HOGA1
CYLD-AS1
SOCS3
FKBP5
SERPING1
MIR182
POLD1
ATG7
POLE
SAR1B
TNXA
IL6ST
SLC10A2
MIR127
COL17A1
PCDH15
MCL1
CLCN2
PROS1
GALT
ALAS2
CCR4
SIX1
HTR1A
ATF6
DNAAF5
CYLD
EARS2
ANO1
NCSTN
ESR2
GSTM3
P2RY12
B4GALT7
FOXH1
MIR155HG
TNNC1
FPR1
DUOX2
GFRA1
NCAM1
HLCS
PRKCG
MT-TI
PLAUR
BUB1B
BCOR
ANKRD26
DSG1
MT-ND4L
CTSG
CHRND
IFNL3
OGG1
VRK1
NRTN
TRPV1
PRSS2
CDH2
APTX
KRT20
PMPCA
JPH2
CCL22
KCND3
ALS2
CEP104
MAP3K7
LIFR
FKBP10
MHRT
TTPA
PUS1
PACRG
ALAD
TGIF1
BICC1
C11orf65
ORAI1
HDAC8
ANG
CYP2C19
UCP2
HINT1
TOR1AIP1
CASP10
FOXN1
MIR196A2
MAGEL2
SGCE
WNK1
MIR151A
SCN1B
DNAJC13
PRDM16
PIK3R2
GMPPB
MIR200C
SCARB1
PDX1
MIR409
ROR2
MT-TS2
RBPJ
MIR30B
SNAP25
MUC2
PLOD2
CHRNA5
ATXN7
AQP5
IL1RL1
TULP1
ACO2
SLC22A4
ITPR3
ACVR2B
MIR9-1
GLI2
PTHLH
CYS1
NALCN
AIMP1
SLC20A2
MBP
LONP1
[truncated: 638 more rows]
