# Supplementary material for: Analysis of the effects of perfluorooctane sulfonate on COPD using network toxicology and molecular docking
Source: iScience. 2025 Aug 18;28(9):113372. doi: 10.1016/j.isci.2025.113372 (PMC12454616; doi:10.1016/j.isci.2025.113372)
Supplement: Table S1. Potential molecular targets of PFOS, related to Figure 2 [file mmc3.xlsx]

## Sheet: Sheet1
The overlapping targets between PFOS and COPD
MAPK1
ALB
LCN2
APOA2
CA2
BMP2
GSTP1
PIM1
TTR
AR
GC
CASP3
ESR1
MAOB
PGR
EPHB4
BCHE
NR3C2
CYP19A1
CHEK1
MMP13
F2
CFB
SRC
ADAM17
TYMS
EGFR
MAPK14
PPARG
IGF1R
WAS
PTPN11
SHBG
MET
MAPK8
BACE1
GSR
CDK2
DHODH
PDE4B
REN
PDE4D
ANXA5
NOS3
PRKACA
HSPA8
KDR
TGFBR1
MMP3
RXRA
F10
PLA2G2A
MTHFD1
LCK
MIF
TTPA
ADH1C
NQO1
CTSB
HSP90AA1
GSK3B
GATM
HDAC8
FGFR1
DPP4
TNNC1
MMP8
MDM2
CYP2C9
PYGL
NR3C1
ACE
RBP4
NR1H4
PGF
CDK6
MMP12
PARP1
AKT2
PDE3B
ERBB4
SOD2
HMGCR
SYK
YARS1
PPARA
EPHX2
ITK
CBS
FGFR2
PIK3CG
PAH
AURKA
JAK3
IGF1
DHFR
FECH
ALDH2
CTSS
CYP2C8
PDE5A
CTSK
MAP2K1
RARB
HCK
CTSG
ELANE
SERPINA1
ZAP70
F7
GM2A
ITGAL
IL2
ARSA
VDR
NMNAT1
ABL1
RARA
HNMT
GPI
TEK
MME
TPI1
OAT
MMP9
HSP90AB1
S100A9
PSAP
MMP2
ARG1
JAK2
CHIT1
ACADM
LGALS3
CTSF
XIAP
GRB2
KIT
ALAD
GSTM1
INSR
HMOX1
GCK
F11
OTC
PIK3R1
HEXB
ACAT1
STAT1
CASP1
BCL2L1
TGFB2
ADAM33
MAOA
TPO
IL4
ABCB1
ABCC4
