# Supplementary material for: Analysis of the effects of perfluorooctane sulfonate on COPD using network toxicology and molecular docking
Source: iScience. 2025 Aug 18;28(9):113372. doi: 10.1016/j.isci.2025.113372 (PMC12454616; doi:10.1016/j.isci.2025.113372)
Supplement: Table S2. COPD-associated molecular targets, related to Figure 2 [file mmc4.xlsx]

## Sheet: GO-BP
Category	ID	Description	GeneRatio	BgRatio	pvalue	p.adjust	qvalue	geneID	Count
BP	GO:1901700	response to oxygen-containing compound	79/157	1551/17910	2.74968e-42	1.42736e-38	6.17087e-39	MAPK1/LCN2/APOA2/CA2/GSTP1/PIM1/AR/CASP3/ESR1/MAOB/BCHE/MMP13/SRC/ADAM17/TYMS/EGFR/MAPK14/PPARG/IGF1R/PTPN11/MET/MAPK8/BACE1/CDK2/DHODH/PDE4B/REN/PDE4D/NOS3/PRKACA/TGFBR1/MMP3/RXRA/MIF/NQO1/GSK3B/MDM2/NR3C1/RBP4/NR1H4/MMP12/PARP1/AKT2/PDE3B/SOD2/HMGCR/PPARA/FGFR2/PIK3CG/JAK3/IGF1/DHFR/HCK/CTSG/ELANE/F7/IL2/VDR/ABL1/RARA/HNMT/TEK/MMP9/HSP90AB1/PSAP/MMP2/ARG1/JAK2/GRB2/ALAD/INSR/HMOX1/GCK/OTC/PIK3R…	79
BP	GO:0070887	cellular response to chemical stimulus	98/157	3100/17910	1.15776e-36	2.05565e-33	8.88713e-34	MAPK1/ALB/LCN2/CA2/BMP2/GSTP1/PIM1/AR/CASP3/ESR1/PGR/BCHE/NR3C2/CYP19A1/SRC/ADAM17/EGFR/MAPK14/PPARG/IGF1R/WAS/PTPN11/MET/MAPK8/BACE1/GSR/CDK2/PDE4B/REN/PDE4D/NOS3/PRKACA/HSPA8/KDR/TGFBR1/MMP3/RXRA/MIF/NQO1/CTSB/HSP90AA1/GSK3B/FGFR1/MDM2/CYP2C9/NR3C1/NR1H4/PGF/MMP12/PARP1/AKT2/PDE3B/ERBB4/SOD2/HMGCR/SYK/PPARA/EPHX2/FGFR2/PIK3CG/JAK3/IGF1/DHFR/CTSS/CYP2C8/RARB/HCK/CTSG/F7/IL2/VDR/ABL1/RARA/MME/MMP…	98
BP	GO:0042221	response to chemical	115/157	4520/17910	1.18801e-36	2.05565e-33	8.88713e-34	MAPK1/ALB/LCN2/APOA2/CA2/BMP2/GSTP1/PIM1/AR/CASP3/ESR1/MAOB/PGR/BCHE/NR3C2/CYP19A1/MMP13/SRC/ADAM17/TYMS/EGFR/MAPK14/PPARG/IGF1R/WAS/PTPN11/MET/MAPK8/BACE1/GSR/CDK2/DHODH/PDE4B/REN/PDE4D/NOS3/PRKACA/HSPA8/KDR/TGFBR1/MMP3/RXRA/LCK/MIF/TTPA/NQO1/CTSB/HSP90AA1/GSK3B/FGFR1/TNNC1/MDM2/CYP2C9/NR3C1/RBP4/NR1H4/PGF/MMP12/PARP1/AKT2/PDE3B/ERBB4/SOD2/HMGCR/SYK/PPARA/EPHX2/FGFR2/PIK3CG/JAK3/IGF1/DHFR/CTSS/C…	115
BP	GO:0010033	response to organic substance	98/157	3138/17910	3.35231e-36	4.35046e-33	1.88082e-33	MAPK1/LCN2/APOA2/CA2/BMP2/GSTP1/PIM1/AR/CASP3/ESR1/MAOB/PGR/BCHE/NR3C2/MMP13/SRC/ADAM17/TYMS/EGFR/MAPK14/PPARG/IGF1R/WAS/PTPN11/MAPK8/BACE1/DHODH/PDE4B/REN/PDE4D/NOS3/PRKACA/HSPA8/KDR/TGFBR1/MMP3/RXRA/MIF/NQO1/CTSB/HSP90AA1/GSK3B/FGFR1/MDM2/NR3C1/RBP4/NR1H4/PGF/MMP12/PARP1/AKT2/PDE3B/ERBB4/SOD2/HMGCR/SYK/PPARA/FGFR2/PIK3CG/JAK3/IGF1/DHFR/CTSS/RARB/HCK/CTSG/ELANE/F7/IL2/VDR/ABL1/RARA/HNMT/TEK/MME/…	98
BP	GO:0065008	regulation of biological quality	102/157	3661/17910	7.75965e-34	8.05607e-31	3.48286e-31	MAPK1/ALB/LCN2/APOA2/CA2/BMP2/GSTP1/PIM1/TTR/AR/CASP3/ESR1/MAOB/BCHE/CYP19A1/F2/SRC/ADAM17/EGFR/MAPK14/PPARG/IGF1R/WAS/PTPN11/MET/MAPK8/BACE1/DHODH/PDE4B/REN/PDE4D/ANXA5/NOS3/PRKACA/HSPA8/KDR/F10/LCK/MIF/TTPA/NQO1/HSP90AA1/GSK3B/GATM/HDAC8/FGFR1/DPP4/TNNC1/MMP8/MDM2/PYGL/ACE/RBP4/NR1H4/CDK6/PARP1/AKT2/ERBB4/SOD2/HMGCR/SYK/PPARA/EPHX2/PIK3CG/PAH/AURKA/JAK3/IGF1/CTSK/HCK/CTSG/ELANE/SERPINA1/F7/GM2A…	102
BP	GO:0009605	response to external stimulus	81/157	2331/17910	2.33645e-31	2.02142e-28	8.73914e-29	MAPK1/ALB/LCN2/BMP2/GSTP1/PIM1/CASP3/ESR1/MAOB/BCHE/CYP19A1/CHEK1/F2/CFB/SRC/ADAM17/TYMS/EGFR/MAPK14/PPARG/PTPN11/MET/MAPK8/BACE1/DHODH/PDE4B/REN/PDE4D/NOS3/HSPA8/KDR/MMP3/PLA2G2A/MIF/TTPA/NQO1/FGFR1/MMP8/MDM2/PYGL/NR1H4/PGF/CDK6/MMP12/HMGCR/SYK/PPARA/CBS/FGFR2/PIK3CG/IGF1/MAP2K1/HCK/CTSG/ELANE/F7/IL2/VDR/ABL1/RARA/TEK/MMP9/S100A9/ARG1/JAK2/CHIT1/LGALS3/XIAP/GRB2/KIT/ALAD/HMOX1/F11/OTC/PIK3R1/ACA…	81
BP	GO:0009719	response to endogenous stimulus	68/157	1560/17910	2.89238e-31	2.14491e-28	9.27302e-29	MAPK1/APOA2/CA2/BMP2/GSTP1/AR/CASP3/ESR1/MAOB/PGR/BCHE/NR3C2/SRC/ADAM17/TYMS/EGFR/PPARG/IGF1R/PTPN11/BACE1/PDE4B/REN/PDE4D/PRKACA/TGFBR1/RXRA/NQO1/CTSB/GSK3B/FGFR1/MDM2/NR3C1/NR1H4/PGF/PARP1/AKT2/PDE3B/ERBB4/SYK/PPARA/FGFR2/PIK3CG/JAK3/IGF1/CTSS/RARB/F7/VDR/ABL1/RARA/HNMT/TEK/HSP90AB1/MMP2/ARG1/JAK2/XIAP/GRB2/KIT/ALAD/INSR/GCK/OTC/PIK3R1/ACAT1/STAT1/BCL2L1/TGFB2	68
BP	GO:0006950	response to stress	100/157	3822/17910	1.66038e-30	1.07738e-27	4.6578e-28	MAPK1/ALB/LCN2/APOA2/CA2/BMP2/GSTP1/CASP3/ESR1/CYP19A1/CHEK1/F2/CFB/SRC/ADAM17/EGFR/MAPK14/PPARG/IGF1R/WAS/PTPN11/MET/MAPK8/GSR/CDK2/DHODH/REN/ANXA5/NOS3/PRKACA/HSPA8/TGFBR1/MMP3/F10/PLA2G2A/LCK/MIF/NQO1/CTSB/HSP90AA1/GSK3B/DPP4/MMP8/MDM2/NR1H4/CDK6/MMP12/PARP1/ERBB4/SOD2/HMGCR/SYK/PPARA/EPHX2/ITK/CBS/FGFR2/PIK3CG/AURKA/JAK3/IGF1/DHFR/CTSS/CTSK/MAP2K1/HCK/CTSG/ELANE/SERPINA1/F7/ITGAL/IL2/NMNAT1/A…	100
BP	GO:0071310	cellular response to organic substance	82/157	2564/17910	2.89596e-29	1.67032e-26	7.22127e-27	MAPK1/LCN2/CA2/BMP2/GSTP1/PIM1/AR/CASP3/ESR1/PGR/NR3C2/SRC/ADAM17/EGFR/MAPK14/PPARG/IGF1R/WAS/PTPN11/MAPK8/BACE1/PDE4B/REN/PDE4D/NOS3/PRKACA/HSPA8/KDR/TGFBR1/MMP3/RXRA/MIF/CTSB/HSP90AA1/GSK3B/FGFR1/MDM2/NR3C1/NR1H4/PGF/MMP12/PARP1/AKT2/PDE3B/ERBB4/SOD2/HMGCR/SYK/PPARA/FGFR2/PIK3CG/JAK3/IGF1/CTSS/RARB/HCK/CTSG/IL2/VDR/ABL1/RARA/MME/MMP9/HSP90AB1/PSAP/MMP2/ARG1/JAK2/XIAP/GRB2/KIT/ALAD/INSR/HMOX1/GC…	82
BP	GO:1901698	response to nitrogen compound	54/157	1006/17910	1.51186e-28	7.84805e-26	3.39292e-26	MAPK1/CA2/GSTP1/CASP3/BCHE/MMP13/SRC/TYMS/EGFR/MAPK14/PPARG/IGF1R/PTPN11/BACE1/CDK2/DHODH/PDE4B/REN/PDE4D/PRKACA/MMP3/NQO1/GSK3B/MDM2/NR1H4/MMP12/PARP1/AKT2/PDE3B/SYK/PPARA/PIK3CG/JAK3/IGF1/DHFR/F7/ABL1/HNMT/TEK/MMP9/HSP90AB1/MMP2/ARG1/JAK2/GRB2/ALAD/GSTM1/INSR/GCK/OTC/PIK3R1/STAT1/BCL2L1/ABCC4	54
前10
BP	GO:1901701	cellular response to oxygen-containing compound	55/157	1068/17910	3.24406e-28	1.5309e-25	6.61851e-26	MAPK1/LCN2/CA2/GSTP1/PIM1/AR/ESR1/SRC/EGFR/MAPK14/PPARG/IGF1R/PTPN11/MET/MAPK8/BACE1/CDK2/PDE4B/PDE4D/NOS3/PRKACA/MMP3/MIF/NQO1/GSK3B/MDM2/NR3C1/NR1H4/PARP1/AKT2/PDE3B/SOD2/HMGCR/FGFR2/PIK3CG/JAK3/IGF1/DHFR/HCK/CTSG/VDR/ABL1/RARA/MMP9/PSAP/MMP2/ARG1/JAK2/GRB2/INSR/GCK/PIK3R1/STAT1/CASP1/BCL2L1	55
BP	GO:0046903	secretion	65/157	1584/17910	3.62838e-28	1.56958e-25	6.78571e-26	MAPK1/ALB/LCN2/APOA2/CA2/GSTP1/TTR/MAOB/CYP19A1/SRC/EGFR/MAPK14/PTPN11/BACE1/DHODH/REN/ANXA5/HSPA8/PLA2G2A/MIF/CTSB/HSP90AA1/GSK3B/FGFR1/DPP4/MMP8/PYGL/ACE/RBP4/NR1H4/MMP12/ERBB4/HMGCR/SYK/PIK3CG/IGF1/CTSS/HCK/CTSG/ELANE/SERPINA1/GM2A/ITGAL/IL2/ARSA/VDR/ABL1/GPI/MME/MMP9/HSP90AB1/S100A9/PSAP/ARG1/JAK2/CHIT1/LGALS3/KIT/ALAD/HMOX1/GCK/HEXB/CASP1/TGFB2/ABCC4	65
BP	GO:0010243	response to organonitrogen compound	51/157	932/17910	3.09195e-27	1.23464e-24	5.33768e-25	MAPK1/CA2/GSTP1/CASP3/BCHE/MMP13/SRC/TYMS/EGFR/MAPK14/PPARG/IGF1R/PTPN11/BACE1/DHODH/PDE4B/REN/PDE4D/PRKACA/MMP3/GSK3B/MDM2/NR1H4/MMP12/PARP1/AKT2/PDE3B/SYK/PPARA/PIK3CG/JAK3/IGF1/DHFR/F7/ABL1/HNMT/TEK/MMP9/HSP90AB1/MMP2/ARG1/JAK2/GRB2/ALAD/INSR/GCK/OTC/PIK3R1/STAT1/BCL2L1/ABCC4	51
BP	GO:0002376	immune system process	86/157	3063/17910	6.21976e-27	2.3062e-24	9.97033e-25	MAPK1/LCN2/APOA2/CA2/GSTP1/PIM1/TTR/CASP3/ESR1/CYP19A1/F2/CFB/SRC/ADAM17/MAPK14/PPARG/IGF1R/WAS/PTPN11/MAPK8/PDE4B/PDE4D/PRKACA/HSPA8/KDR/TGFBR1/PLA2G2A/LCK/MIF/CTSB/HSP90AA1/DPP4/MMP8/PYGL/ACE/RBP4/NR1H4/CDK6/MMP12/PARP1/SYK/ITK/FGFR2/PIK3CG/JAK3/IGF1/CTSS/PDE5A/CTSK/MAP2K1/HCK/CTSG/ELANE/SERPINA1/ZAP70/F7/GM2A/ITGAL/IL2/ARSA/ABL1/RARA/GPI/TEK/MME/MMP9/HSP90AB1/S100A9/PSAP/ARG1/JAK2/CHIT1/LGALS3…	86
BP	GO:0014070	response to organic cyclic compound	49/157	878/17910	1.74116e-26	6.02559e-24	2.60503e-24	MAPK1/APOA2/CA2/BMP2/GSTP1/PIM1/AR/CASP3/ESR1/MAOB/PGR/BCHE/NR3C2/SRC/TYMS/EGFR/PPARG/DHODH/PDE4B/REN/PDE4D/PRKACA/TGFBR1/RXRA/NQO1/MDM2/NR3C1/NR1H4/PARP1/PPARA/PIK3CG/DHFR/RARB/F7/VDR/ABL1/RARA/HNMT/TEK/HSP90AB1/ARG1/JAK2/ALAD/OTC/ACAT1/STAT1/BCL2L1/TGFB2/ABCC4	49
BP	GO:0033993	response to lipid	49/157	883/17910	2.24704e-26	7.29024e-24	3.15177e-24	MAPK1/LCN2/APOA2/CA2/GSTP1/PIM1/AR/CASP3/ESR1/MAOB/PGR/BCHE/NR3C2/SRC/ADAM17/TYMS/EGFR/MAPK14/PPARG/MAPK8/PDE4B/REN/PDE4D/NOS3/TGFBR1/RXRA/MIF/NQO1/MDM2/NR3C1/RBP4/NR1H4/PARP1/PPARA/FGFR2/RARB/HCK/CTSG/ELANE/F7/VDR/ABL1/RARA/HNMT/ARG1/JAK2/ALAD/CASP1/TGFB2	49
BP	GO:0042493	response to drug	50/157	958/17910	9.89525e-26	3.02154e-23	1.3063e-23	MAPK1/LCN2/APOA2/CA2/GSTP1/CASP3/MAOB/BCHE/SRC/ADAM17/TYMS/EGFR/MAPK14/PPARG/PTPN11/MET/CDK2/DHODH/PDE4B/REN/KDR/MMP3/LCK/NQO1/MDM2/CYP2C9/NR3C1/RBP4/PGF/HMGCR/PPARA/FGFR2/DHFR/CYP2C8/F7/IL2/ABL1/RARA/HNMT/HSP90AB1/PSAP/ARG1/ALAD/HMOX1/OTC/STAT1/BCL2L1/TGFB2/ABCB1/ABCC4	50
BP	GO:0048583	regulation of response to stimulus	99/157	4275/17910	1.25317e-25	3.61401e-23	1.56244e-23	MAPK1/APOA2/BMP2/GSTP1/TTR/AR/ESR1/NR3C2/CYP19A1/CHEK1/F2/CFB/SRC/ADAM17/EGFR/MAPK14/PPARG/IGF1R/WAS/PTPN11/MET/MAPK8/BACE1/CDK2/PDE4B/REN/PDE4D/NOS3/PRKACA/HSPA8/KDR/TGFBR1/MMP3/F10/PLA2G2A/LCK/MIF/CTSB/HSP90AA1/GSK3B/FGFR1/TNNC1/MMP8/MDM2/NR1H4/PGF/CDK6/MMP12/PARP1/PDE3B/ERBB4/SOD2/HMGCR/SYK/PPARA/ITK/FGFR2/PIK3CG/AURKA/JAK3/IGF1/DHFR/CTSS/PDE5A/CTSK/MAP2K1/HCK/CTSG/ELANE/ZAP70/F7/ITGAL/IL2/NMN…	99
BP	GO:0009725	response to hormone	49/157	919/17910	1.34354e-25	3.6707e-23	1.58695e-23	APOA2/CA2/GSTP1/AR/CASP3/ESR1/MAOB/PGR/BCHE/NR3C2/SRC/TYMS/EGFR/PPARG/IGF1R/PTPN11/REN/PRKACA/RXRA/NQO1/CTSB/MDM2/NR3C1/NR1H4/PGF/PARP1/AKT2/PDE3B/PPARA/JAK3/CTSS/RARB/F7/VDR/RARA/HNMT/TEK/ARG1/JAK2/GRB2/KIT/ALAD/INSR/GCK/OTC/PIK3R1/ACAT1/STAT1/TGFB2	49
BP	GO:0010941	regulation of cell death	63/157	1659/17910	2.53186e-25	6.35543e-23	2.74763e-23	ALB/BMP2/GSTP1/PIM1/AR/CASP3/ESR1/SRC/ADAM17/EGFR/PPARG/IGF1R/MET/MAPK8/BACE1/DHODH/ANXA5/NOS3/KDR/TGFBR1/MMP3/LCK/MIF/TTPA/NQO1/CTSB/GSK3B/FGFR1/MDM2/NR1H4/PARP1/AKT2/SOD2/HMGCR/PPARA/FGFR2/PIK3CG/AURKA/JAK3/IGF1/RARB/HCK/IL2/VDR/NMNAT1/ABL1/RARA/TEK/MMP9/HSP90AB1/S100A9/PSAP/JAK2/LGALS3/XIAP/KIT/HMOX1/PIK3R1/STAT1/CASP1/BCL2L1/TGFB2/IL4	63
BP	GO:1902531	regulation of intracellular signal transduction	66/157	1838/17910	2.57107e-25	6.35543e-23	2.74763e-23	MAPK1/BMP2/GSTP1/AR/ESR1/NR3C2/CHEK1/F2/SRC/EGFR/MAPK14/IGF1R/PTPN11/MET/CDK2/REN/PDE4D/PRKACA/KDR/TGFBR1/F10/PLA2G2A/LCK/MIF/HSP90AA1/GSK3B/FGFR1/MMP8/MDM2/NR1H4/PARP1/PDE3B/ERBB4/SOD2/HMGCR/SYK/FGFR2/PIK3CG/AURKA/JAK3/IGF1/PDE5A/MAP2K1/ELANE/ZAP70/F7/IL2/NMNAT1/ABL1/TEK/MMP9/HSP90AB1/S100A9/PSAP/JAK2/XIAP/GRB2/KIT/INSR/HMOX1/PIK3R1/STAT1/CASP1/BCL2L1/TGFB2/IL4	66
BP	GO:0032940	secretion by cell	59/157	1449/17910	4.46165e-25	1.05275e-22	4.55131e-23	MAPK1/ALB/LCN2/APOA2/GSTP1/TTR/MAOB/CYP19A1/SRC/EGFR/MAPK14/PTPN11/BACE1/REN/ANXA5/HSPA8/MIF/CTSB/HSP90AA1/GSK3B/FGFR1/DPP4/MMP8/PYGL/RBP4/NR1H4/MMP12/HMGCR/SYK/PIK3CG/IGF1/CTSS/HCK/CTSG/ELANE/SERPINA1/GM2A/ITGAL/IL2/ARSA/ABL1/GPI/MME/MMP9/HSP90AB1/S100A9/PSAP/ARG1/JAK2/CHIT1/LGALS3/KIT/ALAD/HMOX1/GCK/HEXB/CASP1/TGFB2/ABCC4	59
BP	GO:0001775	cell activation	57/157	1342/17910	4.68594e-25	1.0576e-22	4.57228e-23	MAPK1/LCN2/GSTP1/TTR/CASP3/F2/SRC/ADAM17/EGFR/MAPK14/WAS/PTPN11/NOS3/HSPA8/TGFBR1/LCK/MIF/CTSB/HSP90AA1/DPP4/MMP8/PYGL/CDK6/SYK/ITK/PIK3CG/JAK3/IGF1/CTSS/PDE5A/CTSG/ELANE/SERPINA1/ZAP70/GM2A/ITGAL/IL2/ARSA/ABL1/RARA/GPI/MME/MMP9/HSP90AB1/S100A9/PSAP/ARG1/JAK2/CHIT1/LGALS3/GRB2/KIT/ALAD/HMOX1/PIK3R1/HEXB/IL4	57
BP	GO:0008219	cell death	71/157	2178/17910	5.20454e-25	1.1257e-22	4.8667e-23	MAPK1/ALB/LCN2/BMP2/GSTP1/PIM1/AR/CASP3/ESR1/CHEK1/SRC/ADAM17/EGFR/MAPK14/PPARG/IGF1R/MET/MAPK8/BACE1/DHODH/ANXA5/NOS3/KDR/TGFBR1/MMP3/LCK/MIF/TTPA/NQO1/CTSB/GSK3B/FGFR1/MDM2/PYGL/NR3C1/NR1H4/PARP1/AKT2/ERBB4/SOD2/HMGCR/YARS1/PPARA/FGFR2/PIK3CG/AURKA/JAK3/IGF1/RARB/HCK/IL2/VDR/NMNAT1/ABL1/RARA/TEK/MMP9/HSP90AB1/S100A9/PSAP/JAK2/LGALS3/XIAP/KIT/HMOX1/PIK3R1/STAT1/CASP1/BCL2L1/TGFB2/IL4	71
BP	GO:0071495	cellular response to endogenous stimulus	56/157	1305/17910	8.57403e-25	1.78031e-22	7.69677e-23	MAPK1/CA2/BMP2/GSTP1/AR/CASP3/ESR1/PGR/NR3C2/SRC/ADAM17/EGFR/PPARG/IGF1R/PTPN11/BACE1/PDE4B/REN/PDE4D/PRKACA/TGFBR1/RXRA/CTSB/GSK3B/FGFR1/MDM2/NR3C1/NR1H4/PGF/PARP1/AKT2/PDE3B/ERBB4/PPARA/FGFR2/PIK3CG/JAK3/IGF1/CTSS/RARB/VDR/ABL1/RARA/HSP90AB1/MMP2/ARG1/JAK2/XIAP/GRB2/KIT/INSR/GCK/PIK3R1/STAT1/BCL2L1/TGFB2	56
BP	GO:0080134	regulation of response to stress	61/157	1592/17910	1.27284e-24	2.54127e-22	1.09866e-22	MAPK1/BMP2/GSTP1/ESR1/CYP19A1/CHEK1/F2/CFB/SRC/EGFR/MAPK14/PPARG/IGF1R/WAS/PTPN11/MET/NOS3/PRKACA/HSPA8/MMP3/PLA2G2A/MIF/CTSB/HSP90AA1/GSK3B/MMP8/MDM2/NR1H4/CDK6/MMP12/PARP1/SOD2/HMGCR/SYK/PPARA/PIK3CG/IGF1/DHFR/CTSS/CTSK/MAP2K1/HCK/ELANE/F7/IL2/ABL1/TEK/MMP9/HSP90AB1/S100A9/PSAP/ARG1/JAK2/XIAP/F11/PIK3R1/STAT1/BCL2L1/TGFB2/IL4/ABCB1	61
BP	GO:0002682	regulation of immune system process	60/157	1570/17910	4.13435e-24	7.74283e-22	3.34744e-22	MAPK1/APOA2/CA2/PIM1/CASP3/ESR1/CYP19A1/F2/CFB/SRC/ADAM17/MAPK14/PPARG/WAS/PTPN11/MAPK8/PDE4B/PDE4D/PRKACA/LCK/MIF/CTSB/HSP90AA1/DPP4/MMP8/ACE/RBP4/NR1H4/CDK6/MMP12/SYK/ITK/JAK3/IGF1/CTSS/PDE5A/CTSK/HCK/CTSG/ELANE/ZAP70/F7/ITGAL/IL2/ABL1/RARA/GPI/HSP90AB1/S100A9/ARG1/JAK2/LGALS3/XIAP/GRB2/KIT/HMOX1/PIK3R1/STAT1/TGFB2/IL4	60
BP	GO:0048584	positive regulation of response to stimulus	72/157	2322/17910	4.17645e-24	7.74283e-22	3.34744e-22	MAPK1/BMP2/AR/ESR1/NR3C2/F2/CFB/SRC/ADAM17/EGFR/MAPK14/WAS/PTPN11/MET/MAPK8/PDE4B/PDE4D/PRKACA/KDR/TGFBR1/MMP3/F10/PLA2G2A/LCK/MIF/CTSB/HSP90AA1/GSK3B/FGFR1/MMP8/NR1H4/MMP12/PARP1/ERBB4/HMGCR/SYK/ITK/FGFR2/PIK3CG/IGF1/CTSS/PDE5A/CTSK/MAP2K1/HCK/CTSG/ELANE/ZAP70/F7/IL2/NMNAT1/ABL1/RARA/TEK/MMP9/HSP90AB1/S100A9/PSAP/ARG1/JAK2/LGALS3/XIAP/GRB2/KIT/INSR/HMOX1/PIK3R1/CASP1/BCL2L1/TGFB2/MAOA/IL4	72
BP	GO:0043067	regulation of programmed cell death	59/157	1539/17910	9.89065e-24	1.77043e-21	7.65404e-22	ALB/BMP2/GSTP1/PIM1/AR/CASP3/ESR1/SRC/ADAM17/EGFR/PPARG/IGF1R/MET/MAPK8/BACE1/DHODH/ANXA5/NOS3/KDR/TGFBR1/LCK/MIF/NQO1/CTSB/GSK3B/FGFR1/MDM2/NR1H4/PARP1/AKT2/SOD2/HMGCR/FGFR2/PIK3CG/AURKA/JAK3/IGF1/RARB/HCK/IL2/VDR/NMNAT1/ABL1/RARA/TEK/MMP9/HSP90AB1/S100A9/JAK2/LGALS3/XIAP/KIT/HMOX1/PIK3R1/STAT1/CASP1/BCL2L1/TGFB2/IL4	59
BP	GO:0010647	positive regulation of cell communication	62/157	1730/17910	1.599e-23	2.76681e-21	1.19617e-21	MAPK1/CA2/BMP2/AR/ESR1/NR3C2/CYP19A1/F2/SRC/ADAM17/EGFR/MAPK14/PTPN11/MET/MAPK8/KDR/TGFBR1/F10/PLA2G2A/LCK/MIF/HSP90AA1/GSK3B/FGFR1/MMP8/RBP4/NR1H4/MMP12/PARP1/ERBB4/HMGCR/SYK/FGFR2/PIK3CG/IGF1/PDE5A/MAP2K1/ELANE/ZAP70/F7/IL2/NMNAT1/ABL1/TEK/MME/MMP9/HSP90AB1/S100A9/PSAP/JAK2/XIAP/GRB2/KIT/INSR/HMOX1/GCK/PIK3R1/CASP1/BCL2L1/TGFB2/MAOA/IL4	62
BP	GO:0023056	positive regulation of signaling	62/157	1736/17910	1.92186e-23	3.20095e-21	1.38386e-21	MAPK1/CA2/BMP2/AR/ESR1/NR3C2/CYP19A1/F2/SRC/ADAM17/EGFR/MAPK14/PTPN11/MET/MAPK8/KDR/TGFBR1/F10/PLA2G2A/LCK/MIF/HSP90AA1/GSK3B/FGFR1/MMP8/RBP4/NR1H4/MMP12/PARP1/ERBB4/HMGCR/SYK/FGFR2/PIK3CG/IGF1/PDE5A/MAP2K1/ELANE/ZAP70/F7/IL2/NMNAT1/ABL1/TEK/MME/MMP9/HSP90AB1/S100A9/PSAP/JAK2/XIAP/GRB2/KIT/INSR/HMOX1/GCK/PIK3R1/CASP1/BCL2L1/TGFB2/MAOA/IL4	62
BP	GO:0012501	programmed cell death	67/157	2049/17910	1.97323e-23	3.20095e-21	1.38386e-21	MAPK1/ALB/LCN2/BMP2/GSTP1/PIM1/AR/CASP3/ESR1/CHEK1/SRC/ADAM17/EGFR/MAPK14/PPARG/IGF1R/MET/MAPK8/BACE1/DHODH/ANXA5/NOS3/KDR/TGFBR1/LCK/MIF/NQO1/CTSB/GSK3B/FGFR1/MDM2/PYGL/NR3C1/NR1H4/PARP1/AKT2/ERBB4/SOD2/HMGCR/YARS1/FGFR2/PIK3CG/AURKA/JAK3/IGF1/RARB/HCK/IL2/VDR/NMNAT1/ABL1/RARA/TEK/MMP9/HSP90AB1/S100A9/JAK2/LGALS3/XIAP/KIT/HMOX1/PIK3R1/STAT1/CASP1/BCL2L1/TGFB2/IL4	67
BP	GO:0045321	leukocyte activation	52/157	1186/17910	2.63951e-23	4.15203e-21	1.79503e-21	MAPK1/LCN2/GSTP1/TTR/CASP3/SRC/ADAM17/MAPK14/WAS/PTPN11/HSPA8/LCK/MIF/CTSB/HSP90AA1/DPP4/MMP8/PYGL/CDK6/SYK/ITK/PIK3CG/JAK3/IGF1/CTSS/PDE5A/CTSG/ELANE/SERPINA1/ZAP70/GM2A/ITGAL/IL2/ARSA/ABL1/RARA/GPI/MME/MMP9/HSP90AB1/S100A9/PSAP/ARG1/CHIT1/LGALS3/GRB2/KIT/ALAD/HMOX1/PIK3R1/HEXB/IL4	52
BP	GO:0032879	regulation of localization	76/157	2688/17910	3.45361e-23	5.27284e-21	2.27959e-21	MAPK1/APOA2/CA2/BMP2/GSTP1/AR/MAOB/CYP19A1/F2/SRC/ADAM17/EGFR/MAPK14/PPARG/IGF1R/WAS/PTPN11/MET/MAPK8/BACE1/PDE4B/REN/PDE4D/NOS3/PRKACA/HSPA8/KDR/TGFBR1/F10/LCK/MIF/HSP90AA1/GSK3B/HDAC8/FGFR1/DPP4/TNNC1/MMP8/MDM2/ACE/RBP4/NR1H4/CDK6/MMP12/PARP1/AKT2/ERBB4/SOD2/HMGCR/SYK/PPARA/PIK3CG/IGF1/CTSS/MAP2K1/HCK/ELANE/F7/IL2/ABL1/GPI/TEK/MMP9/HSP90AB1/ARG1/JAK2/LGALS3/INSR/HMOX1/GCK/PIK3R1/CASP1/BCL2L1/TG…	76
BP	GO:0002252	immune effector process	52/157	1197/17910	4.02912e-23	5.97576e-21	2.58349e-21	MAPK1/LCN2/APOA2/GSTP1/TTR/F2/CFB/SRC/ADAM17/MAPK14/WAS/HSPA8/MIF/CTSB/HSP90AA1/MMP8/PYGL/ACE/RBP4/MMP12/SYK/PIK3CG/JAK3/CTSS/HCK/CTSG/ELANE/SERPINA1/GM2A/ITGAL/IL2/ARSA/ABL1/RARA/GPI/MME/MMP9/HSP90AB1/S100A9/PSAP/ARG1/CHIT1/LGALS3/GRB2/KIT/ALAD/HMOX1/PIK3R1/HEXB/STAT1/TGFB2/IL4	52
BP	GO:0006915	apoptotic process	64/157	1907/17910	7.85653e-23	1.13287e-20	4.8977e-21	MAPK1/ALB/LCN2/BMP2/GSTP1/PIM1/AR/CASP3/ESR1/CHEK1/SRC/ADAM17/EGFR/MAPK14/PPARG/IGF1R/MAPK8/BACE1/DHODH/ANXA5/NOS3/KDR/TGFBR1/LCK/MIF/NQO1/CTSB/GSK3B/FGFR1/MDM2/NR3C1/NR1H4/PARP1/AKT2/ERBB4/SOD2/HMGCR/YARS1/FGFR2/PIK3CG/AURKA/JAK3/IGF1/RARB/HCK/IL2/VDR/NMNAT1/ABL1/RARA/TEK/MMP9/HSP90AB1/S100A9/JAK2/LGALS3/XIAP/HMOX1/PIK3R1/STAT1/CASP1/BCL2L1/TGFB2/IL4	64
BP	GO:1902533	positive regulation of intracellular signal transduction	48/157	1019/17910	1.00912e-22	1.41577e-20	6.12078e-21	MAPK1/BMP2/AR/ESR1/NR3C2/F2/SRC/EGFR/MAPK14/PTPN11/MET/KDR/TGFBR1/F10/PLA2G2A/LCK/MIF/HSP90AA1/FGFR1/MMP8/ERBB4/HMGCR/SYK/FGFR2/PIK3CG/IGF1/PDE5A/MAP2K1/ELANE/ZAP70/F7/IL2/NMNAT1/ABL1/TEK/HSP90AB1/S100A9/PSAP/JAK2/GRB2/KIT/INSR/HMOX1/PIK3R1/CASP1/BCL2L1/TGFB2/IL4	48
BP	GO:0009056	catabolic process	70/157	2320/17910	1.30045e-22	1.77649e-20	7.68025e-21	APOA2/CASP3/MAOB/CYP19A1/MMP13/SRC/EGFR/MAPK14/MET/MAPK8/CDK2/PDE4B/PDE4D/NOS3/PRKACA/HSPA8/KDR/MMP3/PLA2G2A/CTSB/HSP90AA1/GSK3B/MMP8/MDM2/CYP2C9/PYGL/ACE/MMP12/AKT2/PDE3B/HMGCR/PPARA/EPHX2/CBS/PIK3CG/PAH/AURKA/IGF1/ALDH2/CTSS/CYP2C8/PDE5A/CTSK/ELANE/GM2A/NMNAT1/ABL1/HNMT/GPI/MME/TPI1/MMP9/HSP90AB1/S100A9/PSAP/MMP2/ARG1/CHIT1/ACADM/ALAD/GSTM1/INSR/HMOX1/GCK/OTC/HEXB/ACAT1/MAOA/TPO/IL4	70
BP	GO:0042981	regulation of apoptotic process	57/157	1512/17910	1.75177e-22	2.33165e-20	1.00804e-20	ALB/BMP2/GSTP1/PIM1/AR/CASP3/ESR1/SRC/ADAM17/EGFR/PPARG/IGF1R/MAPK8/BACE1/DHODH/ANXA5/NOS3/KDR/TGFBR1/LCK/MIF/NQO1/CTSB/GSK3B/FGFR1/MDM2/NR1H4/PARP1/AKT2/SOD2/HMGCR/FGFR2/PIK3CG/AURKA/JAK3/IGF1/RARB/HCK/IL2/VDR/NMNAT1/ABL1/RARA/TEK/MMP9/HSP90AB1/S100A9/JAK2/LGALS3/XIAP/HMOX1/PIK3R1/STAT1/CASP1/BCL2L1/TGFB2/IL4	57
BP	GO:0006955	immune response	67/157	2148/17910	2.81628e-22	3.65482e-20	1.58008e-20	MAPK1/LCN2/APOA2/GSTP1/TTR/ESR1/F2/CFB/SRC/ADAM17/MAPK14/PPARG/IGF1R/WAS/PTPN11/MAPK8/PDE4B/PDE4D/PRKACA/HSPA8/PLA2G2A/LCK/MIF/CTSB/HSP90AA1/MMP8/PYGL/NR1H4/MMP12/SYK/ITK/PIK3CG/JAK3/CTSS/CTSK/HCK/CTSG/ELANE/SERPINA1/ZAP70/GM2A/ITGAL/IL2/ARSA/ABL1/RARA/GPI/MME/MMP9/HSP90AB1/S100A9/PSAP/ARG1/JAK2/CHIT1/LGALS3/XIAP/GRB2/KIT/ALAD/HMOX1/PIK3R1/HEXB/STAT1/CASP1/TGFB2/IL4	67
BP	GO:0006468	protein phosphorylation	62/157	1835/17910	3.5845e-22	4.53833e-20	1.96204e-20	MAPK1/BMP2/GSTP1/PIM1/AR/CASP3/EPHB4/CHEK1/F2/SRC/ADAM17/EGFR/MAPK14/IGF1R/PTPN11/MET/MAPK8/CDK2/REN/PDE4D/PRKACA/KDR/TGFBR1/PLA2G2A/LCK/MIF/HSP90AA1/GSK3B/FGFR1/MMP8/ACE/CDK6/AKT2/ERBB4/HMGCR/SYK/FGFR2/PIK3CG/AURKA/JAK3/IGF1/PDE5A/MAP2K1/HCK/CTSG/ELANE/ZAP70/IL2/NMNAT1/ABL1/RARA/TEK/MMP9/HSP90AB1/PSAP/JAK2/GRB2/KIT/INSR/PIK3R1/TGFB2/IL4	62
BP	GO:0060548	negative regulation of cell death	47/157	1003/17910	3.94975e-22	4.88171e-20	2.11049e-20	ALB/GSTP1/PIM1/AR/CASP3/SRC/EGFR/IGF1R/MET/MAPK8/ANXA5/NOS3/KDR/TGFBR1/MIF/TTPA/NQO1/GSK3B/MDM2/NR1H4/AKT2/SOD2/HMGCR/PPARA/FGFR2/PIK3CG/AURKA/JAK3/IGF1/RARB/HCK/IL2/NMNAT1/ABL1/RARA/TEK/MMP9/HSP90AB1/PSAP/JAK2/LGALS3/XIAP/KIT/HMOX1/PIK3R1/BCL2L1/IL4	47
BP	GO:0010646	regulation of cell communication	86/157	3589/17910	4.94522e-22	5.96991e-20	2.58096e-20	MAPK1/CA2/BMP2/GSTP1/TTR/AR/ESR1/BCHE/NR3C2/CYP19A1/CHEK1/F2/SRC/ADAM17/EGFR/MAPK14/PPARG/IGF1R/PTPN11/MET/MAPK8/BACE1/CDK2/REN/PDE4D/NOS3/PRKACA/KDR/TGFBR1/F10/PLA2G2A/LCK/MIF/HSP90AA1/GSK3B/FGFR1/DPP4/MMP8/MDM2/RBP4/NR1H4/PGF/MMP12/PARP1/PDE3B/ERBB4/SOD2/HMGCR/SYK/FGFR2/PIK3CG/AURKA/JAK3/IGF1/PDE5A/MAP2K1/ELANE/ZAP70/F7/IL2/NMNAT1/ABL1/RARA/GPI/TEK/MME/MMP9/HSP90AB1/S100A9/PSAP/ARG1/JAK2/LGALS3…	86
BP	GO:0042127	regulation of cell proliferation	59/157	1664/17910	5.16644e-22	6.09523e-20	2.63513e-20	MAPK1/BMP2/GSTP1/PIM1/AR/CASP3/ESR1/PGR/BCHE/F2/ADAM17/EGFR/MAPK14/PPARG/IGF1R/CDK2/NOS3/KDR/TGFBR1/MIF/FGFR1/DPP4/MDM2/ACE/RBP4/PGF/CDK6/MMP12/AKT2/ERBB4/SOD2/HMGCR/FGFR2/IGF1/PDE5A/MAP2K1/RARB/HCK/ELANE/ZAP70/IL2/VDR/ABL1/RARA/TEK/MMP9/MMP2/ARG1/JAK2/LGALS3/XIAP/KIT/INSR/HMOX1/STAT1/BCL2L1/TGFB2/IL4/ABCC4	59
BP	GO:0006796	phosphate-containing compound metabolic process	80/157	3115/17910	5.6709e-22	6.5417e-20	2.82815e-20	MAPK1/APOA2/BMP2/GSTP1/PIM1/AR/CASP3/EPHB4/CHEK1/F2/SRC/ADAM17/TYMS/EGFR/MAPK14/IGF1R/PTPN11/MET/MAPK8/CDK2/DHODH/PDE4B/REN/PDE4D/NOS3/PRKACA/HSPA8/KDR/TGFBR1/PLA2G2A/MTHFD1/LCK/MIF/HSP90AA1/GSK3B/FGFR1/MMP8/PYGL/ACE/NR1H4/CDK6/PARP1/AKT2/ERBB4/HMGCR/SYK/PPARA/EPHX2/FGFR2/PIK3CG/AURKA/JAK3/IGF1/PDE5A/MAP2K1/HCK/CTSG/ELANE/ZAP70/IL2/NMNAT1/ABL1/RARA/GPI/TEK/TPI1/MMP9/HSP90AB1/PSAP/JAK2/LGALS3/GRB2…	80
BP	GO:0006793	phosphorus metabolic process	80/157	3139/17910	9.33914e-22	1.0539e-19	4.55631e-20	MAPK1/APOA2/BMP2/GSTP1/PIM1/AR/CASP3/EPHB4/CHEK1/F2/SRC/ADAM17/TYMS/EGFR/MAPK14/IGF1R/PTPN11/MET/MAPK8/CDK2/DHODH/PDE4B/REN/PDE4D/NOS3/PRKACA/HSPA8/KDR/TGFBR1/PLA2G2A/MTHFD1/LCK/MIF/HSP90AA1/GSK3B/FGFR1/MMP8/PYGL/ACE/NR1H4/CDK6/PARP1/AKT2/ERBB4/HMGCR/SYK/PPARA/EPHX2/FGFR2/PIK3CG/AURKA/JAK3/IGF1/PDE5A/MAP2K1/HCK/CTSG/ELANE/ZAP70/IL2/NMNAT1/ABL1/RARA/GPI/TEK/TPI1/MMP9/HSP90AB1/PSAP/JAK2/LGALS3/GRB2…	80
BP	GO:0051239	regulation of multicellular organismal process	80/157	3144/17910	1.03555e-21	1.14373e-19	4.94465e-20	MAPK1/LCN2/APOA2/CA2/BMP2/GSTP1/PIM1/AR/ESR1/F2/SRC/ADAM17/EGFR/MAPK14/PPARG/IGF1R/PTPN11/MET/PDE4B/REN/PDE4D/NOS3/PRKACA/KDR/TGFBR1/RXRA/MIF/GSK3B/GATM/FGFR1/TNNC1/MMP8/MDM2/ACE/RBP4/NR1H4/PGF/CDK6/MMP12/PARP1/PDE3B/ERBB4/SOD2/HMGCR/SYK/PPARA/FGFR2/PIK3CG/AURKA/JAK3/IGF1/PDE5A/CTSK/MAP2K1/RARB/ELANE/ZAP70/F7/IL2/VDR/ABL1/RARA/GPI/TEK/MME/MMP9/HSP90AB1/S100A9/ARG1/JAK2/LGALS3/KIT/INSR/HMOX1/F11/P…	80
BP	GO:0023051	regulation of signaling	86/157	3635/17910	1.19633e-21	1.29378e-19	5.59338e-20	MAPK1/CA2/BMP2/GSTP1/TTR/AR/ESR1/BCHE/NR3C2/CYP19A1/CHEK1/F2/SRC/ADAM17/EGFR/MAPK14/PPARG/IGF1R/PTPN11/MET/MAPK8/BACE1/CDK2/REN/PDE4D/NOS3/PRKACA/KDR/TGFBR1/F10/PLA2G2A/LCK/MIF/HSP90AA1/GSK3B/FGFR1/DPP4/MMP8/MDM2/RBP4/NR1H4/PGF/MMP12/PARP1/PDE3B/ERBB4/SOD2/HMGCR/SYK/FGFR2/PIK3CG/AURKA/JAK3/IGF1/PDE5A/MAP2K1/ELANE/ZAP70/F7/IL2/NMNAT1/ABL1/RARA/GPI/TEK/MME/MMP9/HSP90AB1/S100A9/PSAP/ARG1/JAK2/LGALS3…	86
BP	GO:0009893	positive regulation of metabolic process	82/157	3313/17910	1.29571e-21	1.36326e-19	5.89374e-20	MAPK1/LCN2/APOA2/BMP2/GSTP1/PIM1/AR/CASP3/ESR1/MAOB/PGR/CHEK1/F2/SRC/ADAM17/EGFR/MAPK14/PPARG/IGF1R/WAS/PTPN11/MET/MAPK8/CDK2/NOS3/PRKACA/HSPA8/KDR/TGFBR1/RXRA/PLA2G2A/LCK/MIF/HSP90AA1/GSK3B/GATM/FGFR1/MMP8/MDM2/NR3C1/ACE/NR1H4/CDK6/MMP12/PARP1/AKT2/ERBB4/HMGCR/SYK/PPARA/EPHX2/FGFR2/PIK3CG/AURKA/IGF1/DHFR/PDE5A/MAP2K1/ELANE/IL2/VDR/NMNAT1/ABL1/RARA/TEK/MMP9/HSP90AB1/S100A9/PSAP/JAK2/XIAP/GRB2/KIT…	82
BP	GO:0002444	myeloid leukocyte mediated immunity	36/157	549/17910	1.3131e-21	1.36326e-19	5.89374e-20	MAPK1/LCN2/GSTP1/TTR/F2/ADAM17/MAPK14/HSPA8/MIF/CTSB/HSP90AA1/MMP8/PYGL/ACE/SYK/PIK3CG/CTSS/CTSG/ELANE/SERPINA1/GM2A/ITGAL/ARSA/GPI/MME/MMP9/HSP90AB1/S100A9/PSAP/ARG1/CHIT1/LGALS3/KIT/ALAD/HMOX1/HEXB	36
BP	GO:0009967	positive regulation of signal transduction	57/157	1591/17910	2.09822e-21	2.13565e-19	9.23301e-20	MAPK1/BMP2/AR/ESR1/NR3C2/F2/SRC/ADAM17/EGFR/MAPK14/PTPN11/MET/MAPK8/KDR/TGFBR1/F10/PLA2G2A/LCK/MIF/HSP90AA1/GSK3B/FGFR1/MMP8/NR1H4/MMP12/PARP1/ERBB4/HMGCR/SYK/FGFR2/PIK3CG/IGF1/PDE5A/MAP2K1/ELANE/ZAP70/F7/IL2/NMNAT1/ABL1/TEK/MMP9/HSP90AB1/S100A9/PSAP/JAK2/XIAP/GRB2/KIT/INSR/HMOX1/PIK3R1/CASP1/BCL2L1/TGFB2/MAOA/IL4	57
BP	GO:0008283	cell proliferation	63/157	1969/17910	2.51538e-21	2.51103e-19	1.08559e-19	MAPK1/BMP2/GSTP1/PIM1/AR/CASP3/ESR1/PGR/BCHE/F2/SRC/ADAM17/EGFR/MAPK14/PPARG/IGF1R/CDK2/NOS3/KDR/TGFBR1/RXRA/MIF/FGFR1/DPP4/MDM2/ACE/RBP4/PGF/CDK6/MMP12/AKT2/ERBB4/SOD2/HMGCR/FGFR2/PIK3CG/IGF1/PDE5A/MAP2K1/RARB/HCK/ELANE/ZAP70/IL2/VDR/ABL1/RARA/TEK/MMP9/MMP2/ARG1/JAK2/LGALS3/XIAP/KIT/INSR/HMOX1/STAT1/BCL2L1/TGFB2/IL4/ABCB1/ABCC4	63
BP	GO:0045055	regulated exocytosis	41/157	768/17910	2.75304e-21	2.69642e-19	1.16574e-19	MAPK1/ALB/LCN2/GSTP1/TTR/MAPK14/BACE1/ANXA5/HSPA8/MIF/CTSB/HSP90AA1/GSK3B/MMP8/PYGL/SYK/PIK3CG/IGF1/CTSS/HCK/CTSG/ELANE/SERPINA1/GM2A/ITGAL/ARSA/GPI/MME/MMP9/HSP90AB1/S100A9/PSAP/ARG1/CHIT1/LGALS3/KIT/ALAD/HMOX1/HEXB/TGFB2/ABCC4	41
BP	GO:0043069	negative regulation of programmed cell death	44/157	916/17910	4.43538e-21	4.26371e-19	1.84332e-19	ALB/GSTP1/PIM1/AR/CASP3/SRC/EGFR/IGF1R/MET/MAPK8/ANXA5/NOS3/KDR/TGFBR1/MIF/NQO1/GSK3B/MDM2/NR1H4/AKT2/SOD2/HMGCR/FGFR2/PIK3CG/AURKA/JAK3/IGF1/RARB/HCK/IL2/NMNAT1/ABL1/RARA/TEK/MMP9/HSP90AB1/JAK2/LGALS3/XIAP/KIT/HMOX1/PIK3R1/BCL2L1/IL4	44
BP	GO:0065009	regulation of molecular function	78/157	3065/17910	5.01044e-21	4.72894e-19	2.04445e-19	MAPK1/APOA2/BMP2/GSTP1/PIM1/TTR/AR/CASP3/ESR1/F2/SRC/ADAM17/EGFR/MAPK14/PPARG/IGF1R/WAS/PTPN11/MET/MAPK8/PDE4B/PDE4D/ANXA5/NOS3/PRKACA/TGFBR1/LCK/MIF/NQO1/CTSB/HSP90AA1/GSK3B/HDAC8/FGFR1/TNNC1/MMP8/MDM2/ACE/NR1H4/PGF/PARP1/AKT2/HMGCR/SYK/PPARA/ITK/FGFR2/PIK3CG/AURKA/IGF1/DHFR/CTSS/PDE5A/MAP2K1/HCK/ELANE/GM2A/IL2/VDR/ABL1/RARA/GPI/TEK/MMP9/HSP90AB1/S100A9/PSAP/JAK2/LGALS3/XIAP/KIT/INSR/HMOX1/PIK3R…	78
BP	GO:0009636	response to toxic substance	34/157	499/17910	6.15189e-21	5.70258e-19	2.46538e-19	MAPK1/ALB/LCN2/GSTP1/CASP3/MAOB/SRC/TYMS/MET/GSR/NOS3/KDR/TTPA/NQO1/MDM2/RBP4/SOD2/HMGCR/PPARA/EPHX2/FGFR2/DHFR/IL2/ABL1/RARA/S100A9/PSAP/ARG1/ALAD/GSTM1/HMOX1/STAT1/BCL2L1/TPO	34
BP	GO:0050776	regulation of immune response	46/157	1033/17910	9.73253e-21	8.86344e-19	3.8319e-19	MAPK1/APOA2/ESR1/F2/CFB/SRC/MAPK14/PPARG/WAS/PTPN11/MAPK8/PDE4B/PDE4D/PRKACA/LCK/MIF/CTSB/HSP90AA1/NR1H4/MMP12/SYK/ITK/JAK3/CTSS/CTSK/HCK/CTSG/ELANE/ZAP70/ITGAL/IL2/ABL1/RARA/HSP90AB1/S100A9/ARG1/JAK2/LGALS3/XIAP/GRB2/KIT/HMOX1/PIK3R1/STAT1/TGFB2/IL4	46
BP	GO:0002684	positive regulation of immune system process	47/157	1087/17910	1.10367e-20	9.87787e-19	4.27047e-19	MAPK1/CA2/ESR1/F2/CFB/SRC/ADAM17/MAPK14/WAS/PTPN11/PDE4B/PDE4D/PRKACA/LCK/MIF/CTSB/HSP90AA1/DPP4/MMP8/RBP4/NR1H4/MMP12/SYK/ITK/IGF1/CTSS/CTSK/HCK/CTSG/ELANE/ZAP70/F7/IL2/ABL1/RARA/GPI/HSP90AB1/S100A9/ARG1/LGALS3/XIAP/GRB2/HMOX1/PIK3R1/STAT1/TGFB2/IL4	47
BP	GO:0016310	phosphorylation	66/157	2243/17910	1.66089e-20	1.4613e-18	6.3176e-19	MAPK1/BMP2/GSTP1/PIM1/AR/CASP3/EPHB4/CHEK1/F2/SRC/ADAM17/EGFR/MAPK14/IGF1R/PTPN11/MET/MAPK8/CDK2/REN/PDE4D/PRKACA/KDR/TGFBR1/PLA2G2A/LCK/MIF/HSP90AA1/GSK3B/FGFR1/MMP8/ACE/CDK6/AKT2/ERBB4/HMGCR/SYK/PPARA/FGFR2/PIK3CG/AURKA/JAK3/IGF1/PDE5A/MAP2K1/HCK/CTSG/ELANE/ZAP70/IL2/NMNAT1/ABL1/RARA/GPI/TEK/TPI1/MMP9/HSP90AB1/PSAP/JAK2/GRB2/KIT/INSR/GCK/PIK3R1/TGFB2/IL4	66
BP	GO:0048870	cell motility	56/157	1611/17910	2.2706e-20	1.93225e-18	8.35362e-19	MAPK1/BMP2/GSTP1/EPHB4/CYP19A1/F2/SRC/ADAM17/EGFR/MAPK14/PPARG/IGF1R/WAS/PTPN11/MET/PDE4B/PDE4D/NOS3/KDR/TGFBR1/F10/LCK/MIF/FGFR1/DPP4/MDM2/ACE/CDK6/MMP12/AKT2/ERBB4/SOD2/SYK/PIK3CG/IGF1/MAP2K1/HCK/ELANE/ZAP70/F7/ITGAL/ABL1/GPI/TEK/MMP9/S100A9/JAK2/LGALS3/GRB2/KIT/INSR/HMOX1/PIK3R1/HEXB/TGFB2/IL4	56
BP	GO:0051674	localization of cell	56/157	1611/17910	2.2706e-20	1.93225e-18	8.35362e-19	MAPK1/BMP2/GSTP1/EPHB4/CYP19A1/F2/SRC/ADAM17/EGFR/MAPK14/PPARG/IGF1R/WAS/PTPN11/MET/PDE4B/PDE4D/NOS3/KDR/TGFBR1/F10/LCK/MIF/FGFR1/DPP4/MDM2/ACE/CDK6/MMP12/AKT2/ERBB4/SOD2/SYK/PIK3CG/IGF1/MAP2K1/HCK/ELANE/ZAP70/F7/ITGAL/ABL1/GPI/TEK/MMP9/S100A9/JAK2/LGALS3/GRB2/KIT/INSR/HMOX1/PIK3R1/HEXB/TGFB2/IL4	56
BP	GO:0002366	leukocyte activation involved in immune response	38/157	684/17910	2.66188e-20	2.22868e-18	9.63519e-19	MAPK1/LCN2/GSTP1/TTR/MAPK14/HSPA8/MIF/CTSB/HSP90AA1/MMP8/PYGL/SYK/PIK3CG/JAK3/CTSS/CTSG/ELANE/SERPINA1/GM2A/ITGAL/IL2/ARSA/ABL1/RARA/GPI/MME/MMP9/HSP90AB1/S100A9/PSAP/ARG1/CHIT1/LGALS3/KIT/ALAD/HMOX1/HEXB/IL4	38
BP	GO:0035556	intracellular signal transduction	71/157	2624/17910	3.09262e-20	2.54822e-18	1.10167e-18	MAPK1/BMP2/GSTP1/AR/CASP3/ESR1/NR3C2/CHEK1/F2/SRC/EGFR/MAPK14/IGF1R/WAS/PTPN11/MET/MAPK8/CDK2/REN/PDE4D/PRKACA/KDR/TGFBR1/F10/PLA2G2A/LCK/MIF/HSP90AA1/GSK3B/FGFR1/MMP8/MDM2/NR1H4/PARP1/AKT2/PDE3B/ERBB4/SOD2/HMGCR/SYK/ITK/FGFR2/PIK3CG/AURKA/JAK3/IGF1/PDE5A/MAP2K1/ELANE/ZAP70/F7/IL2/NMNAT1/ABL1/TEK/MMP9/HSP90AB1/S100A9/PSAP/JAK2/XIAP/GRB2/KIT/INSR/HMOX1/PIK3R1/STAT1/CASP1/BCL2L1/TGFB2/IL4	71
BP	GO:0002263	cell activation involved in immune response	38/157	688/17910	3.25407e-20	2.63936e-18	1.14107e-18	MAPK1/LCN2/GSTP1/TTR/MAPK14/HSPA8/MIF/CTSB/HSP90AA1/MMP8/PYGL/SYK/PIK3CG/JAK3/CTSS/CTSG/ELANE/SERPINA1/GM2A/ITGAL/IL2/ARSA/ABL1/RARA/GPI/MME/MMP9/HSP90AB1/S100A9/PSAP/ARG1/CHIT1/LGALS3/KIT/ALAD/HMOX1/HEXB/IL4	38
BP	GO:0048513	animal organ development	81/157	3403/17910	3.5837e-20	2.85786e-18	1.23553e-18	MAPK1/APOA2/CA2/BMP2/GSTP1/PIM1/AR/CASP3/ESR1/MAOB/PGR/EPHB4/CYP19A1/MMP13/SRC/ADAM17/TYMS/EGFR/MAPK14/PPARG/PTPN11/MET/DHODH/REN/NOS3/KDR/TGFBR1/RXRA/MTHFD1/LCK/TTPA/CTSB/GSK3B/FGFR1/TNNC1/MDM2/ACE/RBP4/NR1H4/PGF/CDK6/PARP1/AKT2/ERBB4/HMGCR/SYK/PPARA/FGFR2/AURKA/JAK3/IGF1/CTSK/MAP2K1/RARB/ZAP70/F7/IL2/VDR/ABL1/RARA/TEK/MME/MMP9/HSP90AB1/PSAP/MMP2/ARG1/JAK2/LGALS3/GRB2/KIT/INSR/HMOX1/OTC/PIK3R1/A…	81
BP	GO:0051240	positive regulation of multicellular organismal process	58/157	1750/17910	3.63357e-20	2.85786e-18	1.23553e-18	MAPK1/LCN2/APOA2/CA2/BMP2/PIM1/AR/F2/SRC/ADAM17/EGFR/MAPK14/PPARG/IGF1R/PTPN11/MET/PDE4B/PDE4D/NOS3/KDR/TGFBR1/MIF/GATM/FGFR1/MMP8/NR1H4/MMP12/PARP1/ERBB4/SOD2/HMGCR/SYK/FGFR2/AURKA/IGF1/PDE5A/MAP2K1/RARB/ELANE/ZAP70/F7/IL2/VDR/ABL1/RARA/GPI/TEK/MME/MMP9/S100A9/JAK2/KIT/HMOX1/PIK3R1/STAT1/CASP1/TGFB2/IL4	58
BP	GO:1901652	response to peptide	33/157	491/17910	3.82617e-20	2.96443e-18	1.2816e-18	CA2/GSTP1/MMP13/SRC/MAPK14/PPARG/IGF1R/PTPN11/BACE1/PRKACA/MMP3/GSK3B/MDM2/NR1H4/MMP12/PARP1/AKT2/PDE3B/PPARA/JAK3/IGF1/F7/TEK/MMP9/MMP2/ARG1/JAK2/GRB2/INSR/GCK/OTC/PIK3R1/STAT1	33
BP	GO:0043299	leukocyte degranulation	34/157	532/17910	4.65423e-20	3.52829e-18	1.52537e-18	MAPK1/LCN2/GSTP1/TTR/MAPK14/HSPA8/MIF/CTSB/HSP90AA1/MMP8/PYGL/SYK/PIK3CG/CTSS/HCK/CTSG/ELANE/SERPINA1/GM2A/ITGAL/ARSA/GPI/MME/MMP9/HSP90AB1/S100A9/PSAP/ARG1/CHIT1/LGALS3/KIT/ALAD/HMOX1/HEXB	34
BP	GO:0044093	positive regulation of molecular function	56/157	1636/17910	4.68988e-20	3.52829e-18	1.52537e-18	MAPK1/APOA2/BMP2/AR/CASP3/ESR1/F2/SRC/ADAM17/EGFR/MAPK14/PPARG/PTPN11/MET/MAPK8/NOS3/PRKACA/TGFBR1/LCK/MIF/HSP90AA1/GSK3B/HDAC8/FGFR1/MMP8/ACE/PARP1/AKT2/SYK/ITK/FGFR2/PIK3CG/IGF1/DHFR/CTSS/PDE5A/MAP2K1/ELANE/GM2A/IL2/VDR/ABL1/RARA/TEK/MMP9/HSP90AB1/S100A9/PSAP/JAK2/LGALS3/KIT/INSR/CASP1/TGFB2/IL4/ABCB1	56
BP	GO:0008284	positive regulation of cell proliferation	43/157	931/17910	6.1626e-20	4.57e-18	1.97574e-18	MAPK1/BMP2/PIM1/AR/ESR1/F2/ADAM17/EGFR/MAPK14/IGF1R/CDK2/KDR/TGFBR1/MIF/FGFR1/DPP4/MDM2/PGF/CDK6/MMP12/AKT2/ERBB4/HMGCR/FGFR2/IGF1/HCK/ELANE/ZAP70/IL2/ABL1/RARA/TEK/MMP9/MMP2/ARG1/JAK2/INSR/HMOX1/STAT1/BCL2L1/TGFB2/IL4/ABCC4	43
BP	GO:0002446	neutrophil mediated immunity	33/157	499/17910	6.28385e-20	4.59429e-18	1.98624e-18	MAPK1/LCN2/GSTP1/TTR/F2/ADAM17/MAPK14/HSPA8/MIF/CTSB/HSP90AA1/MMP8/PYGL/ACE/SYK/CTSS/CTSG/ELANE/SERPINA1/GM2A/ITGAL/ARSA/GPI/MME/MMP9/HSP90AB1/S100A9/PSAP/ARG1/CHIT1/LGALS3/ALAD/HEXB	33
BP	GO:0010604	positive regulation of macromolecule metabolic process	76/157	3041/17910	7.13497e-20	5.14412e-18	2.22394e-18	MAPK1/LCN2/APOA2/BMP2/PIM1/AR/CASP3/ESR1/PGR/CHEK1/F2/SRC/ADAM17/EGFR/MAPK14/PPARG/WAS/PTPN11/MET/MAPK8/CDK2/NOS3/PRKACA/HSPA8/KDR/TGFBR1/RXRA/PLA2G2A/LCK/MIF/HSP90AA1/GSK3B/FGFR1/MMP8/MDM2/NR3C1/ACE/NR1H4/CDK6/MMP12/PARP1/AKT2/ERBB4/HMGCR/SYK/PPARA/EPHX2/FGFR2/PIK3CG/AURKA/IGF1/PDE5A/MAP2K1/ELANE/IL2/VDR/NMNAT1/ABL1/RARA/TEK/MMP9/HSP90AB1/S100A9/PSAP/JAK2/XIAP/KIT/INSR/HMOX1/GCK/PIK3R1/HEXB/STAT…	76
BP	GO:0016477	cell migration	53/157	1474/17910	7.70827e-20	5.48132e-18	2.36972e-18	MAPK1/BMP2/GSTP1/EPHB4/CYP19A1/F2/SRC/ADAM17/EGFR/MAPK14/PPARG/IGF1R/PTPN11/MET/PDE4B/PDE4D/NOS3/KDR/TGFBR1/F10/LCK/MIF/FGFR1/DPP4/MDM2/ACE/MMP12/AKT2/ERBB4/SOD2/SYK/PIK3CG/IGF1/HCK/ELANE/ZAP70/F7/ITGAL/ABL1/GPI/TEK/MMP9/S100A9/JAK2/LGALS3/GRB2/KIT/INSR/HMOX1/PIK3R1/HEXB/TGFB2/IL4	53
BP	GO:0043066	negative regulation of apoptotic process	42/157	894/17910	9.81855e-20	6.88758e-18	2.97769e-18	ALB/GSTP1/PIM1/AR/CASP3/SRC/EGFR/IGF1R/MAPK8/ANXA5/NOS3/KDR/TGFBR1/MIF/NQO1/GSK3B/MDM2/NR1H4/AKT2/SOD2/HMGCR/FGFR2/PIK3CG/AURKA/JAK3/IGF1/RARB/HCK/IL2/NMNAT1/ABL1/RARA/TEK/MMP9/HSP90AB1/JAK2/LGALS3/XIAP/HMOX1/PIK3R1/BCL2L1/IL4	42
BP	GO:0042592	homeostatic process	57/157	1730/17910	1.16653e-19	8.07392e-18	3.49058e-18	MAPK1/ALB/LCN2/APOA2/CA2/GSTP1/CASP3/ESR1/F2/SRC/ADAM17/EGFR/MAPK14/PPARG/IGF1R/PTPN11/MET/PDE4B/PDE4D/NOS3/PRKACA/KDR/LCK/MIF/TTPA/HSP90AA1/GATM/HDAC8/PYGL/RBP4/NR1H4/CDK6/PARP1/SOD2/HMGCR/SYK/EPHX2/PIK3CG/JAK3/CTSK/ELANE/IL2/VDR/ABL1/HSP90AB1/S100A9/JAK2/XIAP/KIT/INSR/HMOX1/GCK/OTC/PIK3R1/HEXB/STAT1/IL4	57
BP	GO:0031325	positive regulation of cellular metabolic process	75/157	3007/17910	1.69934e-19	1.1607e-17	5.01801e-18	MAPK1/APOA2/BMP2/GSTP1/PIM1/AR/CASP3/ESR1/MAOB/PGR/CHEK1/F2/SRC/ADAM17/EGFR/MAPK14/PPARG/WAS/PTPN11/MET/CDK2/NOS3/PRKACA/HSPA8/KDR/TGFBR1/RXRA/PLA2G2A/LCK/MIF/HSP90AA1/GSK3B/FGFR1/MMP8/MDM2/NR3C1/ACE/NR1H4/MMP12/PARP1/AKT2/ERBB4/HMGCR/SYK/PPARA/FGFR2/PIK3CG/AURKA/IGF1/PDE5A/MAP2K1/ELANE/IL2/VDR/NMNAT1/ABL1/RARA/TEK/MMP9/HSP90AB1/S100A9/PSAP/JAK2/XIAP/GRB2/KIT/INSR/HMOX1/GCK/PIK3R1/HEXB/STAT1/CASP…	75
BP	GO:0002443	leukocyte mediated immunity	40/157	814/17910	1.81412e-19	1.223e-17	5.28736e-18	MAPK1/LCN2/GSTP1/TTR/F2/ADAM17/MAPK14/WAS/HSPA8/MIF/CTSB/HSP90AA1/MMP8/PYGL/ACE/SYK/PIK3CG/JAK3/CTSS/CTSG/ELANE/SERPINA1/GM2A/ITGAL/IL2/ARSA/GPI/MME/MMP9/HSP90AB1/S100A9/PSAP/ARG1/CHIT1/LGALS3/KIT/ALAD/HMOX1/HEXB/IL4	40
BP	GO:0006887	exocytosis	41/157	862/17910	1.89681e-19	1.26235e-17	5.45748e-18	MAPK1/ALB/LCN2/GSTP1/TTR/MAPK14/BACE1/ANXA5/HSPA8/MIF/CTSB/HSP90AA1/GSK3B/MMP8/PYGL/SYK/PIK3CG/IGF1/CTSS/HCK/CTSG/ELANE/SERPINA1/GM2A/ITGAL/ARSA/GPI/MME/MMP9/HSP90AB1/S100A9/PSAP/ARG1/CHIT1/LGALS3/KIT/ALAD/HMOX1/HEXB/TGFB2/ABCC4	41
BP	GO:0051173	positive regulation of nitrogen compound metabolic process	73/157	2870/17910	2.37418e-19	1.56004e-17	6.7445e-18	MAPK1/APOA2/BMP2/PIM1/AR/CASP3/ESR1/MAOB/PGR/CHEK1/F2/SRC/ADAM17/EGFR/MAPK14/PPARG/WAS/PTPN11/MET/MAPK8/CDK2/NOS3/PRKACA/HSPA8/KDR/TGFBR1/RXRA/PLA2G2A/LCK/MIF/HSP90AA1/GSK3B/FGFR1/MMP8/MDM2/NR3C1/ACE/NR1H4/MMP12/PARP1/AKT2/ERBB4/HMGCR/SYK/PPARA/FGFR2/PIK3CG/AURKA/IGF1/PDE5A/MAP2K1/ELANE/IL2/VDR/NMNAT1/ABL1/RARA/TEK/MMP9/HSP90AB1/S100A9/PSAP/JAK2/XIAP/KIT/INSR/HMOX1/PIK3R1/HEXB/STAT1/CASP1/TGFB2/I…	73
BP	GO:0032870	cellular response to hormone stimulus	36/157	646/17910	2.84279e-19	1.84461e-17	7.97476e-18	CA2/GSTP1/AR/ESR1/PGR/NR3C2/SRC/EGFR/PPARG/IGF1R/PTPN11/REN/PRKACA/RXRA/CTSB/MDM2/NR3C1/NR1H4/PGF/PARP1/AKT2/PDE3B/PPARA/JAK3/CTSS/RARB/VDR/RARA/ARG1/JAK2/GRB2/KIT/INSR/GCK/PIK3R1/STAT1	36
BP	GO:0051247	positive regulation of protein metabolic process	53/157	1548/17910	6.83591e-19	4.38089e-17	1.89398e-17	MAPK1/APOA2/BMP2/AR/CASP3/F2/SRC/ADAM17/EGFR/MAPK14/PPARG/PTPN11/MAPK8/PRKACA/KDR/TGFBR1/RXRA/PLA2G2A/LCK/MIF/HSP90AA1/GSK3B/FGFR1/MMP8/MDM2/ACE/AKT2/ERBB4/HMGCR/SYK/FGFR2/PIK3CG/AURKA/IGF1/PDE5A/MAP2K1/ELANE/IL2/NMNAT1/ABL1/TEK/MMP9/HSP90AB1/S100A9/PSAP/JAK2/XIAP/KIT/INSR/HMOX1/CASP1/TGFB2/IL4	53
BP	GO:0002275	myeloid cell activation involved in immune response	33/157	542/17910	7.79432e-19	4.93419e-17	2.13318e-17	MAPK1/LCN2/GSTP1/TTR/MAPK14/HSPA8/MIF/CTSB/HSP90AA1/MMP8/PYGL/SYK/PIK3CG/CTSS/CTSG/ELANE/SERPINA1/GM2A/ITGAL/ARSA/GPI/MME/MMP9/HSP90AB1/S100A9/PSAP/ARG1/CHIT1/LGALS3/KIT/ALAD/HMOX1/HEXB	33
BP	GO:0051704	multi-organism process	67/157	2496/17910	1.0598e-18	6.62825e-17	2.86557e-17	MAPK1/LCN2/APOA2/BMP2/GSTP1/AR/CASP3/ESR1/MAOB/PGR/F2/SRC/ADAM17/TYMS/EGFR/MAPK14/MET/MAPK8/DHODH/PDE4B/REN/PDE4D/NOS3/PRKACA/HSPA8/KDR/TGFBR1/RXRA/PLA2G2A/LCK/MIF/CTSB/DPP4/MDM2/PYGL/ACE/NR1H4/PGF/CDK6/MMP12/SYK/FGFR2/AURKA/IGF1/PDE5A/HCK/CTSG/ELANE/VDR/ABL1/RARA/MMP9/HSP90AB1/S100A9/MMP2/ARG1/JAK2/CHIT1/GRB2/KIT/ALAD/INSR/PIK3R1/HEXB/STAT1/CASP1/BCL2L1	67
BP	GO:0009966	regulation of signal transduction	77/157	3265/17910	1.15333e-18	7.12732e-17	3.08133e-17	MAPK1/BMP2/GSTP1/TTR/AR/ESR1/NR3C2/CHEK1/F2/SRC/ADAM17/EGFR/MAPK14/PPARG/IGF1R/PTPN11/MET/MAPK8/CDK2/REN/PDE4D/NOS3/PRKACA/KDR/TGFBR1/F10/PLA2G2A/LCK/MIF/HSP90AA1/GSK3B/FGFR1/MMP8/MDM2/NR1H4/PGF/MMP12/PARP1/PDE3B/ERBB4/SOD2/HMGCR/SYK/FGFR2/PIK3CG/AURKA/JAK3/IGF1/PDE5A/MAP2K1/ELANE/ZAP70/F7/IL2/NMNAT1/ABL1/GPI/TEK/MMP9/HSP90AB1/S100A9/PSAP/ARG1/JAK2/LGALS3/XIAP/GRB2/KIT/INSR/HMOX1/PIK3R1/STAT1/CAS…	77
BP	GO:0033002	muscle cell proliferation	24/157	243/17910	1.24922e-18	7.62904e-17	3.29824e-17	MAPK1/GSTP1/PIM1/EGFR/MAPK14/PPARG/TGFBR1/RXRA/FGFR1/MDM2/RBP4/ERBB4/SOD2/HMGCR/FGFR2/IGF1/ELANE/MMP9/MMP2/JAK2/HMOX1/STAT1/TGFB2/ABCC4	24
BP	GO:0040011	locomotion	57/157	1835/17910	1.87023e-18	1.12888e-16	4.88044e-17	MAPK1/BMP2/GSTP1/EPHB4/CYP19A1/F2/SRC/ADAM17/EGFR/MAPK14/PPARG/IGF1R/WAS/PTPN11/MET/PDE4B/PDE4D/NOS3/KDR/TGFBR1/F10/LCK/MIF/FGFR1/DPP4/MDM2/ACE/PGF/CDK6/MMP12/AKT2/ERBB4/SOD2/SYK/PIK3CG/IGF1/MAP2K1/HCK/ELANE/ZAP70/F7/ITGAL/ABL1/GPI/TEK/MMP9/S100A9/JAK2/LGALS3/GRB2/KIT/INSR/HMOX1/PIK3R1/HEXB/TGFB2/IL4	57
BP	GO:0048545	response to steroid hormone	28/157	374/17910	2.20087e-18	1.31318e-16	5.67725e-17	APOA2/CA2/GSTP1/AR/CASP3/ESR1/MAOB/PGR/BCHE/NR3C2/SRC/TYMS/EGFR/PPARG/RXRA/MDM2/NR3C1/NR1H4/PARP1/PPARA/RARB/VDR/RARA/HNMT/ARG1/JAK2/ALAD/TGFB2	28
BP	GO:0007166	cell surface receptor signaling pathway	71/157	2831/17910	2.30134e-18	1.35753e-16	5.86896e-17	MAPK1/LCN2/BMP2/GSTP1/PIM1/AR/CASP3/ESR1/EPHB4/F2/SRC/ADAM17/EGFR/MAPK14/PPARG/IGF1R/WAS/PTPN11/MET/MAPK8/PDE4B/PDE4D/NOS3/PRKACA/HSPA8/KDR/TGFBR1/MMP3/LCK/MIF/HSP90AA1/GSK3B/FGFR1/NR1H4/PGF/CDK6/MMP12/PARP1/AKT2/ERBB4/SOD2/SYK/ITK/FGFR2/JAK3/IGF1/HCK/ZAP70/F7/ITGAL/IL2/ABL1/TEK/MMP9/HSP90AB1/MMP2/ARG1/JAK2/LGALS3/XIAP/GRB2/KIT/INSR/HMOX1/PIK3R1/STAT1/CASP1/BCL2L1/TGFB2/MAOA/IL4	71
BP	GO:0019220	regulation of phosphate metabolic process	54/157	1671/17910	3.74316e-18	2.18323e-16	9.43869e-17	MAPK1/BMP2/GSTP1/AR/CASP3/F2/SRC/ADAM17/EGFR/MAPK14/IGF1R/PTPN11/REN/PDE4D/NOS3/PRKACA/KDR/TGFBR1/PLA2G2A/MIF/HSP90AA1/GSK3B/FGFR1/MMP8/ACE/NR1H4/PARP1/AKT2/ERBB4/HMGCR/SYK/PPARA/FGFR2/PIK3CG/IGF1/PDE5A/MAP2K1/ELANE/IL2/NMNAT1/ABL1/TEK/MMP9/HSP90AB1/PSAP/JAK2/LGALS3/GRB2/KIT/INSR/GCK/PIK3R1/TGFB2/IL4	54
BP	GO:0051174	regulation of phosphorus metabolic process	54/157	1673/17910	3.94777e-18	2.27699e-16	9.84404e-17	MAPK1/BMP2/GSTP1/AR/CASP3/F2/SRC/ADAM17/EGFR/MAPK14/IGF1R/PTPN11/REN/PDE4D/NOS3/PRKACA/KDR/TGFBR1/PLA2G2A/MIF/HSP90AA1/GSK3B/FGFR1/MMP8/ACE/NR1H4/PARP1/AKT2/ERBB4/HMGCR/SYK/PPARA/FGFR2/PIK3CG/IGF1/PDE5A/MAP2K1/ELANE/IL2/NMNAT1/ABL1/TEK/MMP9/HSP90AB1/PSAP/JAK2/LGALS3/GRB2/KIT/INSR/GCK/PIK3R1/TGFB2/IL4	54
BP	GO:1901699	cellular response to nitrogen compound	34/157	620/17910	5.40299e-18	3.08208e-16	1.33247e-16	MAPK1/CA2/GSTP1/CASP3/SRC/EGFR/PPARG/IGF1R/PTPN11/BACE1/CDK2/PDE4B/PDE4D/PRKACA/MMP3/GSK3B/MDM2/NR1H4/PARP1/AKT2/PDE3B/PIK3CG/JAK3/IGF1/ABL1/MMP2/ARG1/JAK2/GRB2/INSR/GCK/PIK3R1/STAT1/BCL2L1	34
BP	GO:0044281	small molecule metabolic process	59/157	2012/17910	5.68139e-18	3.20566e-16	1.3859e-16	MAPK1/BMP2/GSTP1/PIM1/TTR/GC/CYP19A1/SRC/TYMS/MAPK14/PPARG/GSR/DHODH/PDE4B/PDE4D/NOS3/HSPA8/RXRA/MTHFD1/MIF/TTPA/ADH1C/NQO1/GSK3B/GATM/FGFR1/CYP2C9/RBP4/NR1H4/PARP1/AKT2/HMGCR/SYK/YARS1/PPARA/EPHX2/CBS/PAH/IGF1/DHFR/ALDH2/CYP2C8/PDE5A/VDR/NMNAT1/HNMT/GPI/MME/TPI1/OAT/ARG1/ACADM/KIT/INSR/GCK/OTC/HEXB/ACAT1/IL4	59
BP	GO:0048523	negative regulation of cellular process	91/157	4580/17910	6.31754e-18	3.52627e-16	1.5245e-16	MAPK1/ALB/APOA2/BMP2/GSTP1/PIM1/AR/CASP3/ESR1/MAOB/BCHE/CYP19A1/CHEK1/F2/SRC/ADAM17/TYMS/EGFR/MAPK14/PPARG/IGF1R/WAS/PTPN11/MET/MAPK8/CDK2/PDE4D/ANXA5/NOS3/PRKACA/HSPA8/KDR/TGFBR1/MMP3/RXRA/LCK/MIF/TTPA/NQO1/GSK3B/HDAC8/FGFR1/DPP4/MDM2/NR3C1/ACE/RBP4/NR1H4/CDK6/MMP12/PARP1/AKT2/PDE3B/ERBB4/SOD2/HMGCR/PPARA/FGFR2/PIK3CG/AURKA/JAK3/IGF1/DHFR/PDE5A/MAP2K1/RARB/HCK/ELANE/IL2/VDR/NMNAT1/ABL1/RARA/TEK/…	91
BP	GO:0048608	reproductive structure development	29/157	426/17910	6.7272e-18	3.71499e-16	1.60609e-16	MAPK1/AR/CASP3/ESR1/PGR/CYP19A1/SRC/EGFR/MAPK14/PPARG/PTPN11/REN/NOS3/TGFBR1/RXRA/TTPA/CTSB/RBP4/FGFR2/MAP2K1/VDR/RARA/MME/HSP90AB1/GRB2/KIT/INSR/BCL2L1/TGFB2	29
BP	GO:0061458	reproductive system development	29/157	429/17910	8.12893e-18	4.39854e-16	1.90161e-16	MAPK1/AR/CASP3/ESR1/PGR/CYP19A1/SRC/EGFR/MAPK14/PPARG/PTPN11/REN/NOS3/TGFBR1/RXRA/TTPA/CTSB/RBP4/FGFR2/MAP2K1/VDR/RARA/MME/HSP90AB1/GRB2/KIT/INSR/BCL2L1/TGFB2	29
BP	GO:0001934	positive regulation of protein phosphorylation	40/157	907/17910	8.16727e-18	4.39854e-16	1.90161e-16	MAPK1/BMP2/AR/F2/SRC/ADAM17/EGFR/MAPK14/PTPN11/PRKACA/KDR/TGFBR1/PLA2G2A/MIF/HSP90AA1/FGFR1/MMP8/ACE/AKT2/ERBB4/HMGCR/SYK/FGFR2/PIK3CG/IGF1/PDE5A/MAP2K1/ELANE/IL2/NMNAT1/ABL1/TEK/MMP9/HSP90AB1/PSAP/JAK2/KIT/INSR/TGFB2/IL4	40
BP	GO:0006810	transport	93/157	4785/17910	8.21919e-18	4.39854e-16	1.90161e-16	MAPK1/ALB/LCN2/APOA2/CA2/GSTP1/TTR/GC/MAOB/CYP19A1/F2/SRC/EGFR/MAPK14/PPARG/WAS/PTPN11/MAPK8/BACE1/CDK2/DHODH/PDE4B/REN/PDE4D/ANXA5/NOS3/PRKACA/HSPA8/RXRA/F10/PLA2G2A/LCK/MIF/TTPA/CTSB/HSP90AA1/GSK3B/FGFR1/DPP4/TNNC1/MMP8/MDM2/PYGL/ACE/RBP4/NR1H4/MMP12/AKT2/ERBB4/HMGCR/SYK/PPARA/EPHX2/PIK3CG/IGF1/CTSS/MAP2K1/HCK/CTSG/ELANE/SERPINA1/F7/GM2A/ITGAL/IL2/ARSA/VDR/ABL1/RARA/GPI/MME/MMP9/HSP90AB1/S100A9…	93
BP	GO:0016192	vesicle-mediated transport	57/157	1899/17910	9.20154e-18	4.874e-16	2.10716e-16	MAPK1/ALB/LCN2/APOA2/GSTP1/TTR/F2/SRC/MAPK14/PPARG/WAS/BACE1/ANXA5/HSPA8/F10/MIF/CTSB/HSP90AA1/GSK3B/MMP8/PYGL/AKT2/SYK/PIK3CG/IGF1/CTSS/MAP2K1/HCK/CTSG/ELANE/SERPINA1/F7/GM2A/ITGAL/ARSA/ABL1/RARA/GPI/MME/MMP9/HSP90AB1/S100A9/PSAP/ARG1/CHIT1/LGALS3/GRB2/KIT/ALAD/INSR/HMOX1/PIK3R1/HEXB/BCL2L1/TGFB2/IL4/ABCC4	57
BP	GO:0050790	regulation of catalytic activity	60/157	2116/17910	1.3124e-17	6.88148e-16	2.97505e-16	MAPK1/APOA2/BMP2/GSTP1/CASP3/ESR1/F2/SRC/ADAM17/EGFR/MAPK14/PPARG/IGF1R/WAS/PTPN11/MAPK8/ANXA5/NOS3/PRKACA/TGFBR1/LCK/MIF/NQO1/CTSB/HSP90AA1/GSK3B/FGFR1/TNNC1/MDM2/ACE/PARP1/AKT2/HMGCR/SYK/ITK/FGFR2/PIK3CG/IGF1/DHFR/PDE5A/MAP2K1/ELANE/GM2A/IL2/VDR/ABL1/TEK/MMP9/HSP90AB1/S100A9/PSAP/JAK2/LGALS3/XIAP/KIT/INSR/PIK3R1/CASP1/TGFB2/IL4	60
BP	GO:0010562	positive regulation of phosphorus metabolic process	42/157	1025/17910	1.46237e-17	7.51603e-16	3.24938e-16	MAPK1/BMP2/AR/F2/SRC/ADAM17/EGFR/MAPK14/PTPN11/NOS3/PRKACA/KDR/TGFBR1/PLA2G2A/MIF/HSP90AA1/FGFR1/MMP8/ACE/NR1H4/AKT2/ERBB4/HMGCR/SYK/FGFR2/PIK3CG/IGF1/PDE5A/MAP2K1/ELANE/IL2/NMNAT1/ABL1/TEK/MMP9/HSP90AB1/PSAP/JAK2/KIT/INSR/TGFB2/IL4	42
BP	GO:0045937	positive regulation of phosphate metabolic process	42/157	1025/17910	1.46237e-17	7.51603e-16	3.24938e-16	MAPK1/BMP2/AR/F2/SRC/ADAM17/EGFR/MAPK14/PTPN11/NOS3/PRKACA/KDR/TGFBR1/PLA2G2A/MIF/HSP90AA1/FGFR1/MMP8/ACE/NR1H4/AKT2/ERBB4/HMGCR/SYK/FGFR2/PIK3CG/IGF1/PDE5A/MAP2K1/ELANE/IL2/NMNAT1/ABL1/TEK/MMP9/HSP90AB1/PSAP/JAK2/KIT/INSR/TGFB2/IL4	42
BP	GO:0044248	cellular catabolic process	59/157	2054/17910	1.51783e-17	7.72455e-16	3.33953e-16	APOA2/CASP3/MAOB/SRC/MAPK14/MET/MAPK8/CDK2/PDE4B/PDE4D/NOS3/PRKACA/HSPA8/KDR/CTSB/HSP90AA1/GSK3B/MDM2/CYP2C9/PYGL/ACE/MMP12/AKT2/PPARA/EPHX2/CBS/PIK3CG/PAH/AURKA/IGF1/ALDH2/CTSS/CYP2C8/PDE5A/CTSK/GM2A/NMNAT1/ABL1/HNMT/GPI/MME/TPI1/HSP90AB1/S100A9/PSAP/ARG1/CHIT1/ACADM/ALAD/GSTM1/INSR/HMOX1/GCK/OTC/HEXB/ACAT1/MAOA/TPO/IL4	59
BP	GO:0009628	response to abiotic stimulus	45/157	1191/17910	1.68012e-17	8.46749e-16	3.66073e-16	MAPK1/CA2/BMP2/CASP3/CHEK1/SRC/ADAM17/EGFR/MAPK14/PPARG/PTPN11/MAPK8/BACE1/NOS3/PRKACA/HSPA8/TTPA/NQO1/HSP90AA1/GSK3B/DPP4/MDM2/PARP1/AKT2/HMGCR/PPARA/IGF1/FECH/CTSS/ELANE/F7/HNMT/TEK/MME/HSP90AB1/GRB2/KIT/ALAD/HMOX1/PIK3R1/STAT1/CASP1/BCL2L1/TGFB2/ABCB1	45
BP	GO:0071417	cellular response to organonitrogen compound	32/157	559/17910	1.71729e-17	8.57158e-16	3.70573e-16	MAPK1/CA2/GSTP1/CASP3/SRC/EGFR/PPARG/IGF1R/PTPN11/BACE1/PDE4B/PDE4D/PRKACA/GSK3B/MDM2/NR1H4/PARP1/AKT2/PDE3B/PIK3CG/JAK3/IGF1/ABL1/MMP2/ARG1/JAK2/GRB2/INSR/GCK/PIK3R1/STAT1/BCL2L1	32
BP	GO:0003006	developmental process involved in reproduction	34/157	649/17910	2.18203e-17	1.07875e-15	4.66374e-16	MAPK1/AR/CASP3/ESR1/PGR/CYP19A1/SRC/EGFR/MAPK14/PPARG/PTPN11/REN/NOS3/PRKACA/TGFBR1/RXRA/TTPA/CTSB/RBP4/FGFR2/AURKA/IGF1/PDE5A/MAP2K1/VDR/RARA/MME/HSP90AB1/GRB2/KIT/INSR/HEXB/BCL2L1/TGFB2	34
BP	GO:0043312	neutrophil degranulation	30/157	485/17910	2.40643e-17	1.17847e-15	5.09483e-16	MAPK1/LCN2/GSTP1/TTR/MAPK14/HSPA8/MIF/CTSB/HSP90AA1/MMP8/PYGL/SYK/CTSS/CTSG/ELANE/SERPINA1/GM2A/ITGAL/ARSA/GPI/MME/MMP9/HSP90AB1/S100A9/PSAP/ARG1/CHIT1/LGALS3/ALAD/HEXB	30
BP	GO:0048731	system development	91/157	4670/17910	2.43358e-17	1.18063e-15	5.10417e-16	MAPK1/APOA2/CA2/BMP2/GSTP1/PIM1/AR/CASP3/ESR1/MAOB/PGR/EPHB4/BCHE/CYP19A1/MMP13/F2/SRC/ADAM17/TYMS/EGFR/MAPK14/PPARG/PTPN11/MET/DHODH/REN/NOS3/PRKACA/KDR/TGFBR1/RXRA/MTHFD1/LCK/TTPA/CTSB/HSP90AA1/GSK3B/FGFR1/TNNC1/MDM2/ACE/RBP4/NR1H4/PGF/CDK6/PARP1/AKT2/PDE3B/ERBB4/SOD2/HMGCR/SYK/PPARA/FGFR2/PIK3CG/AURKA/JAK3/IGF1/DHFR/CTSK/MAP2K1/RARB/ZAP70/F7/IL2/VDR/ABL1/RARA/TEK/MME/MMP9/HSP90AB1/S100A9/PSAP/…	91
BP	GO:0002274	myeloid leukocyte activation	34/157	652/17910	2.5104e-17	1.20662e-15	5.21655e-16	MAPK1/LCN2/GSTP1/TTR/MAPK14/HSPA8/MIF/CTSB/HSP90AA1/MMP8/PYGL/SYK/PIK3CG/CTSS/CTSG/ELANE/SERPINA1/GM2A/ITGAL/ARSA/GPI/MME/MMP9/HSP90AB1/S100A9/PSAP/ARG1/CHIT1/LGALS3/KIT/ALAD/HMOX1/HEXB/IL4	34
BP	GO:0017144	drug metabolic process	37/157	792/17910	2.79818e-17	1.3326e-15	5.7612e-16	BMP2/MAOB/BCHE/TYMS/EGFR/NOS3/HSPA8/MMP3/MTHFD1/ADH1C/NQO1/HSP90AA1/GATM/MMP8/CYP2C9/PARP1/PPARA/EPHX2/CBS/PAH/IGF1/DHFR/ALDH2/CYP2C8/NMNAT1/GPI/TPI1/OAT/HSP90AB1/JAK2/CHIT1/INSR/GCK/ACAT1/TGFB2/MAOA/TPO	37
BP	GO:0002283	neutrophil activation involved in immune response	30/157	488/17910	2.85122e-17	1.34552e-15	5.81704e-16	MAPK1/LCN2/GSTP1/TTR/MAPK14/HSPA8/MIF/CTSB/HSP90AA1/MMP8/PYGL/SYK/CTSS/CTSG/ELANE/SERPINA1/GM2A/ITGAL/ARSA/GPI/MME/MMP9/HSP90AB1/S100A9/PSAP/ARG1/CHIT1/LGALS3/ALAD/HEXB	30
BP	GO:0018108	peptidyl-tyrosine phosphorylation	26/157	346/17910	3.71591e-17	1.73777e-15	7.51287e-16	EPHB4/SRC/ADAM17/EGFR/IGF1R/MET/KDR/LCK/MIF/FGFR1/ACE/ERBB4/SYK/FGFR2/JAK3/IGF1/MAP2K1/HCK/ZAP70/IL2/ABL1/TEK/JAK2/KIT/INSR/IL4	26
BP	GO:0018193	peptidyl-amino acid modification	43/157	1107/17910	3.88231e-17	1.78587e-15	7.72079e-16	MAPK1/APOA2/EPHB4/CHEK1/SRC/ADAM17/EGFR/MAPK14/IGF1R/MET/MAPK8/CDK2/PDE4D/PRKACA/KDR/TGFBR1/LCK/MIF/HSP90AA1/GSK3B/FGFR1/MDM2/ACE/NR1H4/PARP1/ERBB4/SYK/FGFR2/AURKA/JAK3/IGF1/MAP2K1/HCK/ZAP70/IL2/ABL1/TEK/HSP90AB1/S100A9/JAK2/KIT/INSR/IL4	43
BP	GO:0071396	cellular response to lipid	32/157	575/17910	3.88756e-17	1.78587e-15	7.72079e-16	MAPK1/LCN2/GSTP1/PIM1/AR/ESR1/PGR/NR3C2/SRC/EGFR/MAPK14/PPARG/MAPK8/PDE4B/PDE4D/NOS3/RXRA/MIF/NR3C1/NR1H4/PARP1/PPARA/FGFR2/RARB/HCK/CTSG/VDR/ABL1/RARA/ARG1/JAK2/CASP1	32
BP	GO:0009888	tissue development	57/157	1964/17910	4.32847e-17	1.97097e-15	8.52105e-16	MAPK1/CA2/BMP2/PIM1/AR/ESR1/PGR/MMP13/SRC/ADAM17/TYMS/EGFR/MAPK14/PPARG/WAS/MET/PDE4D/NOS3/PRKACA/KDR/TGFBR1/RXRA/MTHFD1/CTSB/GSK3B/FGFR1/TNNC1/MMP8/MDM2/RBP4/NR1H4/PGF/CDK6/MMP12/AKT2/ERBB4/HMGCR/PPARA/FGFR2/IGF1/CTSK/MAP2K1/RARB/HCK/VDR/ABL1/RARA/MMP9/PSAP/MMP2/JAK2/LGALS3/GRB2/INSR/ACAT1/STAT1/TGFB2	57
BP	GO:0009611	response to wounding	34/157	665/17910	4.56864e-17	2.0368e-15	8.80564e-16	MAPK1/CASP3/F2/SRC/ADAM17/EGFR/WAS/PTPN11/ANXA5/NOS3/PRKACA/TGFBR1/F10/LCK/MMP12/ERBB4/HMGCR/SYK/PPARA/FGFR2/PIK3CG/AURKA/IGF1/DHFR/MAP2K1/SERPINA1/F7/NMNAT1/ARG1/JAK2/HMOX1/F11/PIK3R1/TGFB2	34
BP	GO:0034097	response to cytokine	44/157	1167/17910	4.58518e-17	2.0368e-15	8.80564e-16	MAPK1/LCN2/GSTP1/PIM1/CASP3/SRC/ADAM17/TYMS/MAPK14/PPARG/WAS/PTPN11/MAPK8/PRKACA/HSPA8/MMP3/MIF/HSP90AA1/GSK3B/NR1H4/MMP12/SOD2/SYK/JAK3/HCK/IL2/RARA/HNMT/MME/MMP9/HSP90AB1/MMP2/ARG1/JAK2/GRB2/KIT/ALAD/HMOX1/PIK3R1/STAT1/CASP1/BCL2L1/MAOA/IL4	44
BP	GO:0018212	peptidyl-tyrosine modification	26/157	349/17910	4.59075e-17	2.0368e-15	8.80564e-16	EPHB4/SRC/ADAM17/EGFR/IGF1R/MET/KDR/LCK/MIF/FGFR1/ACE/ERBB4/SYK/FGFR2/JAK3/IGF1/MAP2K1/HCK/ZAP70/IL2/ABL1/TEK/JAK2/KIT/INSR/IL4	26
BP	GO:0032270	positive regulation of cellular protein metabolic process	49/157	1458/17910	4.81232e-17	2.11701e-15	9.15241e-16	MAPK1/BMP2/AR/F2/SRC/ADAM17/EGFR/MAPK14/PPARG/PTPN11/PRKACA/KDR/TGFBR1/RXRA/PLA2G2A/LCK/MIF/HSP90AA1/GSK3B/FGFR1/MMP8/MDM2/ACE/AKT2/ERBB4/HMGCR/SYK/FGFR2/PIK3CG/AURKA/IGF1/PDE5A/MAP2K1/ELANE/IL2/NMNAT1/ABL1/TEK/MMP9/HSP90AB1/S100A9/PSAP/JAK2/XIAP/KIT/INSR/CASP1/TGFB2/IL4	49
BP	GO:0042327	positive regulation of phosphorylation	40/157	955/17910	4.86873e-17	2.12383e-15	9.1819e-16	MAPK1/BMP2/AR/F2/SRC/ADAM17/EGFR/MAPK14/PTPN11/PRKACA/KDR/TGFBR1/PLA2G2A/MIF/HSP90AA1/FGFR1/MMP8/ACE/AKT2/ERBB4/HMGCR/SYK/FGFR2/PIK3CG/IGF1/PDE5A/MAP2K1/ELANE/IL2/NMNAT1/ABL1/TEK/MMP9/HSP90AB1/PSAP/JAK2/KIT/INSR/TGFB2/IL4	40
BP	GO:0051234	establishment of localization	93/157	4908/17910	4.92521e-17	2.13056e-15	9.211e-16	MAPK1/ALB/LCN2/APOA2/CA2/GSTP1/TTR/GC/MAOB/CYP19A1/F2/SRC/EGFR/MAPK14/PPARG/WAS/PTPN11/MAPK8/BACE1/CDK2/DHODH/PDE4B/REN/PDE4D/ANXA5/NOS3/PRKACA/HSPA8/RXRA/F10/PLA2G2A/LCK/MIF/TTPA/CTSB/HSP90AA1/GSK3B/FGFR1/DPP4/TNNC1/MMP8/MDM2/PYGL/ACE/RBP4/NR1H4/MMP12/AKT2/ERBB4/HMGCR/SYK/PPARA/EPHX2/PIK3CG/IGF1/CTSS/MAP2K1/HCK/CTSG/ELANE/SERPINA1/F7/GM2A/ITGAL/IL2/ARSA/VDR/ABL1/RARA/GPI/MME/MMP9/HSP90AB1/S100A9…	93
BP	GO:0051897	positive regulation of protein kinase B signaling	20/157	173/17910	5.04641e-17	2.16495e-15	9.35968e-16	ESR1/SRC/EGFR/PTPN11/MET/TGFBR1/F10/LCK/HSP90AA1/FGFR1/ERBB4/FGFR2/PIK3CG/F7/TEK/HSP90AB1/GRB2/KIT/INSR/PIK3R1	20
BP	GO:0048732	gland development	28/157	422/17910	5.18962e-17	2.2004e-15	9.51293e-16	MAPK1/BMP2/AR/ESR1/PGR/CYP19A1/SRC/TYMS/EGFR/DHODH/TGFBR1/RXRA/FGFR1/AKT2/ERBB4/FGFR2/AURKA/MAP2K1/VDR/ABL1/RARA/ARG1/JAK2/INSR/HMOX1/OTC/ACAT1/TGFB2	28
BP	GO:0042119	neutrophil activation	30/157	499/17910	5.25621e-17	2.2004e-15	9.51293e-16	MAPK1/LCN2/GSTP1/TTR/MAPK14/HSPA8/MIF/CTSB/HSP90AA1/MMP8/PYGL/SYK/CTSS/CTSG/ELANE/SERPINA1/GM2A/ITGAL/ARSA/GPI/MME/MMP9/HSP90AB1/S100A9/PSAP/ARG1/CHIT1/LGALS3/ALAD/HEXB	30
BP	GO:0043410	positive regulation of MAPK cascade	30/157	499/17910	5.25621e-17	2.2004e-15	9.51293e-16	MAPK1/BMP2/AR/SRC/EGFR/MAPK14/PTPN11/KDR/TGFBR1/PLA2G2A/MIF/FGFR1/MMP8/ERBB4/HMGCR/SYK/FGFR2/PIK3CG/IGF1/PDE5A/MAP2K1/ELANE/NMNAT1/ABL1/TEK/PSAP/JAK2/KIT/INSR/TGFB2	30
BP	GO:0042325	regulation of phosphorylation	49/157	1467/17910	6.17218e-17	2.56318e-15	1.10813e-15	MAPK1/BMP2/GSTP1/AR/CASP3/F2/SRC/ADAM17/EGFR/MAPK14/IGF1R/PTPN11/REN/PDE4D/PRKACA/KDR/TGFBR1/PLA2G2A/MIF/HSP90AA1/FGFR1/MMP8/ACE/AKT2/ERBB4/HMGCR/SYK/PPARA/FGFR2/PIK3CG/IGF1/PDE5A/MAP2K1/ELANE/IL2/NMNAT1/ABL1/TEK/MMP9/HSP90AB1/PSAP/JAK2/GRB2/KIT/INSR/GCK/PIK3R1/TGFB2/IL4	49
BP	GO:0051246	regulation of protein metabolic process	67/157	2700/17910	6.75813e-17	2.77741e-15	1.20075e-15	MAPK1/APOA2/BMP2/GSTP1/AR/CASP3/CHEK1/F2/CFB/SRC/ADAM17/TYMS/EGFR/MAPK14/PPARG/IGF1R/PTPN11/MAPK8/REN/PDE4D/PRKACA/KDR/TGFBR1/RXRA/PLA2G2A/LCK/MIF/HSP90AA1/GSK3B/HDAC8/FGFR1/MMP8/MDM2/ACE/AKT2/ERBB4/HMGCR/SYK/FGFR2/PIK3CG/AURKA/JAK3/IGF1/DHFR/PDE5A/MAP2K1/ELANE/IL2/NMNAT1/ABL1/RARA/TEK/MMP9/HSP90AB1/S100A9/PSAP/JAK2/LGALS3/XIAP/GRB2/KIT/ALAD/INSR/HMOX1/CASP1/TGFB2/IL4	67
BP	GO:0043085	positive regulation of catalytic activity	46/157	1293/17910	6.79504e-17	2.77741e-15	1.20075e-15	MAPK1/APOA2/BMP2/CASP3/ESR1/F2/SRC/ADAM17/EGFR/MAPK14/PPARG/PTPN11/MAPK8/NOS3/PRKACA/TGFBR1/LCK/MIF/HSP90AA1/GSK3B/FGFR1/ACE/AKT2/SYK/ITK/FGFR2/PIK3CG/IGF1/DHFR/PDE5A/MAP2K1/ELANE/GM2A/IL2/VDR/ABL1/TEK/HSP90AB1/S100A9/PSAP/JAK2/KIT/INSR/CASP1/TGFB2/IL4	46
BP	GO:0009617	response to bacterium	32/157	588/17910	7.40532e-17	3.00321e-15	1.29837e-15	MAPK1/LCN2/BMP2/GSTP1/CASP3/MAOB/F2/SRC/ADAM17/MAPK14/MAPK8/PDE4B/REN/PDE4D/NOS3/PLA2G2A/MIF/PYGL/NR1H4/SYK/FGFR2/HCK/CTSG/ELANE/ABL1/RARA/S100A9/ARG1/JAK2/CHIT1/ALAD/CASP1	32
BP	GO:0000302	response to reactive oxygen species	22/157	230/17910	7.52687e-17	3.02884e-15	1.30945e-15	MAPK1/LCN2/GSTP1/CASP3/SRC/EGFR/MET/MAPK8/CDK2/NOS3/MMP3/NQO1/MDM2/SOD2/DHFR/ABL1/MMP9/PSAP/MMP2/ARG1/HMOX1/STAT1	22
BP	GO:0036230	granulocyte activation	30/157	506/17910	7.69463e-17	3.07253e-15	1.32834e-15	MAPK1/LCN2/GSTP1/TTR/MAPK14/HSPA8/MIF/CTSB/HSP90AA1/MMP8/PYGL/SYK/CTSS/CTSG/ELANE/SERPINA1/GM2A/ITGAL/ARSA/GPI/MME/MMP9/HSP90AB1/S100A9/PSAP/ARG1/CHIT1/LGALS3/ALAD/HEXB	30
BP	GO:0032101	regulation of response to external stimulus	38/157	873/17910	9.92828e-17	3.93418e-15	1.70085e-15	GSTP1/ESR1/CYP19A1/F2/CFB/ADAM17/EGFR/MAPK14/PPARG/MET/BACE1/NOS3/KDR/MMP3/PLA2G2A/MIF/FGFR1/MMP8/MMP12/HMGCR/SYK/PPARA/PIK3CG/IGF1/MAP2K1/HCK/ELANE/F7/IL2/TEK/MMP9/S100A9/ARG1/JAK2/XIAP/F11/STAT1/IL4	38
BP	GO:0032496	response to lipopolysaccharide	24/157	295/17910	1.11377e-16	4.38e-15	1.89359e-15	MAPK1/LCN2/GSTP1/CASP3/MAOB/SRC/ADAM17/MAPK14/MAPK8/PDE4B/REN/PDE4D/NOS3/MIF/FGFR2/HCK/CTSG/ELANE/ABL1/RARA/ARG1/JAK2/ALAD/CASP1	24
BP	GO:0006952	defense response	52/157	1681/17910	1.27142e-16	4.96236e-15	2.14536e-15	LCN2/APOA2/BMP2/GSTP1/ESR1/CYP19A1/F2/CFB/SRC/ADAM17/EGFR/MAPK14/PPARG/WAS/PTPN11/PRKACA/MMP3/PLA2G2A/MIF/CTSB/DPP4/MMP8/NR1H4/MMP12/SYK/PPARA/EPHX2/ITK/PIK3CG/JAK3/IGF1/CTSS/CTSK/HCK/CTSG/ELANE/SERPINA1/ITGAL/IL2/TEK/MMP9/HSP90AB1/S100A9/ARG1/JAK2/LGALS3/XIAP/KIT/HMOX1/STAT1/CASP1/IL4	52
BP	GO:0006928	movement of cell or subcellular component	57/157	2012/17910	1.30162e-16	5.0423e-15	2.17992e-15	MAPK1/BMP2/GSTP1/EPHB4/CYP19A1/F2/SRC/ADAM17/EGFR/MAPK14/PPARG/IGF1R/WAS/PTPN11/MET/PDE4B/PDE4D/NOS3/KDR/TGFBR1/F10/LCK/MIF/FGFR1/DPP4/TNNC1/MDM2/ACE/CDK6/MMP12/AKT2/ERBB4/SOD2/SYK/PIK3CG/IGF1/MAP2K1/HCK/ELANE/ZAP70/F7/ITGAL/ABL1/GPI/TEK/MMP9/S100A9/JAK2/LGALS3/GRB2/KIT/INSR/HMOX1/PIK3R1/HEXB/TGFB2/IL4	57
BP	GO:0043408	regulation of MAPK cascade	34/157	689/17910	1.3316e-16	5.12023e-15	2.21362e-15	MAPK1/BMP2/GSTP1/AR/SRC/EGFR/MAPK14/IGF1R/PTPN11/REN/KDR/TGFBR1/PLA2G2A/MIF/FGFR1/MMP8/ERBB4/HMGCR/SYK/FGFR2/PIK3CG/IGF1/PDE5A/MAP2K1/ELANE/NMNAT1/ABL1/TEK/PSAP/JAK2/GRB2/KIT/INSR/TGFB2	34
BP	GO:0000165	MAPK cascade	38/157	882/17910	1.39082e-16	5.30862e-15	2.29506e-15	MAPK1/BMP2/GSTP1/AR/SRC/EGFR/MAPK14/IGF1R/PTPN11/MET/MAPK8/REN/KDR/TGFBR1/PLA2G2A/MIF/FGFR1/MMP8/ERBB4/HMGCR/SYK/FGFR2/PIK3CG/JAK3/IGF1/PDE5A/MAP2K1/ELANE/IL2/NMNAT1/ABL1/TEK/PSAP/JAK2/GRB2/KIT/INSR/TGFB2	38
BP	GO:0043491	protein kinase B signaling	23/157	268/17910	1.57361e-16	5.9625e-15	2.57775e-15	ESR1/SRC/EGFR/PTPN11/MET/KDR/TGFBR1/F10/LCK/HSP90AA1/FGFR1/AKT2/ERBB4/FGFR2/PIK3CG/IGF1/F7/TEK/HSP90AB1/GRB2/KIT/INSR/PIK3R1	23
BP	GO:0046777	protein autophosphorylation	21/157	210/17910	1.60378e-16	6.02544e-15	2.60496e-15	PIM1/EPHB4/SRC/EGFR/IGF1R/PRKACA/KDR/GSK3B/FGFR1/ACE/ERBB4/SYK/FGFR2/AURKA/HCK/ZAP70/ABL1/TEK/JAK2/KIT/INSR	21
BP	GO:0023014	signal transduction by protein phosphorylation	38/157	886/17910	1.61344e-16	6.02544e-15	2.60496e-15	MAPK1/BMP2/GSTP1/AR/SRC/EGFR/MAPK14/IGF1R/PTPN11/MET/MAPK8/REN/KDR/TGFBR1/PLA2G2A/MIF/FGFR1/MMP8/ERBB4/HMGCR/SYK/FGFR2/PIK3CG/JAK3/IGF1/PDE5A/MAP2K1/ELANE/IL2/NMNAT1/ABL1/TEK/PSAP/JAK2/GRB2/KIT/INSR/TGFB2	38
BP	GO:0001932	regulation of protein phosphorylation	46/157	1324/17910	1.68275e-16	6.23939e-15	2.69746e-15	MAPK1/BMP2/GSTP1/AR/CASP3/F2/SRC/ADAM17/EGFR/MAPK14/IGF1R/PTPN11/REN/PDE4D/PRKACA/KDR/TGFBR1/PLA2G2A/MIF/HSP90AA1/FGFR1/MMP8/ACE/AKT2/ERBB4/HMGCR/SYK/FGFR2/PIK3CG/IGF1/PDE5A/MAP2K1/ELANE/IL2/NMNAT1/ABL1/TEK/MMP9/HSP90AB1/PSAP/JAK2/GRB2/KIT/INSR/TGFB2/IL4	46
BP	GO:0032268	regulation of cellular protein metabolic process	63/157	2452/17910	1.80865e-16	6.65866e-15	2.87872e-15	MAPK1/BMP2/GSTP1/AR/CASP3/CHEK1/F2/SRC/ADAM17/TYMS/EGFR/MAPK14/PPARG/IGF1R/PTPN11/MAPK8/REN/PDE4D/PRKACA/KDR/TGFBR1/RXRA/PLA2G2A/LCK/MIF/HSP90AA1/GSK3B/HDAC8/FGFR1/MMP8/MDM2/ACE/AKT2/ERBB4/HMGCR/SYK/FGFR2/PIK3CG/AURKA/IGF1/DHFR/PDE5A/MAP2K1/ELANE/IL2/NMNAT1/ABL1/RARA/TEK/MMP9/HSP90AB1/S100A9/PSAP/JAK2/LGALS3/XIAP/GRB2/KIT/ALAD/INSR/CASP1/TGFB2/IL4	63
BP	GO:0051270	regulation of cellular component movement	41/157	1046/17910	1.84218e-16	6.73434e-15	2.91144e-15	MAPK1/BMP2/GSTP1/CYP19A1/SRC/ADAM17/EGFR/MAPK14/PPARG/IGF1R/WAS/MET/PDE4B/PDE4D/NOS3/KDR/TGFBR1/F10/MIF/FGFR1/TNNC1/MDM2/ACE/CDK6/AKT2/ERBB4/SOD2/IGF1/ELANE/F7/ABL1/GPI/TEK/MMP9/JAK2/LGALS3/INSR/HMOX1/PIK3R1/TGFB2/IL4	41
BP	GO:0051049	regulation of transport	53/157	1773/17910	2.49361e-16	9.05198e-15	3.91342e-15	MAPK1/APOA2/CA2/MAOB/CYP19A1/F2/SRC/EGFR/MAPK14/PPARG/PTPN11/MAPK8/BACE1/PDE4B/REN/PDE4D/NOS3/PRKACA/HSPA8/MIF/GSK3B/FGFR1/DPP4/TNNC1/MMP8/MDM2/RBP4/NR1H4/MMP12/AKT2/HMGCR/SYK/PPARA/PIK3CG/IGF1/CTSS/MAP2K1/HCK/IL2/ABL1/GPI/MMP9/ARG1/JAK2/LGALS3/INSR/HMOX1/GCK/PIK3R1/CASP1/TGFB2/IL4/ABCB1	53
BP	GO:0071407	cellular response to organic cyclic compound	30/157	532/17910	3.00824e-16	1.08443e-14	4.68828e-15	MAPK1/BMP2/GSTP1/PIM1/AR/CASP3/ESR1/PGR/NR3C2/SRC/EGFR/PPARG/PDE4B/PDE4D/PRKACA/RXRA/MDM2/NR3C1/NR1H4/PARP1/PPARA/PIK3CG/RARB/VDR/ABL1/RARA/HSP90AB1/ARG1/JAK2/STAT1	30
BP	GO:0031399	regulation of protein modification process	52/157	1718/17910	3.17519e-16	1.13672e-14	4.91434e-15	MAPK1/BMP2/GSTP1/AR/CASP3/CHEK1/F2/SRC/ADAM17/EGFR/MAPK14/IGF1R/PTPN11/MAPK8/REN/PDE4D/PRKACA/KDR/TGFBR1/PLA2G2A/MIF/HSP90AA1/GSK3B/HDAC8/FGFR1/MMP8/ACE/AKT2/ERBB4/HMGCR/SYK/FGFR2/PIK3CG/IGF1/PDE5A/MAP2K1/ELANE/IL2/NMNAT1/ABL1/TEK/MMP9/HSP90AB1/PSAP/JAK2/LGALS3/XIAP/GRB2/KIT/INSR/TGFB2/IL4	52
BP	GO:0002237	response to molecule of bacterial origin	24/157	309/17910	3.20209e-16	1.1385e-14	4.92202e-15	MAPK1/LCN2/GSTP1/CASP3/MAOB/SRC/ADAM17/MAPK14/MAPK8/PDE4B/REN/PDE4D/NOS3/MIF/FGFR2/HCK/CTSG/ELANE/ABL1/RARA/ARG1/JAK2/ALAD/CASP1	24
BP	GO:0007169	transmembrane receptor protein tyrosine kinase signaling pathway	33/157	669/17910	4.06612e-16	1.43587e-14	6.20764e-15	MAPK1/BMP2/AR/CASP3/EPHB4/SRC/ADAM17/EGFR/MAPK14/IGF1R/PTPN11/MET/KDR/HSP90AA1/FGFR1/NR1H4/PGF/AKT2/ERBB4/SYK/FGFR2/JAK3/IGF1/F7/ABL1/TEK/MMP9/MMP2/JAK2/GRB2/KIT/INSR/PIK3R1	33
BP	GO:0009991	response to extracellular stimulus	29/157	498/17910	4.32073e-16	1.51547e-14	6.55178e-15	MAPK1/ALB/LCN2/GSTP1/PIM1/BCHE/SRC/TYMS/EGFR/PPARG/MAPK8/DHODH/HSPA8/TTPA/NQO1/MDM2/NR1H4/HMGCR/PPARA/CBS/F7/VDR/RARA/ARG1/ALAD/HMOX1/OTC/ACAT1/STAT1	29
BP	GO:0031667	response to nutrient levels	28/157	466/17910	6.65921e-16	2.32e-14	1.003e-14	MAPK1/ALB/LCN2/GSTP1/PIM1/BCHE/SRC/TYMS/EGFR/PPARG/MAPK8/DHODH/HSPA8/TTPA/NQO1/MDM2/NR1H4/HMGCR/PPARA/F7/VDR/RARA/ARG1/ALAD/HMOX1/OTC/ACAT1/STAT1	28
BP	GO:0050793	regulation of developmental process	64/157	2598/17910	7.32864e-16	2.5362e-14	1.09647e-14	MAPK1/CA2/BMP2/PIM1/AR/ESR1/F2/SRC/EGFR/MAPK14/PPARG/DHODH/NOS3/PRKACA/KDR/TGFBR1/RXRA/PLA2G2A/MIF/TTPA/GSK3B/FGFR1/MDM2/ACE/RBP4/NR1H4/PGF/CDK6/PARP1/PDE3B/ERBB4/SOD2/HMGCR/SYK/PPARA/FGFR2/AURKA/JAK3/IGF1/PDE5A/CTSK/MAP2K1/RARB/HCK/ZAP70/IL2/VDR/ABL1/RARA/TEK/MME/MMP9/HSP90AB1/S100A9/JAK2/LGALS3/KIT/INSR/HMOX1/PIK3R1/HEXB/STAT1/TGFB2/IL4	64
BP	GO:0009607	response to biotic stimulus	38/157	938/17910	1.03513e-15	3.55851e-14	1.53844e-14	MAPK1/LCN2/BMP2/GSTP1/CASP3/MAOB/F2/SRC/ADAM17/MAPK14/MAPK8/PDE4B/REN/PDE4D/NOS3/PLA2G2A/MIF/GSK3B/PYGL/NR1H4/CDK6/MMP12/SYK/FGFR2/HCK/CTSG/ELANE/ABL1/RARA/HNMT/S100A9/ARG1/JAK2/CHIT1/ALAD/STAT1/CASP1/BCL2L1	38
BP	GO:0030335	positive regulation of cell migration	29/157	516/17910	1.09672e-15	3.74546e-14	1.61926e-14	MAPK1/BMP2/SRC/ADAM17/EGFR/MAPK14/IGF1R/MET/NOS3/KDR/TGFBR1/F10/FGFR1/MDM2/AKT2/SOD2/IGF1/ELANE/F7/ABL1/GPI/TEK/MMP9/JAK2/LGALS3/INSR/HMOX1/PIK3R1/TGFB2	29
BP	GO:0051241	negative regulation of multicellular organismal process	44/157	1276/17910	1.21917e-15	4.13641e-14	1.78828e-14	APOA2/BMP2/GSTP1/F2/ADAM17/EGFR/PPARG/PTPN11/PDE4B/PDE4D/NOS3/PRKACA/TGFBR1/GSK3B/FGFR1/MMP8/MDM2/RBP4/NR1H4/CDK6/PDE3B/ERBB4/HMGCR/PPARA/PIK3CG/JAK3/IGF1/PDE5A/CTSK/RARB/ELANE/IL2/RARA/TEK/MMP9/HSP90AB1/ARG1/JAK2/HMOX1/F11/PIK3R1/STAT1/TGFB2/IL4	44
BP	GO:0034599	cellular response to oxidative stress	23/157	296/17910	1.38662e-15	4.67397e-14	2.02069e-14	MAPK1/LCN2/GSTP1/SRC/EGFR/MET/MAPK8/GSR/CDK2/NOS3/MMP3/NQO1/MDM2/PARP1/SOD2/DHFR/ABL1/MMP9/PSAP/MMP2/ARG1/JAK2/HMOX1	23
BP	GO:0006979	response to oxidative stress	27/157	442/17910	1.55354e-15	5.20285e-14	2.24934e-14	MAPK1/LCN2/GSTP1/CASP3/SRC/EGFR/MET/MAPK8/GSR/CDK2/NOS3/MMP3/NQO1/MDM2/PARP1/SOD2/DHFR/ABL1/MMP9/PSAP/MMP2/ARG1/JAK2/ALAD/HMOX1/STAT1/TPO	27
BP	GO:0035265	organ growth	19/157	179/17910	1.58983e-15	5.29025e-14	2.28712e-14	MAPK1/PIM1/AR/ESR1/CYP19A1/MMP13/MAPK14/PTPN11/TGFBR1/RXRA/FGFR1/RBP4/ERBB4/PPARA/FGFR2/IGF1/RARB/RARA/TGFB2	19
BP	GO:0031401	positive regulation of protein modification process	41/157	1117/17910	1.77856e-15	5.88058e-14	2.54233e-14	MAPK1/BMP2/AR/F2/SRC/ADAM17/EGFR/MAPK14/PTPN11/PRKACA/KDR/TGFBR1/PLA2G2A/MIF/HSP90AA1/FGFR1/MMP8/ACE/AKT2/ERBB4/HMGCR/SYK/FGFR2/PIK3CG/IGF1/PDE5A/MAP2K1/ELANE/IL2/NMNAT1/ABL1/TEK/MMP9/HSP90AB1/PSAP/JAK2/XIAP/KIT/INSR/TGFB2/IL4	41
BP	GO:0010035	response to inorganic substance	29/157	528/17910	1.99841e-15	6.56568e-14	2.83852e-14	MAPK1/LCN2/CA2/CASP3/MAOB/SRC/EGFR/MET/MAPK8/BACE1/CDK2/NOS3/KDR/MMP3/NQO1/TNNC1/MDM2/PARP1/SOD2/DHFR/ABL1/MMP9/PSAP/ARG1/KIT/ALAD/HMOX1/OTC/STAT1	29
BP	GO:0048878	chemical homeostasis	39/157	1015/17910	2.29422e-15	7.49014e-14	3.23819e-14	MAPK1/LCN2/APOA2/CA2/GSTP1/ESR1/F2/SRC/EGFR/PPARG/PTPN11/MET/PDE4D/PRKACA/KDR/LCK/TTPA/PYGL/RBP4/NR1H4/PARP1/SOD2/HMGCR/EPHX2/PIK3CG/ELANE/IL2/VDR/ABL1/S100A9/JAK2/XIAP/INSR/HMOX1/GCK/OTC/PIK3R1/HEXB/STAT1	39
BP	GO:0050778	positive regulation of immune response	35/157	809/17910	2.45222e-15	7.95592e-14	3.43956e-14	MAPK1/ESR1/F2/CFB/SRC/MAPK14/WAS/PDE4B/PDE4D/PRKACA/LCK/MIF/CTSB/HSP90AA1/NR1H4/MMP12/SYK/ITK/CTSS/CTSK/HCK/CTSG/ELANE/ZAP70/IL2/ABL1/RARA/HSP90AB1/S100A9/LGALS3/XIAP/GRB2/PIK3R1/TGFB2/IL4	35
BP	GO:2000145	regulation of cell motility	38/157	966/17910	2.67435e-15	8.62269e-14	3.72782e-14	MAPK1/BMP2/GSTP1/CYP19A1/SRC/ADAM17/EGFR/MAPK14/PPARG/IGF1R/WAS/MET/NOS3/KDR/TGFBR1/F10/MIF/FGFR1/MDM2/ACE/CDK6/AKT2/ERBB4/SOD2/IGF1/ELANE/F7/ABL1/GPI/TEK/MMP9/JAK2/LGALS3/INSR/HMOX1/PIK3R1/TGFB2/IL4	38
BP	GO:0007167	enzyme linked receptor protein signaling pathway	38/157	968/17910	2.85822e-15	9.15865e-14	3.95953e-14	MAPK1/BMP2/AR/CASP3/EPHB4/SRC/ADAM17/EGFR/MAPK14/IGF1R/PTPN11/MET/KDR/TGFBR1/HSP90AA1/FGFR1/NR1H4/PGF/PARP1/AKT2/ERBB4/SYK/FGFR2/JAK3/IGF1/F7/ABL1/TEK/MMP9/HSP90AB1/MMP2/JAK2/XIAP/GRB2/KIT/INSR/PIK3R1/TGFB2	38
BP	GO:0001816	cytokine production	34/157	765/17910	2.99701e-15	9.54448e-14	4.12634e-14	APOA2/GSTP1/F2/SRC/ADAM17/MAPK14/PTPN11/PDE4B/PDE4D/MIF/FGFR1/MMP8/NR1H4/MMP12/SYK/ITK/PIK3CG/JAK3/IGF1/ELANE/IL2/ABL1/RARA/HSP90AB1/S100A9/ARG1/JAK2/KIT/HMOX1/PIK3R1/STAT1/CASP1/TGFB2/IL4	34
BP	GO:0071345	cellular response to cytokine stimulus	40/157	1084/17910	3.58341e-15	1.12627e-13	4.86918e-14	MAPK1/LCN2/GSTP1/PIM1/CASP3/ADAM17/MAPK14/PPARG/WAS/PTPN11/MAPK8/PRKACA/HSPA8/MMP3/MIF/HSP90AA1/GSK3B/NR1H4/MMP12/SOD2/SYK/JAK3/HCK/IL2/MME/MMP9/HSP90AB1/MMP2/ARG1/JAK2/GRB2/KIT/ALAD/HMOX1/PIK3R1/STAT1/CASP1/BCL2L1/MAOA/IL4	40
BP	GO:2000147	positive regulation of cell motility	29/157	540/17910	3.58412e-15	1.12627e-13	4.86918e-14	MAPK1/BMP2/SRC/ADAM17/EGFR/MAPK14/IGF1R/MET/NOS3/KDR/TGFBR1/F10/FGFR1/MDM2/AKT2/SOD2/IGF1/ELANE/F7/ABL1/GPI/TEK/MMP9/JAK2/LGALS3/INSR/HMOX1/PIK3R1/TGFB2	29
BP	GO:0007584	response to nutrient	20/157	215/17910	3.60164e-15	1.12627e-13	4.86918e-14	GSTP1/PIM1/BCHE/TYMS/EGFR/PPARG/DHODH/TTPA/NQO1/MDM2/NR1H4/HMGCR/F7/VDR/RARA/ARG1/ALAD/HMOX1/OTC/STAT1	20
BP	GO:0033674	positive regulation of kinase activity	29/157	541/17910	3.7603e-15	1.16884e-13	5.05323e-14	MAPK1/BMP2/F2/SRC/ADAM17/EGFR/MAPK14/PTPN11/PRKACA/TGFBR1/MIF/HSP90AA1/FGFR1/ACE/SYK/PIK3CG/IGF1/PDE5A/MAP2K1/ELANE/IL2/ABL1/TEK/HSP90AB1/JAK2/KIT/INSR/TGFB2/IL4	29
BP	GO:0032880	regulation of protein localization	38/157	979/17910	4.10783e-15	1.26927e-13	5.4874e-14	MAPK1/APOA2/AR/F2/SRC/EGFR/MAPK14/PTPN11/MAPK8/PRKACA/HSPA8/MIF/HSP90AA1/GSK3B/HDAC8/DPP4/MMP8/MDM2/RBP4/NR1H4/MMP12/PARP1/AKT2/ERBB4/HMGCR/SYK/IGF1/IL2/ABL1/GPI/HSP90AB1/JAK2/LGALS3/GCK/PIK3R1/CASP1/BCL2L1/TGFB2	38
BP	GO:0034614	cellular response to reactive oxygen species	18/157	165/17910	5.65203e-15	1.73608e-13	7.50554e-14	MAPK1/LCN2/SRC/EGFR/MET/MAPK8/CDK2/NOS3/MMP3/NQO1/MDM2/SOD2/DHFR/ABL1/MMP9/PSAP/MMP2/ARG1	18
BP	GO:0042060	wound healing	29/157	550/17910	5.76442e-15	1.76018e-13	7.60975e-14	MAPK1/CASP3/F2/SRC/ADAM17/EGFR/WAS/PTPN11/ANXA5/NOS3/PRKACA/TGFBR1/F10/LCK/MMP12/ERBB4/HMGCR/SYK/PPARA/FGFR2/PIK3CG/IGF1/SERPINA1/F7/JAK2/HMOX1/F11/PIK3R1/TGFB2	29
BP	GO:0051272	positive regulation of cellular component movement	29/157	555/17910	7.28252e-15	2.21073e-13	9.5576e-14	MAPK1/BMP2/SRC/ADAM17/EGFR/MAPK14/IGF1R/MET/NOS3/KDR/TGFBR1/F10/FGFR1/MDM2/AKT2/SOD2/IGF1/ELANE/F7/ABL1/GPI/TEK/MMP9/JAK2/LGALS3/INSR/HMOX1/PIK3R1/TGFB2	29
BP	GO:1901575	organic substance catabolic process	53/157	1925/17910	7.93477e-15	2.39473e-13	1.03531e-13	APOA2/CASP3/MAOB/CYP19A1/EGFR/MAPK14/CDK2/PDE4B/PDE4D/NOS3/PRKACA/HSPA8/PLA2G2A/CTSB/HSP90AA1/GSK3B/MDM2/PYGL/ACE/MMP12/AKT2/PDE3B/HMGCR/PPARA/EPHX2/CBS/PIK3CG/PAH/AURKA/IGF1/ALDH2/CTSS/PDE5A/CTSK/ELANE/GM2A/NMNAT1/HNMT/GPI/TPI1/HSP90AB1/PSAP/ARG1/CHIT1/ACADM/ALAD/INSR/HMOX1/GCK/OTC/HEXB/ACAT1/MAOA	53
BP	GO:0040007	growth	37/157	948/17910	8.59991e-15	2.58047e-13	1.11561e-13	MAPK1/PIM1/AR/ESR1/CYP19A1/MMP13/F2/SRC/ADAM17/TYMS/EGFR/MAPK14/PPARG/PTPN11/PDE4D/TGFBR1/RXRA/HSP90AA1/GSK3B/FGFR1/RBP4/ERBB4/PPARA/FGFR2/AURKA/IGF1/RARB/CTSG/ELANE/IL2/ABL1/RARA/HSP90AB1/S100A9/INSR/BCL2L1/TGFB2	37
BP	GO:0051338	regulation of transferase activity	36/157	902/17910	1.08331e-14	3.23187e-13	1.39723e-13	MAPK1/BMP2/GSTP1/CASP3/F2/SRC/ADAM17/EGFR/MAPK14/PPARG/IGF1R/PTPN11/PRKACA/TGFBR1/MIF/HSP90AA1/GSK3B/FGFR1/ACE/HMGCR/SYK/PIK3CG/IGF1/PDE5A/MAP2K1/ELANE/IL2/ABL1/TEK/HSP90AB1/JAK2/KIT/INSR/PIK3R1/TGFB2/IL4	36
BP	GO:0051707	response to other organism	36/157	903/17910	1.12053e-14	3.32382e-13	1.43698e-13	MAPK1/LCN2/BMP2/GSTP1/CASP3/MAOB/F2/SRC/ADAM17/MAPK14/MAPK8/PDE4B/REN/PDE4D/NOS3/PLA2G2A/MIF/PYGL/NR1H4/CDK6/MMP12/SYK/FGFR2/HCK/CTSG/ELANE/ABL1/RARA/S100A9/ARG1/JAK2/CHIT1/ALAD/STAT1/CASP1/BCL2L1	36
BP	GO:0043207	response to external biotic stimulus	36/157	905/17910	1.1987e-14	3.53548e-13	1.52848e-13	MAPK1/LCN2/BMP2/GSTP1/CASP3/MAOB/F2/SRC/ADAM17/MAPK14/MAPK8/PDE4B/REN/PDE4D/NOS3/PLA2G2A/MIF/PYGL/NR1H4/CDK6/MMP12/SYK/FGFR2/HCK/CTSG/ELANE/ABL1/RARA/S100A9/ARG1/JAK2/CHIT1/ALAD/STAT1/CASP1/BCL2L1	36
BP	GO:0030334	regulation of cell migration	36/157	906/17910	1.23972e-14	3.6358e-13	1.57185e-13	MAPK1/BMP2/GSTP1/CYP19A1/SRC/ADAM17/EGFR/MAPK14/PPARG/IGF1R/MET/NOS3/KDR/TGFBR1/F10/MIF/FGFR1/MDM2/ACE/AKT2/ERBB4/SOD2/IGF1/ELANE/F7/ABL1/GPI/TEK/MMP9/JAK2/LGALS3/INSR/HMOX1/PIK3R1/TGFB2/IL4	36
BP	GO:0046677	response to antibiotic	23/157	328/17910	1.27088e-14	3.70626e-13	1.60232e-13	LCN2/GSTP1/CASP3/MAOB/SRC/TYMS/MET/NQO1/HSP90AA1/MDM2/RBP4/HMGCR/FGFR2/IL2/ABL1/RARA/PSAP/ARG1/JAK2/ALAD/HMOX1/STAT1/BCL2L1	23
BP	GO:0030155	regulation of cell adhesion	31/157	659/17910	1.32494e-14	3.84232e-13	1.66114e-13	BMP2/CASP3/SRC/MAPK14/PTPN11/KDR/LCK/GSK3B/DPP4/CDK6/MMP12/PDE3B/SYK/PPARA/PIK3CG/JAK3/IGF1/PDE5A/ELANE/ZAP70/IL2/ABL1/RARA/TEK/ARG1/JAK2/LGALS3/GRB2/PIK3R1/TGFB2/IL4	31
BP	GO:0043549	regulation of kinase activity	34/157	807/17910	1.4324e-14	4.13089e-13	1.7859e-13	MAPK1/BMP2/GSTP1/CASP3/F2/SRC/ADAM17/EGFR/MAPK14/IGF1R/PTPN11/PRKACA/TGFBR1/MIF/HSP90AA1/FGFR1/ACE/HMGCR/SYK/PIK3CG/IGF1/PDE5A/MAP2K1/ELANE/IL2/ABL1/TEK/HSP90AB1/JAK2/KIT/INSR/PIK3R1/TGFB2/IL4	34
BP	GO:0040017	positive regulation of locomotion	29/157	570/17910	1.44696e-14	4.14982e-13	1.79408e-13	MAPK1/BMP2/SRC/ADAM17/EGFR/MAPK14/IGF1R/MET/NOS3/KDR/TGFBR1/F10/FGFR1/MDM2/AKT2/SOD2/IGF1/ELANE/F7/ABL1/GPI/TEK/MMP9/JAK2/LGALS3/INSR/HMOX1/PIK3R1/TGFB2	29
BP	GO:0009653	anatomical structure morphogenesis	61/157	2535/17910	1.53148e-14	4.36807e-13	1.88844e-13	MAPK1/CA2/BMP2/PIM1/AR/CASP3/ESR1/PGR/EPHB4/MMP13/F2/SRC/ADAM17/EGFR/MAPK14/PPARG/PTPN11/MET/DHODH/NOS3/PRKACA/KDR/TGFBR1/RXRA/MTHFD1/HSP90AA1/GSK3B/FGFR1/TNNC1/MMP8/MDM2/RBP4/PGF/MMP12/PDE3B/ERBB4/SYK/PPARA/FGFR2/PIK3CG/AURKA/MAP2K1/RARB/HCK/VDR/ABL1/RARA/TEK/MMP9/HSP90AB1/MMP2/ARG1/GRB2/KIT/INSR/HMOX1/PIK3R1/HEXB/STAT1/BCL2L1/TGFB2	61
BP	GO:0019221	cytokine-mediated signaling pathway	33/157	764/17910	1.85404e-14	5.25918e-13	2.27369e-13	LCN2/GSTP1/PIM1/CASP3/ADAM17/PPARG/PTPN11/PRKACA/HSPA8/MMP3/MIF/HSP90AA1/NR1H4/MMP12/SOD2/SYK/JAK3/HCK/IL2/MMP9/HSP90AB1/MMP2/ARG1/JAK2/GRB2/KIT/HMOX1/PIK3R1/STAT1/CASP1/BCL2L1/MAOA/IL4	33
BP	GO:0044267	cellular protein metabolic process	88/157	4871/17910	2.06348e-14	5.82148e-13	2.51678e-13	MAPK1/ALB/APOA2/BMP2/GSTP1/PIM1/TTR/AR/CASP3/ESR1/EPHB4/CHEK1/MMP13/F2/SRC/ADAM17/TYMS/EGFR/MAPK14/PPARG/IGF1R/PTPN11/MET/MAPK8/BACE1/CDK2/REN/PDE4D/PRKACA/KDR/TGFBR1/RXRA/PLA2G2A/LCK/MIF/CTSB/HSP90AA1/GSK3B/HDAC8/FGFR1/MMP8/MDM2/ACE/NR1H4/CDK6/PARP1/AKT2/ERBB4/HMGCR/SYK/YARS1/FGFR2/PIK3CG/AURKA/JAK3/IGF1/DHFR/CTSS/PDE5A/CTSK/MAP2K1/HCK/CTSG/ELANE/SERPINA1/ZAP70/IL2/NMNAT1/ABL1/RARA/TEK/MMP9/HSP9…	88
BP	GO:0040012	regulation of locomotion	38/157	1035/17910	2.41362e-14	6.77247e-13	2.92792e-13	MAPK1/BMP2/GSTP1/CYP19A1/SRC/ADAM17/EGFR/MAPK14/PPARG/IGF1R/WAS/MET/NOS3/KDR/TGFBR1/F10/MIF/FGFR1/MDM2/ACE/CDK6/AKT2/ERBB4/SOD2/IGF1/ELANE/F7/ABL1/GPI/TEK/MMP9/JAK2/LGALS3/INSR/HMOX1/PIK3R1/TGFB2/IL4	38
BP	GO:0035295	tube development	39/157	1093/17910	2.55537e-14	7.13167e-13	3.08321e-13	MAPK1/BMP2/AR/ESR1/PGR/EPHB4/SRC/TYMS/EGFR/MAPK14/PPARG/MET/NOS3/PRKACA/KDR/TGFBR1/MTHFD1/FGFR1/RBP4/PGF/PDE3B/SYK/FGFR2/PIK3CG/MAP2K1/RARB/VDR/ABL1/RARA/TEK/MME/MMP2/ARG1/KIT/HMOX1/OTC/ACAT1/STAT1/TGFB2	39
BP	GO:0033554	cellular response to stress	52/157	1914/17910	2.71693e-14	7.54201e-13	3.26062e-13	MAPK1/ALB/LCN2/CA2/BMP2/GSTP1/CASP3/CHEK1/SRC/EGFR/MAPK14/PPARG/IGF1R/WAS/PTPN11/MET/MAPK8/GSR/CDK2/NOS3/PRKACA/HSPA8/MMP3/MIF/NQO1/HSP90AA1/GSK3B/MMP8/MDM2/CDK6/PARP1/SOD2/HMGCR/SYK/CBS/AURKA/DHFR/MAP2K1/ABL1/MMP9/HSP90AB1/PSAP/MMP2/ARG1/JAK2/XIAP/GRB2/GSTM1/HMOX1/PIK3R1/BCL2L1/TGFB2	52
BP	GO:0051896	regulation of protein kinase B signaling	20/157	241/17910	3.22658e-14	8.90915e-13	3.85167e-13	ESR1/SRC/EGFR/PTPN11/MET/TGFBR1/F10/LCK/HSP90AA1/FGFR1/ERBB4/FGFR2/PIK3CG/F7/TEK/HSP90AB1/GRB2/KIT/INSR/PIK3R1	20
BP	GO:0031347	regulation of defense response	35/157	885/17910	3.57988e-14	9.83237e-13	4.2508e-13	GSTP1/ESR1/CYP19A1/F2/CFB/SRC/EGFR/MAPK14/PPARG/PTPN11/PRKACA/MMP3/PLA2G2A/CTSB/MMP8/NR1H4/MMP12/SYK/PPARA/PIK3CG/IGF1/CTSS/CTSK/HCK/ELANE/IL2/TEK/MMP9/HSP90AB1/S100A9/ARG1/JAK2/XIAP/STAT1/IL4	35
BP	GO:0006954	inflammatory response	33/157	784/17910	3.85069e-14	1.05205e-12	4.5483e-13	APOA2/BMP2/GSTP1/ESR1/CYP19A1/F2/CFB/EGFR/MAPK14/PPARG/MMP3/PLA2G2A/MIF/MMP8/NR1H4/SYK/PPARA/EPHX2/PIK3CG/IGF1/HCK/ELANE/SERPINA1/ITGAL/IL2/TEK/MMP9/S100A9/JAK2/XIAP/KIT/HMOX1/IL4	33
BP	GO:0051050	positive regulation of transport	36/157	942/17910	4.04023e-14	1.09805e-12	4.74719e-13	MAPK1/APOA2/CA2/CYP19A1/F2/SRC/EGFR/MAPK14/PPARG/PTPN11/MAPK8/PRKACA/MIF/GSK3B/FGFR1/MMP8/MDM2/RBP4/NR1H4/MMP12/AKT2/SYK/IGF1/CTSS/IL2/ABL1/GPI/JAK2/LGALS3/INSR/GCK/PIK3R1/CASP1/TGFB2/IL4/ABCB1	36
BP	GO:0050900	leukocyte migration	26/157	467/17910	4.88203e-14	1.31993e-12	5.70641e-13	CYP19A1/F2/SRC/ADAM17/MAPK14/PTPN11/PDE4B/PDE4D/LCK/MIF/SYK/PIK3CG/HCK/ELANE/ZAP70/F7/ITGAL/TEK/MMP9/S100A9/LGALS3/GRB2/KIT/HMOX1/PIK3R1/TGFB2	26
BP	GO:0048585	negative regulation of response to stimulus	47/157	1620/17910	6.78665e-14	1.82536e-12	7.89154e-13	APOA2/BMP2/GSTP1/AR/ESR1/CYP19A1/F2/SRC/ADAM17/EGFR/MAPK14/PPARG/IGF1R/PTPN11/MET/BACE1/PDE4D/NOS3/PRKACA/TGFBR1/MIF/GSK3B/MDM2/NR1H4/CDK6/MMP12/PDE3B/SOD2/HMGCR/PPARA/JAK3/IGF1/ELANE/IL2/ABL1/TEK/MMP9/PSAP/ARG1/LGALS3/GRB2/HMOX1/F11/STAT1/BCL2L1/TGFB2/IL4	47
BP	GO:0051347	positive regulation of transferase activity	29/157	609/17910	7.83064e-14	2.0953e-12	9.05856e-13	MAPK1/BMP2/F2/SRC/ADAM17/EGFR/MAPK14/PTPN11/PRKACA/TGFBR1/MIF/HSP90AA1/FGFR1/ACE/SYK/PIK3CG/IGF1/PDE5A/MAP2K1/ELANE/IL2/ABL1/TEK/HSP90AB1/JAK2/KIT/INSR/TGFB2/IL4	29
BP	GO:1901653	cellular response to peptide	23/157	364/17910	1.1611e-13	3.08281e-12	1.33278e-12	CA2/GSTP1/SRC/PPARG/IGF1R/PTPN11/BACE1/PRKACA/GSK3B/MDM2/NR1H4/PARP1/AKT2/PDE3B/JAK3/IGF1/ARG1/JAK2/GRB2/INSR/GCK/PIK3R1/STAT1	23
BP	GO:0042110	T cell activation	25/157	443/17910	1.164e-13	3.08281e-12	1.33278e-12	CASP3/SRC/ADAM17/WAS/PTPN11/LCK/DPP4/CDK6/SYK/ITK/PIK3CG/JAK3/IGF1/PDE5A/ZAP70/ITGAL/IL2/ABL1/RARA/ARG1/LGALS3/GRB2/KIT/PIK3R1/IL4	25
BP	GO:0043434	response to peptide hormone	24/157	404/17910	1.24577e-13	3.28264e-12	1.41918e-12	CA2/GSTP1/SRC/PPARG/IGF1R/PTPN11/PRKACA/MDM2/NR1H4/PARP1/AKT2/PDE3B/PPARA/JAK3/F7/TEK/ARG1/JAK2/GRB2/INSR/GCK/OTC/PIK3R1/STAT1	24
BP	GO:0001101	response to acid chemical	22/157	330/17910	1.40513e-13	3.68386e-12	1.59263e-12	GSTP1/CASP3/BCHE/SRC/TYMS/EGFR/PPARG/DHODH/KDR/RXRA/NQO1/RBP4/NR1H4/FGFR2/DHFR/F7/RARA/MMP2/ARG1/ALAD/OTC/BCL2L1	22
BP	GO:0045860	positive regulation of protein kinase activity	26/157	501/17910	2.49341e-13	6.50417e-12	2.81193e-12	MAPK1/BMP2/SRC/ADAM17/EGFR/MAPK14/PTPN11/PRKACA/TGFBR1/MIF/HSP90AA1/FGFR1/ACE/SYK/PIK3CG/IGF1/PDE5A/MAP2K1/ELANE/ABL1/HSP90AB1/JAK2/KIT/INSR/TGFB2/IL4	26
BP	GO:0071216	cellular response to biotic stimulus	18/157	206/17910	2.7576e-13	7.15735e-12	3.09432e-12	MAPK1/LCN2/GSTP1/SRC/MAPK14/MAPK8/PDE4B/PDE4D/NOS3/MIF/GSK3B/SYK/HCK/CTSG/ABL1/RARA/ARG1/CASP1	18
BP	GO:0097237	cellular response to toxic substance	19/157	241/17910	3.71344e-13	9.59029e-12	4.14614e-12	ALB/LCN2/GSTP1/SRC/MET/GSR/NOS3/KDR/NQO1/MDM2/SOD2/DHFR/ABL1/S100A9/PSAP/ARG1/GSTM1/HMOX1/TPO	19
BP	GO:0001817	regulation of cytokine production	30/157	698/17910	3.91728e-13	1.00331e-11	4.33759e-12	APOA2/GSTP1/F2/SRC/ADAM17/MAPK14/PTPN11/PDE4B/PDE4D/MIF/FGFR1/MMP8/NR1H4/MMP12/SYK/JAK3/IGF1/ELANE/IL2/ABL1/RARA/HSP90AB1/ARG1/JAK2/HMOX1/PIK3R1/STAT1/CASP1/TGFB2/IL4	30
BP	GO:0060429	epithelium development	40/157	1251/17910	3.92356e-13	1.00331e-11	4.33759e-12	MAPK1/CA2/BMP2/AR/ESR1/PGR/SRC/ADAM17/TYMS/EGFR/PPARG/MET/PDE4D/PRKACA/KDR/RXRA/MTHFD1/CTSB/GSK3B/FGFR1/PGF/CDK6/MMP12/AKT2/ERBB4/FGFR2/CTSK/MAP2K1/RARB/VDR/ABL1/RARA/MMP9/PSAP/JAK2/LGALS3/GRB2/ACAT1/STAT1/TGFB2	40
BP	GO:0007507	heart development	27/157	556/17910	3.97822e-13	1.0123e-11	4.37645e-12	MAPK1/BMP2/PIM1/CASP3/EPHB4/EGFR/MAPK14/PPARG/PTPN11/NOS3/TGFBR1/RXRA/MTHFD1/FGFR1/TNNC1/MDM2/RBP4/ERBB4/PPARA/FGFR2/IGF1/MAP2K1/RARB/RARA/TEK/INSR/TGFB2	27
BP	GO:0009891	positive regulation of biosynthetic process	49/157	1842/17910	4.47863e-13	1.13408e-11	4.90293e-12	MAPK1/APOA2/BMP2/PIM1/AR/ESR1/PGR/CHEK1/F2/SRC/EGFR/MAPK14/PPARG/WAS/MET/CDK2/NOS3/KDR/TGFBR1/RXRA/HSP90AA1/FGFR1/MMP8/NR3C1/NR1H4/MMP12/PARP1/AKT2/ERBB4/SYK/PPARA/FGFR2/IGF1/MAP2K1/ELANE/IL2/VDR/ABL1/RARA/HSP90AB1/JAK2/INSR/HMOX1/GCK/PIK3R1/HEXB/STAT1/TGFB2/IL4	49
BP	GO:0022407	regulation of cell-cell adhesion	23/157	389/17910	4.66928e-13	1.17661e-11	5.08682e-12	BMP2/CASP3/SRC/MAPK14/PTPN11/LCK/DPP4/SYK/PPARA/JAK3/IGF1/PDE5A/ELANE/ZAP70/IL2/ABL1/RARA/ARG1/JAK2/LGALS3/GRB2/PIK3R1/IL4	23
BP	GO:0048869	cellular developmental process	77/157	4088/17910	4.86119e-13	1.21905e-11	5.27031e-12	MAPK1/CA2/BMP2/GSTP1/AR/CASP3/ESR1/PGR/BCHE/CHEK1/F2/SRC/ADAM17/TYMS/EGFR/MAPK14/PPARG/PTPN11/MET/REN/PDE4D/PRKACA/KDR/TGFBR1/RXRA/PLA2G2A/LCK/MIF/TTPA/CTSB/HSP90AA1/GSK3B/FGFR1/MMP8/MDM2/ACE/PGF/CDK6/PARP1/AKT2/ERBB4/SOD2/HMGCR/SYK/PPARA/FGFR2/AURKA/JAK3/IGF1/DHFR/PDE5A/CTSK/MAP2K1/RARB/HCK/ZAP70/IL2/VDR/ABL1/RARA/TEK/MME/MMP9/HSP90AB1/S100A9/PSAP/MMP2/JAK2/LGALS3/GRB2/KIT/PIK3R1/HEXB/STAT1/BCL2…	77
BP	GO:0071900	regulation of protein serine/threonine kinase activity	25/157	479/17910	6.6643e-13	1.66095e-11	7.18074e-12	MAPK1/BMP2/GSTP1/CASP3/SRC/ADAM17/EGFR/MAPK14/IGF1R/PTPN11/TGFBR1/MIF/FGFR1/HMGCR/SYK/PIK3CG/IGF1/PDE5A/MAP2K1/ELANE/ABL1/HSP90AB1/JAK2/KIT/INSR	25
BP	GO:0008015	blood circulation	26/157	523/17910	6.68732e-13	1.66095e-11	7.18074e-12	AR/SRC/EGFR/PPARG/PDE4B/REN/PDE4D/NOS3/PRKACA/TNNC1/MDM2/ACE/SOD2/HMGCR/PPARA/EPHX2/PIK3CG/PDE5A/CTSG/IL2/TEK/MME/JAK2/HMOX1/STAT1/TGFB2	26
BP	GO:2000026	regulation of multicellular organismal development	52/157	2077/17910	7.04855e-13	1.74234e-11	7.53259e-12	MAPK1/CA2/BMP2/PIM1/AR/ESR1/F2/SRC/EGFR/MAPK14/PPARG/NOS3/PRKACA/KDR/TGFBR1/RXRA/GSK3B/FGFR1/MDM2/ACE/RBP4/NR1H4/CDK6/PDE3B/ERBB4/SOD2/HMGCR/SYK/PPARA/FGFR2/JAK3/IGF1/CTSK/MAP2K1/RARB/ZAP70/IL2/VDR/ABL1/RARA/TEK/MME/MMP9/S100A9/LGALS3/KIT/INSR/HMOX1/PIK3R1/STAT1/TGFB2/IL4	52
BP	GO:1904951	positive regulation of establishment of protein localization	24/157	440/17910	7.87981e-13	1.93858e-11	8.38102e-12	MAPK1/SRC/EGFR/MAPK14/MAPK8/PRKACA/MIF/GSK3B/MMP8/MDM2/RBP4/NR1H4/MMP12/AKT2/SYK/IGF1/IL2/ABL1/GPI/JAK2/GCK/PIK3R1/CASP1/TGFB2	24
BP	GO:0043405	regulation of MAP kinase activity	21/157	322/17910	8.04862e-13	1.97077e-11	8.52019e-12	MAPK1/BMP2/GSTP1/SRC/EGFR/MAPK14/IGF1R/PTPN11/TGFBR1/MIF/FGFR1/HMGCR/SYK/PIK3CG/IGF1/PDE5A/MAP2K1/ELANE/JAK2/KIT/INSR	21
BP	GO:0001655	urogenital system development	21/157	324/17910	9.07032e-13	2.21052e-11	9.55667e-12	CA2/BMP2/AR/ESR1/CYP19A1/REN/TGFBR1/RXRA/FGFR1/ACE/RBP4/PGF/FGFR2/RARB/RARA/TEK/MME/MMP9/ACAT1/STAT1/TGFB2	21
BP	GO:0009887	animal organ morphogenesis	35/157	989/17910	9.11727e-13	2.21158e-11	9.56124e-12	MAPK1/CA2/BMP2/PIM1/AR/ESR1/PGR/EPHB4/MMP13/SRC/EGFR/MAPK14/NOS3/TGFBR1/RXRA/MTHFD1/FGFR1/TNNC1/MDM2/RBP4/PGF/SYK/PPARA/FGFR2/MAP2K1/RARB/VDR/ABL1/RARA/TEK/MMP2/ARG1/INSR/STAT1/TGFB2	35
BP	GO:0051222	positive regulation of protein transport	23/157	403/17910	9.73113e-13	2.3495e-11	1.01575e-11	MAPK1/SRC/EGFR/MAPK14/PRKACA/MIF/GSK3B/MMP8/MDM2/RBP4/NR1H4/MMP12/AKT2/SYK/IGF1/IL2/ABL1/GPI/JAK2/GCK/PIK3R1/CASP1/TGFB2	23
BP	GO:0003013	circulatory system process	26/157	532/17910	9.8709e-13	2.37222e-11	1.02557e-11	AR/SRC/EGFR/PPARG/PDE4B/REN/PDE4D/NOS3/PRKACA/TNNC1/MDM2/ACE/SOD2/HMGCR/PPARA/EPHX2/PIK3CG/PDE5A/CTSG/IL2/TEK/MME/JAK2/HMOX1/STAT1/TGFB2	26
BP	GO:0097190	apoptotic signaling pathway	27/157	579/17910	1.03342e-12	2.47211e-11	1.06876e-11	LCN2/GSTP1/AR/CASP3/SRC/MAPK8/NOS3/TGFBR1/LCK/MIF/GSK3B/FGFR1/MDM2/PARP1/SOD2/IGF1/IL2/ABL1/MMP9/S100A9/JAK2/LGALS3/HMOX1/PIK3R1/CASP1/BCL2L1/TGFB2	27
BP	GO:0022414	reproductive process	41/157	1353/17910	1.064e-12	2.53359e-11	1.09534e-11	MAPK1/AR/CASP3/ESR1/PGR/CYP19A1/SRC/EGFR/MAPK14/PPARG/PTPN11/CDK2/DHODH/REN/NOS3/PRKACA/TGFBR1/RXRA/TTPA/CTSB/ACE/RBP4/PGF/FGFR2/AURKA/IGF1/PDE5A/MAP2K1/VDR/RARA/MME/MMP9/HSP90AB1/MMP2/ARG1/GRB2/KIT/INSR/HEXB/BCL2L1/TGFB2	41
BP	GO:0000003	reproduction	41/157	1354/17910	1.08979e-12	2.58315e-11	1.11676e-11	MAPK1/AR/CASP3/ESR1/PGR/CYP19A1/SRC/EGFR/MAPK14/PPARG/PTPN11/CDK2/DHODH/REN/NOS3/PRKACA/TGFBR1/RXRA/TTPA/CTSB/ACE/RBP4/PGF/FGFR2/AURKA/IGF1/PDE5A/MAP2K1/VDR/RARA/MME/MMP9/HSP90AB1/MMP2/ARG1/GRB2/KIT/INSR/HEXB/BCL2L1/TGFB2	41
BP	GO:0007159	leukocyte cell-cell adhesion	21/157	328/17910	1.14899e-12	2.7111e-11	1.17208e-11	CASP3/SRC/PTPN11/LCK/DPP4/SYK/PPARA/JAK3/IGF1/PDE5A/ELANE/ZAP70/ITGAL/IL2/RARA/S100A9/ARG1/LGALS3/GRB2/PIK3R1/IL4	21
BP	GO:0014065	phosphatidylinositol 3-kinase signaling	15/157	138/17910	1.21447e-12	2.85262e-11	1.23327e-11	MAPK1/F2/SRC/EGFR/IGF1R/KDR/FGFR1/ERBB4/PIK3CG/IGF1/TEK/JAK2/KIT/PIK3R1/TGFB2	15
BP	GO:0055114	oxidation-reduction process	34/157	944/17910	1.26087e-12	2.93548e-11	1.26909e-11	APOA2/BMP2/MAOB/CYP19A1/MAPK14/PPARG/GSR/DHODH/NOS3/MTHFD1/ADH1C/NQO1/GSK3B/CYP2C9/PYGL/AKT2/SOD2/HMGCR/PPARA/CBS/PAH/IGF1/DHFR/ALDH2/CYP2C8/GPI/TPI1/ACADM/INSR/HMOX1/GCK/MAOA/TPO/ABCC4	34
BP	GO:0051098	regulation of binding	22/157	368/17910	1.26105e-12	2.93548e-11	1.26909e-11	BMP2/SRC/PPARG/MET/MAPK8/PRKACA/TGFBR1/GSK3B/HDAC8/MMP8/ACE/PARP1/PPARA/AURKA/IGF1/ABL1/RARA/MMP9/HSP90AB1/JAK2/LGALS3/HMOX1	22
BP	GO:0045859	regulation of protein kinase activity	30/157	732/17910	1.31964e-12	3.05814e-11	1.32212e-11	MAPK1/BMP2/GSTP1/CASP3/SRC/ADAM17/EGFR/MAPK14/IGF1R/PTPN11/PRKACA/TGFBR1/MIF/HSP90AA1/FGFR1/ACE/HMGCR/SYK/PIK3CG/IGF1/PDE5A/MAP2K1/ELANE/ABL1/HSP90AB1/JAK2/KIT/INSR/TGFB2/IL4	30
BP	GO:0010557	positive regulation of macromolecule biosynthetic process	46/157	1698/17910	1.59021e-12	3.66878e-11	1.58611e-11	MAPK1/APOA2/BMP2/PIM1/AR/ESR1/PGR/CHEK1/SRC/EGFR/MAPK14/PPARG/WAS/MET/CDK2/KDR/TGFBR1/RXRA/HSP90AA1/FGFR1/NR3C1/NR1H4/MMP12/PARP1/AKT2/ERBB4/SYK/PPARA/FGFR2/IGF1/MAP2K1/ELANE/IL2/VDR/ABL1/RARA/HSP90AB1/JAK2/INSR/HMOX1/GCK/PIK3R1/HEXB/STAT1/TGFB2/IL4	46
BP	GO:0071375	cellular response to peptide hormone stimulus	20/157	297/17910	1.62868e-12	3.74092e-11	1.6173e-11	CA2/GSTP1/SRC/PPARG/IGF1R/PTPN11/PRKACA/MDM2/NR1H4/PARP1/AKT2/PDE3B/JAK3/ARG1/JAK2/GRB2/INSR/GCK/PIK3R1/STAT1	20
BP	GO:0072359	circulatory system development	37/157	1128/17910	1.73304e-12	3.9631e-11	1.71336e-11	MAPK1/BMP2/PIM1/CASP3/EPHB4/EGFR/MAPK14/PPARG/PTPN11/NOS3/KDR/TGFBR1/RXRA/MTHFD1/FGFR1/TNNC1/MDM2/RBP4/PDE3B/ERBB4/SOD2/SYK/PPARA/FGFR2/PIK3CG/IGF1/MAP2K1/RARB/ABL1/RARA/TEK/MMP2/KIT/INSR/HMOX1/STAT1/TGFB2	37
BP	GO:0014066	regulation of phosphatidylinositol 3-kinase signaling	14/157	117/17910	1.86058e-12	4.23607e-11	1.83137e-11	MAPK1/F2/SRC/EGFR/KDR/FGFR1/ERBB4/PIK3CG/IGF1/TEK/JAK2/KIT/PIK3R1/TGFB2	14
BP	GO:0051094	positive regulation of developmental process	41/157	1378/17910	1.9227e-12	4.3584e-11	1.88426e-11	MAPK1/CA2/BMP2/PIM1/AR/SRC/MAPK14/PPARG/NOS3/KDR/TGFBR1/PLA2G2A/FGFR1/NR1H4/PARP1/ERBB4/SOD2/HMGCR/SYK/FGFR2/AURKA/IGF1/PDE5A/MAP2K1/RARB/ZAP70/IL2/VDR/ABL1/RARA/TEK/MME/HSP90AB1/S100A9/JAK2/KIT/INSR/HMOX1/STAT1/TGFB2/IL4	41
BP	GO:0030154	cell differentiation	74/157	3923/17910	1.94247e-12	4.38408e-11	1.89536e-11	MAPK1/CA2/BMP2/GSTP1/AR/CASP3/ESR1/PGR/BCHE/F2/SRC/ADAM17/TYMS/EGFR/MAPK14/PPARG/PTPN11/MET/REN/PDE4D/PRKACA/KDR/TGFBR1/RXRA/PLA2G2A/LCK/TTPA/CTSB/HSP90AA1/GSK3B/FGFR1/MMP8/MDM2/ACE/PGF/CDK6/PARP1/AKT2/ERBB4/SOD2/HMGCR/SYK/PPARA/FGFR2/AURKA/JAK3/IGF1/DHFR/PDE5A/CTSK/MAP2K1/RARB/ZAP70/IL2/VDR/ABL1/RARA/TEK/MME/MMP9/HSP90AB1/S100A9/PSAP/MMP2/JAK2/LGALS3/GRB2/KIT/PIK3R1/HEXB/STAT1/BCL2L1/TGFB2/IL4	74
BP	GO:0033273	response to vitamin	13/157	95/17910	2.05213e-12	4.61151e-11	1.99368e-11	GSTP1/PIM1/BCHE/TYMS/EGFR/PPARG/MDM2/F7/VDR/RARA/ARG1/ALAD/OTC	13
BP	GO:0006464	cellular protein modification process	73/157	3851/17910	2.43436e-12	5.42351e-11	2.34473e-11	MAPK1/ALB/APOA2/BMP2/GSTP1/PIM1/AR/CASP3/ESR1/EPHB4/CHEK1/F2/SRC/ADAM17/EGFR/MAPK14/IGF1R/PTPN11/MET/MAPK8/CDK2/REN/PDE4D/PRKACA/KDR/TGFBR1/PLA2G2A/LCK/MIF/HSP90AA1/GSK3B/HDAC8/FGFR1/MMP8/MDM2/ACE/NR1H4/CDK6/PARP1/AKT2/ERBB4/HMGCR/SYK/FGFR2/PIK3CG/AURKA/JAK3/IGF1/PDE5A/MAP2K1/HCK/CTSG/ELANE/SERPINA1/ZAP70/IL2/NMNAT1/ABL1/RARA/TEK/MMP9/HSP90AB1/S100A9/PSAP/JAK2/LGALS3/XIAP/GRB2/KIT/INSR/PIK3R1/TGF…	73
BP	GO:0036211	protein modification process	73/157	3851/17910	2.43436e-12	5.42351e-11	2.34473e-11	MAPK1/ALB/APOA2/BMP2/GSTP1/PIM1/AR/CASP3/ESR1/EPHB4/CHEK1/F2/SRC/ADAM17/EGFR/MAPK14/IGF1R/PTPN11/MET/MAPK8/CDK2/REN/PDE4D/PRKACA/KDR/TGFBR1/PLA2G2A/LCK/MIF/HSP90AA1/GSK3B/HDAC8/FGFR1/MMP8/MDM2/ACE/NR1H4/CDK6/PARP1/AKT2/ERBB4/HMGCR/SYK/FGFR2/PIK3CG/AURKA/JAK3/IGF1/PDE5A/MAP2K1/HCK/CTSG/ELANE/SERPINA1/ZAP70/IL2/NMNAT1/ABL1/RARA/TEK/MMP9/HSP90AB1/S100A9/PSAP/JAK2/LGALS3/XIAP/GRB2/KIT/INSR/PIK3R1/TGF…	73
BP	GO:0072593	reactive oxygen species metabolic process	19/157	269/17910	2.63228e-12	5.83938e-11	2.52452e-11	GSTP1/MAOB/F2/EGFR/MAPK14/NOS3/MMP3/NQO1/HSP90AA1/MMP8/SOD2/SYK/EPHX2/DHFR/HSP90AB1/JAK2/GRB2/INSR/TPO	19
BP	GO:0050673	epithelial cell proliferation	23/157	425/17910	2.90952e-12	6.42695e-11	2.77854e-11	MAPK1/BMP2/AR/ESR1/PGR/ADAM17/EGFR/PPARG/KDR/TGFBR1/FGFR1/CDK6/MMP12/FGFR2/IGF1/MAP2K1/VDR/TEK/ARG1/KIT/HMOX1/STAT1/TGFB2	23
BP	GO:0090087	regulation of peptide transport	29/157	706/17910	3.1274e-12	6.87897e-11	2.97396e-11	MAPK1/APOA2/CA2/SRC/EGFR/MAPK14/PTPN11/PRKACA/HSPA8/MIF/GSK3B/DPP4/MMP8/MDM2/RBP4/NR1H4/MMP12/AKT2/HMGCR/SYK/IGF1/IL2/ABL1/GPI/JAK2/GCK/PIK3R1/CASP1/TGFB2	29
BP	GO:0071222	cellular response to lipopolysaccharide	16/157	176/17910	3.37599e-12	7.39441e-11	3.19681e-11	MAPK1/LCN2/GSTP1/SRC/MAPK14/MAPK8/PDE4B/PDE4D/NOS3/MIF/HCK/CTSG/ABL1/RARA/ARG1/CASP1	16
BP	GO:0031328	positive regulation of cellular biosynthetic process	47/157	1809/17910	3.73294e-12	8.14189e-11	3.51996e-11	MAPK1/APOA2/BMP2/PIM1/AR/ESR1/PGR/CHEK1/SRC/EGFR/MAPK14/PPARG/WAS/MET/CDK2/NOS3/TGFBR1/RXRA/HSP90AA1/FGFR1/MMP8/NR3C1/NR1H4/MMP12/PARP1/AKT2/ERBB4/SYK/PPARA/FGFR2/IGF1/MAP2K1/ELANE/IL2/VDR/ABL1/RARA/HSP90AB1/JAK2/INSR/HMOX1/GCK/PIK3R1/HEXB/STAT1/TGFB2/IL4	47
BP	GO:0071383	cellular response to steroid hormone stimulus	18/157	242/17910	4.30552e-12	9.35145e-11	4.04288e-11	GSTP1/AR/ESR1/PGR/NR3C2/SRC/EGFR/PPARG/RXRA/NR3C1/NR1H4/PARP1/PPARA/RARB/VDR/RARA/ARG1/JAK2	18
BP	GO:0051128	regulation of cellular component organization	54/157	2340/17910	5.49464e-12	1.18845e-10	5.13797e-11	MAPK1/ALB/LCN2/APOA2/AR/ESR1/CHEK1/F2/SRC/ADAM17/EGFR/MAPK14/PPARG/IGF1R/WAS/PTPN11/MET/MAPK8/DHODH/PRKACA/HSPA8/KDR/TGFBR1/MMP3/HSP90AA1/GSK3B/HDAC8/FGFR1/DPP4/MDM2/ACE/PARP1/AKT2/SYK/PPARA/AURKA/IGF1/MAP2K1/HCK/IL2/NMNAT1/ABL1/TEK/MMP9/S100A9/LGALS3/GRB2/KIT/INSR/PIK3R1/HEXB/BCL2L1/TGFB2/IL4	54
BP	GO:0070201	regulation of establishment of protein localization	29/157	723/17910	5.5976e-12	1.20569e-10	5.21253e-11	MAPK1/APOA2/SRC/EGFR/MAPK14/PTPN11/MAPK8/PRKACA/HSPA8/MIF/GSK3B/DPP4/MMP8/MDM2/RBP4/NR1H4/MMP12/AKT2/HMGCR/SYK/IGF1/IL2/ABL1/GPI/JAK2/GCK/PIK3R1/CASP1/TGFB2	29
BP	GO:0014068	positive regulation of phosphatidylinositol 3-kinase signaling	12/157	81/17910	5.65766e-12	1.21341e-10	5.24588e-11	F2/SRC/KDR/FGFR1/ERBB4/PIK3CG/IGF1/TEK/JAK2/KIT/PIK3R1/TGFB2	12
BP	GO:0097191	extrinsic apoptotic signaling pathway	17/157	213/17910	5.68017e-12	1.21341e-10	5.24588e-11	LCN2/GSTP1/AR/CASP3/SRC/NOS3/TGFBR1/GSK3B/FGFR1/IGF1/IL2/JAK2/LGALS3/HMOX1/PIK3R1/BCL2L1/TGFB2	17
BP	GO:0048589	developmental growth	27/157	624/17910	5.89542e-12	1.25423e-10	5.42236e-11	MAPK1/PIM1/AR/ESR1/CYP19A1/MMP13/TYMS/MAPK14/PTPN11/PDE4D/TGFBR1/RXRA/HSP90AA1/GSK3B/FGFR1/RBP4/ERBB4/PPARA/FGFR2/AURKA/IGF1/RARB/ABL1/RARA/HSP90AB1/INSR/TGFB2	27
BP	GO:0071219	cellular response to molecule of bacterial origin	16/157	183/17910	6.14778e-12	1.30258e-10	5.63139e-11	MAPK1/LCN2/GSTP1/SRC/MAPK14/MAPK8/PDE4B/PDE4D/NOS3/MIF/HCK/CTSG/ABL1/RARA/ARG1/CASP1	16
BP	GO:0009755	hormone-mediated signaling pathway	17/157	215/17910	6.60092e-12	1.3929e-10	6.02189e-11	AR/ESR1/PGR/NR3C2/SRC/PPARG/PTPN11/REN/RXRA/NR3C1/NR1H4/PARP1/PPARA/RARB/VDR/RARA/JAK2	17
BP	GO:0051223	regulation of protein transport	28/157	677/17910	6.64308e-12	1.39612e-10	6.03582e-11	MAPK1/APOA2/SRC/EGFR/MAPK14/PTPN11/PRKACA/HSPA8/MIF/GSK3B/DPP4/MMP8/MDM2/RBP4/NR1H4/MMP12/AKT2/HMGCR/SYK/IGF1/IL2/ABL1/GPI/JAK2/GCK/PIK3R1/CASP1/TGFB2	28
BP	GO:0048534	hematopoietic or lymphoid organ development	32/157	890/17910	6.84318e-12	1.43238e-10	6.19255e-11	MAPK1/CA2/PIM1/CASP3/ADAM17/MAPK14/PPARG/PTPN11/KDR/TGFBR1/LCK/ACE/CDK6/PARP1/SYK/FGFR2/JAK3/MAP2K1/ZAP70/IL2/ABL1/RARA/TEK/MMP9/JAK2/LGALS3/KIT/PIK3R1/STAT1/TGFB2/TPO/IL4	32
BP	GO:0071902	positive regulation of protein serine/threonine kinase activity	20/157	322/17910	7.17902e-12	1.49664e-10	6.47037e-11	MAPK1/BMP2/SRC/ADAM17/EGFR/MAPK14/PTPN11/TGFBR1/MIF/FGFR1/SYK/PIK3CG/IGF1/PDE5A/MAP2K1/ELANE/HSP90AB1/JAK2/KIT/INSR	20
BP	GO:0019752	carboxylic acid metabolic process	34/157	1006/17910	7.36552e-12	1.52938e-10	6.61191e-11	GSTP1/PIM1/TYMS/MAPK14/PPARG/NOS3/MTHFD1/MIF/NQO1/GATM/CYP2C9/NR1H4/AKT2/SYK/YARS1/PPARA/EPHX2/CBS/PAH/IGF1/DHFR/CYP2C8/HNMT/GPI/TPI1/OAT/ARG1/ACADM/KIT/INSR/GCK/OTC/HEXB/ACAT1	34
BP	GO:0043406	positive regulation of MAP kinase activity	18/157	250/17910	7.44133e-12	1.53896e-10	6.65335e-11	MAPK1/BMP2/SRC/EGFR/MAPK14/PTPN11/TGFBR1/MIF/FGFR1/SYK/PIK3CG/IGF1/PDE5A/MAP2K1/ELANE/JAK2/KIT/INSR	18
BP	GO:0044283	small molecule biosynthetic process	29/157	732/17910	7.56616e-12	1.55857e-10	6.73812e-11	BMP2/CYP19A1/DHODH/PDE4B/PDE4D/MTHFD1/MIF/GATM/CYP2C9/RBP4/NR1H4/HMGCR/SYK/PPARA/EPHX2/CBS/PAH/IGF1/DHFR/CYP2C8/PDE5A/VDR/GPI/TPI1/OAT/INSR/GCK/OTC/ACAT1	29
BP	GO:0006508	proteolysis	44/157	1645/17910	8.75993e-12	1.79734e-10	7.7704e-11	AR/CASP3/ESR1/MMP13/F2/CFB/SRC/ADAM17/MAPK14/PPARG/BACE1/CDK2/REN/PRKACA/TGFBR1/MMP3/F10/LCK/CTSB/GSK3B/DPP4/MMP8/MDM2/ACE/MMP12/PARP1/AURKA/CTSS/CTSK/CTSG/ELANE/F7/MME/MMP9/HSP90AB1/S100A9/MMP2/JAK2/CTSF/XIAP/ALAD/F11/CASP1/ADAM33	44
BP	GO:0048015	phosphatidylinositol-mediated signaling	15/157	160/17910	1.05947e-11	2.16523e-10	9.3609e-11	MAPK1/F2/SRC/EGFR/IGF1R/KDR/FGFR1/ERBB4/PIK3CG/IGF1/TEK/JAK2/KIT/PIK3R1/TGFB2	15
BP	GO:1903037	regulation of leukocyte cell-cell adhesion	19/157	295/17910	1.32844e-11	2.70429e-10	1.16914e-10	CASP3/SRC/PTPN11/LCK/DPP4/SYK/PPARA/JAK3/IGF1/PDE5A/ELANE/ZAP70/IL2/RARA/ARG1/LGALS3/GRB2/PIK3R1/IL4	19
BP	GO:0048017	inositol lipid-mediated signaling	15/157	163/17910	1.38652e-11	2.81149e-10	1.21548e-10	MAPK1/F2/SRC/EGFR/IGF1R/KDR/FGFR1/ERBB4/PIK3CG/IGF1/TEK/JAK2/KIT/PIK3R1/TGFB2	15
BP	GO:0045595	regulation of cell differentiation	46/157	1808/17910	1.42115e-11	2.8654e-10	1.23879e-10	MAPK1/CA2/BMP2/AR/F2/EGFR/MAPK14/PPARG/PRKACA/KDR/TGFBR1/PLA2G2A/TTPA/GSK3B/FGFR1/MDM2/CDK6/PARP1/ERBB4/SOD2/SYK/PPARA/FGFR2/AURKA/JAK3/IGF1/PDE5A/CTSK/MAP2K1/RARB/ZAP70/IL2/VDR/ABL1/RARA/MME/MMP9/HSP90AB1/S100A9/JAK2/LGALS3/KIT/PIK3R1/STAT1/TGFB2/IL4	46
BP	GO:0006935	chemotaxis	25/157	551/17910	1.42414e-11	2.8654e-10	1.23879e-10	MAPK1/GSTP1/CYP19A1/SRC/ADAM17/MAPK14/PTPN11/MET/PDE4B/PDE4D/KDR/MIF/FGFR1/PGF/SYK/PIK3CG/MAP2K1/ELANE/F7/S100A9/LGALS3/GRB2/KIT/PIK3R1/TGFB2	25
BP	GO:0006629	lipid metabolic process	39/157	1338/17910	1.44056e-11	2.88724e-10	1.24823e-10	APOA2/BMP2/GSTP1/TTR/GC/ESR1/CYP19A1/F2/SRC/EGFR/MAPK14/PPARG/PTPN11/RXRA/PLA2G2A/MIF/TTPA/FGFR1/CYP2C9/RBP4/NR1H4/AKT2/PDE3B/HMGCR/PPARA/EPHX2/PIK3CG/CYP2C8/GM2A/ARSA/VDR/TEK/PSAP/ACADM/KIT/PIK3R1/HEXB/ACAT1/IL4	39
BP	GO:0042330	taxis	25/157	553/17910	1.53975e-11	3.07416e-10	1.32904e-10	MAPK1/GSTP1/CYP19A1/SRC/ADAM17/MAPK14/PTPN11/MET/PDE4B/PDE4D/KDR/MIF/FGFR1/PGF/SYK/PIK3CG/MAP2K1/ELANE/F7/S100A9/LGALS3/GRB2/KIT/PIK3R1/TGFB2	25
BP	GO:1903530	regulation of secretion by cell	28/157	703/17910	1.61644e-11	3.21492e-10	1.3899e-10	APOA2/MAOB/CYP19A1/SRC/EGFR/MAPK14/PTPN11/BACE1/REN/MIF/GSK3B/FGFR1/DPP4/MMP8/RBP4/NR1H4/MMP12/HMGCR/SYK/IGF1/IL2/ABL1/GPI/JAK2/HMOX1/GCK/CASP1/TGFB2	28
BP	GO:0002764	immune response-regulating signaling pathway	26/157	603/17910	1.65087e-11	3.27086e-10	1.41408e-10	MAPK1/ESR1/SRC/WAS/MAPK8/PDE4B/PDE4D/PRKACA/LCK/CTSB/HSP90AA1/NR1H4/SYK/ITK/CTSS/CTSK/HCK/ZAP70/ABL1/HSP90AB1/S100A9/LGALS3/XIAP/GRB2/KIT/PIK3R1	26
BP	GO:0022610	biological adhesion	39/157	1345/17910	1.68737e-11	3.33046e-10	1.43985e-10	BMP2/CASP3/EPHB4/SRC/ADAM17/EGFR/MAPK14/PTPN11/KDR/LCK/GSK3B/DPP4/CDK6/MMP12/PDE3B/SYK/PPARA/PIK3CG/JAK3/IGF1/PDE5A/HCK/ELANE/ZAP70/ITGAL/IL2/ABL1/RARA/TEK/HSP90AB1/S100A9/ARG1/JAK2/LGALS3/GRB2/KIT/PIK3R1/TGFB2/IL4	39
BP	GO:0048468	cell development	48/157	1971/17910	2.06387e-11	4.05816e-10	1.75445e-10	MAPK1/BMP2/GSTP1/AR/CASP3/ESR1/PGR/F2/SRC/TYMS/EGFR/PPARG/PTPN11/MET/REN/PDE4D/PRKACA/TTPA/HSP90AA1/GSK3B/FGFR1/MDM2/CDK6/AKT2/ERBB4/PPARA/FGFR2/AURKA/IGF1/DHFR/PDE5A/MAP2K1/RARB/IL2/ABL1/RARA/TEK/MME/HSP90AB1/S100A9/PSAP/JAK2/GRB2/KIT/PIK3R1/HEXB/BCL2L1/TGFB2	48
BP	GO:0080135	regulation of cellular response to stress	28/157	713/17910	2.25107e-11	4.40955e-10	1.90637e-10	MAPK1/BMP2/GSTP1/CHEK1/EGFR/IGF1R/WAS/MET/HSPA8/MMP3/MIF/HSP90AA1/GSK3B/MMP8/MDM2/CDK6/PARP1/SOD2/HMGCR/SYK/DHFR/MAP2K1/ABL1/HSP90AB1/PSAP/PIK3R1/BCL2L1/TGFB2	28
BP	GO:0043412	macromolecule modification	73/157	4027/17910	2.32624e-11	4.53967e-10	1.96262e-10	MAPK1/ALB/APOA2/BMP2/GSTP1/PIM1/AR/CASP3/ESR1/EPHB4/CHEK1/F2/SRC/ADAM17/EGFR/MAPK14/IGF1R/PTPN11/MET/MAPK8/CDK2/REN/PDE4D/PRKACA/KDR/TGFBR1/PLA2G2A/LCK/MIF/HSP90AA1/GSK3B/HDAC8/FGFR1/MMP8/MDM2/ACE/NR1H4/CDK6/PARP1/AKT2/ERBB4/HMGCR/SYK/FGFR2/PIK3CG/AURKA/JAK3/IGF1/PDE5A/MAP2K1/HCK/CTSG/ELANE/SERPINA1/ZAP70/IL2/NMNAT1/ABL1/RARA/TEK/MMP9/HSP90AB1/S100A9/PSAP/JAK2/LGALS3/XIAP/GRB2/KIT/INSR/PIK3R1/TGF…	73
BP	GO:0030574	collagen catabolic process	9/157	37/17910	2.4475e-11	4.75841e-10	2.05719e-10	MMP13/MMP3/CTSB/MMP8/MMP12/CTSS/CTSK/MMP9/MMP2	9
BP	GO:0098609	cell-cell adhesion	29/157	771/17910	2.65216e-11	5.12336e-10	2.21497e-10	BMP2/CASP3/SRC/EGFR/MAPK14/PTPN11/LCK/DPP4/SYK/PPARA/PIK3CG/JAK3/IGF1/PDE5A/ELANE/ZAP70/ITGAL/IL2/ABL1/RARA/S100A9/ARG1/JAK2/LGALS3/GRB2/KIT/PIK3R1/TGFB2/IL4	29
BP	GO:0043062	extracellular structure organization	21/157	387/17910	2.65495e-11	5.12336e-10	2.21497e-10	ALB/APOA2/TTR/MMP13/PRKACA/KDR/TGFBR1/MMP3/PLA2G2A/DPP4/MMP8/MMP12/CTSS/CTSK/CTSG/ELANE/ITGAL/ABL1/MMP9/MMP2/TGFB2	21
BP	GO:0002520	immune system development	32/157	938/17910	2.69199e-11	5.17559e-10	2.23755e-10	MAPK1/CA2/PIM1/CASP3/ADAM17/MAPK14/PPARG/PTPN11/KDR/TGFBR1/LCK/ACE/CDK6/PARP1/SYK/FGFR2/JAK3/MAP2K1/ZAP70/IL2/ABL1/RARA/TEK/MMP9/JAK2/LGALS3/KIT/PIK3R1/STAT1/TGFB2/TPO/IL4	32
BP	GO:0048660	regulation of smooth muscle cell proliferation	15/157	172/17910	3.00816e-11	5.76213e-10	2.49112e-10	GSTP1/EGFR/PPARG/MDM2/SOD2/HMGCR/FGFR2/IGF1/ELANE/MMP9/MMP2/JAK2/HMOX1/STAT1/ABCC4	15
BP	GO:0050727	regulation of inflammatory response	23/157	479/17910	3.28764e-11	6.27431e-10	2.71256e-10	GSTP1/ESR1/CYP19A1/F2/CFB/EGFR/MAPK14/PPARG/MMP3/PLA2G2A/MMP8/PPARA/PIK3CG/IGF1/HCK/ELANE/IL2/TEK/MMP9/S100A9/JAK2/XIAP/IL4	23
BP	GO:1904645	response to amyloid-beta	10/157	54/17910	3.45033e-11	6.56068e-10	2.83636e-10	MMP13/IGF1R/BACE1/MMP3/GSK3B/MMP12/PARP1/IGF1/MMP9/MMP2	10
BP	GO:0048659	smooth muscle cell proliferation	15/157	174/17910	3.55087e-11	6.72722e-10	2.90836e-10	GSTP1/EGFR/PPARG/MDM2/SOD2/HMGCR/FGFR2/IGF1/ELANE/MMP9/MMP2/JAK2/HMOX1/STAT1/ABCC4	15
BP	GO:0046649	lymphocyte activation	26/157	630/17910	4.34016e-11	8.19264e-10	3.5419e-10	CASP3/SRC/ADAM17/WAS/PTPN11/LCK/MIF/DPP4/CDK6/SYK/ITK/PIK3CG/JAK3/IGF1/PDE5A/ZAP70/ITGAL/IL2/ABL1/RARA/ARG1/LGALS3/GRB2/KIT/PIK3R1/IL4	26
BP	GO:0050865	regulation of cell activation	24/157	535/17910	4.8187e-11	9.063e-10	3.91818e-10	CASP3/F2/SRC/PTPN11/NOS3/LCK/MIF/DPP4/MMP8/SYK/JAK3/IGF1/PDE5A/ZAP70/IL2/ABL1/RARA/ARG1/JAK2/LGALS3/GRB2/HMOX1/PIK3R1/IL4	24
BP	GO:0048729	tissue morphogenesis	26/157	635/17910	5.16186e-11	9.67337e-10	4.18206e-10	CA2/BMP2/AR/ESR1/PGR/SRC/ADAM17/EGFR/MET/NOS3/PRKACA/TGFBR1/RXRA/MTHFD1/FGFR1/TNNC1/MDM2/PGF/MMP12/FGFR2/VDR/ABL1/RARA/GRB2/STAT1/TGFB2	26
BP	GO:0043401	steroid hormone mediated signaling pathway	15/157	180/17910	5.7664e-11	1.07674e-09	4.65504e-10	AR/ESR1/PGR/NR3C2/SRC/PPARG/RXRA/NR3C1/NR1H4/PARP1/PPARA/RARB/VDR/RARA/JAK2	15
BP	GO:0007155	cell adhesion	38/157	1338/17910	6.03812e-11	1.12344e-09	4.85692e-10	BMP2/CASP3/EPHB4/SRC/ADAM17/EGFR/MAPK14/PTPN11/KDR/LCK/GSK3B/DPP4/CDK6/MMP12/PDE3B/SYK/PPARA/PIK3CG/JAK3/IGF1/PDE5A/HCK/ELANE/ZAP70/ITGAL/IL2/ABL1/RARA/TEK/S100A9/ARG1/JAK2/LGALS3/GRB2/KIT/PIK3R1/TGFB2/IL4	38
BP	GO:0051099	positive regulation of binding	15/157	181/17910	6.24053e-11	1.15695e-09	5.00181e-10	BMP2/PPARG/MET/GSK3B/HDAC8/MMP8/ACE/PARP1/IGF1/ABL1/RARA/MMP9/HSP90AB1/JAK2/LGALS3	15
BP	GO:0043436	oxoacid metabolic process	34/157	1091/17910	6.67006e-11	1.23218e-09	5.32705e-10	GSTP1/PIM1/TYMS/MAPK14/PPARG/NOS3/MTHFD1/MIF/NQO1/GATM/CYP2C9/NR1H4/AKT2/SYK/YARS1/PPARA/EPHX2/CBS/PAH/IGF1/DHFR/CYP2C8/HNMT/GPI/TPI1/OAT/ARG1/ACADM/KIT/INSR/GCK/OTC/HEXB/ACAT1	34
BP	GO:0010876	lipid localization	20/157	366/17910	7.23003e-11	1.33089e-09	5.75379e-10	APOA2/CYP19A1/PPARG/PTPN11/REN/RXRA/PLA2G2A/MIF/TTPA/ACE/RBP4/NR1H4/AKT2/SYK/PPARA/GM2A/PSAP/HEXB/ABCB1/ABCC4	20
BP	GO:0010628	positive regulation of gene expression	45/157	1827/17910	7.57797e-11	1.39001e-09	6.00939e-10	MAPK1/LCN2/BMP2/PIM1/AR/ESR1/PGR/CHEK1/SRC/EGFR/MAPK14/PPARG/WAS/MET/MAPK8/CDK2/NOS3/HSPA8/TGFBR1/RXRA/GSK3B/MMP8/MDM2/NR3C1/NR1H4/CDK6/MMP12/PARP1/ERBB4/PPARA/EPHX2/FGFR2/IGF1/MAP2K1/IL2/VDR/ABL1/RARA/KIT/INSR/PIK3R1/HEXB/STAT1/TGFB2/IL4	45
BP	GO:1901615	organic hydroxy compound metabolic process	23/157	500/17910	7.7355e-11	1.41075e-09	6.09904e-10	BMP2/TTR/GC/MAOB/CYP19A1/RXRA/TTPA/ADH1C/FGFR1/RBP4/NR1H4/HMGCR/EPHX2/PAH/IGF1/DHFR/ALDH2/VDR/KIT/TGFB2/MAOA/TPO/IL4	23
BP	GO:0022617	extracellular matrix disassembly	11/157	78/17910	7.7458e-11	1.41075e-09	6.09904e-10	MMP13/MMP3/DPP4/MMP8/MMP12/CTSS/CTSK/CTSG/ELANE/MMP9/MMP2	11
BP	GO:0002253	activation of immune response	26/157	647/17910	7.77255e-11	1.41075e-09	6.09904e-10	MAPK1/ESR1/F2/CFB/SRC/WAS/PDE4B/PDE4D/PRKACA/LCK/CTSB/HSP90AA1/NR1H4/SYK/ITK/CTSS/CTSK/HCK/ZAP70/ABL1/HSP90AB1/S100A9/LGALS3/XIAP/GRB2/PIK3R1	26
BP	GO:0048661	positive regulation of smooth muscle cell proliferation	12/157	101/17910	8.20611e-11	1.48425e-09	6.41681e-10	EGFR/MDM2/HMGCR/FGFR2/IGF1/ELANE/MMP9/MMP2/JAK2/HMOX1/STAT1/ABCC4	12
BP	GO:0060326	cell chemotaxis	17/157	253/17910	8.73736e-11	1.57485e-09	6.8085e-10	GSTP1/CYP19A1/ADAM17/MAPK14/MET/PDE4B/PDE4D/KDR/MIF/FGFR1/SYK/PIK3CG/F7/S100A9/LGALS3/KIT/TGFB2	17
BP	GO:0051046	regulation of secretion	28/157	757/17910	9.04605e-11	1.62485e-09	7.02465e-10	APOA2/MAOB/CYP19A1/SRC/EGFR/MAPK14/PTPN11/BACE1/REN/MIF/GSK3B/FGFR1/DPP4/MMP8/RBP4/NR1H4/MMP12/HMGCR/SYK/IGF1/IL2/ABL1/GPI/JAK2/HMOX1/GCK/CASP1/TGFB2	28
BP	GO:0032963	collagen metabolic process	12/157	102/17910	9.23068e-11	1.65229e-09	7.14331e-10	MMP13/F2/PPARG/MMP3/CTSB/MMP8/MMP12/CTSS/CTSK/MMP9/MMP2/ARG1	12
BP	GO:0006869	lipid transport	19/157	332/17910	1.01916e-10	1.81802e-09	7.8598e-10	APOA2/CYP19A1/PPARG/PTPN11/REN/RXRA/PLA2G2A/MIF/TTPA/ACE/RBP4/NR1H4/AKT2/SYK/PPARA/GM2A/PSAP/ABCB1/ABCC4	19
BP	GO:0006082	organic acid metabolic process	34/157	1109/17910	1.03336e-10	1.83705e-09	7.94207e-10	GSTP1/PIM1/TYMS/MAPK14/PPARG/NOS3/MTHFD1/MIF/NQO1/GATM/CYP2C9/NR1H4/AKT2/SYK/YARS1/PPARA/EPHX2/CBS/PAH/IGF1/DHFR/CYP2C8/HNMT/GPI/TPI1/OAT/ARG1/ACADM/KIT/INSR/GCK/OTC/HEXB/ACAT1	34
BP	GO:0050714	positive regulation of protein secretion	17/157	256/17910	1.05086e-10	1.86178e-09	8.04897e-10	SRC/EGFR/MAPK14/MIF/MMP8/RBP4/NR1H4/MMP12/SYK/IGF1/IL2/ABL1/GPI/JAK2/GCK/CASP1/TGFB2	17
BP	GO:0048738	cardiac muscle tissue development	16/157	221/17910	1.06664e-10	1.88331e-09	8.14204e-10	MAPK1/BMP2/PIM1/MAPK14/TGFBR1/RXRA/FGFR1/TNNC1/RBP4/ERBB4/PPARA/FGFR2/IGF1/RARB/RARA/TGFB2	16
BP	GO:0014855	striated muscle cell proliferation	11/157	82/17910	1.35311e-10	2.38101e-09	1.02938e-09	MAPK1/PIM1/MAPK14/TGFBR1/RXRA/FGFR1/RBP4/ERBB4/FGFR2/JAK2/TGFB2	11
BP	GO:1901565	organonitrogen compound catabolic process	34/157	1123/17910	1.44316e-10	2.5309e-09	1.09418e-09	MAOB/EGFR/CDK2/PDE4B/PDE4D/NOS3/PRKACA/HSPA8/CTSB/HSP90AA1/GSK3B/MDM2/ACE/MMP12/HMGCR/CBS/PAH/AURKA/CTSS/PDE5A/CTSK/ELANE/GM2A/HNMT/HSP90AB1/PSAP/ARG1/CHIT1/ALAD/HMOX1/OTC/HEXB/ACAT1/MAOA	34
BP	GO:0055017	cardiac muscle tissue growth	12/157	106/17910	1.4592e-10	2.5504e-09	1.10261e-09	MAPK1/PIM1/MAPK14/TGFBR1/RXRA/FGFR1/RBP4/ERBB4/PPARA/FGFR2/IGF1/TGFB2	12
BP	GO:1903532	positive regulation of secretion by cell	20/157	381/17910	1.47552e-10	2.57028e-09	1.1112e-09	CYP19A1/SRC/EGFR/MAPK14/PTPN11/MIF/FGFR1/MMP8/RBP4/NR1H4/MMP12/SYK/IGF1/IL2/ABL1/GPI/JAK2/GCK/CASP1/TGFB2	20
BP	GO:0051130	positive regulation of cellular component organization	35/157	1189/17910	1.56784e-10	2.72195e-09	1.17678e-09	MAPK1/LCN2/APOA2/AR/ESR1/SRC/MAPK14/PPARG/IGF1R/WAS/MET/MAPK8/KDR/TGFBR1/MMP3/HSP90AA1/GSK3B/FGFR1/PARP1/AKT2/SYK/AURKA/IGF1/MAP2K1/HCK/IL2/ABL1/TEK/MMP9/S100A9/GRB2/KIT/INSR/TGFB2/IL4	35
BP	GO:0002757	immune response-activating signal transduction	24/157	567/17910	1.58394e-10	2.74074e-09	1.1849e-09	MAPK1/ESR1/SRC/WAS/PDE4B/PDE4D/PRKACA/LCK/CTSB/HSP90AA1/NR1H4/SYK/ITK/CTSS/CTSK/HCK/ZAP70/ABL1/HSP90AB1/S100A9/LGALS3/XIAP/GRB2/PIK3R1	24
BP	GO:0050801	ion homeostasis	26/157	669/17910	1.607e-10	2.77141e-09	1.19815e-09	MAPK1/LCN2/CA2/ESR1/F2/SRC/EGFR/PDE4D/PRKACA/KDR/LCK/TTPA/NR1H4/PARP1/EPHX2/PIK3CG/ELANE/IL2/VDR/ABL1/S100A9/JAK2/XIAP/HMOX1/OTC/HEXB	26
BP	GO:0045785	positive regulation of cell adhesion	20/157	388/17910	2.03512e-10	3.49812e-09	1.51233e-09	SRC/PTPN11/KDR/LCK/GSK3B/DPP4/CDK6/SYK/IGF1/ELANE/ZAP70/IL2/ABL1/RARA/TEK/JAK2/GRB2/PIK3R1/TGFB2/IL4	20
BP	GO:0050863	regulation of T cell activation	18/157	307/17910	2.21028e-10	3.78666e-09	1.63707e-09	CASP3/SRC/PTPN11/LCK/DPP4/SYK/JAK3/IGF1/PDE5A/ZAP70/IL2/ABL1/RARA/ARG1/LGALS3/GRB2/PIK3R1/IL4	18
BP	GO:0030097	hemopoiesis	29/157	847/17910	2.46167e-10	4.20346e-09	1.81727e-09	CA2/PIM1/CASP3/ADAM17/MAPK14/PPARG/PTPN11/KDR/LCK/ACE/CDK6/PARP1/SYK/FGFR2/JAK3/ZAP70/IL2/ABL1/RARA/TEK/MMP9/JAK2/LGALS3/KIT/PIK3R1/STAT1/TGFB2/TPO/IL4	29
BP	GO:0030879	mammary gland development	13/157	138/17910	2.51252e-10	4.27623e-09	1.84873e-09	MAPK1/AR/ESR1/PGR/CYP19A1/SRC/DHODH/AKT2/ERBB4/FGFR2/VDR/ARG1/JAK2	13
BP	GO:0060419	heart growth	12/157	112/17910	2.79953e-10	4.74914e-09	2.05318e-09	MAPK1/PIM1/MAPK14/TGFBR1/RXRA/FGFR1/RBP4/ERBB4/PPARA/FGFR2/IGF1/TGFB2	12
BP	GO:1901362	organic cyclic compound biosynthetic process	73/157	4239/17910	2.8766e-10	4.86399e-09	2.10283e-09	MAPK1/BMP2/PIM1/AR/ESR1/PGR/NR3C2/CYP19A1/CHEK1/SRC/TYMS/EGFR/MAPK14/PPARG/WAS/MET/MAPK8/CDK2/DHODH/PDE4B/PDE4D/NOS3/HSPA8/TGFBR1/RXRA/MTHFD1/HSP90AA1/HDAC8/FGFR1/MDM2/NR3C1/NR1H4/CDK6/MMP12/PARP1/ERBB4/SOD2/HMGCR/SYK/PPARA/FGFR2/PAH/IGF1/DHFR/FECH/PDE5A/MAP2K1/RARB/HCK/ELANE/IL2/VDR/NMNAT1/ABL1/RARA/GPI/TPI1/OAT/HSP90AB1/S100A9/JAK2/XIAP/KIT/ALAD/INSR/HMOX1/GCK/PIK3R1/HEXB/ACAT1/STAT1/TGFB2/IL4	73
BP	GO:0010631	epithelial cell migration	19/157	354/17910	3.02755e-10	5.1026e-09	2.20599e-09	EPHB4/SRC/ADAM17/PPARG/PTPN11/MET/NOS3/KDR/TGFBR1/FGFR1/DPP4/ABL1/GPI/TEK/MMP9/KIT/HMOX1/TGFB2/IL4	19
BP	GO:2001233	regulation of apoptotic signaling pathway	20/157	397/17910	3.04631e-10	5.11761e-09	2.21248e-09	GSTP1/AR/SRC/MAPK8/NOS3/TGFBR1/LCK/MIF/GSK3B/FGFR1/MDM2/PARP1/SOD2/IGF1/MMP9/S100A9/JAK2/LGALS3/HMOX1/BCL2L1	20
BP	GO:0002793	positive regulation of peptide secretion	17/157	275/17910	3.19989e-10	5.35826e-09	2.31652e-09	SRC/EGFR/MAPK14/MIF/MMP8/RBP4/NR1H4/MMP12/SYK/IGF1/IL2/ABL1/GPI/JAK2/GCK/CASP1/TGFB2	17
BP	GO:0061180	mammary gland epithelium development	10/157	67/17910	3.2439e-10	5.4145e-09	2.34084e-09	MAPK1/AR/ESR1/PGR/SRC/AKT2/ERBB4/FGFR2/VDR/JAK2	10
BP	GO:0090132	epithelium migration	19/157	357/17910	3.49032e-10	5.80713e-09	2.51058e-09	EPHB4/SRC/ADAM17/PPARG/PTPN11/MET/NOS3/KDR/TGFBR1/FGFR1/DPP4/ABL1/GPI/TEK/MMP9/KIT/HMOX1/TGFB2/IL4	19
BP	GO:0001819	positive regulation of cytokine production	21/157	446/17910	3.63984e-10	6.03656e-09	2.60977e-09	APOA2/SRC/ADAM17/MAPK14/PTPN11/PDE4B/PDE4D/MIF/MMP8/MMP12/SYK/ELANE/IL2/ABL1/RARA/JAK2/HMOX1/PIK3R1/STAT1/CASP1/IL4	21
BP	GO:0060038	cardiac muscle cell proliferation	10/157	68/17910	3.77482e-10	6.24048e-09	2.69793e-09	MAPK1/PIM1/MAPK14/TGFBR1/RXRA/FGFR1/RBP4/ERBB4/FGFR2/TGFB2	10
BP	GO:0051186	cofactor metabolic process	23/157	543/17910	3.92001e-10	6.45993e-09	2.7928e-09	GSTP1/MAOB/TYMS/EGFR/NOS3/MMP3/MTHFD1/HSP90AA1/HMGCR/PPARA/IGF1/DHFR/FECH/NMNAT1/GPI/TPI1/ALAD/GSTM1/INSR/HMOX1/GCK/ACAT1/TPO	23
BP	GO:0090130	tissue migration	19/157	363/17910	4.61933e-10	7.58395e-09	3.27875e-09	EPHB4/SRC/ADAM17/PPARG/PTPN11/MET/NOS3/KDR/TGFBR1/FGFR1/DPP4/ABL1/GPI/TEK/MMP9/KIT/HMOX1/TGFB2/IL4	19
BP	GO:0050878	regulation of body fluid levels	22/157	499/17910	4.63131e-10	7.58395e-09	3.27875e-09	MAPK1/F2/SRC/WAS/PTPN11/MET/DHODH/ANXA5/NOS3/PRKACA/F10/LCK/ERBB4/SYK/PIK3CG/SERPINA1/F7/VDR/GPI/JAK2/F11/PIK3R1	22
BP	GO:0051047	positive regulation of secretion	20/157	409/17910	5.12956e-10	8.37345e-09	3.62007e-09	CYP19A1/SRC/EGFR/MAPK14/PTPN11/MIF/FGFR1/MMP8/RBP4/NR1H4/MMP12/SYK/IGF1/IL2/ABL1/GPI/JAK2/GCK/CASP1/TGFB2	20
BP	GO:0050708	regulation of protein secretion	21/157	456/17910	5.44268e-10	8.85672e-09	3.829e-09	APOA2/SRC/EGFR/MAPK14/PTPN11/MIF/DPP4/MMP8/RBP4/NR1H4/MMP12/HMGCR/SYK/IGF1/IL2/ABL1/GPI/JAK2/GCK/CASP1/TGFB2	21
BP	GO:0050678	regulation of epithelial cell proliferation	19/157	369/17910	6.0802e-10	9.86322e-09	4.26414e-09	BMP2/AR/PGR/ADAM17/EGFR/PPARG/KDR/TGFBR1/FGFR1/CDK6/MMP12/FGFR2/IGF1/VDR/TEK/ARG1/HMOX1/STAT1/TGFB2	19
BP	GO:0043627	response to estrogen	10/157	72/17910	6.7562e-10	1.09257e-08	4.72347e-09	MAPK1/APOA2/CA2/ESR1/PPARG/MDM2/F7/RARA/TEK/HMOX1	10
BP	GO:0033036	macromolecule localization	55/157	2735/17910	6.83086e-10	1.10121e-08	4.76083e-09	MAPK1/APOA2/AR/ESR1/CYP19A1/F2/SRC/EGFR/MAPK14/PPARG/PTPN11/MAPK8/REN/PRKACA/HSPA8/RXRA/PLA2G2A/MIF/TTPA/HSP90AA1/GSK3B/HDAC8/DPP4/MMP8/MDM2/ACE/RBP4/NR1H4/MMP12/PARP1/AKT2/ERBB4/HMGCR/SYK/PPARA/EPHX2/AURKA/IGF1/GM2A/ITGAL/IL2/ABL1/GPI/HSP90AB1/PSAP/JAK2/LGALS3/GCK/PIK3R1/HEXB/CASP1/BCL2L1/TGFB2/ABCB1/ABCC4	55
BP	GO:0070371	ERK1 and ERK2 cascade	17/157	289/17910	6.87303e-10	1.10458e-08	4.7754e-09	MAPK1/BMP2/GSTP1/SRC/EGFR/PTPN11/KDR/PLA2G2A/MIF/ERBB4/HMGCR/SYK/FGFR2/IGF1/MAP2K1/ABL1/TEK	17
BP	GO:0018209	peptidyl-serine modification	16/157	252/17910	7.40874e-10	1.18335e-08	5.11593e-09	MAPK1/SRC/EGFR/MAPK14/MAPK8/CDK2/PDE4D/PRKACA/TGFBR1/MIF/HSP90AA1/GSK3B/PARP1/SYK/AURKA/HSP90AB1	16
BP	GO:0032868	response to insulin	16/157	252/17910	7.40874e-10	1.18335e-08	5.11593e-09	GSTP1/SRC/PPARG/IGF1R/PTPN11/NR1H4/PARP1/AKT2/PDE3B/PPARA/GRB2/INSR/GCK/OTC/PIK3R1/STAT1	16
BP	GO:0072001	renal system development	17/157	291/17910	7.63899e-10	1.21638e-08	5.25874e-09	CA2/BMP2/REN/TGFBR1/FGFR1/ACE/RBP4/PGF/FGFR2/RARB/RARA/TEK/MME/MMP9/ACAT1/STAT1/TGFB2	17
BP	GO:0001890	placenta development	13/157	151/17910	7.7343e-10	1.22779e-08	5.30807e-09	MAPK1/EGFR/MAPK14/PPARG/RXRA/TTPA/CTSB/FGFR2/MAP2K1/VDR/MME/HSP90AB1/GRB2	13
BP	GO:0007599	hemostasis	18/157	336/17910	9.45295e-10	1.49604e-08	6.46781e-09	MAPK1/F2/SRC/WAS/PTPN11/ANXA5/NOS3/PRKACA/F10/LCK/SYK/PIK3CG/SERPINA1/F7/GPI/JAK2/F11/PIK3R1	18
BP	GO:0045597	positive regulation of cell differentiation	30/157	962/17910	1.06709e-09	1.68209e-08	7.27212e-09	CA2/BMP2/AR/MAPK14/PPARG/KDR/TGFBR1/PLA2G2A/FGFR1/PARP1/SOD2/SYK/AURKA/IGF1/PDE5A/MAP2K1/RARB/ZAP70/IL2/VDR/ABL1/RARA/MME/HSP90AB1/S100A9/JAK2/KIT/STAT1/TGFB2/IL4	30
BP	GO:0031960	response to corticosteroid	13/157	155/17910	1.06933e-09	1.68209e-08	7.27212e-09	APOA2/GSTP1/CASP3/MAOB/BCHE/SRC/TYMS/EGFR/NR3C1/PARP1/HNMT/ARG1/ALAD	13
BP	GO:0035239	tube morphogenesis	29/157	905/17910	1.14113e-09	1.78961e-08	7.73698e-09	BMP2/AR/ESR1/PGR/EPHB4/SRC/EGFR/MAPK14/PPARG/MET/NOS3/PRKACA/KDR/TGFBR1/MTHFD1/FGFR1/PGF/PDE3B/SYK/FGFR2/PIK3CG/VDR/ABL1/RARA/TEK/MMP2/HMOX1/STAT1/TGFB2	29
BP	GO:0018130	heterocycle biosynthetic process	70/157	4089/17910	1.21006e-09	1.892e-08	8.17961e-09	MAPK1/BMP2/PIM1/AR/ESR1/PGR/NR3C2/CHEK1/SRC/TYMS/EGFR/MAPK14/PPARG/WAS/MET/MAPK8/CDK2/DHODH/PDE4B/PDE4D/NOS3/HSPA8/TGFBR1/RXRA/MTHFD1/HSP90AA1/HDAC8/FGFR1/MDM2/NR3C1/NR1H4/CDK6/MMP12/PARP1/ERBB4/SOD2/SYK/PPARA/FGFR2/IGF1/DHFR/FECH/PDE5A/MAP2K1/RARB/HCK/ELANE/IL2/VDR/NMNAT1/ABL1/RARA/GPI/TPI1/OAT/HSP90AB1/S100A9/JAK2/XIAP/KIT/ALAD/INSR/HMOX1/GCK/PIK3R1/HEXB/ACAT1/STAT1/TGFB2/IL4	70
BP	GO:0002009	morphogenesis of an epithelium	22/157	527/17910	1.28403e-09	2.00163e-08	8.65357e-09	CA2/BMP2/AR/ESR1/PGR/SRC/ADAM17/EGFR/MET/PRKACA/RXRA/MTHFD1/FGFR1/PGF/MMP12/FGFR2/VDR/ABL1/RARA/GRB2/STAT1/TGFB2	22
BP	GO:0001501	skeletal system development	21/157	479/17910	1.31997e-09	2.05148e-08	8.86911e-09	BMP2/MMP13/TYMS/MAPK14/PTPN11/TGFBR1/MTHFD1/FGFR1/RBP4/FGFR2/IGF1/CTSK/RARB/VDR/RARA/TEK/MMP9/MMP2/KIT/HEXB/TGFB2	21
BP	GO:0055024	regulation of cardiac muscle tissue development	11/157	101/17910	1.33183e-09	2.06373e-08	8.92208e-09	MAPK1/BMP2/PIM1/MAPK14/TGFBR1/FGFR1/RBP4/ERBB4/PPARA/FGFR2/IGF1	11
BP	GO:0019438	aromatic compound biosynthetic process	70/157	4099/17910	1.35212e-09	2.08894e-08	9.03105e-09	MAPK1/BMP2/PIM1/AR/ESR1/PGR/NR3C2/CHEK1/SRC/TYMS/EGFR/MAPK14/PPARG/WAS/MET/MAPK8/CDK2/DHODH/PDE4B/PDE4D/NOS3/HSPA8/TGFBR1/RXRA/MTHFD1/HSP90AA1/HDAC8/FGFR1/MDM2/NR3C1/NR1H4/CDK6/MMP12/PARP1/ERBB4/SOD2/SYK/PPARA/FGFR2/PAH/IGF1/DHFR/FECH/PDE5A/MAP2K1/RARB/HCK/ELANE/IL2/VDR/NMNAT1/ABL1/RARA/GPI/TPI1/HSP90AB1/S100A9/JAK2/XIAP/KIT/ALAD/INSR/HMOX1/GCK/PIK3R1/HEXB/ACAT1/STAT1/TGFB2/IL4	70
BP	GO:0032147	activation of protein kinase activity	17/157	303/17910	1.41508e-09	2.17973e-08	9.42356e-09	MAPK1/BMP2/SRC/EGFR/MAPK14/PTPN11/PRKACA/TGFBR1/SYK/IGF1/MAP2K1/ABL1/JAK2/KIT/INSR/TGFB2/IL4	17
BP	GO:0002791	regulation of peptide secretion	21/157	483/17910	1.53168e-09	2.35235e-08	1.01698e-08	APOA2/SRC/EGFR/MAPK14/PTPN11/MIF/DPP4/MMP8/RBP4/NR1H4/MMP12/HMGCR/SYK/IGF1/IL2/ABL1/GPI/JAK2/GCK/CASP1/TGFB2	21
BP	GO:0030855	epithelial cell differentiation	26/157	746/17910	1.63981e-09	2.511e-08	1.08557e-08	BMP2/AR/ESR1/PGR/TYMS/PPARG/MET/PDE4D/RXRA/CTSB/GSK3B/FGFR1/CDK6/AKT2/ERBB4/FGFR2/CTSK/MAP2K1/RARB/VDR/ABL1/RARA/MMP9/PSAP/LGALS3/STAT1	26
BP	GO:0055021	regulation of cardiac muscle tissue growth	10/157	79/17910	1.72256e-09	2.62315e-08	1.13406e-08	MAPK1/PIM1/MAPK14/TGFBR1/FGFR1/RBP4/ERBB4/PPARA/FGFR2/IGF1	10
BP	GO:0031099	regeneration	14/157	194/17910	1.72316e-09	2.62315e-08	1.13406e-08	APOA2/GSTP1/TYMS/EGFR/PPARG/PGF/ERBB4/AURKA/IGF1/DHFR/MAP2K1/F7/JAK2/HMOX1	14
BP	GO:0060341	regulation of cellular localization	28/157	863/17910	1.75477e-09	2.66345e-08	1.15148e-08	MAPK1/AR/F2/SRC/EGFR/MAPK14/PTPN11/MAPK8/BACE1/PDE4D/PRKACA/HSP90AA1/GSK3B/HDAC8/TNNC1/MDM2/NR1H4/PARP1/AKT2/ERBB4/HMGCR/MAP2K1/ABL1/HSP90AB1/LGALS3/HMOX1/PIK3R1/BCL2L1	28
BP	GO:0018105	peptidyl-serine phosphorylation	15/157	231/17910	1.89986e-09	2.87527e-08	1.24306e-08	MAPK1/SRC/EGFR/MAPK14/MAPK8/CDK2/PDE4D/PRKACA/TGFBR1/MIF/HSP90AA1/GSK3B/SYK/AURKA/HSP90AB1	15
BP	GO:0007548	sex differentiation	16/157	269/17910	1.91296e-09	2.88668e-08	1.24799e-08	AR/CASP3/ESR1/PGR/CYP19A1/SRC/PTPN11/REN/NOS3/TGFBR1/RBP4/RARA/KIT/INSR/BCL2L1/TGFB2	16
BP	GO:0097305	response to alcohol	15/157	232/17910	2.01601e-09	3.02802e-08	1.30909e-08	GSTP1/MAOB/TYMS/PPARG/TGFBR1/NQO1/RBP4/PARP1/HMGCR/FGFR2/F7/IL2/RARA/ALAD/BCL2L1	15
BP	GO:0009410	response to xenobiotic stimulus	16/157	270/17910	2.01829e-09	3.02802e-08	1.30909e-08	GSTP1/BCHE/EGFR/PPARG/DHODH/NQO1/MDM2/CYP2C9/NR3C1/EPHX2/CYP2C8/F7/HNMT/HSP90AB1/ARG1/GSTM1	16
BP	GO:0032869	cellular response to insulin stimulus	14/157	197/17910	2.10427e-09	3.14792e-08	1.36093e-08	GSTP1/SRC/PPARG/IGF1R/PTPN11/NR1H4/PARP1/AKT2/PDE3B/GRB2/INSR/GCK/PIK3R1/STAT1	14
BP	GO:0002694	regulation of leukocyte activation	21/157	492/17910	2.12888e-09	3.17558e-08	1.37289e-08	CASP3/SRC/PTPN11/LCK/MIF/DPP4/MMP8/SYK/JAK3/IGF1/PDE5A/ZAP70/IL2/ABL1/RARA/ARG1/LGALS3/GRB2/HMOX1/PIK3R1/IL4	21
BP	GO:0001667	ameboidal-type cell migration	20/157	446/17910	2.29249e-09	3.40984e-08	1.47417e-08	EPHB4/SRC/ADAM17/PPARG/PTPN11/MET/NOS3/KDR/TGFBR1/FGFR1/DPP4/ERBB4/ABL1/GPI/TEK/MMP9/KIT/HMOX1/TGFB2/IL4	20
BP	GO:0051249	regulation of lymphocyte activation	19/157	401/17910	2.41735e-09	3.58527e-08	1.55001e-08	CASP3/SRC/PTPN11/LCK/MIF/DPP4/SYK/JAK3/IGF1/PDE5A/ZAP70/IL2/ABL1/RARA/ARG1/LGALS3/GRB2/PIK3R1/IL4	19
BP	GO:0048646	anatomical structure formation involved in morphogenesis	32/157	1124/17910	2.55159e-09	3.77359e-08	1.63142e-08	MAPK1/PIM1/AR/CASP3/EPHB4/ADAM17/MAPK14/PPARG/PTPN11/NOS3/PRKACA/KDR/TGFBR1/MTHFD1/FGFR1/MMP8/RBP4/PDE3B/SYK/PPARA/FGFR2/PIK3CG/MAP2K1/ABL1/RARA/TEK/MMP9/MMP2/GRB2/HMOX1/STAT1/TGFB2	32
BP	GO:0003008	system process	46/157	2118/17910	2.76211e-09	4.07333e-08	1.76101e-08	MAPK1/APOA2/AR/CASP3/BCHE/SRC/EGFR/PPARG/PTPN11/BACE1/PDE4B/REN/PDE4D/NOS3/PRKACA/GSK3B/GATM/FGFR1/TNNC1/MDM2/ACE/RBP4/PARP1/SOD2/HMGCR/PPARA/EPHX2/PIK3CG/IGF1/PDE5A/CTSG/GM2A/IL2/VDR/ABL1/TEK/MME/OAT/PSAP/JAK2/KIT/INSR/HMOX1/HEXB/STAT1/TGFB2	46
BP	GO:0001822	kidney development	16/157	276/17910	2.77048e-09	4.0741e-08	1.76134e-08	CA2/BMP2/REN/TGFBR1/FGFR1/ACE/PGF/FGFR2/RARB/RARA/TEK/MME/MMP9/ACAT1/STAT1/TGFB2	16
BP	GO:0031324	negative regulation of cellular metabolic process	50/157	2432/17910	2.78797e-09	4.08823e-08	1.76745e-08	BMP2/GSTP1/AR/CASP3/ESR1/F2/SRC/TYMS/MAPK14/PPARG/IGF1R/MET/CDK2/PDE4D/HSPA8/MMP3/RXRA/MIF/GSK3B/HDAC8/FGFR1/MDM2/NR3C1/NR1H4/CDK6/MMP12/PARP1/HMGCR/PPARA/FGFR2/PIK3CG/JAK3/IGF1/DHFR/ELANE/IL2/VDR/NMNAT1/ABL1/RARA/MMP9/HSP90AB1/LGALS3/XIAP/ALAD/HMOX1/GCK/STAT1/TGFB2/IL4	50
BP	GO:0044271	cellular nitrogen compound biosynthetic process	76/157	4735/17910	2.79687e-09	4.08973e-08	1.7681e-08	MAPK1/BMP2/PIM1/AR/ESR1/PGR/NR3C2/CHEK1/SRC/TYMS/EGFR/MAPK14/PPARG/WAS/MET/MAPK8/CDK2/DHODH/PDE4B/PDE4D/NOS3/HSPA8/TGFBR1/RXRA/MTHFD1/NQO1/HSP90AA1/HDAC8/FGFR1/MMP8/MDM2/NR3C1/NR1H4/CDK6/MMP12/PARP1/AKT2/ERBB4/SOD2/SYK/YARS1/PPARA/FGFR2/IGF1/DHFR/FECH/PDE5A/MAP2K1/RARB/HCK/ELANE/IL2/VDR/NMNAT1/ABL1/RARA/GPI/TPI1/HSP90AB1/S100A9/ARG1/JAK2/ACADM/XIAP/KIT/ALAD/INSR/HMOX1/GCK/OTC/PIK3R1/HEXB/ACAT1/ST…	76
BP	GO:0010942	positive regulation of cell death	25/157	710/17910	2.85961e-09	4.16973e-08	1.80269e-08	BMP2/CASP3/SRC/PPARG/MAPK8/BACE1/DHODH/TGFBR1/MMP3/LCK/NQO1/GSK3B/PARP1/SOD2/HMGCR/RARB/VDR/ABL1/MMP9/S100A9/JAK2/HMOX1/CASP1/BCL2L1/TGFB2	25
BP	GO:0035690	cellular response to drug	18/157	362/17910	3.0809e-09	4.47982e-08	1.93675e-08	MAPK1/LCN2/SRC/EGFR/MET/CDK2/PDE4B/REN/KDR/MMP3/NQO1/MDM2/NR3C1/ABL1/HSP90AB1/PSAP/ARG1/HMOX1	18
BP	GO:0060420	regulation of heart growth	10/157	84/17910	3.17995e-09	4.61093e-08	1.99343e-08	MAPK1/PIM1/MAPK14/TGFBR1/FGFR1/RBP4/ERBB4/PPARA/FGFR2/IGF1	10
BP	GO:0071496	cellular response to external stimulus	17/157	320/17910	3.23108e-09	4.67202e-08	2.01984e-08	MAPK1/ALB/LCN2/GSTP1/PIM1/CHEK1/EGFR/PPARG/PTPN11/MAPK8/HSPA8/MDM2/NR1H4/CBS/VDR/HMOX1/CASP1	17
BP	GO:0048872	homeostasis of number of cells	15/157	241/17910	3.39444e-09	4.89459e-08	2.11607e-08	CASP3/ADAM17/MAPK14/PTPN11/PDE4B/NOS3/MIF/CDK6/JAK3/IL2/ABL1/JAK2/KIT/HMOX1/STAT1	15
BP	GO:0051093	negative regulation of developmental process	30/157	1017/17910	3.90181e-09	5.61061e-08	2.42562e-08	MAPK1/BMP2/F2/EGFR/PPARG/NOS3/PRKACA/TGFBR1/MIF/TTPA/GSK3B/MDM2/RBP4/CDK6/PDE3B/ERBB4/PPARA/JAK3/IGF1/CTSK/RARB/IL2/ABL1/RARA/TEK/MMP9/PIK3R1/STAT1/TGFB2/IL4	30
BP	GO:0040008	regulation of growth	24/157	668/17910	4.16245e-09	5.96887e-08	2.5805e-08	MAPK1/PIM1/AR/F2/ADAM17/EGFR/MAPK14/PPARG/TGFBR1/GSK3B/FGFR1/RBP4/ERBB4/PPARA/FGFR2/IGF1/CTSG/ELANE/IL2/ABL1/S100A9/INSR/BCL2L1/TGFB2	24
BP	GO:0045787	positive regulation of cell cycle	18/157	373/17910	4.92741e-09	7.04634e-08	3.04632e-08	CHEK1/SRC/ADAM17/EGFR/PTPN11/CDK2/PRKACA/MIF/FGFR1/MDM2/FGFR2/AURKA/IGF1/ABL1/RARA/HSP90AB1/INSR/TGFB2	18
BP	GO:0071363	cellular response to growth factor stimulus	24/157	674/17910	4.95485e-09	7.06611e-08	3.05487e-08	MAPK1/BMP2/GSTP1/CASP3/SRC/ADAM17/EGFR/MAPK14/PTPN11/KDR/TGFBR1/FGFR1/MDM2/NR3C1/PARP1/ERBB4/FGFR2/ABL1/HSP90AB1/ARG1/XIAP/GRB2/INSR/TGFB2	24
BP	GO:0009790	embryo development	29/157	968/17910	5.24755e-09	7.46302e-08	3.22647e-08	MAPK1/BMP2/AR/EGFR/NOS3/PRKACA/KDR/TGFBR1/RXRA/MTHFD1/TTPA/FGFR1/MMP8/RBP4/ERBB4/FGFR2/IGF1/MAP2K1/RARB/ABL1/RARA/MMP9/MMP2/GRB2/KIT/INSR/BCL2L1/TGFB2/TPO	29
BP	GO:0003007	heart morphogenesis	15/157	249/17910	5.29384e-09	7.50829e-08	3.24604e-08	BMP2/PIM1/EPHB4/NOS3/TGFBR1/RXRA/TNNC1/MDM2/RBP4/FGFR2/RARB/RARA/TEK/INSR/TGFB2	15
BP	GO:0007596	blood coagulation	17/157	331/17910	5.36411e-09	7.58723e-08	3.28016e-08	MAPK1/F2/SRC/WAS/PTPN11/ANXA5/NOS3/PRKACA/F10/LCK/SYK/PIK3CG/SERPINA1/F7/JAK2/F11/PIK3R1	17
BP	GO:0042133	neurotransmitter metabolic process	12/157	145/17910	5.5885e-09	7.88312e-08	3.40809e-08	MAOB/BCHE/NOS3/NQO1/HSP90AA1/MMP8/PAH/HNMT/HSP90AB1/JAK2/INSR/MAOA	12
BP	GO:0045935	positive regulation of nucleobase-containing compound metabolic process	40/157	1715/17910	5.72978e-09	8.06051e-08	3.48478e-08	MAPK1/BMP2/PIM1/AR/ESR1/PGR/CHEK1/SRC/EGFR/MAPK14/PPARG/WAS/MET/CDK2/NOS3/HSPA8/TGFBR1/RXRA/HSP90AA1/FGFR1/NR3C1/NR1H4/MMP12/PARP1/ERBB4/PPARA/FGFR2/IGF1/MAP2K1/IL2/VDR/ABL1/RARA/HSP90AB1/INSR/PIK3R1/HEXB/STAT1/TGFB2/IL4	40
BP	GO:0061138	morphogenesis of a branching epithelium	13/157	178/17910	5.82072e-09	8.16631e-08	3.53052e-08	BMP2/AR/ESR1/PGR/SRC/MET/RXRA/FGFR1/PGF/FGFR2/VDR/ABL1/GRB2	13
BP	GO:0022612	gland morphogenesis	11/157	116/17910	5.88571e-09	8.23523e-08	3.56031e-08	AR/ESR1/PGR/SRC/EGFR/RXRA/FGFR1/FGFR2/VDR/ARG1/TGFB2	11
BP	GO:0010648	negative regulation of cell communication	35/157	1364/17910	5.93179e-09	8.2774e-08	3.57854e-08	BMP2/GSTP1/AR/ESR1/BCHE/SRC/ADAM17/EGFR/MAPK14/PPARG/IGF1R/PTPN11/MET/PDE4D/NOS3/PRKACA/TGFBR1/MIF/GSK3B/MDM2/NR1H4/MMP12/PDE3B/SOD2/HMGCR/IGF1/ABL1/MMP9/ARG1/LGALS3/GRB2/HMOX1/STAT1/BCL2L1/TGFB2	35
BP	GO:0030198	extracellular matrix organization	17/157	334/17910	6.13797e-09	8.54215e-08	3.693e-08	TTR/MMP13/KDR/TGFBR1/MMP3/DPP4/MMP8/MMP12/CTSS/CTSK/CTSG/ELANE/ITGAL/ABL1/MMP9/MMP2/TGFB2	17
BP	GO:0023057	negative regulation of signaling	35/157	1368/17910	6.39614e-09	8.85397e-08	3.82781e-08	BMP2/GSTP1/AR/ESR1/BCHE/SRC/ADAM17/EGFR/MAPK14/PPARG/IGF1R/PTPN11/MET/PDE4D/NOS3/PRKACA/TGFBR1/MIF/GSK3B/MDM2/NR1H4/MMP12/PDE3B/SOD2/HMGCR/IGF1/ABL1/MMP9/ARG1/LGALS3/GRB2/HMOX1/STAT1/BCL2L1/TGFB2	35
BP	GO:0045893	positive regulation of transcription, DNA-templated	35/157	1368/17910	6.39614e-09	8.85397e-08	3.82781e-08	MAPK1/BMP2/PIM1/AR/ESR1/PGR/CHEK1/SRC/EGFR/MAPK14/PPARG/WAS/MET/CDK2/TGFBR1/RXRA/NR3C1/NR1H4/MMP12/PARP1/ERBB4/PPARA/FGFR2/IGF1/MAP2K1/IL2/VDR/ABL1/RARA/INSR/PIK3R1/HEXB/STAT1/TGFB2/IL4	35
BP	GO:0010038	response to metal ion	17/157	335/17910	6.41792e-09	8.86048e-08	3.83063e-08	MAPK1/CA2/CASP3/MAOB/EGFR/MAPK8/BACE1/NQO1/TNNC1/MDM2/PARP1/MMP9/ARG1/KIT/ALAD/HMOX1/OTC	17
BP	GO:0046394	carboxylic acid biosynthetic process	19/157	426/17910	6.49716e-09	8.9305e-08	3.8609e-08	MTHFD1/MIF/GATM/CYP2C9/NR1H4/SYK/PPARA/EPHX2/CBS/PAH/IGF1/DHFR/CYP2C8/GPI/TPI1/OAT/INSR/GCK/OTC	19
BP	GO:0009894	regulation of catabolic process	28/157	916/17910	6.50304e-09	8.9305e-08	3.8609e-08	APOA2/CASP3/EGFR/MAPK14/MET/MAPK8/PRKACA/HSPA8/KDR/HSP90AA1/GSK3B/MDM2/AKT2/PDE3B/HMGCR/PPARA/PIK3CG/AURKA/IGF1/NMNAT1/ABL1/HSP90AB1/PSAP/ALAD/INSR/HMOX1/GCK/IL4	28
BP	GO:0016053	organic acid biosynthetic process	19/157	427/17910	6.74925e-09	9.24416e-08	3.9965e-08	MTHFD1/MIF/GATM/CYP2C9/NR1H4/SYK/PPARA/EPHX2/CBS/PAH/IGF1/DHFR/CYP2C8/GPI/TPI1/OAT/INSR/GCK/OTC	19
BP	GO:0050817	coagulation	17/157	337/17910	7.01335e-09	9.55895e-08	4.13259e-08	MAPK1/F2/SRC/WAS/PTPN11/ANXA5/NOS3/PRKACA/F10/LCK/SYK/PIK3CG/SERPINA1/F7/JAK2/F11/PIK3R1	17
BP	GO:0038083	peptidyl-tyrosine autophosphorylation	6/157	18/17910	7.01591e-09	9.55895e-08	4.13259e-08	EGFR/IGF1R/KDR/ACE/ABL1/INSR	6
BP	GO:0008406	gonad development	14/157	217/17910	7.33048e-09	9.93539e-08	4.29534e-08	AR/CASP3/ESR1/PGR/CYP19A1/SRC/REN/NOS3/TGFBR1/RARA/KIT/INSR/BCL2L1/TGFB2	14
BP	GO:0043393	regulation of protein binding	14/157	217/17910	7.33048e-09	9.93539e-08	4.29534e-08	BMP2/SRC/MET/MAPK8/PRKACA/TGFBR1/GSK3B/ACE/PPARA/AURKA/ABL1/MMP9/HSP90AB1/LGALS3	14
BP	GO:0016202	regulation of striated muscle tissue development	12/157	149/17910	7.61499e-09	1.02941e-07	4.45043e-08	MAPK1/BMP2/PIM1/MAPK14/TGFBR1/FGFR1/RBP4/ERBB4/HMGCR/PPARA/FGFR2/IGF1	12
BP	GO:0002768	immune response-regulating cell surface receptor signaling pathway	19/157	434/17910	8.7835e-09	1.18429e-07	5.12001e-08	MAPK1/SRC/WAS/MAPK8/PDE4B/PDE4D/PRKACA/LCK/HSP90AA1/SYK/ITK/HCK/ZAP70/ABL1/HSP90AB1/LGALS3/GRB2/KIT/PIK3R1	19
BP	GO:1901861	regulation of muscle tissue development	12/157	152/17910	9.54497e-09	1.28362e-07	5.54946e-08	MAPK1/BMP2/PIM1/MAPK14/TGFBR1/FGFR1/RBP4/ERBB4/HMGCR/PPARA/FGFR2/IGF1	12
BP	GO:0070374	positive regulation of ERK1 and ERK2 cascade	13/157	186/17910	9.90071e-09	1.32802e-07	5.74141e-08	BMP2/SRC/EGFR/PTPN11/KDR/PLA2G2A/MIF/ERBB4/HMGCR/FGFR2/MAP2K1/ABL1/TEK	13
BP	GO:0048634	regulation of muscle organ development	12/157	153/17910	1.02798e-08	1.37532e-07	5.94589e-08	MAPK1/BMP2/PIM1/MAPK14/TGFBR1/FGFR1/RBP4/ERBB4/HMGCR/PPARA/FGFR2/IGF1	12
BP	GO:0045137	development of primary sexual characteristics	14/157	223/17910	1.03874e-08	1.38615e-07	5.99268e-08	AR/CASP3/ESR1/PGR/CYP19A1/SRC/REN/NOS3/TGFBR1/RARA/KIT/INSR/BCL2L1/TGFB2	14
BP	GO:0030595	leukocyte chemotaxis	13/157	188/17910	1.12604e-08	1.49879e-07	6.47966e-08	CYP19A1/ADAM17/MAPK14/PDE4B/PDE4D/MIF/SYK/PIK3CG/F7/S100A9/LGALS3/KIT/TGFB2	13
BP	GO:0002697	regulation of immune effector process	19/157	441/17910	1.1372e-08	1.50977e-07	6.52713e-08	APOA2/F2/CFB/MAPK14/WAS/MIF/RBP4/MMP12/SYK/JAK3/IL2/RARA/GPI/ARG1/LGALS3/HMOX1/STAT1/TGFB2/IL4	19
BP	GO:0044057	regulation of system process	22/157	594/17910	1.14551e-08	1.51693e-07	6.55809e-08	APOA2/SRC/EGFR/PTPN11/PDE4B/REN/PDE4D/NOS3/PRKACA/FGFR1/TNNC1/MDM2/ACE/PARP1/PPARA/PIK3CG/IGF1/PDE5A/IL2/JAK2/KIT/TGFB2	22
BP	GO:0070848	response to growth factor	24/157	704/17910	1.15039e-08	1.51951e-07	6.56923e-08	MAPK1/BMP2/GSTP1/CASP3/SRC/ADAM17/EGFR/MAPK14/PTPN11/KDR/TGFBR1/FGFR1/MDM2/NR3C1/PARP1/ERBB4/FGFR2/ABL1/HSP90AB1/ARG1/XIAP/GRB2/INSR/TGFB2	24
BP	GO:0044706	multi-multicellular organism process	14/157	225/17910	1.16389e-08	1.53344e-07	6.6295e-08	MAPK1/AR/ESR1/PGR/DHODH/RXRA/CTSB/PGF/VDR/RARA/MMP9/MMP2/ARG1/HEXB	14
BP	GO:0009968	negative regulation of signal transduction	33/157	1266/17910	1.21472e-08	1.59635e-07	6.90147e-08	BMP2/GSTP1/AR/ESR1/SRC/ADAM17/EGFR/MAPK14/PPARG/IGF1R/MET/PDE4D/NOS3/PRKACA/TGFBR1/MIF/GSK3B/MDM2/NR1H4/MMP12/PDE3B/SOD2/HMGCR/IGF1/ABL1/MMP9/ARG1/LGALS3/GRB2/HMOX1/STAT1/BCL2L1/TGFB2	33
BP	GO:0034654	nucleobase-containing compound biosynthetic process	67/157	4029/17910	1.2644e-08	1.65745e-07	7.16562e-08	MAPK1/BMP2/PIM1/AR/ESR1/PGR/NR3C2/CHEK1/SRC/TYMS/EGFR/MAPK14/PPARG/WAS/MET/MAPK8/CDK2/DHODH/PDE4B/PDE4D/NOS3/HSPA8/TGFBR1/RXRA/MTHFD1/HSP90AA1/HDAC8/FGFR1/MDM2/NR3C1/NR1H4/CDK6/MMP12/PARP1/ERBB4/SOD2/SYK/PPARA/FGFR2/IGF1/DHFR/PDE5A/MAP2K1/RARB/HCK/ELANE/IL2/VDR/NMNAT1/ABL1/RARA/GPI/TPI1/HSP90AB1/S100A9/JAK2/XIAP/KIT/INSR/HMOX1/GCK/PIK3R1/HEXB/ACAT1/STAT1/TGFB2/IL4	67
BP	GO:0043065	positive regulation of apoptotic process	23/157	652/17910	1.27801e-08	1.67107e-07	7.22451e-08	BMP2/CASP3/SRC/PPARG/MAPK8/BACE1/DHODH/TGFBR1/LCK/NQO1/GSK3B/SOD2/HMGCR/RARB/VDR/ABL1/MMP9/S100A9/JAK2/HMOX1/CASP1/BCL2L1/TGFB2	23
BP	GO:0045927	positive regulation of growth	15/157	266/17910	1.29056e-08	1.68324e-07	7.27708e-08	MAPK1/PIM1/F2/ADAM17/EGFR/MAPK14/TGFBR1/FGFR1/ERBB4/FGFR2/IGF1/IL2/S100A9/INSR/TGFB2	15
BP	GO:0002440	production of molecular mediator of immune response	13/157	191/17910	1.36178e-08	1.77169e-07	7.65948e-08	APOA2/MAPK14/MIF/RBP4/JAK3/ELANE/IL2/GPI/ARG1/KIT/HMOX1/TGFB2/IL4	13
BP	GO:0001763	morphogenesis of a branching structure	13/157	192/17910	1.44975e-08	1.88142e-07	8.13388e-08	BMP2/AR/ESR1/PGR/SRC/MET/RXRA/FGFR1/PGF/FGFR2/VDR/ABL1/GRB2	13
BP	GO:0009306	protein secretion	21/157	549/17910	1.4593e-08	1.88908e-07	8.16701e-08	APOA2/SRC/EGFR/MAPK14/PTPN11/MIF/DPP4/MMP8/RBP4/NR1H4/MMP12/HMGCR/SYK/IGF1/IL2/ABL1/GPI/JAK2/GCK/CASP1/TGFB2	21
BP	GO:0009892	negative regulation of metabolic process	59/157	3321/17910	1.48779e-08	1.92118e-07	8.30576e-08	APOA2/BMP2/GSTP1/AR/CASP3/ESR1/PGR/F2/SRC/ADAM17/TYMS/EGFR/MAPK14/PPARG/IGF1R/MET/CDK2/PDE4D/HSPA8/KDR/MMP3/RXRA/MIF/GSK3B/HDAC8/FGFR1/MMP8/MDM2/NR3C1/ACE/NR1H4/CDK6/MMP12/PARP1/PDE3B/HMGCR/PPARA/FGFR2/PIK3CG/JAK3/IGF1/DHFR/MAP2K1/ELANE/IL2/VDR/NMNAT1/ABL1/RARA/MMP9/HSP90AB1/LGALS3/XIAP/ALAD/HMOX1/GCK/STAT1/TGFB2/IL4	59
BP	GO:0007565	female pregnancy	13/157	193/17910	1.54282e-08	1.98729e-07	8.59162e-08	MAPK1/AR/ESR1/PGR/DHODH/RXRA/CTSB/PGF/VDR/RARA/MMP9/MMP2/ARG1	13
BP	GO:0019216	regulation of lipid metabolic process	18/157	402/17910	1.57447e-08	2.02303e-07	8.74613e-08	APOA2/BMP2/F2/SRC/PPARG/RXRA/NR1H4/AKT2/PDE3B/HMGCR/PPARA/EPHX2/PIK3CG/VDR/TEK/ACADM/KIT/PIK3R1	18
BP	GO:0043068	positive regulation of programmed cell death	23/157	660/17910	1.60248e-08	2.05394e-07	8.87973e-08	BMP2/CASP3/SRC/PPARG/MAPK8/BACE1/DHODH/TGFBR1/LCK/NQO1/GSK3B/SOD2/HMGCR/RARB/VDR/ABL1/MMP9/S100A9/JAK2/HMOX1/CASP1/BCL2L1/TGFB2	23
BP	GO:2000377	regulation of reactive oxygen species metabolic process	13/157	194/17910	1.64126e-08	2.09847e-07	9.07224e-08	GSTP1/F2/EGFR/MAPK14/MMP3/HSP90AA1/MMP8/SYK/DHFR/HSP90AB1/JAK2/GRB2/INSR	13
BP	GO:0007162	negative regulation of cell adhesion	15/157	271/17910	1.65607e-08	2.10187e-07	9.08697e-08	BMP2/CASP3/SRC/PTPN11/MMP12/PDE3B/PPARA/JAK3/PDE5A/IL2/ABL1/ARG1/JAK2/LGALS3/PIK3R1	15
BP	GO:0030522	intracellular receptor signaling pathway	15/157	271/17910	1.65607e-08	2.10187e-07	9.08697e-08	PIM1/AR/ESR1/PGR/SRC/PPARG/RXRA/NR3C1/NR1H4/PARP1/PPARA/VDR/RARA/JAK2/XIAP	15
BP	GO:0070372	regulation of ERK1 and ERK2 cascade	15/157	271/17910	1.65607e-08	2.10187e-07	9.08697e-08	BMP2/GSTP1/SRC/EGFR/PTPN11/KDR/PLA2G2A/MIF/ERBB4/HMGCR/SYK/FGFR2/MAP2K1/ABL1/TEK	15
BP	GO:0003206	cardiac chamber morphogenesis	11/157	129/17910	1.80684e-08	2.28763e-07	9.89006e-08	NOS3/TGFBR1/RXRA/TNNC1/MDM2/RBP4/FGFR2/RARB/RARA/TEK/TGFB2	11
BP	GO:0032103	positive regulation of response to external stimulus	16/157	315/17910	1.81261e-08	2.28936e-07	9.89753e-08	F2/ADAM17/EGFR/MAPK14/MET/KDR/PLA2G2A/MIF/FGFR1/MMP8/PIK3CG/F7/IL2/S100A9/ARG1/JAK2	16
BP	GO:0031100	animal organ regeneration	9/157	75/17910	1.86107e-08	2.34486e-07	1.01375e-07	APOA2/GSTP1/TYMS/EGFR/PPARG/PGF/AURKA/F7/HMOX1	9
BP	GO:2000379	positive regulation of reactive oxygen species metabolic process	10/157	101/17910	1.94839e-08	2.44893e-07	1.05874e-07	GSTP1/F2/EGFR/MAPK14/HSP90AA1/MMP8/HSP90AB1/JAK2/GRB2/INSR	10
BP	GO:1903827	regulation of cellular protein localization	20/157	509/17910	2.12875e-08	2.66916e-07	1.15395e-07	MAPK1/AR/F2/SRC/EGFR/MAPK14/PTPN11/MAPK8/PRKACA/HSP90AA1/GSK3B/HDAC8/MDM2/PARP1/AKT2/ERBB4/HSP90AB1/LGALS3/PIK3R1/BCL2L1	20
BP	GO:0050679	positive regulation of epithelial cell proliferation	13/157	199/17910	2.22389e-08	2.78174e-07	1.20262e-07	BMP2/AR/ADAM17/EGFR/KDR/TGFBR1/FGFR1/MMP12/FGFR2/IGF1/TEK/ARG1/HMOX1	13
BP	GO:0007267	cell-cell signaling	36/157	1510/17910	2.32404e-08	2.90002e-07	1.25376e-07	MAPK1/CA2/BMP2/AR/ESR1/PGR/BCHE/CYP19A1/SRC/EGFR/MAPK14/PTPN11/BACE1/REN/PRKACA/HSPA8/NQO1/GSK3B/FGFR1/DPP4/RBP4/NR1H4/PGF/HMGCR/FGFR2/IL2/ABL1/RARA/TEK/MME/S100A9/JAK2/XIAP/GRB2/KIT/GCK	36
BP	GO:0008202	steroid metabolic process	16/157	321/17910	2.36092e-08	2.93898e-07	1.2706e-07	APOA2/BMP2/GC/ESR1/CYP19A1/RXRA/FGFR1/CYP2C9/NR1H4/HMGCR/EPHX2/CYP2C8/VDR/KIT/ACAT1/IL4	16
BP	GO:1903508	positive regulation of nucleic acid-templated transcription	35/157	1453/17910	2.95549e-08	3.67033e-07	1.58678e-07	MAPK1/BMP2/PIM1/AR/ESR1/PGR/CHEK1/SRC/EGFR/MAPK14/PPARG/WAS/MET/CDK2/TGFBR1/RXRA/NR3C1/NR1H4/MMP12/PARP1/ERBB4/PPARA/FGFR2/IGF1/MAP2K1/IL2/VDR/ABL1/RARA/INSR/PIK3R1/HEXB/STAT1/TGFB2/IL4	35
BP	GO:1902680	positive regulation of RNA biosynthetic process	35/157	1454/17910	3.00687e-08	3.72521e-07	1.61051e-07	MAPK1/BMP2/PIM1/AR/ESR1/PGR/CHEK1/SRC/EGFR/MAPK14/PPARG/WAS/MET/CDK2/TGFBR1/RXRA/NR3C1/NR1H4/MMP12/PARP1/ERBB4/PPARA/FGFR2/IGF1/MAP2K1/IL2/VDR/ABL1/RARA/INSR/PIK3R1/HEXB/STAT1/TGFB2/IL4	35
BP	GO:0002065	columnar/cuboidal epithelial cell differentiation	10/157	106/17910	3.11171e-08	3.84593e-07	1.6627e-07	BMP2/TYMS/RXRA/GSK3B/FGFR1/CDK6/FGFR2/RARB/ABL1/RARA	10
BP	GO:0008217	regulation of blood pressure	12/157	169/17910	3.13889e-08	3.8703e-07	1.67324e-07	AR/PPARG/REN/PDE4D/NOS3/ACE/SOD2/PPARA/EPHX2/CTSG/MME/HMOX1	12
BP	GO:0043603	cellular amide metabolic process	29/157	1051/17910	3.22983e-08	3.97299e-07	1.71763e-07	MAPK1/GSTP1/CASP3/TYMS/EGFR/BACE1/REN/HSPA8/RXRA/MTHFD1/HSP90AA1/CYP2C9/ACE/NR1H4/AKT2/YARS1/IGF1/DHFR/CTSG/ELANE/GM2A/RARA/MME/PSAP/ARG1/GSTM1/OTC/HEXB/ACAT1	29
BP	GO:0046686	response to cadmium ion	8/157	57/17910	3.34703e-08	4.10385e-07	1.77421e-07	MAPK1/EGFR/MAPK8/MMP9/ARG1/KIT/ALAD/HMOX1	8
BP	GO:0001959	regulation of cytokine-mediated signaling pathway	12/157	170/17910	3.35202e-08	4.10385e-07	1.77421e-07	GSTP1/ADAM17/PPARG/PTPN11/NR1H4/MMP12/SYK/HSP90AB1/ARG1/JAK2/STAT1/CASP1	12
BP	GO:0051254	positive regulation of RNA metabolic process	36/157	1532/17910	3.36593e-08	4.11118e-07	1.77738e-07	MAPK1/BMP2/PIM1/AR/ESR1/PGR/CHEK1/SRC/EGFR/MAPK14/PPARG/WAS/MET/CDK2/HSPA8/TGFBR1/RXRA/NR3C1/NR1H4/MMP12/PARP1/ERBB4/PPARA/FGFR2/IGF1/MAP2K1/IL2/VDR/ABL1/RARA/INSR/PIK3R1/HEXB/STAT1/TGFB2/IL4	36
BP	GO:1990748	cellular detoxification	10/157	107/17910	3.40692e-08	4.15148e-07	1.7948e-07	ALB/GSTP1/GSR/NOS3/NQO1/SOD2/DHFR/S100A9/GSTM1/TPO	10
BP	GO:0014706	striated muscle tissue development	17/157	376/17910	3.519e-08	4.27802e-07	1.8495e-07	MAPK1/BMP2/PIM1/MAPK14/TGFBR1/RXRA/FGFR1/TNNC1/RBP4/ERBB4/HMGCR/PPARA/FGFR2/IGF1/RARB/RARA/TGFB2	17
BP	GO:0002700	regulation of production of molecular mediator of immune response	11/157	138/17910	3.65204e-08	4.41905e-07	1.91047e-07	APOA2/MAPK14/MIF/RBP4/JAK3/IL2/GPI/ARG1/HMOX1/TGFB2/IL4	11
BP	GO:0038127	ERBB signaling pathway	11/157	138/17910	3.65204e-08	4.41905e-07	1.91047e-07	MAPK1/SRC/ADAM17/EGFR/PTPN11/HSP90AA1/ERBB4/ABL1/MMP9/GRB2/PIK3R1	11
BP	GO:0060043	regulation of cardiac muscle cell proliferation	8/157	58/17910	3.85389e-08	4.65246e-07	2.01138e-07	MAPK1/PIM1/MAPK14/TGFBR1/FGFR1/RBP4/ERBB4/FGFR2	8
BP	GO:0008285	negative regulation of cell proliferation	24/157	751/17910	3.93529e-08	4.72988e-07	2.04485e-07	BMP2/GSTP1/AR/CASP3/BCHE/PPARG/NOS3/TGFBR1/RBP4/CDK6/ERBB4/SOD2/FGFR2/PDE5A/MAP2K1/RARB/IL2/VDR/RARA/ARG1/JAK2/HMOX1/STAT1/TGFB2	24
BP	GO:0051384	response to glucocorticoid	11/157	139/17910	3.93625e-08	4.72988e-07	2.04485e-07	APOA2/GSTP1/CASP3/MAOB/BCHE/TYMS/EGFR/NR3C1/HNMT/ARG1/ALAD	11
BP	GO:0002790	peptide secretion	21/157	582/17910	3.97884e-08	4.77001e-07	2.06221e-07	APOA2/SRC/EGFR/MAPK14/PTPN11/MIF/DPP4/MMP8/RBP4/NR1H4/MMP12/HMGCR/SYK/IGF1/IL2/ABL1/GPI/JAK2/GCK/CASP1/TGFB2	21
BP	GO:0010634	positive regulation of epithelial cell migration	12/157	173/17910	4.07146e-08	4.8698e-07	2.10535e-07	SRC/ADAM17/MET/NOS3/KDR/FGFR1/ABL1/GPI/TEK/MMP9/HMOX1/TGFB2	12
BP	GO:0055080	cation homeostasis	21/157	588/17910	4.7378e-08	5.65378e-07	2.44428e-07	MAPK1/LCN2/CA2/ESR1/F2/EGFR/PDE4D/PRKACA/LCK/TTPA/EPHX2/PIK3CG/ELANE/IL2/VDR/ABL1/S100A9/JAK2/XIAP/HMOX1/HEXB	21
BP	GO:0046620	regulation of organ growth	10/157	111/17910	4.85006e-08	5.77446e-07	2.49646e-07	MAPK1/PIM1/MAPK14/TGFBR1/FGFR1/RBP4/ERBB4/PPARA/FGFR2/IGF1	10
BP	GO:0016485	protein processing	15/157	295/17910	5.10288e-08	6.06157e-07	2.62058e-07	CASP3/F2/CFB/SRC/REN/PRKACA/MDM2/ACE/PARP1/CTSS/CTSG/F7/MME/F11/CASP1	15
BP	GO:0009314	response to radiation	18/157	435/17910	5.24409e-08	6.21508e-07	2.68695e-07	CASP3/CHEK1/EGFR/MAPK14/MAPK8/BACE1/MDM2/PARP1/AKT2/HMGCR/FECH/ELANE/MME/GRB2/KIT/ALAD/PIK3R1/BCL2L1	18
BP	GO:1903039	positive regulation of leukocyte cell-cell adhesion	13/157	214/17910	5.25893e-08	6.21847e-07	2.68841e-07	SRC/PTPN11/LCK/DPP4/SYK/IGF1/ELANE/ZAP70/IL2/RARA/GRB2/PIK3R1/IL4	13
BP	GO:0042445	hormone metabolic process	13/157	215/17910	5.55547e-08	6.5542e-07	2.83356e-07	BMP2/TTR/ESR1/CYP19A1/PTPN11/REN/FGFR1/ACE/RBP4/CTSG/VDR/MME/TPO	13
BP	GO:0006367	transcription initiation from RNA polymerase II promoter	12/157	178/17910	5.5821e-08	6.57068e-07	2.84068e-07	AR/ESR1/PGR/NR3C2/PPARG/RXRA/NR3C1/NR1H4/PPARA/RARB/VDR/RARA	12
BP	GO:0042542	response to hydrogen peroxide	11/157	144/17910	5.67415e-08	6.66391e-07	2.88099e-07	LCN2/CASP3/SRC/MET/NQO1/MDM2/ABL1/PSAP/ARG1/HMOX1/STAT1	11
BP	GO:0022008	neurogenesis	35/157	1492/17910	5.71523e-08	6.69701e-07	2.8953e-07	MAPK1/BMP2/GSTP1/CASP3/BCHE/F2/SRC/EGFR/PPARG/PTPN11/TGFBR1/HSP90AA1/GSK3B/FGFR1/MDM2/CDK6/AKT2/ERBB4/FGFR2/AURKA/DHFR/MAP2K1/RARB/IL2/ABL1/RARA/MME/HSP90AB1/S100A9/JAK2/GRB2/KIT/PIK3R1/HEXB/TGFB2	35
BP	GO:0098754	detoxification	10/157	113/17910	5.75582e-08	6.72939e-07	2.9093e-07	ALB/GSTP1/GSR/NOS3/NQO1/SOD2/DHFR/S100A9/GSTM1/TPO	10
BP	GO:0045088	regulation of innate immune response	18/157	440/17910	6.23103e-08	7.2686e-07	3.14241e-07	ESR1/SRC/PPARG/PTPN11/PRKACA/CTSB/NR1H4/MMP12/SYK/CTSS/CTSK/HCK/HSP90AB1/S100A9/ARG1/JAK2/XIAP/STAT1	18
BP	GO:0046660	female sex differentiation	10/157	114/17910	6.26224e-08	7.28863e-07	3.15107e-07	CASP3/ESR1/PGR/CYP19A1/SRC/NOS3/RBP4/KIT/INSR/BCL2L1	10
BP	GO:0060537	muscle tissue development	17/157	392/17910	6.43662e-08	7.47484e-07	3.23157e-07	MAPK1/BMP2/PIM1/MAPK14/TGFBR1/RXRA/FGFR1/TNNC1/RBP4/ERBB4/HMGCR/PPARA/FGFR2/IGF1/RARB/RARA/TGFB2	17
BP	GO:0045087	innate immune response	26/157	893/17910	6.46086e-08	7.48624e-07	3.2365e-07	LCN2/ESR1/CFB/SRC/PPARG/WAS/PTPN11/PRKACA/MIF/CTSB/NR1H4/MMP12/SYK/PIK3CG/JAK3/CTSS/CTSK/HCK/HSP90AB1/S100A9/ARG1/JAK2/LGALS3/XIAP/STAT1/CASP1	26
BP	GO:0098771	inorganic ion homeostasis	21/157	600/17910	6.67233e-08	7.71405e-07	3.33499e-07	MAPK1/LCN2/CA2/ESR1/F2/EGFR/PDE4D/PRKACA/LCK/TTPA/EPHX2/PIK3CG/ELANE/IL2/VDR/ABL1/S100A9/JAK2/XIAP/HMOX1/HEXB	21
BP	GO:0019637	organophosphate metabolic process	29/157	1090/17910	7.09541e-08	8.18495e-07	3.53858e-07	MAPK1/APOA2/SRC/TYMS/DHODH/PDE4B/PDE4D/NOS3/HSPA8/PLA2G2A/MTHFD1/PYGL/NR1H4/PARP1/HMGCR/PPARA/PIK3CG/IGF1/PDE5A/NMNAT1/GPI/TEK/TPI1/KIT/INSR/GCK/PIK3R1/HEXB/ACAT1	29
BP	GO:0051172	negative regulation of nitrogen compound metabolic process	45/157	2271/17910	7.21587e-08	8.30545e-07	3.59067e-07	BMP2/GSTP1/AR/CASP3/ESR1/F2/SRC/TYMS/EGFR/MAPK14/PPARG/IGF1R/CDK2/PDE4D/HSPA8/RXRA/MIF/GSK3B/HDAC8/FGFR1/MDM2/NR3C1/NR1H4/CDK6/MMP12/PARP1/HMGCR/PPARA/FGFR2/JAK3/IGF1/DHFR/ELANE/IL2/VDR/NMNAT1/ABL1/RARA/MMP9/HSP90AB1/LGALS3/XIAP/ALAD/STAT1/IL4	45
BP	GO:0060759	regulation of response to cytokine stimulus	12/157	183/17910	7.57634e-08	8.70106e-07	3.76171e-07	GSTP1/ADAM17/PPARG/PTPN11/NR1H4/MMP12/SYK/HSP90AB1/ARG1/JAK2/STAT1/CASP1	12
BP	GO:1904705	regulation of vascular smooth muscle cell proliferation	9/157	88/17910	7.68443e-08	8.78631e-07	3.79856e-07	GSTP1/PPARG/MDM2/SOD2/IGF1/MMP9/MMP2/JAK2/HMOX1	9
BP	GO:1990874	vascular smooth muscle cell proliferation	9/157	88/17910	7.68443e-08	8.78631e-07	3.79856e-07	GSTP1/PPARG/MDM2/SOD2/IGF1/MMP9/MMP2/JAK2/HMOX1	9
BP	GO:0050731	positive regulation of peptidyl-tyrosine phosphorylation	12/157	184/17910	8.04429e-08	9.17756e-07	3.96771e-07	SRC/ADAM17/MIF/ACE/ERBB4/SYK/IGF1/IL2/ABL1/JAK2/KIT/IL4	12
BP	GO:0002429	immune response-activating cell surface receptor signaling pathway	17/157	399/17910	8.30393e-08	9.45301e-07	4.08679e-07	MAPK1/SRC/WAS/PDE4B/PDE4D/PRKACA/LCK/HSP90AA1/SYK/ITK/HCK/ZAP70/ABL1/HSP90AB1/LGALS3/GRB2/PIK3R1	17
BP	GO:0060745	mammary gland branching involved in pregnancy	4/157	6/17910	8.40957e-08	9.55232e-07	4.12973e-07	AR/ESR1/PGR/VDR	4
BP	GO:0060135	maternal process involved in female pregnancy	8/157	64/17910	8.51233e-08	9.64263e-07	4.16877e-07	MAPK1/AR/ESR1/PGR/RXRA/CTSB/VDR/ARG1	8
BP	GO:2001234	negative regulation of apoptotic signaling pathway	13/157	223/17910	8.52624e-08	9.64263e-07	4.16877e-07	GSTP1/AR/SRC/NOS3/TGFBR1/MIF/MDM2/SOD2/IGF1/MMP9/LGALS3/HMOX1/BCL2L1	13
BP	GO:0003044	regulation of systemic arterial blood pressure mediated by a chemical signal	7/157	43/17910	8.6002e-08	9.68408e-07	4.18669e-07	REN/PDE4D/NOS3/ACE/SOD2/CTSG/MME	7
BP	GO:0060443	mammary gland morphogenesis	7/157	43/17910	8.6002e-08	9.68408e-07	4.18669e-07	AR/ESR1/PGR/SRC/FGFR2/VDR/ARG1	7
BP	GO:0055082	cellular chemical homeostasis	22/157	666/17910	8.69253e-08	9.76686e-07	4.22248e-07	MAPK1/LCN2/CA2/ESR1/F2/PDE4D/PRKACA/LCK/TTPA/NR1H4/HMGCR/EPHX2/PIK3CG/ELANE/IL2/VDR/ABL1/S100A9/JAK2/HMOX1/PIK3R1/HEXB	22
BP	GO:0010817	regulation of hormone levels	19/157	503/17910	9.15711e-08	1.02666e-06	4.43855e-07	BMP2/TTR/ESR1/CYP19A1/EGFR/PTPN11/REN/FGFR1/DPP4/ACE/RBP4/NR1H4/HMGCR/CTSG/VDR/MME/JAK2/GCK/TPO	19
BP	GO:0009889	regulation of biosynthetic process	66/157	4135/17910	9.39617e-08	1.0512e-06	4.54461e-07	MAPK1/APOA2/BMP2/GSTP1/PIM1/AR/ESR1/PGR/NR3C2/CHEK1/F2/SRC/TYMS/EGFR/MAPK14/PPARG/WAS/MET/MAPK8/CDK2/NOS3/HSPA8/KDR/TGFBR1/RXRA/HSP90AA1/GSK3B/HDAC8/FGFR1/MMP8/MDM2/NR3C1/NR1H4/CDK6/MMP12/PARP1/AKT2/ERBB4/SOD2/HMGCR/SYK/PPARA/FGFR2/JAK3/IGF1/DHFR/MAP2K1/HCK/ELANE/IL2/VDR/ABL1/RARA/HSP90AB1/S100A9/JAK2/XIAP/KIT/INSR/HMOX1/GCK/PIK3R1/HEXB/STAT1/TGFB2/IL4	66
BP	GO:0070661	leukocyte proliferation	14/157	270/17910	1.143e-07	1.27598e-06	5.51642e-07	GSTP1/CASP3/MIF/ACE/PIK3CG/IGF1/PDE5A/ZAP70/IL2/ABL1/ARG1/LGALS3/KIT/IL4	14
BP	GO:0002067	glandular epithelial cell differentiation	7/157	45/17910	1.19348e-07	1.32947e-06	5.74766e-07	BMP2/RXRA/GSK3B/CDK6/FGFR2/RARB/RARA	7
BP	GO:0031349	positive regulation of defense response	19/157	512/17910	1.20662e-07	1.34124e-06	5.79854e-07	ESR1/SRC/EGFR/PRKACA/PLA2G2A/CTSB/MMP8/NR1H4/MMP12/SYK/PIK3CG/CTSS/CTSK/HCK/IL2/S100A9/ARG1/JAK2/XIAP	19
BP	GO:1901654	response to ketone	12/157	191/17910	1.21115e-07	1.3434e-06	5.80787e-07	AR/MAOB/SRC/TYMS/EGFR/PPARG/NR3C1/PARP1/F7/ARG1/BCL2L1/TGFB2	12
BP	GO:0031647	regulation of protein stability	14/157	272/17910	1.25172e-07	1.38543e-06	5.98958e-07	MAPK1/APOA2/BMP2/PIM1/CASP3/SRC/HSPA8/HSP90AA1/HDAC8/MDM2/AURKA/IGF1/HSP90AB1/PIK3R1	14
BP	GO:0048609	multicellular organismal reproductive process	24/157	801/17910	1.30833e-07	1.44501e-06	6.24718e-07	MAPK1/AR/CASP3/ESR1/PGR/SRC/EGFR/PTPN11/NOS3/PRKACA/TGFBR1/RXRA/CTSB/ACE/AURKA/IGF1/PDE5A/VDR/RARA/ARG1/KIT/HEXB/BCL2L1/TGFB2	24
BP	GO:0044255	cellular lipid metabolic process	27/157	991/17910	1.34105e-07	1.47801e-06	6.38983e-07	APOA2/GSTP1/TTR/SRC/EGFR/MAPK14/PPARG/PTPN11/PLA2G2A/MIF/CYP2C9/RBP4/NR1H4/AKT2/PPARA/EPHX2/PIK3CG/CYP2C8/GM2A/ARSA/TEK/PSAP/ACADM/KIT/PIK3R1/HEXB/ACAT1	27
BP	GO:0007568	aging	15/157	318/17910	1.3597e-07	1.49222e-06	6.45127e-07	MAPK1/CHEK1/TYMS/MAPK14/PDE4D/MIF/NQO1/CDK6/SOD2/HMGCR/MAP2K1/ABL1/MME/ARG1/GRB2	15
BP	GO:1903829	positive regulation of cellular protein localization	15/157	318/17910	1.3597e-07	1.49222e-06	6.45127e-07	MAPK1/F2/SRC/EGFR/MAPK14/MAPK8/PRKACA/GSK3B/MDM2/PARP1/AKT2/ERBB4/HSP90AB1/LGALS3/PIK3R1	15
BP	GO:0044419	interspecies interaction between organisms	26/157	928/17910	1.37669e-07	1.50768e-06	6.51809e-07	MAPK1/APOA2/F2/SRC/TYMS/EGFR/MET/HSPA8/KDR/RXRA/LCK/CTSB/DPP4/MDM2/SYK/HCK/CTSG/ELANE/HSP90AB1/S100A9/ARG1/GRB2/INSR/PIK3R1/STAT1/BCL2L1	26
BP	GO:0050867	positive regulation of cell activation	15/157	319/17910	1.41611e-07	1.54759e-06	6.69065e-07	SRC/PTPN11/LCK/MIF/DPP4/MMP8/SYK/IGF1/ZAP70/IL2/RARA/JAK2/GRB2/PIK3R1/IL4	15
BP	GO:0030003	cellular cation homeostasis	19/157	518/17910	1.44534e-07	1.57621e-06	6.81439e-07	MAPK1/LCN2/CA2/ESR1/F2/PDE4D/PRKACA/LCK/TTPA/EPHX2/PIK3CG/ELANE/IL2/VDR/ABL1/S100A9/JAK2/HMOX1/HEXB	19
BP	GO:0008585	female gonad development	9/157	95/17910	1.50001e-07	1.6324e-06	7.0573e-07	CASP3/ESR1/PGR/CYP19A1/SRC/NOS3/KIT/INSR/BCL2L1	9
BP	GO:0001505	regulation of neurotransmitter levels	15/157	321/17910	1.53536e-07	1.66737e-06	7.2085e-07	MAOB/BCHE/BACE1/NOS3/HSPA8/NQO1/HSP90AA1/GSK3B/MMP8/PAH/HNMT/HSP90AB1/JAK2/INSR/MAOA	15
BP	GO:0097193	intrinsic apoptotic signaling pathway	14/157	277/17910	1.56551e-07	1.69656e-06	7.33471e-07	CASP3/SRC/LCK/MIF/MDM2/PARP1/SOD2/ABL1/MMP9/S100A9/JAK2/HMOX1/PIK3R1/BCL2L1	14
BP	GO:0071702	organic substance transport	46/157	2416/17910	1.61657e-07	1.74825e-06	7.55818e-07	MAPK1/APOA2/CA2/MAOB/CYP19A1/SRC/EGFR/MAPK14/PPARG/PTPN11/REN/PRKACA/HSPA8/RXRA/PLA2G2A/MIF/TTPA/HSP90AA1/GSK3B/DPP4/MMP8/MDM2/ACE/RBP4/NR1H4/MMP12/AKT2/HMGCR/SYK/PPARA/EPHX2/IGF1/GM2A/IL2/ABL1/GPI/PSAP/ARG1/JAK2/INSR/GCK/PIK3R1/CASP1/TGFB2/ABCB1/ABCC4	46
BP	GO:0000902	cell morphogenesis	25/157	873/17910	1.64063e-07	1.77028e-06	7.65338e-07	MAPK1/AR/CASP3/F2/SRC/EGFR/MAPK14/PTPN11/MET/KDR/HSP90AA1/GSK3B/FGFR2/AURKA/MAP2K1/HCK/VDR/ABL1/TEK/HSP90AB1/GRB2/KIT/PIK3R1/HEXB/TGFB2	25
BP	GO:0032504	multicellular organism reproduction	24/157	811/17910	1.64375e-07	1.77028e-06	7.65338e-07	MAPK1/AR/CASP3/ESR1/PGR/SRC/EGFR/PTPN11/NOS3/PRKACA/TGFBR1/RXRA/CTSB/ACE/AURKA/IGF1/PDE5A/VDR/RARA/ARG1/KIT/HEXB/BCL2L1/TGFB2	24
BP	GO:0045471	response to ethanol	10/157	127/17910	1.74589e-07	1.87638e-06	8.11209e-07	GSTP1/MAOB/TYMS/NQO1/RBP4/HMGCR/FGFR2/IL2/RARA/ALAD	10
BP	GO:0031329	regulation of cellular catabolic process	24/157	814/17910	1.75894e-07	1.8865e-06	8.15583e-07	CASP3/MAPK14/MET/MAPK8/PRKACA/HSPA8/KDR/HSP90AA1/GSK3B/MDM2/AKT2/PPARA/PIK3CG/AURKA/IGF1/NMNAT1/ABL1/HSP90AB1/PSAP/ALAD/INSR/HMOX1/GCK/IL4	24
BP	GO:0050870	positive regulation of T cell activation	12/157	198/17910	1.79257e-07	1.91861e-06	8.29466e-07	SRC/PTPN11/LCK/DPP4/SYK/IGF1/ZAP70/IL2/RARA/GRB2/PIK3R1/IL4	12
BP	GO:0043009	chordate embryonic development	20/157	581/17910	1.84065e-07	1.96601e-06	8.4996e-07	MAPK1/BMP2/AR/EGFR/NOS3/PRKACA/TGFBR1/RXRA/MTHFD1/TTPA/FGFR1/RBP4/FGFR2/IGF1/MAP2K1/ABL1/RARA/GRB2/BCL2L1/TGFB2	20
BP	GO:0002064	epithelial cell development	12/157	199/17910	1.89333e-07	2.01813e-06	8.72492e-07	AR/ESR1/PGR/TYMS/MET/PDE4D/GSK3B/FGFR1/CDK6/RARB/RARA/PSAP	12
BP	GO:0060020	Bergmann glial cell differentiation	4/157	7/17910	1.94883e-07	2.07302e-06	8.96225e-07	MAPK1/PTPN11/MAP2K1/ABL1	4
BP	GO:0090407	organophosphate biosynthetic process	21/157	640/17910	1.96519e-07	2.08616e-06	9.01902e-07	MAPK1/APOA2/TYMS/DHODH/NOS3/PLA2G2A/MTHFD1/PYGL/NR1H4/PARP1/PPARA/PIK3CG/IGF1/NMNAT1/GPI/TPI1/INSR/GCK/PIK3R1/HEXB/ACAT1	21
BP	GO:0060603	mammary gland duct morphogenesis	6/157	30/17910	2.05728e-07	2.17945e-06	9.42237e-07	AR/ESR1/PGR/SRC/FGFR2/VDR	6
BP	GO:0044403	symbiont process	25/157	884/17910	2.07795e-07	2.19687e-06	9.49766e-07	MAPK1/APOA2/F2/SRC/TYMS/EGFR/MET/HSPA8/KDR/RXRA/LCK/CTSB/DPP4/MDM2/SYK/HCK/CTSG/ELANE/HSP90AB1/ARG1/GRB2/INSR/PIK3R1/STAT1/BCL2L1	25
BP	GO:0038093	Fc receptor signaling pathway	13/157	241/17910	2.09918e-07	2.2148e-06	9.5752e-07	MAPK1/SRC/WAS/MAPK8/HSP90AA1/SYK/ITK/HCK/ABL1/HSP90AB1/GRB2/KIT/PIK3R1	13
BP	GO:0006873	cellular ion homeostasis	19/157	531/17910	2.11798e-07	2.23011e-06	9.64138e-07	MAPK1/LCN2/CA2/ESR1/F2/PDE4D/PRKACA/LCK/TTPA/EPHX2/PIK3CG/ELANE/IL2/VDR/ABL1/S100A9/JAK2/HMOX1/HEXB	19
BP	GO:0071466	cellular response to xenobiotic stimulus	11/157	164/17910	2.14419e-07	2.24941e-06	9.72479e-07	GSTP1/BCHE/EGFR/NQO1/CYP2C9/NR3C1/EPHX2/CYP2C8/HSP90AB1/ARG1/GSTM1	11
BP	GO:0098869	cellular oxidant detoxification	9/157	99/17910	2.14497e-07	2.24941e-06	9.72479e-07	ALB/GSTP1/GSR/NOS3/NQO1/SOD2/DHFR/S100A9/TPO	9
BP	GO:0051726	regulation of cell cycle	29/157	1149/17910	2.17059e-07	2.27168e-06	9.82111e-07	BMP2/CASP3/CHEK1/SRC/ADAM17/EGFR/MAPK14/PTPN11/CDK2/PRKACA/HSPA8/TGFBR1/MIF/HSP90AA1/HDAC8/FGFR1/MDM2/CDK6/AKT2/FGFR2/AURKA/IGF1/MAP2K1/ABL1/RARA/HSP90AB1/INSR/BCL2L1/TGFB2	29
BP	GO:0055023	positive regulation of cardiac muscle tissue growth	7/157	49/17910	2.19383e-07	2.29138e-06	9.90626e-07	MAPK1/PIM1/MAPK14/FGFR1/ERBB4/FGFR2/IGF1	7
BP	GO:0046545	development of primary female sexual characteristics	9/157	100/17910	2.33962e-07	2.43386e-06	1.05223e-06	CASP3/ESR1/PGR/CYP19A1/SRC/NOS3/KIT/INSR/BCL2L1	9
BP	GO:2001237	negative regulation of extrinsic apoptotic signaling pathway	9/157	100/17910	2.33962e-07	2.43386e-06	1.05223e-06	GSTP1/AR/SRC/NOS3/TGFBR1/IGF1/LGALS3/HMOX1/BCL2L1	9
BP	GO:0061061	muscle structure development	21/157	647/17910	2.3527e-07	2.44257e-06	1.05599e-06	MAPK1/BMP2/PIM1/CASP3/MAPK14/TGFBR1/RXRA/FGFR1/TNNC1/RBP4/ERBB4/SOD2/HMGCR/PPARA/FGFR2/IGF1/RARB/ABL1/RARA/KIT/TGFB2	21
BP	GO:0050730	regulation of peptidyl-tyrosine phosphorylation	13/157	245/17910	2.53694e-07	2.6286e-06	1.13641e-06	SRC/ADAM17/EGFR/MIF/ACE/ERBB4/SYK/IGF1/IL2/ABL1/JAK2/KIT/IL4	13
BP	GO:0002367	cytokine production involved in immune response	9/157	101/17910	2.54944e-07	2.63628e-06	1.13974e-06	APOA2/MAPK14/MIF/JAK3/ARG1/KIT/HMOX1/TGFB2/IL4	9
BP	GO:0032989	cellular component morphogenesis	26/157	959/17910	2.6054e-07	2.6888e-06	1.16244e-06	MAPK1/AR/CASP3/F2/SRC/EGFR/MAPK14/PTPN11/MET/KDR/HSP90AA1/GSK3B/FGFR2/AURKA/MAP2K1/HCK/VDR/ABL1/TEK/HSP90AB1/GRB2/KIT/PIK3R1/HEXB/BCL2L1/TGFB2	26
BP	GO:0051336	regulation of hydrolase activity	29/157	1160/17910	2.64965e-07	2.72904e-06	1.17984e-06	APOA2/BMP2/ESR1/SRC/EGFR/MAPK14/PPARG/MAPK8/NOS3/LCK/GSK3B/FGFR1/TNNC1/MDM2/AKT2/ITK/FGFR2/GM2A/ABL1/MMP9/HSP90AB1/S100A9/PSAP/JAK2/LGALS3/XIAP/KIT/CASP1/TGFB2	29
BP	GO:0001818	negative regulation of cytokine production	14/157	290/17910	2.73964e-07	2.81614e-06	1.21749e-06	APOA2/GSTP1/F2/FGFR1/MMP8/NR1H4/JAK3/IGF1/ELANE/RARA/HSP90AB1/ARG1/HMOX1/TGFB2	14
BP	GO:1901566	organonitrogen compound biosynthetic process	38/157	1819/17910	2.76305e-07	2.83458e-06	1.22547e-06	MAPK1/APOA2/GSTP1/TYMS/EGFR/PPARG/DHODH/NOS3/RXRA/MTHFD1/GATM/PARP1/AKT2/SYK/YARS1/PPARA/CBS/PAH/JAK3/IGF1/DHFR/FECH/ELANE/NMNAT1/RARA/GPI/TPI1/OAT/ARG1/ACADM/ALAD/GSTM1/INSR/GCK/OTC/ACAT1/TGFB2/IL4	38
BP	GO:0010556	regulation of macromolecule biosynthetic process	62/157	3877/17910	2.88161e-07	2.95038e-06	1.27553e-06	MAPK1/APOA2/BMP2/GSTP1/PIM1/AR/ESR1/PGR/NR3C2/CHEK1/SRC/TYMS/EGFR/MAPK14/PPARG/WAS/MET/MAPK8/CDK2/HSPA8/KDR/TGFBR1/RXRA/HSP90AA1/GSK3B/HDAC8/FGFR1/MDM2/NR3C1/NR1H4/CDK6/MMP12/PARP1/AKT2/ERBB4/SOD2/SYK/PPARA/FGFR2/JAK3/IGF1/DHFR/MAP2K1/HCK/ELANE/IL2/VDR/ABL1/RARA/HSP90AB1/S100A9/JAK2/XIAP/KIT/INSR/HMOX1/GCK/PIK3R1/HEXB/STAT1/TGFB2/IL4	62
BP	GO:0009792	embryo development ending in birth or egg hatching	20/157	600/17910	3.07279e-07	3.13024e-06	1.35329e-06	MAPK1/BMP2/AR/EGFR/NOS3/PRKACA/TGFBR1/RXRA/MTHFD1/TTPA/FGFR1/RBP4/FGFR2/IGF1/MAP2K1/ABL1/RARA/GRB2/BCL2L1/TGFB2	20
BP	GO:0003205	cardiac chamber development	11/157	170/17910	3.08139e-07	3.13024e-06	1.35329e-06	NOS3/TGFBR1/RXRA/TNNC1/MDM2/RBP4/FGFR2/RARB/RARA/TEK/TGFB2	11
BP	GO:0048771	tissue remodeling	11/157	170/17910	3.08139e-07	3.13024e-06	1.35329e-06	CA2/SRC/EGFR/NOS3/MDM2/ACE/SYK/CTSK/IL2/VDR/ARG1	11
BP	GO:0097529	myeloid leukocyte migration	11/157	170/17910	3.08139e-07	3.13024e-06	1.35329e-06	CYP19A1/MAPK14/PDE4B/PDE4D/MIF/SYK/PIK3CG/S100A9/LGALS3/KIT/TGFB2	11
BP	GO:0038128	ERBB2 signaling pathway	6/157	32/17910	3.09461e-07	3.13752e-06	1.35644e-06	SRC/EGFR/HSP90AA1/ERBB4/GRB2/PIK3R1	6
BP	GO:0022603	regulation of anatomical structure morphogenesis	28/157	1102/17910	3.18121e-07	3.21904e-06	1.39168e-06	BMP2/PIM1/AR/ESR1/F2/SRC/MAPK14/PPARG/DHODH/NOS3/KDR/TGFBR1/RXRA/GSK3B/FGFR1/PGF/PDE3B/FGFR2/MAP2K1/HCK/VDR/ABL1/TEK/KIT/HMOX1/HEXB/STAT1/TGFB2	28
BP	GO:0062012	regulation of small molecule metabolic process	17/157	439/17910	3.22344e-07	3.25542e-06	1.40741e-06	BMP2/SRC/PPARG/NOS3/NQO1/GSK3B/NR1H4/PARP1/AKT2/HMGCR/PPARA/EPHX2/IGF1/VDR/KIT/INSR/GCK	17
BP	GO:0010632	regulation of epithelial cell migration	14/157	294/17910	3.23477e-07	3.26053e-06	1.40961e-06	SRC/ADAM17/PPARG/MET/NOS3/KDR/FGFR1/ABL1/GPI/TEK/MMP9/HMOX1/TGFB2/IL4	14
BP	GO:0022411	cellular component disassembly	18/157	492/17910	3.27491e-07	3.29458e-06	1.42434e-06	CASP3/MMP13/IGF1R/HSPA8/TGFBR1/MMP3/GSK3B/DPP4/MMP8/MMP12/CTSS/CTSK/CTSG/ELANE/NMNAT1/MMP9/MMP2/INSR	18
BP	GO:0022409	positive regulation of cell-cell adhesion	13/157	251/17910	3.34773e-07	3.35484e-06	1.45039e-06	SRC/PTPN11/LCK/DPP4/SYK/IGF1/ELANE/ZAP70/IL2/RARA/GRB2/PIK3R1/IL4	13
BP	GO:0031668	cellular response to extracellular stimulus	13/157	251/17910	3.34773e-07	3.35484e-06	1.45039e-06	MAPK1/ALB/LCN2/GSTP1/PIM1/PPARG/MAPK8/HSPA8/MDM2/NR1H4/CBS/VDR/HMOX1	13
BP	GO:0015718	monocarboxylic acid transport	10/157	137/17910	3.55229e-07	3.55298e-06	1.53605e-06	PPARG/RXRA/PLA2G2A/MIF/ACE/NR1H4/AKT2/SYK/PPARA/ABCC4	10
BP	GO:0032102	negative regulation of response to external stimulus	15/157	343/17910	3.59478e-07	3.58856e-06	1.55143e-06	GSTP1/CYP19A1/F2/PPARG/BACE1/NOS3/MIF/HMGCR/PPARA/IGF1/ELANE/IL2/TEK/F11/IL4	15
BP	GO:0048708	astrocyte differentiation	8/157	77/17910	3.67542e-07	3.66202e-06	1.58319e-06	MAPK1/BMP2/F2/EGFR/PTPN11/CDK6/MAP2K1/ABL1	8
BP	GO:0045596	negative regulation of cell differentiation	22/157	725/17910	3.73614e-07	3.71538e-06	1.60626e-06	MAPK1/BMP2/F2/EGFR/PPARG/TGFBR1/TTPA/GSK3B/MDM2/CDK6/ERBB4/PPARA/JAK3/IGF1/RARB/IL2/RARA/MMP9/PIK3R1/STAT1/TGFB2/IL4	22
BP	GO:0060421	positive regulation of heart growth	7/157	53/17910	3.82285e-07	3.79435e-06	1.6404e-06	MAPK1/PIM1/MAPK14/FGFR1/ERBB4/FGFR2/IGF1	7
BP	GO:0043200	response to amino acid	9/157	106/17910	3.86243e-07	3.82631e-06	1.65422e-06	GSTP1/CASP3/EGFR/DHODH/F7/MMP2/ARG1/ALAD/BCL2L1	9
BP	GO:0070943	neutrophil mediated killing of symbiont cell	4/157	8/17910	3.87103e-07	3.82753e-06	1.65474e-06	F2/CTSG/ELANE/ARG1	4
BP	GO:0002433	immune response-regulating cell surface receptor signaling pathway involved in phagocytosis	10/157	139/17910	4.06544e-07	4.0045e-06	1.73125e-06	MAPK1/SRC/WAS/HSP90AA1/SYK/HCK/ABL1/HSP90AB1/GRB2/PIK3R1	10
BP	GO:0038096	Fc-gamma receptor signaling pathway involved in phagocytosis	10/157	139/17910	4.06544e-07	4.0045e-06	1.73125e-06	MAPK1/SRC/WAS/HSP90AA1/SYK/HCK/ABL1/HSP90AB1/GRB2/PIK3R1	10
BP	GO:0048699	generation of neurons	32/157	1398/17910	4.16143e-07	4.08814e-06	1.76741e-06	MAPK1/BMP2/CASP3/BCHE/F2/SRC/EGFR/PPARG/PTPN11/TGFBR1/HSP90AA1/GSK3B/FGFR1/MDM2/CDK6/ERBB4/FGFR2/AURKA/DHFR/MAP2K1/RARB/IL2/ABL1/RARA/MME/HSP90AB1/S100A9/JAK2/GRB2/KIT/PIK3R1/TGFB2	32
BP	GO:0070997	neuron death	15/157	347/17910	4.1661e-07	4.08814e-06	1.76741e-06	CASP3/BACE1/NQO1/GSK3B/PARP1/AKT2/SOD2/PPARA/NMNAT1/ABL1/HSP90AB1/JAK2/HMOX1/BCL2L1/TGFB2	15
BP	GO:0051251	positive regulation of lymphocyte activation	13/157	258/17910	4.58132e-07	4.4871e-06	1.9399e-06	SRC/PTPN11/LCK/MIF/DPP4/SYK/IGF1/ZAP70/IL2/RARA/GRB2/PIK3R1/IL4	13
BP	GO:0038094	Fc-gamma receptor signaling pathway	10/157	141/17910	4.64243e-07	4.53839e-06	1.96207e-06	MAPK1/SRC/WAS/HSP90AA1/SYK/HCK/ABL1/HSP90AB1/GRB2/PIK3R1	10
BP	GO:0002683	negative regulation of immune system process	17/157	451/17910	4.69918e-07	4.58523e-06	1.98232e-06	APOA2/CASP3/CYP19A1/PPARG/MIF/CDK6/MMP12/JAK3/PDE5A/IL2/RARA/ARG1/LGALS3/HMOX1/PIK3R1/TGFB2/IL4	17
BP	GO:0042737	drug catabolic process	9/157	109/17910	4.90378e-07	4.7759e-06	2.06475e-06	MAOB/CYP2C9/PAH/ALDH2/CYP2C8/CHIT1/ACAT1/MAOA/TPO	9
BP	GO:0110110	positive regulation of animal organ morphogenesis	8/157	80/17910	4.95208e-07	4.80961e-06	2.07933e-06	BMP2/PIM1/AR/TGFBR1/FGFR1/FGFR2/VDR/TGFB2	8
BP	GO:0002431	Fc receptor mediated stimulatory signaling pathway	10/157	142/17910	4.95693e-07	4.80961e-06	2.07933e-06	MAPK1/SRC/WAS/HSP90AA1/SYK/HCK/ABL1/HSP90AB1/GRB2/PIK3R1	10
BP	GO:0002696	positive regulation of leukocyte activation	14/157	305/17910	5.03822e-07	4.87937e-06	2.10948e-06	SRC/PTPN11/LCK/MIF/DPP4/MMP8/SYK/IGF1/ZAP70/IL2/RARA/GRB2/PIK3R1/IL4	14
BP	GO:0051604	protein maturation	15/157	353/17910	5.17763e-07	5.00504e-06	2.16381e-06	CASP3/F2/CFB/SRC/REN/PRKACA/MDM2/ACE/PARP1/CTSS/CTSG/F7/MME/F11/CASP1	15
BP	GO:0051259	protein complex oligomerization	19/157	564/17910	5.305e-07	5.11864e-06	2.21293e-06	ALB/LCN2/AR/SRC/IGF1R/MMP3/RXRA/MIF/SOD2/HMGCR/TEK/OAT/ARG1/GRB2/ALAD/INSR/HMOX1/OTC/ACAT1	19
BP	GO:0006909	phagocytosis	14/157	308/17910	5.66628e-07	5.45708e-06	2.35925e-06	MAPK1/APOA2/SRC/PPARG/WAS/HSP90AA1/SYK/HCK/ITGAL/ABL1/RARA/HSP90AB1/GRB2/PIK3R1	14
BP	GO:1901361	organic cyclic compound catabolic process	21/157	685/17910	5.98635e-07	5.75465e-06	2.48789e-06	CASP3/MAOB/CYP19A1/MAPK14/PDE4B/PDE4D/HSPA8/PPARA/EPHX2/PAH/IGF1/PDE5A/NMNAT1/HNMT/GPI/TPI1/INSR/HMOX1/GCK/ACAT1/MAOA	21
BP	GO:0071214	cellular response to abiotic stimulus	14/157	310/17910	6.12318e-07	5.86447e-06	2.53537e-06	CASP3/CHEK1/EGFR/MAPK14/PTPN11/MAPK8/MDM2/PARP1/AKT2/MME/GRB2/PIK3R1/CASP1/BCL2L1	14
BP	GO:0104004	cellular response to environmental stimulus	14/157	310/17910	6.12318e-07	5.86447e-06	2.53537e-06	CASP3/CHEK1/EGFR/MAPK14/PTPN11/MAPK8/MDM2/PARP1/AKT2/MME/GRB2/PIK3R1/CASP1/BCL2L1	14
BP	GO:0060688	regulation of morphogenesis of a branching structure	7/157	57/17910	6.36741e-07	6.08715e-06	2.63164e-06	AR/ESR1/RXRA/FGFR1/PGF/FGFR2/ABL1	7
BP	GO:0048754	branching morphogenesis of an epithelial tube	10/157	146/17910	6.40936e-07	6.11599e-06	2.64411e-06	BMP2/AR/ESR1/PGR/SRC/MET/PGF/FGFR2/VDR/ABL1	10
BP	GO:0003073	regulation of systemic arterial blood pressure	8/157	83/17910	6.59034e-07	6.27715e-06	2.71378e-06	AR/REN/PDE4D/NOS3/ACE/SOD2/CTSG/MME	8
BP	GO:0051817	modification of morphology or physiology of other organism involved in symbiotic interaction	9/157	113/17910	6.66525e-07	6.33687e-06	2.7396e-06	F2/TYMS/HSPA8/RXRA/CTSG/ELANE/ARG1/INSR/BCL2L1	9
BP	GO:0019725	cellular homeostasis	23/157	814/17910	6.86546e-07	6.4965e-06	2.80861e-06	MAPK1/LCN2/CA2/ESR1/F2/PDE4D/NOS3/PRKACA/LCK/TTPA/NR1H4/HMGCR/EPHX2/PIK3CG/ELANE/IL2/VDR/ABL1/S100A9/JAK2/HMOX1/PIK3R1/HEXB	23
BP	GO:0060562	epithelial tube morphogenesis	14/157	313/17910	6.87069e-07	6.4965e-06	2.80861e-06	BMP2/AR/ESR1/PGR/SRC/MET/PRKACA/MTHFD1/PGF/FGFR2/VDR/ABL1/RARA/TGFB2	14
BP	GO:1901214	regulation of neuron death	14/157	313/17910	6.87069e-07	6.4965e-06	2.80861e-06	CASP3/BACE1/NQO1/GSK3B/PARP1/SOD2/PPARA/NMNAT1/ABL1/HSP90AB1/JAK2/HMOX1/BCL2L1/TGFB2	14
BP	GO:0060736	prostate gland growth	4/157	9/17910	6.92027e-07	6.53148e-06	2.82374e-06	AR/ESR1/CYP19A1/FGFR2	4
BP	GO:0071621	granulocyte chemotaxis	8/157	84/17910	7.23036e-07	6.81176e-06	2.94491e-06	MAPK14/PDE4B/PDE4D/SYK/PIK3CG/S100A9/LGALS3/TGFB2	8
BP	GO:0048568	embryonic organ development	16/157	413/17910	7.27242e-07	6.83898e-06	2.95668e-06	MAPK1/EGFR/KDR/TGFBR1/MTHFD1/TTPA/FGFR1/RBP4/FGFR2/MAP2K1/RARB/RARA/GRB2/KIT/TGFB2/TPO	16
BP	GO:0046326	positive regulation of glucose import	6/157	37/17910	7.65703e-07	7.18764e-06	3.10741e-06	MAPK14/PTPN11/AKT2/IGF1/INSR/PIK3R1	6
BP	GO:0045844	positive regulation of striated muscle tissue development	8/157	85/17910	7.92274e-07	7.41026e-06	3.20366e-06	MAPK1/PIM1/MAPK14/FGFR1/ERBB4/HMGCR/FGFR2/IGF1	8
BP	GO:0048636	positive regulation of muscle organ development	8/157	85/17910	7.92274e-07	7.41026e-06	3.20366e-06	MAPK1/PIM1/MAPK14/FGFR1/ERBB4/HMGCR/FGFR2/IGF1	8
BP	GO:1901863	positive regulation of muscle tissue development	8/157	86/17910	8.67094e-07	8.09547e-06	3.49989e-06	MAPK1/PIM1/MAPK14/FGFR1/ERBB4/HMGCR/FGFR2/IGF1	8
BP	GO:2001236	regulation of extrinsic apoptotic signaling pathway	10/157	151/17910	8.73883e-07	8.14421e-06	3.52096e-06	GSTP1/AR/SRC/NOS3/TGFBR1/FGFR1/IGF1/LGALS3/HMOX1/BCL2L1	10
BP	GO:0048871	multicellular organismal homeostasis	17/157	472/17910	8.82277e-07	8.20771e-06	3.54842e-06	ALB/LCN2/CA2/SRC/ADAM17/EGFR/IGF1R/PTPN11/MET/NOS3/PRKACA/GATM/RBP4/SYK/CTSK/JAK2/IL4	17
BP	GO:0030593	neutrophil chemotaxis	7/157	60/17910	9.099e-07	8.44953e-06	3.65296e-06	PDE4B/PDE4D/SYK/PIK3CG/S100A9/LGALS3/TGFB2	7
BP	GO:0006352	DNA-templated transcription, initiation	12/157	231/17910	9.34719e-07	8.64906e-06	3.73923e-06	AR/ESR1/PGR/NR3C2/PPARG/RXRA/NR3C1/NR1H4/PPARA/RARB/VDR/RARA	12
BP	GO:0007050	cell cycle arrest	12/157	231/17910	9.34719e-07	8.64906e-06	3.73923e-06	CDK2/PRKACA/TGFBR1/MIF/MDM2/CDK6/AKT2/AURKA/MAP2K1/ABL1/HSP90AB1/TGFB2	12
BP	GO:0043542	endothelial cell migration	13/157	275/17910	9.42239e-07	8.70314e-06	3.7626e-06	EPHB4/ADAM17/PPARG/MET/NOS3/KDR/TGFBR1/FGFR1/DPP4/ABL1/GPI/TEK/HMOX1	13
BP	GO:2000112	regulation of cellular macromolecule biosynthetic process	59/157	3725/17910	9.5187e-07	8.77648e-06	3.79431e-06	MAPK1/BMP2/PIM1/AR/ESR1/PGR/NR3C2/CHEK1/SRC/TYMS/EGFR/MAPK14/PPARG/WAS/MET/MAPK8/CDK2/HSPA8/TGFBR1/RXRA/HSP90AA1/GSK3B/HDAC8/FGFR1/MDM2/NR3C1/NR1H4/CDK6/MMP12/PARP1/AKT2/ERBB4/SOD2/SYK/PPARA/FGFR2/JAK3/IGF1/DHFR/MAP2K1/HCK/ELANE/IL2/VDR/ABL1/RARA/HSP90AB1/S100A9/JAK2/XIAP/KIT/INSR/HMOX1/GCK/PIK3R1/HEXB/STAT1/TGFB2/IL4	59
BP	GO:0044092	negative regulation of molecular function	27/157	1096/17910	9.73683e-07	8.96168e-06	3.87438e-06	APOA2/GSTP1/PIM1/CASP3/ESR1/SRC/PPARG/IGF1R/MET/MAPK8/ANXA5/NOS3/NQO1/GSK3B/MDM2/ACE/NR1H4/HMGCR/PPARA/AURKA/ABL1/MMP9/JAK2/LGALS3/XIAP/HMOX1/TGFB2	27
BP	GO:0055065	metal ion homeostasis	18/157	531/17910	9.88168e-07	9.07891e-06	3.92506e-06	LCN2/ESR1/F2/EGFR/PDE4D/PRKACA/LCK/EPHX2/PIK3CG/ELANE/IL2/VDR/ABL1/S100A9/JAK2/XIAP/HMOX1/HEXB	18
BP	GO:0033627	cell adhesion mediated by integrin	7/157	61/17910	1.02034e-06	9.34145e-06	4.03856e-06	ADAM17/PTPN11/DPP4/PDE3B/SYK/PIK3CG/TGFB2	7
BP	GO:0043388	positive regulation of DNA binding	7/157	61/17910	1.02034e-06	9.34145e-06	4.03856e-06	PPARG/HDAC8/MMP8/PARP1/IGF1/MMP9/JAK2	7
BP	GO:0045944	positive regulation of transcription by RNA polymerase II	26/157	1031/17910	1.03131e-06	9.42522e-06	4.07478e-06	BMP2/AR/ESR1/PGR/EGFR/MAPK14/PPARG/WAS/MET/RXRA/NR3C1/NR1H4/MMP12/PARP1/PPARA/FGFR2/IGF1/IL2/VDR/ABL1/RARA/PIK3R1/HEXB/STAT1/TGFB2/IL4	26
BP	GO:0060045	positive regulation of cardiac muscle cell proliferation	6/157	39/17910	1.05917e-06	9.6628e-06	4.17749e-06	MAPK1/PIM1/MAPK14/FGFR1/ERBB4/FGFR2	6
BP	GO:0048638	regulation of developmental growth	14/157	325/17910	1.07492e-06	9.78929e-06	4.23218e-06	MAPK1/PIM1/AR/MAPK14/TGFBR1/GSK3B/FGFR1/RBP4/ERBB4/PPARA/FGFR2/IGF1/ABL1/INSR	14
BP	GO:0060541	respiratory system development	11/157	193/17910	1.09014e-06	9.91051e-06	4.28458e-06	MAPK1/PGR/EGFR/NOS3/FGFR1/RBP4/FGFR2/MAP2K1/RARA/MME/ARG1	11
BP	GO:0051101	regulation of DNA binding	9/157	120/17910	1.10815e-06	1.00566e-05	4.34776e-06	PPARG/MAPK8/HDAC8/MMP8/PARP1/IGF1/MMP9/JAK2/HMOX1	9
BP	GO:0060065	uterus development	5/157	22/17910	1.1337e-06	1.02527e-05	4.43253e-06	ESR1/CYP19A1/SRC/RBP4/TGFB2	5
BP	GO:0060444	branching involved in mammary gland duct morphogenesis	5/157	22/17910	1.1337e-06	1.02527e-05	4.43253e-06	AR/ESR1/PGR/SRC/VDR	5
BP	GO:0070942	neutrophil mediated cytotoxicity	4/157	10/17910	1.1455e-06	1.03372e-05	4.46907e-06	F2/CTSG/ELANE/ARG1	4
BP	GO:0071241	cellular response to inorganic substance	11/157	194/17910	1.14703e-06	1.03372e-05	4.46907e-06	MAPK1/EGFR/MAPK8/BACE1/CDK2/MMP3/NQO1/PARP1/MMP9/ALAD/HMOX1	11
BP	GO:0019439	aromatic compound catabolic process	20/157	655/17910	1.21006e-06	1.08863e-05	4.70646e-06	CASP3/MAOB/MAPK14/PDE4B/PDE4D/HSPA8/PPARA/EPHX2/PAH/IGF1/PDE5A/NMNAT1/HNMT/GPI/TPI1/INSR/HMOX1/GCK/ACAT1/MAOA	20
BP	GO:0031348	negative regulation of defense response	12/157	237/17910	1.22462e-06	1.09983e-05	4.75485e-06	GSTP1/CYP19A1/F2/PPARG/MMP12/PPARA/IGF1/ELANE/IL2/TEK/ARG1/IL4	12
BP	GO:0015908	fatty acid transport	8/157	90/17910	1.2298e-06	1.10257e-05	4.76672e-06	PPARG/PLA2G2A/MIF/ACE/AKT2/SYK/PPARA/ABCC4	8
BP	GO:0050435	amyloid-beta metabolic process	6/157	40/17910	1.2371e-06	1.10721e-05	4.78675e-06	CASP3/BACE1/REN/ACE/IGF1/MME	6
BP	GO:0032368	regulation of lipid transport	9/157	122/17910	1.27345e-06	1.13734e-05	4.91703e-06	APOA2/CYP19A1/PPARG/PTPN11/REN/MIF/AKT2/SYK/PPARA	9
BP	GO:0055025	positive regulation of cardiac muscle tissue development	7/157	63/17910	1.27515e-06	1.13734e-05	4.91703e-06	MAPK1/PIM1/MAPK14/FGFR1/ERBB4/FGFR2/IGF1	7
BP	GO:0051402	neuron apoptotic process	12/157	238/17910	1.28e-06	1.13793e-05	4.91959e-06	CASP3/BACE1/NQO1/PARP1/AKT2/SOD2/NMNAT1/HSP90AB1/JAK2/HMOX1/BCL2L1/TGFB2	12
BP	GO:0002521	leukocyte differentiation	17/157	485/17910	1.2802e-06	1.13793e-05	4.91959e-06	CA2/ADAM17/MAPK14/PPARG/LCK/CDK6/PARP1/SYK/JAK3/ZAP70/IL2/ABL1/RARA/MMP9/KIT/PIK3R1/IL4	17
BP	GO:0003015	heart process	13/157	284/17910	1.35091e-06	1.19873e-05	5.18245e-06	SRC/PDE4B/PDE4D/NOS3/PRKACA/TNNC1/MDM2/ACE/PIK3CG/PDE5A/IL2/JAK2/TGFB2	13
BP	GO:0001944	vasculature development	22/157	784/17910	1.38026e-06	1.22269e-05	5.28601e-06	MAPK1/EPHB4/MAPK14/PPARG/NOS3/KDR/TGFBR1/FGFR1/MDM2/PDE3B/SOD2/SYK/FGFR2/PIK3CG/MAP2K1/ABL1/TEK/MMP2/KIT/HMOX1/STAT1/TGFB2	22
BP	GO:0042063	gliogenesis	13/157	285/17910	1.40488e-06	1.24237e-05	5.37112e-06	MAPK1/BMP2/GSTP1/F2/EGFR/PPARG/PTPN11/CDK6/AKT2/MAP2K1/ABL1/HEXB/TGFB2	13
BP	GO:0046622	positive regulation of organ growth	7/157	64/17910	1.4213e-06	1.25475e-05	5.42464e-06	MAPK1/PIM1/MAPK14/FGFR1/ERBB4/FGFR2/IGF1	7
BP	GO:0010907	positive regulation of glucose metabolic process	6/157	41/17910	1.43874e-06	1.26799e-05	5.48189e-06	SRC/AKT2/PPARA/IGF1/INSR/GCK	6
BP	GO:0034764	positive regulation of transmembrane transport	11/157	199/17910	1.47256e-06	1.29561e-05	5.60126e-06	CA2/F2/MAPK14/PTPN11/AKT2/IGF1/CTSS/ABL1/INSR/PIK3R1/ABCB1	11
BP	GO:0035821	modification of morphology or physiology of other organism	10/157	160/17910	1.4834e-06	1.30293e-05	5.63294e-06	F2/TYMS/HSPA8/RXRA/CTSG/ELANE/S100A9/ARG1/INSR/BCL2L1	10
BP	GO:0048511	rhythmic process	13/157	287/17910	1.51861e-06	1.33161e-05	5.7569e-06	CASP3/ESR1/PGR/SRC/TYMS/EGFR/PPARG/MAPK8/NOS3/GSK3B/PPARA/F7/TGFB2	13
BP	GO:0031326	regulation of cellular biosynthetic process	62/157	4060/17910	1.53438e-06	1.34317e-05	5.80688e-06	MAPK1/APOA2/BMP2/PIM1/AR/ESR1/PGR/NR3C2/CHEK1/SRC/TYMS/EGFR/MAPK14/PPARG/WAS/MET/MAPK8/CDK2/NOS3/HSPA8/TGFBR1/RXRA/HSP90AA1/GSK3B/HDAC8/FGFR1/MMP8/MDM2/NR3C1/NR1H4/CDK6/MMP12/PARP1/AKT2/ERBB4/SOD2/SYK/PPARA/FGFR2/JAK3/IGF1/DHFR/MAP2K1/HCK/ELANE/IL2/VDR/ABL1/RARA/HSP90AB1/S100A9/JAK2/XIAP/KIT/INSR/HMOX1/GCK/PIK3R1/HEXB/STAT1/TGFB2/IL4	62
BP	GO:0009612	response to mechanical stimulus	11/157	200/17910	1.54663e-06	1.34934e-05	5.83357e-06	CHEK1/SRC/EGFR/MAPK14/PPARG/PTPN11/MAPK8/BACE1/KIT/STAT1/CASP1	11
BP	GO:1901605	alpha-amino acid metabolic process	11/157	200/17910	1.54663e-06	1.34934e-05	5.83357e-06	NOS3/MTHFD1/GATM/NR1H4/CBS/PAH/HNMT/OAT/ARG1/OTC/ACAT1	11
BP	GO:0006801	superoxide metabolic process	7/157	65/17910	1.5812e-06	1.37718e-05	5.95394e-06	GSTP1/EGFR/NOS3/NQO1/SOD2/SYK/DHFR	7
BP	GO:0007049	cell cycle	35/157	1716/17910	1.61195e-06	1.40161e-05	6.05956e-06	MAPK1/BMP2/PIM1/CASP3/CHEK1/SRC/ADAM17/TYMS/EGFR/MAPK14/PTPN11/CDK2/PRKACA/HSPA8/TGFBR1/MIF/HSP90AA1/HDAC8/FGFR1/MDM2/NR3C1/CDK6/AKT2/FGFR2/AURKA/IGF1/DHFR/MAP2K1/ABL1/RARA/HSP90AB1/INSR/BCL2L1/TGFB2/ABCB1	35
BP	GO:1902532	negative regulation of intracellular signal transduction	18/157	550/17910	1.63019e-06	1.4133e-05	6.11007e-06	GSTP1/ESR1/SRC/IGF1R/MET/PDE4D/MIF/GSK3B/MDM2/NR1H4/PDE3B/SOD2/HMGCR/ABL1/MMP9/STAT1/BCL2L1/TGFB2	18
BP	GO:0072358	cardiovascular system development	22/157	792/17910	1.63083e-06	1.4133e-05	6.11007e-06	MAPK1/EPHB4/MAPK14/PPARG/NOS3/KDR/TGFBR1/FGFR1/MDM2/PDE3B/SOD2/SYK/FGFR2/PIK3CG/MAP2K1/ABL1/TEK/MMP2/KIT/HMOX1/STAT1/TGFB2	22
BP	GO:0060191	regulation of lipase activity	8/157	94/17910	1.71456e-06	1.48338e-05	6.41305e-06	APOA2/ESR1/EGFR/FGFR1/ITK/FGFR2/ABL1/KIT	8
BP	GO:0010517	regulation of phospholipase activity	7/157	66/17910	1.75589e-06	1.51661e-05	6.55672e-06	ESR1/EGFR/FGFR1/ITK/FGFR2/ABL1/KIT	7
BP	GO:0006066	alcohol metabolic process	14/157	339/17910	1.76711e-06	1.52377e-05	6.58767e-06	BMP2/TTR/RXRA/ADH1C/FGFR1/RBP4/NR1H4/HMGCR/EPHX2/IGF1/DHFR/ALDH2/VDR/IL4	14
BP	GO:0032943	mononuclear cell proliferation	12/157	246/17910	1.80912e-06	1.55741e-05	6.73309e-06	CASP3/MIF/ACE/PIK3CG/IGF1/PDE5A/ZAP70/IL2/ABL1/ARG1/LGALS3/IL4	12
BP	GO:0045786	negative regulation of cell cycle	19/157	613/17910	1.83515e-06	1.5772e-05	6.81865e-06	BMP2/CASP3/CHEK1/EGFR/MAPK14/PTPN11/CDK2/PRKACA/TGFBR1/MIF/MDM2/CDK6/AKT2/AURKA/MAP2K1/ABL1/HSP90AB1/BCL2L1/TGFB2	19
BP	GO:0006006	glucose metabolic process	11/157	204/17910	1.87671e-06	1.61025e-05	6.96153e-06	SRC/MAPK14/GSK3B/RBP4/AKT2/PPARA/IGF1/GPI/TPI1/INSR/GCK	11
BP	GO:0006897	endocytosis	20/157	675/17910	1.91847e-06	1.64336e-05	7.1047e-06	MAPK1/ALB/APOA2/SRC/PPARG/WAS/HSP90AA1/SYK/PIK3CG/HCK/ITGAL/ABL1/RARA/HSP90AB1/LGALS3/GRB2/INSR/PIK3R1/BCL2L1/IL4	20
BP	GO:0010828	positive regulation of glucose transmembrane transport	6/157	43/17910	1.92273e-06	1.6443e-05	7.10874e-06	MAPK14/PTPN11/AKT2/IGF1/INSR/PIK3R1	6
BP	GO:0001701	in utero embryonic development	14/157	342/17910	1.95925e-06	1.67278e-05	7.23188e-06	MAPK1/BMP2/AR/EGFR/NOS3/TGFBR1/RXRA/TTPA/FGFR1/FGFR2/IGF1/MAP2K1/GRB2/BCL2L1	14
BP	GO:0010595	positive regulation of endothelial cell migration	9/157	129/17910	2.03101e-06	1.73119e-05	7.48443e-06	ADAM17/MET/NOS3/KDR/FGFR1/ABL1/GPI/TEK/HMOX1	9
BP	GO:0006091	generation of precursor metabolites and energy	17/157	502/17910	2.04384e-06	1.73927e-05	7.51936e-06	MAOB/CYP19A1/GSR/ADH1C/NQO1/GSK3B/PYGL/AKT2/PPARA/IGF1/FECH/ALDH2/GPI/TPI1/INSR/GCK/ACAT1	17
BP	GO:2000027	regulation of animal organ morphogenesis	12/157	250/17910	2.13998e-06	1.81811e-05	7.86017e-06	BMP2/PIM1/AR/ESR1/TGFBR1/RXRA/FGFR1/FGFR2/VDR/ABL1/STAT1/TGFB2	12
BP	GO:0042698	ovulation cycle	7/157	68/17910	2.15395e-06	1.82699e-05	7.89857e-06	CASP3/ESR1/PGR/SRC/EGFR/NOS3/TGFB2	7
BP	GO:0030850	prostate gland development	6/157	44/17910	2.21028e-06	1.86866e-05	8.07873e-06	AR/ESR1/CYP19A1/RXRA/FGFR2/RARA	6
BP	GO:1900274	regulation of phospholipase C activity	6/157	44/17910	2.21028e-06	1.86866e-05	8.07873e-06	ESR1/EGFR/FGFR1/ITK/ABL1/KIT	6
BP	GO:0006355	regulation of transcription, DNA-templated	53/157	3266/17910	2.2391e-06	1.88088e-05	8.13158e-06	MAPK1/BMP2/PIM1/AR/ESR1/PGR/NR3C2/CHEK1/SRC/TYMS/EGFR/MAPK14/PPARG/WAS/MET/MAPK8/CDK2/HSPA8/TGFBR1/RXRA/HDAC8/FGFR1/MDM2/NR3C1/NR1H4/CDK6/MMP12/PARP1/ERBB4/SOD2/SYK/PPARA/FGFR2/IGF1/DHFR/MAP2K1/HCK/ELANE/IL2/VDR/ABL1/RARA/S100A9/JAK2/XIAP/KIT/INSR/HMOX1/PIK3R1/HEXB/STAT1/TGFB2/IL4	53
BP	GO:0002719	negative regulation of cytokine production involved in immune response	5/157	25/17910	2.23923e-06	1.88088e-05	8.13158e-06	APOA2/JAK3/ARG1/HMOX1/TGFB2	5
BP	GO:0060330	regulation of response to interferon-gamma	5/157	25/17910	2.23923e-06	1.88088e-05	8.13158e-06	PPARG/HSP90AB1/ARG1/JAK2/STAT1	5
BP	GO:0060334	regulation of interferon-gamma-mediated signaling pathway	5/157	25/17910	2.23923e-06	1.88088e-05	8.13158e-06	PPARG/HSP90AB1/ARG1/JAK2/STAT1	5
BP	GO:0010605	negative regulation of macromolecule metabolic process	51/157	3087/17910	2.25922e-06	1.89461e-05	8.19091e-06	BMP2/GSTP1/AR/CASP3/ESR1/PGR/F2/SRC/TYMS/EGFR/MAPK14/PPARG/IGF1R/CDK2/PDE4D/HSPA8/KDR/RXRA/MIF/GSK3B/HDAC8/FGFR1/MMP8/MDM2/NR3C1/ACE/NR1H4/CDK6/MMP12/PARP1/HMGCR/PPARA/FGFR2/JAK3/IGF1/DHFR/MAP2K1/ELANE/IL2/VDR/NMNAT1/ABL1/RARA/MMP9/HSP90AB1/LGALS3/XIAP/ALAD/STAT1/TGFB2/IL4	51
BP	GO:0065003	protein-containing complex assembly	35/157	1742/17910	2.27318e-06	1.90324e-05	8.22822e-06	ALB/LCN2/APOA2/AR/ESR1/SRC/IGF1R/WAS/PTPN11/MET/PRKACA/HSPA8/MMP3/RXRA/MIF/HSP90AA1/GSK3B/MDM2/PARP1/SOD2/HMGCR/HCK/SERPINA1/ABL1/TEK/OAT/HSP90AB1/ARG1/JAK2/GRB2/ALAD/INSR/HMOX1/OTC/ACAT1	35
BP	GO:0042136	neurotransmitter biosynthetic process	8/157	98/17910	2.35324e-06	1.96709e-05	8.50428e-06	NOS3/NQO1/HSP90AA1/MMP8/PAH/HSP90AB1/JAK2/INSR	8
BP	GO:0009166	nucleotide catabolic process	10/157	169/17910	2.43492e-06	2.02559e-05	8.75716e-06	PDE4B/PDE4D/PPARA/IGF1/PDE5A/GPI/TPI1/INSR/GCK/ACAT1	10
BP	GO:0022408	negative regulation of cell-cell adhesion	10/157	169/17910	2.43492e-06	2.02559e-05	8.75716e-06	BMP2/CASP3/PPARA/JAK3/PDE5A/IL2/ABL1/ARG1/JAK2/LGALS3	10
BP	GO:0030324	lung development	10/157	169/17910	2.43492e-06	2.02559e-05	8.75716e-06	MAPK1/PGR/EGFR/NOS3/FGFR1/RBP4/FGFR2/MAP2K1/MME/ARG1	10
BP	GO:0043523	regulation of neuron apoptotic process	11/157	210/17910	2.48779e-06	2.06626e-05	8.93298e-06	CASP3/BACE1/NQO1/PARP1/SOD2/NMNAT1/HSP90AB1/JAK2/HMOX1/BCL2L1/TGFB2	11
BP	GO:0022602	ovulation cycle process	6/157	45/17910	2.53197e-06	2.09624e-05	9.06263e-06	CASP3/ESR1/PGR/SRC/NOS3/TGFB2	6
BP	GO:0033628	regulation of cell adhesion mediated by integrin	6/157	45/17910	2.53197e-06	2.09624e-05	9.06263e-06	PTPN11/DPP4/PDE3B/SYK/PIK3CG/TGFB2	6
BP	GO:0070301	cellular response to hydrogen peroxide	8/157	99/17910	2.54126e-06	2.10058e-05	9.0814e-06	LCN2/SRC/MET/NQO1/MDM2/ABL1/PSAP/ARG1	8
BP	GO:0001936	regulation of endothelial cell proliferation	10/157	170/17910	2.56784e-06	2.11582e-05	9.14726e-06	BMP2/ADAM17/PPARG/KDR/TGFBR1/FGFR1/TEK/ARG1/HMOX1/STAT1	10
BP	GO:0050728	negative regulation of inflammatory response	10/157	170/17910	2.56784e-06	2.11582e-05	9.14726e-06	GSTP1/CYP19A1/F2/PPARG/PPARA/IGF1/ELANE/IL2/TEK/IL4	10
BP	GO:0034404	nucleobase-containing small molecule biosynthetic process	11/157	211/17910	2.60502e-06	2.14305e-05	9.265e-06	DHODH/PDE4B/PDE4D/PPARA/IGF1/PDE5A/GPI/TPI1/INSR/GCK/ACAT1	11
BP	GO:0002002	regulation of angiotensin levels in blood	4/157	12/17910	2.66339e-06	2.1807e-05	9.42776e-06	REN/ACE/CTSG/MME	4
BP	GO:0002003	angiotensin maturation	4/157	12/17910	2.66339e-06	2.1807e-05	9.42776e-06	REN/ACE/CTSG/MME	4
BP	GO:0051873	killing by host of symbiont cells	4/157	12/17910	2.66339e-06	2.1807e-05	9.42776e-06	F2/CTSG/ELANE/ARG1	4
BP	GO:0007517	muscle organ development	15/157	403/17910	2.69376e-06	2.19864e-05	9.5053e-06	MAPK1/BMP2/PIM1/MAPK14/TGFBR1/RXRA/FGFR1/TNNC1/RBP4/ERBB4/HMGCR/PPARA/FGFR2/IGF1/TGFB2	15
BP	GO:0051052	regulation of DNA metabolic process	15/157	403/17910	2.69376e-06	2.19864e-05	9.5053e-06	MAPK1/CHEK1/SRC/EGFR/PPARG/WAS/CDK2/HSP90AA1/HDAC8/FGFR1/PARP1/IL2/NMNAT1/HSP90AB1/IL4	15
BP	GO:0010001	glial cell differentiation	11/157	212/17910	2.72707e-06	2.22233e-05	9.60773e-06	MAPK1/BMP2/GSTP1/F2/EGFR/PPARG/PTPN11/CDK6/AKT2/MAP2K1/ABL1	11
BP	GO:0097530	granulocyte migration	8/157	100/17910	2.74189e-06	2.2309e-05	9.6448e-06	MAPK14/PDE4B/PDE4D/SYK/PIK3CG/S100A9/LGALS3/TGFB2	8
BP	GO:0044282	small molecule catabolic process	15/157	404/17910	2.77669e-06	2.25568e-05	9.7519e-06	NOS3/AKT2/PPARA/CBS/PAH/ALDH2/HNMT/GPI/TPI1/ARG1/ACADM/GCK/OTC/HEXB/ACAT1	15
BP	GO:2000241	regulation of reproductive process	9/157	135/17910	2.96246e-06	2.40283e-05	1.03881e-05	AR/ESR1/SRC/RXRA/FGFR2/AURKA/IGF1/PDE5A/INSR	9
BP	GO:0008104	protein localization	43/157	2417/17910	2.97125e-06	2.4062e-05	1.04027e-05	MAPK1/APOA2/AR/ESR1/F2/SRC/EGFR/MAPK14/PPARG/PTPN11/MAPK8/PRKACA/HSPA8/MIF/HSP90AA1/GSK3B/HDAC8/DPP4/MMP8/MDM2/RBP4/NR1H4/MMP12/PARP1/AKT2/ERBB4/HMGCR/SYK/EPHX2/AURKA/IGF1/ITGAL/IL2/ABL1/GPI/HSP90AB1/JAK2/LGALS3/GCK/PIK3R1/CASP1/BCL2L1/TGFB2	43
BP	GO:0030323	respiratory tube development	10/157	173/17910	3.00521e-06	2.42992e-05	1.05052e-05	MAPK1/PGR/EGFR/NOS3/FGFR1/RBP4/FGFR2/MAP2K1/MME/ARG1	10
BP	GO:0006811	ion transport	32/157	1533/17910	3.07512e-06	2.48257e-05	1.07328e-05	APOA2/CA2/MAOB/F2/PPARG/CDK2/PDE4B/PDE4D/ANXA5/NOS3/PRKACA/RXRA/PLA2G2A/LCK/MIF/FGFR1/ACE/NR1H4/AKT2/SYK/PPARA/PIK3CG/CTSS/VDR/ABL1/MMP9/PSAP/ARG1/LGALS3/GCK/ABCB1/ABCC4	32
BP	GO:0042113	B cell activation	11/157	215/17910	3.12384e-06	2.51799e-05	1.08859e-05	CASP3/ADAM17/MIF/SYK/JAK3/ZAP70/IL2/ABL1/KIT/PIK3R1/IL4	11
BP	GO:1990266	neutrophil migration	7/157	72/17910	3.17852e-06	2.55809e-05	1.10593e-05	PDE4B/PDE4D/SYK/PIK3CG/S100A9/LGALS3/TGFB2	7
BP	GO:0009416	response to light stimulus	13/157	307/17910	3.19465e-06	2.5671e-05	1.10983e-05	CASP3/CHEK1/EGFR/MAPK8/MDM2/PARP1/AKT2/HMGCR/FECH/ELANE/MME/KIT/PIK3R1	13
BP	GO:1901135	carbohydrate derivative metabolic process	27/157	1169/17910	3.30915e-06	2.65499e-05	1.14783e-05	BMP2/PIM1/TYMS/DHODH/PDE4B/PDE4D/HSPA8/PYGL/MMP12/PARP1/HMGCR/PPARA/JAK3/IGF1/PDE5A/GM2A/ARSA/NMNAT1/GPI/TPI1/PSAP/CHIT1/KIT/INSR/GCK/HEXB/ACAT1	27
BP	GO:1901292	nucleoside phosphate catabolic process	10/157	175/17910	3.33154e-06	2.66883e-05	1.15381e-05	PDE4B/PDE4D/PPARA/IGF1/PDE5A/GPI/TPI1/INSR/GCK/ACAT1	10
BP	GO:0008584	male gonad development	9/157	137/17910	3.34531e-06	2.67162e-05	1.15501e-05	AR/ESR1/REN/TGFBR1/RARA/KIT/INSR/BCL2L1/TGFB2	9
BP	GO:0009411	response to UV	9/157	137/17910	3.34531e-06	2.67162e-05	1.15501e-05	CASP3/CHEK1/EGFR/MAPK8/MDM2/PARP1/ELANE/MME/PIK3R1	9
BP	GO:0043269	regulation of ion transport	19/157	639/17910	3.36445e-06	2.68277e-05	1.15984e-05	CA2/MAOB/F2/PDE4B/PDE4D/NOS3/PRKACA/MIF/FGFR1/AKT2/SYK/PIK3CG/CTSS/ABL1/MMP9/ARG1/LGALS3/GCK/ABCB1	19
BP	GO:0030099	myeloid cell differentiation	15/157	411/17910	3.42414e-06	2.72618e-05	1.1786e-05	CA2/CASP3/MAPK14/PPARG/PTPN11/CDK6/PARP1/RARA/MMP9/JAK2/LGALS3/KIT/PIK3R1/STAT1/IL4	15
BP	GO:0072507	divalent inorganic cation homeostasis	15/157	412/17910	3.5269e-06	2.8037e-05	1.21211e-05	ESR1/F2/EGFR/PDE4D/PRKACA/LCK/EPHX2/PIK3CG/ELANE/IL2/VDR/ABL1/S100A9/JAK2/HEXB	15
BP	GO:0046546	development of primary male sexual characteristics	9/157	138/17910	3.55218e-06	2.81496e-05	1.21699e-05	AR/ESR1/REN/TGFBR1/RARA/KIT/INSR/BCL2L1/TGFB2	9
BP	GO:0051188	cofactor biosynthetic process	13/157	310/17910	3.55332e-06	2.81496e-05	1.21699e-05	MAOB/MTHFD1/PPARA/IGF1/DHFR/FECH/NMNAT1/GPI/TPI1/ALAD/INSR/GCK/ACAT1	13
BP	GO:0009165	nucleotide biosynthetic process	14/157	360/17910	3.55734e-06	2.81496e-05	1.21699e-05	MAPK1/TYMS/DHODH/NOS3/MTHFD1/PARP1/PPARA/IGF1/NMNAT1/GPI/TPI1/INSR/GCK/ACAT1	14
BP	GO:0006875	cellular metal ion homeostasis	16/157	467/17910	3.58381e-06	2.8316e-05	1.22418e-05	LCN2/ESR1/F2/PDE4D/PRKACA/LCK/EPHX2/PIK3CG/ELANE/IL2/VDR/ABL1/S100A9/JAK2/HMOX1/HEXB	16
BP	GO:0042098	T cell proliferation	10/157	177/17910	3.68823e-06	2.90967e-05	1.25793e-05	CASP3/PIK3CG/IGF1/PDE5A/ZAP70/IL2/ABL1/ARG1/LGALS3/IL4	10
BP	GO:0019627	urea metabolic process	4/157	13/17910	3.82087e-06	3.00973e-05	1.30119e-05	CYP2C9/NR1H4/ARG1/OTC	4
BP	GO:0031669	cellular response to nutrient levels	11/157	220/17910	3.89811e-06	3.06592e-05	1.32548e-05	MAPK1/ALB/LCN2/PIM1/PPARG/MAPK8/HSPA8/MDM2/NR1H4/VDR/HMOX1	11
BP	GO:0007259	JAK-STAT cascade	9/157	140/17910	3.99911e-06	3.1406e-05	1.35777e-05	F2/ERBB4/JAK3/IGF1/IL2/JAK2/KIT/STAT1/IL4	9
BP	GO:0005979	regulation of glycogen biosynthetic process	5/157	28/17910	4.05514e-06	3.175e-05	1.37264e-05	GSK3B/AKT2/IGF1/INSR/GCK	5
BP	GO:0010962	regulation of glucan biosynthetic process	5/157	28/17910	4.05514e-06	3.175e-05	1.37264e-05	GSK3B/AKT2/IGF1/INSR/GCK	5
BP	GO:1901293	nucleoside phosphate biosynthetic process	14/157	365/17910	4.17069e-06	3.26055e-05	1.40963e-05	MAPK1/TYMS/DHODH/NOS3/MTHFD1/PARP1/PPARA/IGF1/NMNAT1/GPI/TPI1/INSR/GCK/ACAT1	14
BP	GO:0043933	protein-containing complex subunit organization	38/157	2032/17910	4.21751e-06	3.29219e-05	1.42331e-05	ALB/LCN2/APOA2/AR/ESR1/SRC/IGF1R/WAS/PTPN11/MET/PRKACA/HSPA8/TGFBR1/MMP3/RXRA/PLA2G2A/MIF/HSP90AA1/GSK3B/MDM2/PARP1/SOD2/HMGCR/HCK/SERPINA1/ABL1/TEK/OAT/HSP90AB1/ARG1/JAK2/GRB2/ALAD/INSR/HMOX1/OTC/ACAT1/TGFB2	38
BP	GO:0043279	response to alkaloid	8/157	106/17910	4.25084e-06	3.30914e-05	1.43063e-05	CASP3/BCHE/PPARG/DHODH/MDM2/HNMT/HSP90AB1/BCL2L1	8
BP	GO:0051054	positive regulation of DNA metabolic process	11/157	222/17910	4.25197e-06	3.30914e-05	1.43063e-05	MAPK1/SRC/EGFR/WAS/CDK2/HSP90AA1/FGFR1/PARP1/IL2/HSP90AB1/IL4	11
BP	GO:0050852	T cell receptor signaling pathway	10/157	180/17910	4.28535e-06	3.33012e-05	1.4397e-05	MAPK1/WAS/PDE4B/PDE4D/LCK/ITK/ZAP70/ABL1/LGALS3/PIK3R1	10
BP	GO:1903506	regulation of nucleic acid-templated transcription	53/157	3338/17910	4.3747e-06	3.39448e-05	1.46753e-05	MAPK1/BMP2/PIM1/AR/ESR1/PGR/NR3C2/CHEK1/SRC/TYMS/EGFR/MAPK14/PPARG/WAS/MET/MAPK8/CDK2/HSPA8/TGFBR1/RXRA/HDAC8/FGFR1/MDM2/NR3C1/NR1H4/CDK6/MMP12/PARP1/ERBB4/SOD2/SYK/PPARA/FGFR2/IGF1/DHFR/MAP2K1/HCK/ELANE/IL2/VDR/ABL1/RARA/S100A9/JAK2/XIAP/KIT/INSR/HMOX1/PIK3R1/HEXB/STAT1/TGFB2/IL4	53
BP	GO:0001938	positive regulation of endothelial cell proliferation	8/157	107/17910	4.56052e-06	3.53338e-05	1.52758e-05	BMP2/ADAM17/KDR/TGFBR1/FGFR1/TEK/ARG1/HMOX1	8
BP	GO:0006809	nitric oxide biosynthetic process	7/157	76/17910	4.58098e-06	3.54394e-05	1.53214e-05	NOS3/NQO1/HSP90AA1/MMP8/HSP90AB1/JAK2/INSR	7
BP	GO:0046434	organophosphate catabolic process	11/157	224/17910	4.63361e-06	3.57401e-05	1.54514e-05	APOA2/PDE4B/PDE4D/PPARA/IGF1/PDE5A/GPI/TPI1/INSR/GCK/ACAT1	11
BP	GO:0050851	antigen receptor-mediated signaling pathway	11/157	224/17910	4.63361e-06	3.57401e-05	1.54514e-05	MAPK1/WAS/PDE4B/PDE4D/LCK/SYK/ITK/ZAP70/ABL1/LGALS3/PIK3R1	11
BP	GO:0044703	multi-organism reproductive process	24/157	980/17910	4.68636e-06	3.60933e-05	1.56041e-05	MAPK1/AR/ESR1/PGR/SRC/DHODH/NOS3/PRKACA/TGFBR1/RXRA/CTSB/ACE/PGF/AURKA/IGF1/PDE5A/VDR/RARA/MMP9/MMP2/ARG1/KIT/HEXB/BCL2L1	24
BP	GO:0009117	nucleotide metabolic process	19/157	654/17910	4.70206e-06	3.61606e-05	1.56332e-05	MAPK1/TYMS/DHODH/PDE4B/PDE4D/NOS3/HSPA8/MTHFD1/PARP1/HMGCR/PPARA/IGF1/PDE5A/NMNAT1/GPI/TPI1/INSR/GCK/ACAT1	19
BP	GO:0050777	negative regulation of immune response	9/157	143/17910	4.75978e-06	3.64963e-05	1.57784e-05	APOA2/PPARG/MMP12/JAK3/IL2/ARG1/LGALS3/HMOX1/TGFB2	9
BP	GO:0062013	positive regulation of small molecule metabolic process	9/157	143/17910	4.75978e-06	3.64963e-05	1.57784e-05	SRC/PPARG/NOS3/NR1H4/AKT2/PPARA/IGF1/INSR/GCK	9
BP	GO:2001141	regulation of RNA biosynthetic process	53/157	3348/17910	4.79078e-06	3.66799e-05	1.58577e-05	MAPK1/BMP2/PIM1/AR/ESR1/PGR/NR3C2/CHEK1/SRC/TYMS/EGFR/MAPK14/PPARG/WAS/MET/MAPK8/CDK2/HSPA8/TGFBR1/RXRA/HDAC8/FGFR1/MDM2/NR3C1/NR1H4/CDK6/MMP12/PARP1/ERBB4/SOD2/SYK/PPARA/FGFR2/IGF1/DHFR/MAP2K1/HCK/ELANE/IL2/VDR/ABL1/RARA/S100A9/JAK2/XIAP/KIT/INSR/HMOX1/PIK3R1/HEXB/STAT1/TGFB2/IL4	53
BP	GO:0045822	negative regulation of heart contraction	5/157	29/17910	4.86543e-06	3.71965e-05	1.60811e-05	PDE4D/PIK3CG/PDE5A/IL2/JAK2	5
BP	GO:0051403	stress-activated MAPK cascade	12/157	271/17910	4.91422e-06	3.75143e-05	1.62184e-05	MAPK1/BMP2/GSTP1/EGFR/MAPK14/IGF1R/MAPK8/MMP8/HMGCR/SYK/MAP2K1/TGFB2	12
BP	GO:0006351	transcription, DNA-templated	54/157	3444/17910	4.96999e-06	3.78843e-05	1.63784e-05	MAPK1/BMP2/PIM1/AR/ESR1/PGR/NR3C2/CHEK1/SRC/TYMS/EGFR/MAPK14/PPARG/WAS/MET/MAPK8/CDK2/HSPA8/TGFBR1/RXRA/HDAC8/FGFR1/MDM2/NR3C1/NR1H4/CDK6/MMP12/PARP1/ERBB4/SOD2/SYK/PPARA/FGFR2/IGF1/DHFR/MAP2K1/RARB/HCK/ELANE/IL2/VDR/ABL1/RARA/S100A9/JAK2/XIAP/KIT/INSR/HMOX1/PIK3R1/HEXB/STAT1/TGFB2/IL4	54
BP	GO:0060411	cardiac septum morphogenesis	7/157	77/17910	5.00232e-06	3.80748e-05	1.64608e-05	NOS3/TGFBR1/MDM2/FGFR2/RARB/RARA/TGFB2	7
BP	GO:0045834	positive regulation of lipid metabolic process	9/157	144/17910	5.03948e-06	3.83015e-05	1.65588e-05	APOA2/F2/SRC/PPARG/NR1H4/AKT2/PPARA/TEK/KIT	9
BP	GO:0007399	nervous system development	40/157	2216/17910	5.21727e-06	3.95948e-05	1.71179e-05	MAPK1/BMP2/GSTP1/CASP3/MAOB/BCHE/F2/SRC/EGFR/PPARG/PTPN11/PRKACA/TGFBR1/MTHFD1/HSP90AA1/GSK3B/FGFR1/MDM2/CDK6/AKT2/ERBB4/FGFR2/AURKA/DHFR/MAP2K1/RARB/IL2/ABL1/RARA/MME/HSP90AB1/S100A9/PSAP/JAK2/GRB2/KIT/PIK3R1/HEXB/ACAT1/TGFB2	40
BP	GO:0051852	disruption by host of symbiont cells	4/157	14/17910	5.31273e-06	4.02017e-05	1.73803e-05	F2/CTSG/ELANE/ARG1	4
BP	GO:0071941	nitrogen cycle metabolic process	4/157	14/17910	5.31273e-06	4.02017e-05	1.73803e-05	CYP2C9/NR1H4/ARG1/OTC	4
BP	GO:0002262	myeloid cell homeostasis	9/157	145/17910	5.33317e-06	4.02976e-05	1.74218e-05	CASP3/ADAM17/MAPK14/PDE4B/CDK6/JAK2/KIT/HMOX1/STAT1	9
BP	GO:0072132	mesenchyme morphogenesis	6/157	51/17910	5.36097e-06	4.04489e-05	1.74871e-05	BMP2/NOS3/TGFBR1/FGFR1/MDM2/TGFB2	6
BP	GO:0001935	endothelial cell proliferation	10/157	185/17910	5.46763e-06	4.1134e-05	1.77833e-05	BMP2/ADAM17/PPARG/KDR/TGFBR1/FGFR1/TEK/ARG1/HMOX1/STAT1	10
BP	GO:0016052	carbohydrate catabolic process	10/157	185/17910	5.46763e-06	4.1134e-05	1.77833e-05	PYGL/PPARA/IGF1/GM2A/GPI/TPI1/CHIT1/INSR/GCK/HEXB	10
BP	GO:0006805	xenobiotic metabolic process	8/157	110/17910	5.60672e-06	4.21194e-05	1.82094e-05	GSTP1/BCHE/NQO1/CYP2C9/EPHX2/CYP2C8/HSP90AB1/GSTM1	8
BP	GO:0060047	heart contraction	12/157	275/17910	5.70636e-06	4.2806e-05	1.85062e-05	PDE4B/PDE4D/NOS3/PRKACA/TNNC1/MDM2/ACE/PIK3CG/PDE5A/IL2/JAK2/TGFB2	12
BP	GO:0006753	nucleoside phosphate metabolic process	19/157	663/17910	5.71938e-06	4.28417e-05	1.85216e-05	MAPK1/TYMS/DHODH/PDE4B/PDE4D/NOS3/HSPA8/MTHFD1/PARP1/HMGCR/PPARA/IGF1/PDE5A/NMNAT1/GPI/TPI1/INSR/GCK/ACAT1	19
BP	GO:0050920	regulation of chemotaxis	10/157	186/17910	5.73529e-06	4.2899e-05	1.85464e-05	GSTP1/CYP19A1/ADAM17/MAPK14/MET/KDR/MIF/FGFR1/ELANE/F7	10
BP	GO:0015711	organic anion transport	15/157	430/17910	5.91473e-06	4.41775e-05	1.90991e-05	APOA2/CA2/PPARG/RXRA/PLA2G2A/MIF/ACE/NR1H4/AKT2/SYK/PPARA/PSAP/ARG1/ABCB1/ABCC4	15
BP	GO:0000187	activation of MAPK activity	9/157	147/17910	5.96482e-06	4.44876e-05	1.92332e-05	MAPK1/BMP2/MAPK14/PTPN11/SYK/IGF1/MAP2K1/KIT/INSR	9
BP	GO:1904019	epithelial cell apoptotic process	8/157	111/17910	5.99772e-06	4.46688e-05	1.93116e-05	KDR/PIK3CG/ABL1/TEK/JAK2/HMOX1/BCL2L1/IL4	8
BP	GO:0031098	stress-activated protein kinase signaling cascade	12/157	278/17910	6.3721e-06	4.73891e-05	2.04876e-05	MAPK1/BMP2/GSTP1/EGFR/MAPK14/IGF1R/MAPK8/MMP8/HMGCR/SYK/MAP2K1/TGFB2	12
BP	GO:0050886	endocrine process	7/157	80/17910	6.46447e-06	4.80073e-05	2.07548e-05	PTPN11/REN/NOS3/FGFR1/ACE/CTSG/MME	7
BP	GO:0019219	regulation of nucleobase-containing compound metabolic process	58/157	3853/17910	6.7188e-06	4.98247e-05	2.15406e-05	MAPK1/BMP2/PIM1/AR/ESR1/PGR/NR3C2/CHEK1/SRC/TYMS/EGFR/MAPK14/PPARG/WAS/MET/MAPK8/CDK2/NOS3/HSPA8/TGFBR1/RXRA/HSP90AA1/HDAC8/FGFR1/MDM2/NR3C1/NR1H4/CDK6/MMP12/PARP1/ERBB4/SOD2/SYK/PPARA/FGFR2/IGF1/DHFR/MAP2K1/HCK/ELANE/IL2/VDR/NMNAT1/ABL1/RARA/HSP90AB1/S100A9/JAK2/XIAP/KIT/INSR/HMOX1/GCK/PIK3R1/HEXB/STAT1/TGFB2/IL4	58
BP	GO:0042886	amide transport	34/157	1752/17910	7.01657e-06	5.18521e-05	2.24171e-05	MAPK1/APOA2/CA2/SRC/EGFR/MAPK14/PPARG/PTPN11/PRKACA/HSPA8/MIF/HSP90AA1/GSK3B/DPP4/MMP8/MDM2/RBP4/NR1H4/MMP12/AKT2/HMGCR/SYK/EPHX2/IGF1/IL2/ABL1/GPI/PSAP/JAK2/GCK/PIK3R1/CASP1/TGFB2/ABCB1	34
BP	GO:0046209	nitric oxide metabolic process	7/157	81/17910	7.02438e-06	5.18521e-05	2.24171e-05	NOS3/NQO1/HSP90AA1/MMP8/HSP90AB1/JAK2/INSR	7
BP	GO:0030217	T cell differentiation	11/157	234/17910	7.02641e-06	5.18521e-05	2.24171e-05	ADAM17/LCK/CDK6/SYK/JAK3/ZAP70/IL2/ABL1/RARA/KIT/IL4	11
BP	GO:0097696	STAT cascade	9/157	150/17910	7.03214e-06	5.18521e-05	2.24171e-05	F2/ERBB4/JAK3/IGF1/IL2/JAK2/KIT/STAT1/IL4	9
BP	GO:0051883	killing of cells in other organism involved in symbiotic interaction	4/157	15/17910	7.19522e-06	5.29793e-05	2.29044e-05	F2/CTSG/ELANE/ARG1	4
BP	GO:0022607	cellular component assembly	46/157	2765/17910	7.38854e-06	5.43256e-05	2.34865e-05	ALB/LCN2/APOA2/AR/ESR1/SRC/IGF1R/WAS/PTPN11/MET/CDK2/PRKACA/HSPA8/KDR/TGFBR1/MMP3/RXRA/MIF/HSP90AA1/GSK3B/MDM2/ACE/NR1H4/PARP1/ERBB4/SOD2/HMGCR/AURKA/HCK/SERPINA1/ABL1/TEK/OAT/HSP90AB1/PSAP/ARG1/JAK2/GRB2/KIT/ALAD/INSR/HMOX1/OTC/PIK3R1/ACAT1/ABCC4	46
BP	GO:0032680	regulation of tumor necrosis factor production	9/157	151/17910	7.42246e-06	5.44209e-05	2.35276e-05	GSTP1/PTPN11/MIF/MMP8/NR1H4/IGF1/RARA/JAK2/PIK3R1	9
BP	GO:1905952	regulation of lipid localization	9/157	151/17910	7.42246e-06	5.44209e-05	2.35276e-05	APOA2/CYP19A1/PPARG/PTPN11/REN/MIF/AKT2/SYK/PPARA	9
BP	GO:0030258	lipid modification	10/157	192/17910	7.59235e-06	5.5588e-05	2.40322e-05	APOA2/MAPK14/PPARG/AKT2/PPARA/EPHX2/CYP2C8/ACADM/PIK3R1/ACAT1	10
BP	GO:0055086	nucleobase-containing small molecule metabolic process	20/157	740/17910	7.60809e-06	5.56248e-05	2.40481e-05	MAPK1/TYMS/GSR/DHODH/PDE4B/PDE4D/NOS3/HSPA8/MTHFD1/PARP1/HMGCR/PPARA/IGF1/PDE5A/NMNAT1/GPI/TPI1/INSR/GCK/ACAT1	20
BP	GO:0007260	tyrosine phosphorylation of STAT protein	7/157	82/17910	7.624e-06	5.56627e-05	2.40645e-05	ERBB4/JAK3/IGF1/IL2/JAK2/KIT/IL4	7
BP	GO:0007173	epidermal growth factor receptor signaling pathway	8/157	115/17910	7.80083e-06	5.68738e-05	2.45881e-05	SRC/ADAM17/EGFR/PTPN11/ABL1/MMP9/GRB2/PIK3R1	8
BP	GO:0030168	platelet activation	9/157	152/17910	7.83117e-06	5.70149e-05	2.46491e-05	MAPK1/F2/SRC/PTPN11/NOS3/LCK/SYK/PIK3CG/PIK3R1	9
BP	GO:0071276	cellular response to cadmium ion	5/157	32/17910	8.07726e-06	5.87242e-05	2.53881e-05	MAPK1/EGFR/MAPK8/MMP9/HMOX1	5
BP	GO:0097659	nucleic acid-templated transcription	54/157	3500/17910	8.12913e-06	5.90186e-05	2.55153e-05	MAPK1/BMP2/PIM1/AR/ESR1/PGR/NR3C2/CHEK1/SRC/TYMS/EGFR/MAPK14/PPARG/WAS/MET/MAPK8/CDK2/HSPA8/TGFBR1/RXRA/HDAC8/FGFR1/MDM2/NR3C1/NR1H4/CDK6/MMP12/PARP1/ERBB4/SOD2/SYK/PPARA/FGFR2/IGF1/DHFR/MAP2K1/RARB/HCK/ELANE/IL2/VDR/ABL1/RARA/S100A9/JAK2/XIAP/KIT/INSR/HMOX1/PIK3R1/HEXB/STAT1/TGFB2/IL4	54
BP	GO:0002718	regulation of cytokine production involved in immune response	7/157	83/17910	8.26551e-06	5.99249e-05	2.59072e-05	APOA2/MAPK14/MIF/JAK3/ARG1/HMOX1/TGFB2	7
BP	GO:0001503	ossification	14/157	388/17910	8.37975e-06	6.05297e-05	2.61686e-05	MAPK1/BMP2/MMP13/EGFR/MAPK14/PRKACA/CDK6/FGFR2/IGF1/CTSK/TEK/MMP9/MMP2/TGFB2	14
BP	GO:0002066	columnar/cuboidal epithelial cell development	6/157	55/17910	8.38391e-06	6.05297e-05	2.61686e-05	TYMS/GSK3B/FGFR1/CDK6/RARB/RARA	6
BP	GO:0031295	T cell costimulation	6/157	55/17910	8.38391e-06	6.05297e-05	2.61686e-05	SRC/PTPN11/LCK/DPP4/GRB2/PIK3R1	6
BP	GO:0051235	maintenance of location	12/157	286/17910	8.49232e-06	6.12273e-05	2.64702e-05	ALB/LCN2/F2/PPARG/PDE4D/PRKACA/LCK/PPARA/GM2A/ABL1/S100A9/HEXB	12
BP	GO:0019318	hexose metabolic process	11/157	239/17910	8.58365e-06	6.17999e-05	2.67178e-05	SRC/MAPK14/GSK3B/RBP4/AKT2/PPARA/IGF1/GPI/TPI1/INSR/GCK	11
BP	GO:0035051	cardiocyte differentiation	9/157	154/17910	8.70666e-06	6.25121e-05	2.70257e-05	MAPK1/BMP2/EGFR/RXRA/PPARA/IGF1/RARB/RARA/TGFB2	9
BP	GO:0045931	positive regulation of mitotic cell cycle	9/157	154/17910	8.70666e-06	6.25121e-05	2.70257e-05	ADAM17/EGFR/PTPN11/FGFR1/MDM2/AURKA/IGF1/ABL1/INSR	9
BP	GO:0001952	regulation of cell-matrix adhesion	8/157	117/17910	8.86175e-06	6.35378e-05	2.74691e-05	SRC/KDR/GSK3B/CDK6/MMP12/ABL1/TEK/PIK3R1	8
BP	GO:0051345	positive regulation of hydrolase activity	19/157	684/17910	8.90831e-06	6.37835e-05	2.75753e-05	BMP2/ESR1/EGFR/MAPK14/PPARG/MAPK8/LCK/GSK3B/FGFR1/AKT2/ITK/FGFR2/GM2A/HSP90AB1/S100A9/PSAP/JAK2/KIT/CASP1	19
BP	GO:0001776	leukocyte homeostasis	7/157	84/17910	8.95119e-06	6.39142e-05	2.76318e-05	CASP3/ADAM17/PDE4B/MIF/JAK3/IL2/ABL1	7
BP	GO:2001057	reactive nitrogen species metabolic process	7/157	84/17910	8.95119e-06	6.39142e-05	2.76318e-05	NOS3/NQO1/HSP90AA1/MMP8/HSP90AB1/JAK2/INSR	7
BP	GO:0009895	negative regulation of catabolic process	12/157	288/17910	9.11046e-06	6.49621e-05	2.80849e-05	APOA2/EGFR/MAPK14/MET/PDE3B/HMGCR/PPARA/PIK3CG/NMNAT1/HSP90AB1/ALAD/HMOX1	12
BP	GO:0032640	tumor necrosis factor production	9/157	155/17910	9.17492e-06	6.52425e-05	2.82061e-05	GSTP1/PTPN11/MIF/MMP8/NR1H4/IGF1/RARA/JAK2/PIK3R1	9
BP	GO:1903555	regulation of tumor necrosis factor superfamily cytokine production	9/157	155/17910	9.17492e-06	6.52425e-05	2.82061e-05	GSTP1/PTPN11/MIF/MMP8/NR1H4/IGF1/RARA/JAK2/PIK3R1	9
BP	GO:0031294	lymphocyte costimulation	6/157	56/17910	9.32246e-06	6.61622e-05	2.86037e-05	SRC/PTPN11/LCK/DPP4/GRB2/PIK3R1	6
BP	GO:0032774	RNA biosynthetic process	54/157	3516/17910	9.32975e-06	6.61622e-05	2.86037e-05	MAPK1/BMP2/PIM1/AR/ESR1/PGR/NR3C2/CHEK1/SRC/TYMS/EGFR/MAPK14/PPARG/WAS/MET/MAPK8/CDK2/HSPA8/TGFBR1/RXRA/HDAC8/FGFR1/MDM2/NR3C1/NR1H4/CDK6/MMP12/PARP1/ERBB4/SOD2/SYK/PPARA/FGFR2/IGF1/DHFR/MAP2K1/RARB/HCK/ELANE/IL2/VDR/ABL1/RARA/S100A9/JAK2/XIAP/KIT/INSR/HMOX1/PIK3R1/HEXB/STAT1/TGFB2/IL4	54
BP	GO:0072503	cellular divalent inorganic cation homeostasis	14/157	392/17910	9.41011e-06	6.65784e-05	2.87837e-05	ESR1/F2/PDE4D/PRKACA/LCK/EPHX2/PIK3CG/ELANE/IL2/VDR/ABL1/S100A9/JAK2/HEXB	14
BP	GO:0001568	blood vessel development	20/157	751/17910	9.44781e-06	6.65784e-05	2.87837e-05	MAPK1/EPHB4/MAPK14/PPARG/NOS3/KDR/TGFBR1/FGFR1/MDM2/PDE3B/SYK/FGFR2/PIK3CG/MAP2K1/ABL1/TEK/MMP2/HMOX1/STAT1/TGFB2	20
BP	GO:0098657	import into cell	20/157	751/17910	9.44781e-06	6.65784e-05	2.87837e-05	MAPK1/ALB/APOA2/SRC/PPARG/WAS/HSP90AA1/SYK/PIK3CG/HCK/ITGAL/ABL1/RARA/HSP90AB1/LGALS3/GRB2/INSR/PIK3R1/BCL2L1/IL4	20
BP	GO:0070873	regulation of glycogen metabolic process	5/157	33/17910	9.45257e-06	6.65784e-05	2.87837e-05	GSK3B/AKT2/IGF1/INSR/GCK	5
BP	GO:0097242	amyloid-beta clearance	5/157	33/17910	9.45257e-06	6.65784e-05	2.87837e-05	IGF1R/HMGCR/MME/INSR/IL4	5
BP	GO:0045725	positive regulation of glycogen biosynthetic process	4/157	16/17910	9.52823e-06	6.70204e-05	2.89747e-05	AKT2/IGF1/INSR/GCK	4
BP	GO:0046427	positive regulation of JAK-STAT cascade	7/157	85/17910	9.6834e-06	6.80196e-05	2.94067e-05	F2/ERBB4/IGF1/IL2/JAK2/KIT/IL4	7
BP	GO:0061448	connective tissue development	11/157	243/17910	1.0038e-05	7.04154e-05	3.04425e-05	BMP2/MMP13/TYMS/MAPK14/TGFBR1/FGFR1/NR1H4/CTSK/RARB/RARA/ACAT1	11
BP	GO:0010518	positive regulation of phospholipase activity	6/157	57/17910	1.03443e-05	7.2466e-05	3.1329e-05	ESR1/EGFR/FGFR1/ITK/FGFR2/KIT	6
BP	GO:0046651	lymphocyte proliferation	11/157	244/17910	1.04335e-05	7.29261e-05	3.15279e-05	CASP3/MIF/PIK3CG/IGF1/PDE5A/ZAP70/IL2/ABL1/ARG1/LGALS3/IL4	11
BP	GO:0032602	chemokine production	7/157	86/17910	1.04646e-05	7.29261e-05	3.15279e-05	GSTP1/ADAM17/MIF/NR1H4/ELANE/S100A9/HMOX1	7
BP	GO:0048145	regulation of fibroblast proliferation	7/157	86/17910	1.04646e-05	7.29261e-05	3.15279e-05	GSTP1/ESR1/EGFR/PPARG/MIF/CDK6/IGF1	7
BP	GO:1903522	regulation of blood circulation	12/157	292/17910	1.04662e-05	7.29261e-05	3.15279e-05	EGFR/PDE4B/PDE4D/NOS3/PRKACA/MDM2/ACE/PIK3CG/PDE5A/IL2/JAK2/TGFB2	12
BP	GO:0046425	regulation of JAK-STAT cascade	8/157	120/17910	1.06801e-05	7.43169e-05	3.21292e-05	F2/ERBB4/JAK3/IGF1/IL2/JAK2/KIT/IL4	8
BP	GO:0009408	response to heat	9/157	158/17910	1.07111e-05	7.44329e-05	3.21794e-05	MAPK1/NOS3/PRKACA/HSPA8/HSP90AA1/GSK3B/IGF1/HSP90AB1/HMOX1	9
BP	GO:0015849	organic acid transport	12/157	293/17910	1.08315e-05	7.50688e-05	3.24543e-05	PPARG/RXRA/PLA2G2A/MIF/ACE/NR1H4/AKT2/SYK/PPARA/PSAP/ARG1/ABCC4	12
BP	GO:0046942	carboxylic acid transport	12/157	293/17910	1.08315e-05	7.50688e-05	3.24543e-05	PPARG/RXRA/PLA2G2A/MIF/ACE/NR1H4/AKT2/SYK/PPARA/PSAP/ARG1/ABCC4	12
BP	GO:0071868	cellular response to monoamine stimulus	5/157	34/17910	1.10043e-05	7.60629e-05	3.2884e-05	MAPK1/PDE4B/PDE4D/PRKACA/ABL1	5
BP	GO:0071870	cellular response to catecholamine stimulus	5/157	34/17910	1.10043e-05	7.60629e-05	3.2884e-05	MAPK1/PDE4B/PDE4D/PRKACA/ABL1	5
BP	GO:0048144	fibroblast proliferation	7/157	87/17910	1.12973e-05	7.79844e-05	3.37148e-05	GSTP1/ESR1/EGFR/PPARG/MIF/CDK6/IGF1	7
BP	GO:0002573	myeloid leukocyte differentiation	10/157	201/17910	1.13462e-05	7.80512e-05	3.37437e-05	CA2/MAPK14/PPARG/CDK6/PARP1/RARA/MMP9/KIT/PIK3R1/IL4	10
BP	GO:0050707	regulation of cytokine secretion	10/157	201/17910	1.13462e-05	7.80512e-05	3.37437e-05	APOA2/SRC/MAPK14/MIF/MMP8/NR1H4/MMP12/SYK/ABL1/CASP1	10
BP	GO:0043500	muscle adaptation	8/157	121/17910	1.13521e-05	7.80512e-05	3.37437e-05	NOS3/GATM/TNNC1/PARP1/PPARA/IGF1/PDE5A/HMOX1	8
BP	GO:0051641	cellular localization	43/157	2548/17910	1.15585e-05	7.9365e-05	3.43117e-05	MAPK1/ALB/AR/ESR1/F2/SRC/EGFR/MAPK14/WAS/PTPN11/MAPK8/BACE1/PDE4D/PRKACA/HSPA8/F10/LCK/HSP90AA1/GSK3B/HDAC8/TNNC1/MDM2/NR1H4/MMP12/PARP1/AKT2/ERBB4/HMGCR/SYK/EPHX2/PIK3CG/AURKA/MAP2K1/SERPINA1/F7/ITGAL/ABL1/HSP90AB1/LGALS3/KIT/HMOX1/PIK3R1/BCL2L1	43
BP	GO:0046661	male sex differentiation	9/157	160/17910	1.1853e-05	8.12799e-05	3.51395e-05	AR/ESR1/REN/TGFBR1/RARA/KIT/INSR/BCL2L1/TGFB2	9
BP	GO:0006520	cellular amino acid metabolic process	13/157	347/17910	1.19792e-05	8.20369e-05	3.54668e-05	NOS3/MTHFD1/NQO1/GATM/NR1H4/YARS1/CBS/PAH/HNMT/OAT/ARG1/OTC/ACAT1	13
BP	GO:1903409	reactive oxygen species biosynthetic process	8/157	122/17910	1.20594e-05	8.24771e-05	3.56571e-05	MAOB/NOS3/NQO1/HSP90AA1/MMP8/HSP90AB1/JAK2/INSR	8
BP	GO:1904894	positive regulation of STAT cascade	7/157	88/17910	1.21842e-05	8.32211e-05	3.59787e-05	F2/ERBB4/IGF1/IL2/JAK2/KIT/IL4	7
BP	GO:0051818	disruption of cells of other organism involved in symbiotic interaction	4/157	17/17910	1.23751e-05	8.43031e-05	3.64465e-05	F2/CTSG/ELANE/ARG1	4
BP	GO:0070875	positive regulation of glycogen metabolic process	4/157	17/17910	1.23751e-05	8.43031e-05	3.64465e-05	AKT2/IGF1/INSR/GCK	4
BP	GO:0003018	vascular process in circulatory system	9/157	161/17910	1.24619e-05	8.46722e-05	3.66061e-05	SRC/EGFR/NOS3/ACE/SOD2/HMGCR/EPHX2/TEK/HMOX1	9
BP	GO:0071706	tumor necrosis factor superfamily cytokine production	9/157	161/17910	1.24619e-05	8.46722e-05	3.66061e-05	GSTP1/PTPN11/MIF/MMP8/NR1H4/IGF1/RARA/JAK2/PIK3R1	9
BP	GO:0001525	angiogenesis	17/157	576/17910	1.25819e-05	8.53762e-05	3.69105e-05	EPHB4/MAPK14/PPARG/NOS3/KDR/TGFBR1/FGFR1/PDE3B/SYK/FGFR2/PIK3CG/ABL1/TEK/MMP2/HMOX1/STAT1/TGFB2	17
BP	GO:0002701	negative regulation of production of molecular mediator of immune response	5/157	35/17910	1.27479e-05	8.6277e-05	3.72999e-05	APOA2/JAK3/ARG1/HMOX1/TGFB2	5
BP	GO:0003203	endocardial cushion morphogenesis	5/157	35/17910	1.27479e-05	8.6277e-05	3.72999e-05	BMP2/NOS3/TGFBR1/MDM2/TGFB2	5
BP	GO:0048705	skeletal system morphogenesis	10/157	204/17910	1.29104e-05	8.72632e-05	3.77263e-05	MMP13/MAPK14/TGFBR1/MTHFD1/FGFR1/FGFR2/RARB/RARA/TEK/MMP2	10
BP	GO:0016054	organic acid catabolic process	11/157	250/17910	1.31034e-05	8.83377e-05	3.81908e-05	NOS3/AKT2/PPARA/CBS/PAH/HNMT/ARG1/ACADM/OTC/HEXB/ACAT1	11
BP	GO:0046395	carboxylic acid catabolic process	11/157	250/17910	1.31034e-05	8.83377e-05	3.81908e-05	NOS3/AKT2/PPARA/CBS/PAH/HNMT/ARG1/ACADM/OTC/HEXB/ACAT1	11
BP	GO:0051248	negative regulation of protein metabolic process	25/157	1116/17910	1.35874e-05	9.14597e-05	3.95405e-05	GSTP1/CASP3/F2/SRC/TYMS/EGFR/IGF1R/PDE4D/MIF/GSK3B/HDAC8/MDM2/HMGCR/JAK3/IGF1/DHFR/ELANE/IL2/ABL1/RARA/MMP9/HSP90AB1/LGALS3/XIAP/ALAD	25
BP	GO:0090257	regulation of muscle system process	11/157	251/17910	1.36018e-05	9.14597e-05	3.95405e-05	PDE4B/PDE4D/NOS3/PRKACA/TNNC1/PARP1/PPARA/PIK3CG/IGF1/PDE5A/KIT	11
BP	GO:2001242	regulation of intrinsic apoptotic signaling pathway	9/157	163/17910	1.376e-05	9.2404e-05	3.99488e-05	SRC/LCK/MIF/MDM2/PARP1/SOD2/MMP9/S100A9/BCL2L1	9
BP	GO:0010676	positive regulation of cellular carbohydrate metabolic process	6/157	60/17910	1.39656e-05	9.34222e-05	4.0389e-05	SRC/AKT2/PPARA/IGF1/INSR/GCK	6
BP	GO:0046324	regulation of glucose import	6/157	60/17910	1.39656e-05	9.34222e-05	4.0389e-05	MAPK14/PTPN11/AKT2/IGF1/INSR/PIK3R1	6
BP	GO:0046824	positive regulation of nucleocytoplasmic transport	6/157	60/17910	1.39656e-05	9.34222e-05	4.0389e-05	MAPK1/MAPK14/PRKACA/GSK3B/MDM2/PIK3R1	6
BP	GO:0046887	positive regulation of hormone secretion	8/157	125/17910	1.44079e-05	9.62567e-05	4.16144e-05	CYP19A1/EGFR/PTPN11/FGFR1/RBP4/NR1H4/JAK2/GCK	8
BP	GO:0032885	regulation of polysaccharide biosynthetic process	5/157	36/17910	1.46998e-05	9.79548e-05	4.23485e-05	GSK3B/AKT2/IGF1/INSR/GCK	5
BP	GO:0048009	insulin-like growth factor receptor signaling pathway	5/157	36/17910	1.46998e-05	9.79548e-05	4.23485e-05	BMP2/AR/IGF1R/IGF1/PIK3R1	5
BP	GO:0043254	regulation of protein complex assembly	14/157	409/17910	1.51528e-05	0.000100844	4.35975e-05	ALB/ESR1/SRC/WAS/PTPN11/MET/HSPA8/MMP3/HSP90AA1/GSK3B/PARP1/HCK/ABL1/GRB2	14
BP	GO:0046883	regulation of hormone secretion	11/157	254/17910	1.51969e-05	0.000101008	4.36685e-05	CYP19A1/EGFR/PTPN11/REN/FGFR1/DPP4/RBP4/NR1H4/HMGCR/JAK2/GCK	11
BP	GO:0016049	cell growth	15/157	466/17910	1.53641e-05	0.000101949	4.40755e-05	F2/ADAM17/EGFR/PPARG/TGFBR1/HSP90AA1/GSK3B/PPARA/AURKA/IGF1/IL2/ABL1/HSP90AB1/S100A9/TGFB2	15
BP	GO:0048645	animal organ formation	6/157	61/17910	1.53778e-05	0.000101949	4.40755e-05	MAPK1/PIM1/AR/FGFR1/FGFR2/MAP2K1	6
BP	GO:1903706	regulation of hemopoiesis	15/157	468/17910	1.61548e-05	0.000106964	4.62433e-05	CA2/PIM1/MAPK14/ACE/CDK6/SYK/JAK3/ZAP70/IL2/ABL1/RARA/LGALS3/PIK3R1/STAT1/IL4	15
BP	GO:0006163	purine nucleotide metabolic process	16/157	528/17910	1.66515e-05	0.000110112	4.76045e-05	PDE4B/PDE4D/NOS3/HSPA8/MTHFD1/PARP1/HMGCR/PPARA/IGF1/PDE5A/NMNAT1/GPI/TPI1/INSR/GCK/ACAT1	16
BP	GO:0071248	cellular response to metal ion	9/157	167/17910	1.67052e-05	0.000110327	4.76972e-05	MAPK1/EGFR/MAPK8/BACE1/NQO1/PARP1/MMP9/ALAD/HMOX1	9
BP	GO:0001990	regulation of systemic arterial blood pressure by hormone	5/157	37/17910	1.6877e-05	0.000111069	4.8018e-05	REN/NOS3/ACE/CTSG/MME	5
BP	GO:0060249	anatomical structure homeostasis	14/157	413/17910	1.68874e-05	0.000111069	4.8018e-05	MAPK1/ALB/CA2/SRC/EGFR/PTPN11/NOS3/HSP90AA1/HDAC8/RBP4/PARP1/SYK/CTSK/HSP90AB1	14
BP	GO:0038034	signal transduction in absence of ligand	6/157	62/17910	1.69031e-05	0.000111069	4.8018e-05	LCN2/CASP3/GSK3B/FGFR1/IL2/BCL2L1	6
BP	GO:0097192	extrinsic apoptotic signaling pathway in absence of ligand	6/157	62/17910	1.69031e-05	0.000111069	4.8018e-05	LCN2/CASP3/GSK3B/FGFR1/IL2/BCL2L1	6
BP	GO:0002576	platelet degranulation	8/157	128/17910	1.71301e-05	0.000112275	4.85397e-05	ALB/ANXA5/SYK/IGF1/SERPINA1/PSAP/TGFB2/ABCC4	8
BP	GO:0008286	insulin receptor signaling pathway	8/157	128/17910	1.71301e-05	0.000112275	4.85397e-05	SRC/IGF1R/PTPN11/NR1H4/AKT2/GRB2/INSR/PIK3R1	8
BP	GO:0051701	interaction with host	10/157	211/17910	1.73002e-05	0.000113248	4.89601e-05	SRC/TYMS/EGFR/MET/RXRA/CTSB/DPP4/GRB2/INSR/BCL2L1	10
BP	GO:0006914	autophagy	15/157	471/17910	1.74085e-05	0.00011367	4.91427e-05	CASP3/SRC/MET/MAPK8/PRKACA/HSPA8/KDR/HSP90AA1/GSK3B/CTSK/ABL1/S100A9/PSAP/HMOX1/IL4	15
BP	GO:0061919	process utilizing autophagic mechanism	15/157	471/17910	1.74085e-05	0.00011367	4.91427e-05	CASP3/SRC/MET/MAPK8/PRKACA/HSPA8/KDR/HSP90AA1/GSK3B/CTSK/ABL1/S100A9/PSAP/HMOX1/IL4	15
BP	GO:0010638	positive regulation of organelle organization	17/157	591/17910	1.75085e-05	0.000113888	4.92369e-05	MAPK1/SRC/WAS/MET/MAPK8/KDR/TGFBR1/GSK3B/AKT2/AURKA/IGF1/HCK/ABL1/TEK/MMP9/GRB2/INSR	17
BP	GO:0032092	positive regulation of protein binding	7/157	93/17910	1.75297e-05	0.000113888	4.92369e-05	BMP2/GSK3B/ACE/ABL1/MMP9/HSP90AB1/LGALS3	7
BP	GO:0044070	regulation of anion transport	7/157	93/17910	1.75297e-05	0.000113888	4.92369e-05	CA2/MIF/FGFR1/AKT2/SYK/ARG1/ABCB1	7
BP	GO:1901216	positive regulation of neuron death	7/157	93/17910	1.75297e-05	0.000113888	4.92369e-05	CASP3/BACE1/NQO1/GSK3B/PARP1/ABL1/TGFB2	7
BP	GO:0060485	mesenchyme development	11/157	258/17910	1.75749e-05	0.000114039	4.93023e-05	MAPK1/BMP2/NOS3/TGFBR1/GSK3B/FGFR1/MDM2/ERBB4/FGFR2/STAT1/TGFB2	11
BP	GO:0019693	ribose phosphate metabolic process	16/157	531/17910	1.78483e-05	0.000115668	5.00065e-05	DHODH/PDE4B/PDE4D/HSPA8/PYGL/PARP1/HMGCR/PPARA/IGF1/PDE5A/NMNAT1/GPI/TPI1/INSR/GCK/ACAT1	16
BP	GO:1904892	regulation of STAT cascade	8/157	129/17910	1.81283e-05	0.000117337	5.07279e-05	F2/ERBB4/JAK3/IGF1/IL2/JAK2/KIT/IL4	8
BP	GO:0055008	cardiac muscle tissue morphogenesis	6/157	63/17910	1.85482e-05	0.000119905	5.18382e-05	BMP2/TGFBR1/RXRA/TNNC1/FGFR2/TGFB2	6
BP	GO:0032787	monocarboxylic acid metabolic process	17/157	594/17910	1.8679e-05	0.0001206	5.21387e-05	GSTP1/MAPK14/PPARG/MIF/CYP2C9/NR1H4/AKT2/PPARA/EPHX2/IGF1/CYP2C8/GPI/TPI1/ACADM/KIT/INSR/GCK	17
BP	GO:0071867	response to monoamine	5/157	38/17910	1.92974e-05	0.00012413	5.36646e-05	MAPK1/PDE4B/PDE4D/PRKACA/ABL1	5
BP	GO:0071869	response to catecholamine	5/157	38/17910	1.92974e-05	0.00012413	5.36646e-05	MAPK1/PDE4B/PDE4D/PRKACA/ABL1	5
BP	GO:1903523	negative regulation of blood circulation	5/157	38/17910	1.92974e-05	0.00012413	5.36646e-05	PDE4D/PIK3CG/PDE5A/IL2/JAK2	5
BP	GO:0070663	regulation of leukocyte proliferation	10/157	214/17910	1.95425e-05	0.000125551	5.4279e-05	GSTP1/CASP3/MIF/IGF1/PDE5A/ZAP70/IL2/ARG1/LGALS3/IL4	10
BP	GO:0009914	hormone transport	12/157	311/17910	1.96135e-05	0.000125851	5.44088e-05	TTR/CYP19A1/EGFR/PTPN11/REN/FGFR1/DPP4/RBP4/NR1H4/HMGCR/JAK2/GCK	12
BP	GO:0001991	regulation of systemic arterial blood pressure by circulatory renin-angiotensin	4/157	19/17910	1.988e-05	0.000126934	5.48769e-05	REN/ACE/CTSG/MME	4
BP	GO:0033189	response to vitamin A	4/157	19/17910	1.988e-05	0.000126934	5.48769e-05	TYMS/PPARG/RARA/ARG1	4
BP	GO:0051767	nitric-oxide synthase biosynthetic process	4/157	19/17910	1.988e-05	0.000126934	5.48769e-05	GSTP1/KDR/JAK2/STAT1	4
BP	GO:0051769	regulation of nitric-oxide synthase biosynthetic process	4/157	19/17910	1.988e-05	0.000126934	5.48769e-05	GSTP1/KDR/JAK2/STAT1	4
BP	GO:0021700	developmental maturation	11/157	262/17910	2.02693e-05	0.000129119	5.58218e-05	BMP2/PGR/TYMS/PPARG/REN/PRKACA/FGFR1/AURKA/IGF1/MMP2/TGFB2	11
BP	GO:0042770	signal transduction in response to DNA damage	8/157	131/17910	2.02721e-05	0.000129119	5.58218e-05	CHEK1/MAPK14/CDK2/MIF/MDM2/AURKA/ABL1/GRB2	8
BP	GO:0015909	long-chain fatty acid transport	6/157	64/17910	2.03199e-05	0.000129266	5.58851e-05	PPARG/PLA2G2A/MIF/ACE/AKT2/SYK	6
BP	GO:0034762	regulation of transmembrane transport	16/157	538/17910	2.09431e-05	0.000133067	5.75285e-05	CA2/F2/MAPK14/PTPN11/PDE4B/PDE4D/PRKACA/AKT2/PIK3CG/IGF1/CTSS/ABL1/MMP9/INSR/PIK3R1/ABCB1	16
BP	GO:0050715	positive regulation of cytokine secretion	8/157	132/17910	2.14213e-05	0.000135939	5.877e-05	SRC/MAPK14/MIF/MMP8/MMP12/SYK/ABL1/CASP1	8
BP	GO:0033043	regulation of organelle organization	25/157	1147/17910	2.15627e-05	0.000136669	5.90858e-05	MAPK1/CHEK1/SRC/WAS/MET/MAPK8/DHODH/KDR/TGFBR1/GSK3B/HDAC8/PARP1/AKT2/AURKA/IGF1/MAP2K1/HCK/ABL1/TEK/MMP9/S100A9/GRB2/INSR/PIK3R1/BCL2L1	25
BP	GO:0071478	cellular response to radiation	9/157	173/17910	2.21219e-05	0.000140042	6.0544e-05	CHEK1/MAPK14/MDM2/PARP1/AKT2/MME/GRB2/PIK3R1/BCL2L1	9
BP	GO:0010269	response to selenium ion	3/157	7/17910	2.25411e-05	0.000142176	6.14666e-05	MAOB/ARG1/ALAD	3
BP	GO:0060687	regulation of branching involved in prostate gland morphogenesis	3/157	7/17910	2.25411e-05	0.000142176	6.14666e-05	ESR1/RXRA/FGFR2	3
BP	GO:0070944	neutrophil mediated killing of bacterium	3/157	7/17910	2.25411e-05	0.000142176	6.14666e-05	F2/CTSG/ELANE	3
BP	GO:0007417	central nervous system development	22/157	935/17910	2.26249e-05	0.000142531	6.16202e-05	MAPK1/BMP2/GSTP1/CASP3/MAOB/F2/SRC/EGFR/PPARG/PTPN11/HSP90AA1/GSK3B/FGFR1/CDK6/ERBB4/FGFR2/MAP2K1/RARB/ABL1/RARA/HSP90AB1/ACAT1	22
BP	GO:0006820	anion transport	16/157	542/17910	2.29181e-05	0.000144203	6.2343e-05	APOA2/CA2/PPARG/RXRA/PLA2G2A/MIF/FGFR1/ACE/NR1H4/AKT2/SYK/PPARA/PSAP/ARG1/ABCB1/ABCC4	16
BP	GO:0009266	response to temperature stimulus	10/157	219/17910	2.38357e-05	0.000149795	6.47606e-05	MAPK1/PPARG/NOS3/PRKACA/HSPA8/HSP90AA1/GSK3B/IGF1/HSP90AB1/HMOX1	10
BP	GO:0000122	negative regulation of transcription by RNA polymerase II	19/157	735/17910	2.42493e-05	0.000152211	6.58048e-05	BMP2/AR/ESR1/PPARG/CDK2/RXRA/HDAC8/FGFR1/MDM2/NR3C1/NR1H4/CDK6/MMP12/PARP1/PPARA/FGFR2/ELANE/VDR/STAT1	19
BP	GO:1901606	alpha-amino acid catabolic process	7/157	98/17910	2.46801e-05	0.000154728	6.6893e-05	NOS3/CBS/PAH/HNMT/ARG1/OTC/ACAT1	7
BP	GO:0032872	regulation of stress-activated MAPK cascade	10/157	220/17910	2.47851e-05	0.000155198	6.70964e-05	MAPK1/BMP2/GSTP1/EGFR/IGF1R/MMP8/HMGCR/SYK/MAP2K1/TGFB2	10
BP	GO:1901136	carbohydrate derivative catabolic process	9/157	176/17910	2.53476e-05	0.000158529	6.85366e-05	PDE4B/PDE4D/MMP12/PDE5A/GM2A/PSAP/CHIT1/HEXB/ACAT1	9
BP	GO:0051090	regulation of DNA-binding transcription factor activity	14/157	429/17910	2.57077e-05	0.000160588	6.94266e-05	MAPK1/PIM1/AR/ESR1/MAPK14/PPARG/MAPK8/NR1H4/SYK/HCK/S100A9/JAK2/KIT/HMOX1	14
BP	GO:0005976	polysaccharide metabolic process	7/157	99/17910	2.63646e-05	0.000164494	7.1115e-05	GSK3B/PYGL/AKT2/IGF1/CHIT1/INSR/GCK	7
BP	GO:0042531	positive regulation of tyrosine phosphorylation of STAT protein	6/157	67/17910	2.64686e-05	0.000164746	7.12242e-05	ERBB4/IGF1/IL2/JAK2/KIT/IL4	6
BP	GO:0050918	positive chemotaxis	6/157	67/17910	2.64686e-05	0.000164746	7.12242e-05	MET/KDR/MIF/PGF/F7/LGALS3	6
BP	GO:0070302	regulation of stress-activated protein kinase signaling cascade	10/157	222/17910	2.67816e-05	0.000166495	7.19803e-05	MAPK1/BMP2/GSTP1/EGFR/IGF1R/MMP8/HMGCR/SYK/MAP2K1/TGFB2	10
BP	GO:0006874	cellular calcium ion homeostasis	13/157	375/17910	2.70799e-05	0.000168148	7.26951e-05	ESR1/F2/PDE4D/PRKACA/LCK/EPHX2/PIK3CG/ELANE/IL2/VDR/ABL1/JAK2/HEXB	13
BP	GO:0051252	regulation of RNA metabolic process	53/157	3552/17910	2.74024e-05	0.000169948	7.34729e-05	MAPK1/BMP2/PIM1/AR/ESR1/PGR/NR3C2/CHEK1/SRC/TYMS/EGFR/MAPK14/PPARG/WAS/MET/MAPK8/CDK2/HSPA8/TGFBR1/RXRA/HDAC8/FGFR1/MDM2/NR3C1/NR1H4/CDK6/MMP12/PARP1/ERBB4/SOD2/SYK/PPARA/FGFR2/IGF1/DHFR/MAP2K1/HCK/ELANE/IL2/VDR/ABL1/RARA/S100A9/JAK2/XIAP/KIT/INSR/HMOX1/PIK3R1/HEXB/STAT1/TGFB2/IL4	53
BP	GO:0071705	nitrogen compound transport	36/157	2035/17910	2.74586e-05	0.000170093	7.35357e-05	MAPK1/APOA2/CA2/MAOB/SRC/EGFR/MAPK14/PPARG/PTPN11/PRKACA/HSPA8/MIF/HSP90AA1/GSK3B/DPP4/MMP8/MDM2/RBP4/NR1H4/MMP12/AKT2/HMGCR/SYK/EPHX2/IGF1/IL2/ABL1/GPI/PSAP/ARG1/JAK2/GCK/PIK3R1/CASP1/TGFB2/ABCB1	36
BP	GO:0034504	protein localization to nucleus	10/157	223/17910	2.78305e-05	0.000172191	7.44429e-05	MAPK1/F2/SRC/MAPK14/GSK3B/MDM2/MMP12/PARP1/SYK/PIK3R1	10
BP	GO:0046822	regulation of nucleocytoplasmic transport	7/157	100/17910	2.81426e-05	0.000173899	7.51813e-05	MAPK1/MAPK14/PTPN11/PRKACA/GSK3B/MDM2/PIK3R1	7
BP	GO:0032881	regulation of polysaccharide metabolic process	5/157	41/17910	2.82071e-05	0.000173899	7.51813e-05	GSK3B/AKT2/IGF1/INSR/GCK	5
BP	GO:0050798	activated T cell proliferation	5/157	41/17910	2.82071e-05	0.000173899	7.51813e-05	CASP3/IGF1/IL2/ABL1/ARG1	5
BP	GO:0023061	signal release	14/157	433/17910	2.84642e-05	0.000175276	7.57766e-05	CYP19A1/EGFR/PTPN11/BACE1/REN/HSPA8/GSK3B/FGFR1/DPP4/RBP4/NR1H4/HMGCR/JAK2/GCK	14
BP	GO:0006518	peptide metabolic process	20/157	811/17910	2.85721e-05	0.000175732	7.59737e-05	MAPK1/GSTP1/CASP3/TYMS/EGFR/BACE1/REN/HSPA8/RXRA/HSP90AA1/ACE/AKT2/YARS1/IGF1/DHFR/CTSG/ELANE/RARA/MME/GSTM1	20
BP	GO:0046323	glucose import	6/157	68/17910	2.88216e-05	0.000177057	7.65464e-05	MAPK14/PTPN11/AKT2/IGF1/INSR/PIK3R1	6
BP	GO:0006575	cellular modified amino acid metabolic process	9/157	179/17910	2.89643e-05	0.000177723	7.68345e-05	GSTP1/TYMS/PLA2G2A/MTHFD1/GATM/DHFR/ACADM/GSTM1/TPO	9
BP	GO:0030182	neuron differentiation	26/157	1244/17910	2.97006e-05	0.000182026	7.86946e-05	MAPK1/BMP2/CASP3/SRC/EGFR/PTPN11/TGFBR1/HSP90AA1/GSK3B/FGFR1/MDM2/ERBB4/FGFR2/AURKA/DHFR/MAP2K1/RARB/IL2/ABL1/RARA/HSP90AB1/S100A9/JAK2/GRB2/PIK3R1/TGFB2	26
BP	GO:0018107	peptidyl-threonine phosphorylation	7/157	101/17910	3.00183e-05	0.000183756	7.94426e-05	MAPK1/CHEK1/MAPK8/PRKACA/TGFBR1/GSK3B/MAP2K1	7
BP	GO:0030098	lymphocyte differentiation	12/157	325/17910	3.02331e-05	0.000184853	7.9917e-05	ADAM17/LCK/CDK6/SYK/JAK3/ZAP70/IL2/ABL1/RARA/KIT/PIK3R1/IL4	12
BP	GO:0030030	cell projection organization	28/157	1400/17910	3.10517e-05	0.000189634	8.19841e-05	MAPK1/LCN2/CASP3/SRC/EGFR/IGF1R/WAS/PTPN11/PRKACA/TGFBR1/HSP90AA1/GSK3B/FGFR1/MDM2/FGFR2/AURKA/DHFR/MAP2K1/IL2/ABL1/HSP90AB1/S100A9/JAK2/GRB2/KIT/INSR/PIK3R1/ABCC4	28
BP	GO:0010863	positive regulation of phospholipase C activity	5/157	42/17910	3.17937e-05	0.000193483	8.36479e-05	ESR1/EGFR/FGFR1/ITK/KIT	5
BP	GO:0032309	icosanoid secretion	5/157	42/17910	3.17937e-05	0.000193483	8.36479e-05	PLA2G2A/MIF/ACE/SYK/ABCC4	5
BP	GO:0045429	positive regulation of nitric oxide biosynthetic process	5/157	42/17910	3.17937e-05	0.000193483	8.36479e-05	HSP90AA1/MMP8/HSP90AB1/JAK2/INSR	5
BP	GO:0061564	axon development	14/157	438/17910	3.22733e-05	0.000196172	8.48103e-05	MAPK1/CASP3/SRC/PTPN11/HSP90AA1/GSK3B/FGFR2/DHFR/MAP2K1/ABL1/HSP90AB1/JAK2/GRB2/PIK3R1	14
BP	GO:0042593	glucose homeostasis	10/157	227/17910	3.23863e-05	0.000196628	8.50078e-05	PPARG/PTPN11/PRKACA/PYGL/RBP4/NR1H4/HMGCR/INSR/GCK/PIK3R1	10
BP	GO:0072073	kidney epithelium development	8/157	140/17910	3.27428e-05	0.000198561	8.58432e-05	BMP2/FGFR1/PGF/FGFR2/RARB/RARA/ACAT1/STAT1	8
BP	GO:0015833	peptide transport	32/157	1722/17910	3.29881e-05	0.000199712	8.63411e-05	MAPK1/APOA2/CA2/SRC/EGFR/MAPK14/PPARG/PTPN11/PRKACA/HSPA8/MIF/HSP90AA1/GSK3B/DPP4/MMP8/MDM2/RBP4/NR1H4/MMP12/AKT2/HMGCR/SYK/EPHX2/IGF1/IL2/ABL1/GPI/JAK2/GCK/PIK3R1/CASP1/TGFB2	32
BP	GO:0051216	cartilage development	9/157	182/17910	3.30097e-05	0.000199712	8.63411e-05	BMP2/MMP13/TYMS/MAPK14/TGFBR1/FGFR1/CTSK/RARB/RARA	9
BP	GO:0015850	organic hydroxy compound transport	10/157	228/17910	3.36202e-05	0.000202933	8.77334e-05	APOA2/MAOB/CYP19A1/PPARG/PTPN11/REN/RXRA/RBP4/NR1H4/SYK	10
BP	GO:0033500	carbohydrate homeostasis	10/157	228/17910	3.36202e-05	0.000202933	8.77334e-05	PPARG/PTPN11/PRKACA/PYGL/RBP4/NR1H4/HMGCR/INSR/GCK/PIK3R1	10
BP	GO:0005996	monosaccharide metabolic process	11/157	277/17910	3.38148e-05	0.000203871	8.81388e-05	SRC/MAPK14/GSK3B/RBP4/AKT2/PPARA/IGF1/GPI/TPI1/INSR/GCK	11
BP	GO:0072521	purine-containing compound metabolic process	16/157	560/17910	3.40058e-05	0.000204704	8.84991e-05	PDE4B/PDE4D/NOS3/HSPA8/MTHFD1/PARP1/HMGCR/PPARA/IGF1/PDE5A/NMNAT1/GPI/TPI1/INSR/GCK/ACAT1	16
BP	GO:0060193	positive regulation of lipase activity	6/157	70/17910	3.40319e-05	0.000204704	8.84991e-05	ESR1/EGFR/FGFR1/ITK/FGFR2/KIT	6
BP	GO:0001823	mesonephros development	7/157	103/17910	3.40787e-05	0.000204748	8.85183e-05	BMP2/REN/FGFR1/PGF/FGFR2/RARB/RARA	7
BP	GO:0044087	regulation of cellular component biogenesis	21/157	891/17910	3.45089e-05	0.000207093	8.95321e-05	ALB/ESR1/SRC/WAS/PTPN11/MET/PRKACA/HSPA8/KDR/TGFBR1/MMP3/HSP90AA1/GSK3B/ACE/PARP1/HCK/ABL1/TEK/GRB2/KIT/PIK3R1	21
BP	GO:0016032	viral process	20/157	822/17910	3.45554e-05	0.000207133	8.95492e-05	MAPK1/APOA2/SRC/TYMS/EGFR/HSPA8/KDR/RXRA/LCK/CTSB/DPP4/MDM2/SYK/HCK/HSP90AB1/GRB2/INSR/PIK3R1/STAT1/BCL2L1	20
BP	GO:0034105	positive regulation of tissue remodeling	5/157	43/17910	3.5724e-05	0.000212909	9.20463e-05	CA2/EGFR/SYK/IL2/VDR	5
BP	GO:0071715	icosanoid transport	5/157	43/17910	3.5724e-05	0.000212909	9.20463e-05	PLA2G2A/MIF/ACE/SYK/ABCC4	5
BP	GO:1901571	fatty acid derivative transport	5/157	43/17910	3.5724e-05	0.000212909	9.20463e-05	PLA2G2A/MIF/ACE/SYK/ABCC4	5
BP	GO:1904407	positive regulation of nitric oxide metabolic process	5/157	43/17910	3.5724e-05	0.000212909	9.20463e-05	HSP90AA1/MMP8/HSP90AB1/JAK2/INSR	5
BP	GO:1904646	cellular response to amyloid-beta	5/157	43/17910	3.5724e-05	0.000212909	9.20463e-05	IGF1R/BACE1/GSK3B/PARP1/IGF1	5
BP	GO:0050663	cytokine secretion	10/157	230/17910	3.62091e-05	0.000215552	9.3189e-05	APOA2/SRC/MAPK14/MIF/MMP8/NR1H4/MMP12/SYK/ABL1/CASP1	10
BP	GO:0019430	removal of superoxide radicals	4/157	22/17910	3.67574e-05	0.000218316	9.43838e-05	NOS3/NQO1/SOD2/DHFR	4
BP	GO:0048103	somatic stem cell division	4/157	22/17910	3.67574e-05	0.000218316	9.43838e-05	FGFR1/FGFR2/KIT/TGFB2	4
BP	GO:0005977	glycogen metabolic process	6/157	71/17910	3.69065e-05	0.0002187	9.45501e-05	GSK3B/PYGL/AKT2/IGF1/INSR/GCK	6
BP	GO:0031670	cellular response to nutrient	6/157	71/17910	3.69065e-05	0.0002187	9.45501e-05	PIM1/PPARG/MDM2/NR1H4/VDR/HMOX1	6
BP	GO:0010594	regulation of endothelial cell migration	10/157	231/17910	3.75662e-05	0.000222356	9.61306e-05	ADAM17/PPARG/MET/NOS3/KDR/FGFR1/ABL1/GPI/TEK/HMOX1	10
BP	GO:0048598	embryonic morphogenesis	16/157	565/17910	3.78291e-05	0.000223657	9.66929e-05	MAPK1/AR/PRKACA/TGFBR1/MTHFD1/FGFR1/MMP8/RBP4/FGFR2/RARB/ABL1/RARA/MMP9/MMP2/GRB2/TGFB2	16
BP	GO:0055123	digestive system development	8/157	143/17910	3.8112e-05	0.000225073	9.73053e-05	TYMS/EGFR/FGFR2/RARB/KIT/INSR/OTC/TGFB2	8
BP	GO:0055074	calcium ion homeostasis	13/157	388/17910	3.85242e-05	0.000227249	9.82458e-05	ESR1/F2/PDE4D/PRKACA/LCK/EPHX2/PIK3CG/ELANE/IL2/VDR/ABL1/JAK2/HEXB	13
BP	GO:0032609	interferon-gamma production	7/157	105/17910	3.85802e-05	0.000227321	9.8277e-05	PDE4B/PDE4D/NR1H4/ITK/IL2/ABL1/RARA	7
BP	GO:0070482	response to oxygen levels	13/157	389/17910	3.95578e-05	0.000232817	0.000100653	BMP2/CASP3/SRC/ADAM17/PPARG/DPP4/MDM2/PPARA/F7/TEK/ALAD/HMOX1/TGFB2	13
BP	GO:0006073	cellular glucan metabolic process	6/157	72/17910	3.99727e-05	0.000234726	0.000101479	GSK3B/PYGL/AKT2/IGF1/INSR/GCK	6
BP	GO:0044042	glucan metabolic process	6/157	72/17910	3.99727e-05	0.000234726	0.000101479	GSK3B/PYGL/AKT2/IGF1/INSR/GCK	6
BP	GO:0010043	response to zinc ion	5/157	44/17910	4.00207e-05	0.000234743	0.000101486	CA2/PARP1/ARG1/ALAD/OTC	5
BP	GO:2000113	negative regulation of cellular macromolecule biosynthetic process	27/157	1343/17910	4.02298e-05	0.000235703	0.000101901	BMP2/AR/ESR1/SRC/TYMS/PPARG/CDK2/HSPA8/RXRA/GSK3B/HDAC8/FGFR1/MDM2/NR3C1/NR1H4/CDK6/MMP12/PARP1/PPARA/FGFR2/JAK3/DHFR/ELANE/VDR/RARA/STAT1/IL4	27
BP	GO:0044085	cellular component biogenesis	46/157	2951/17910	4.04555e-05	0.000236758	0.000102357	ALB/LCN2/APOA2/AR/ESR1/SRC/IGF1R/WAS/PTPN11/MET/CDK2/PRKACA/HSPA8/KDR/TGFBR1/MMP3/RXRA/MIF/HSP90AA1/GSK3B/MDM2/ACE/NR1H4/PARP1/ERBB4/SOD2/HMGCR/AURKA/HCK/SERPINA1/ABL1/TEK/OAT/HSP90AB1/PSAP/ARG1/JAK2/GRB2/KIT/ALAD/INSR/HMOX1/OTC/PIK3R1/ACAT1/ABCC4	46
BP	GO:0044089	positive regulation of cellular component biogenesis	15/157	507/17910	4.07368e-05	0.000238136	0.000102953	ESR1/SRC/WAS/MET/KDR/TGFBR1/MMP3/HSP90AA1/GSK3B/PARP1/HCK/ABL1/TEK/GRB2/KIT	15
BP	GO:0050866	negative regulation of cell activation	9/157	187/17910	4.08154e-05	0.000238327	0.000103035	CASP3/F2/NOS3/JAK3/PDE5A/IL2/ARG1/LGALS3/HMOX1	9
BP	GO:0034612	response to tumor necrosis factor	11/157	284/17910	4.24385e-05	0.000247526	0.000107012	MAPK1/LCN2/GSTP1/CASP3/ADAM17/MAPK14/NR1H4/SYK/JAK2/STAT1/CASP1	11
BP	GO:0008652	cellular amino acid biosynthetic process	6/157	73/17910	4.32398e-05	0.000251634	0.000108788	MTHFD1/GATM/CBS/PAH/OAT/OTC	6
BP	GO:0051881	regulation of mitochondrial membrane potential	6/157	73/17910	4.32398e-05	0.000251634	0.000108788	SRC/KDR/PARP1/AKT2/ABL1/BCL2L1	6
BP	GO:0050804	modulation of chemical synaptic transmission	13/157	393/17910	4.39386e-05	0.000255415	0.000110423	MAPK1/CA2/BCHE/SRC/EGFR/BACE1/PRKACA/GSK3B/ABL1/RARA/MME/JAK2/KIT	13
BP	GO:0003416	endochondral bone growth	4/157	23/17910	4.4193e-05	0.000256319	0.000110814	MMP13/FGFR2/RARB/RARA	4
BP	GO:0051882	mitochondrial depolarization	4/157	23/17910	4.4193e-05	0.000256319	0.000110814	SRC/KDR/PARP1/ABL1	4
BP	GO:0060348	bone development	9/157	189/17910	4.43477e-05	0.000256929	0.000111078	BMP2/MMP13/PTPN11/FGFR2/IGF1/RARB/RARA/TEK/KIT	9
BP	GO:0003197	endocardial cushion development	5/157	45/17910	4.47068e-05	0.000258146	0.000111603	BMP2/NOS3/TGFBR1/MDM2/TGFB2	5
BP	GO:0005978	glycogen biosynthetic process	5/157	45/17910	4.47068e-05	0.000258146	0.000111603	GSK3B/AKT2/IGF1/INSR/GCK	5
BP	GO:0009250	glucan biosynthetic process	5/157	45/17910	4.47068e-05	0.000258146	0.000111603	GSK3B/AKT2/IGF1/INSR/GCK	5
BP	GO:0099177	regulation of trans-synaptic signaling	13/157	394/17910	4.50978e-05	0.000260114	0.000112454	MAPK1/CA2/BCHE/SRC/EGFR/BACE1/PRKACA/GSK3B/ABL1/RARA/MME/JAK2/KIT	13
BP	GO:0071156	regulation of cell cycle arrest	7/157	108/17910	4.62388e-05	0.000266399	0.000115172	CDK2/PRKACA/MIF/MDM2/AKT2/AURKA/HSP90AB1	7
BP	GO:0071236	cellular response to antibiotic	8/157	147/17910	4.63983e-05	0.000266773	0.000115333	LCN2/SRC/MET/NQO1/MDM2/ABL1/PSAP/ARG1	8
BP	GO:0010558	negative regulation of macromolecule biosynthetic process	28/157	1432/17910	4.64064e-05	0.000266773	0.000115333	BMP2/GSTP1/AR/ESR1/SRC/TYMS/PPARG/CDK2/HSPA8/RXRA/GSK3B/HDAC8/FGFR1/MDM2/NR3C1/NR1H4/CDK6/MMP12/PARP1/PPARA/FGFR2/JAK3/DHFR/ELANE/VDR/RARA/STAT1/IL4	28
BP	GO:0048863	stem cell differentiation	10/157	237/17910	4.66583e-05	0.000267924	0.000115831	MAPK1/ESR1/BCHE/ACE/CDK6/ERBB4/FGFR2/ABL1/KIT/TGFB2	10
BP	GO:1900182	positive regulation of protein localization to nucleus	6/157	74/17910	4.67174e-05	0.000267967	0.000115849	MAPK1/F2/SRC/MAPK14/PARP1/PIK3R1	6
BP	GO:0009259	ribonucleotide metabolic process	15/157	514/17910	4.76096e-05	0.000272783	0.000117931	DHODH/PDE4B/PDE4D/HSPA8/PARP1/HMGCR/PPARA/IGF1/PDE5A/NMNAT1/GPI/TPI1/INSR/GCK/ACAT1	15
BP	GO:0018210	peptidyl-threonine modification	7/157	109/17910	4.90527e-05	0.000280741	0.000121372	MAPK1/CHEK1/MAPK8/PRKACA/TGFBR1/GSK3B/MAP2K1	7
BP	GO:0048806	genitalia development	5/157	46/17910	4.98063e-05	0.000283803	0.000122696	AR/ESR1/CYP19A1/PTPN11/RBP4	5
BP	GO:0060324	face development	5/157	46/17910	4.98063e-05	0.000283803	0.000122696	MAPK1/PTPN11/MAP2K1/RARA/MMP2	5
BP	GO:0061614	pri-miRNA transcription by RNA polymerase II	5/157	46/17910	4.98063e-05	0.000283803	0.000122696	BMP2/PPARG/NR3C1/PPARA/TGFB2	5
BP	GO:1904036	negative regulation of epithelial cell apoptotic process	5/157	46/17910	4.98063e-05	0.000283803	0.000122696	KDR/ABL1/TEK/HMOX1/IL4	5
BP	GO:0031334	positive regulation of protein complex assembly	10/157	239/17910	5.00791e-05	0.000285045	0.000123233	ESR1/SRC/WAS/MET/MMP3/HSP90AA1/GSK3B/PARP1/HCK/GRB2	10
BP	GO:0042129	regulation of T cell proliferation	8/157	149/17910	5.1074e-05	0.000290389	0.000125543	CASP3/IGF1/PDE5A/ZAP70/IL2/ARG1/LGALS3/IL4	8
BP	GO:0032386	regulation of intracellular transport	13/157	400/17910	5.26292e-05	0.000298487	0.000129044	MAPK1/SRC/MAPK14/PTPN11/BACE1/PRKACA/GSK3B/TNNC1/MDM2/AKT2/MAP2K1/HMOX1/PIK3R1	13
BP	GO:0071450	cellular response to oxygen radical	4/157	24/17910	5.26708e-05	0.000298487	0.000129044	NOS3/NQO1/SOD2/DHFR	4
BP	GO:0071451	cellular response to superoxide	4/157	24/17910	5.26708e-05	0.000298487	0.000129044	NOS3/NQO1/SOD2/DHFR	4
BP	GO:0009890	negative regulation of biosynthetic process	29/157	1522/17910	5.30407e-05	0.000300255	0.000129809	BMP2/GSTP1/AR/ESR1/SRC/TYMS/PPARG/CDK2/HSPA8/RXRA/GSK3B/HDAC8/FGFR1/MDM2/NR3C1/NR1H4/CDK6/MMP12/PARP1/PPARA/FGFR2/JAK3/DHFR/ELANE/VDR/RARA/GCK/STAT1/IL4	29
BP	GO:0060281	regulation of oocyte development	3/157	9/17910	5.34043e-05	0.000301328	0.000130272	AURKA/IGF1/PDE5A	3
BP	GO:0060742	epithelial cell differentiation involved in prostate gland development	3/157	9/17910	5.34043e-05	0.000301328	0.000130272	AR/RXRA/FGFR2	3
BP	GO:1905879	regulation of oogenesis	3/157	9/17910	5.34043e-05	0.000301328	0.000130272	AURKA/IGF1/PDE5A	3
BP	GO:0016051	carbohydrate biosynthetic process	9/157	194/17910	5.43266e-05	0.000305634	0.000132134	GSK3B/RBP4/AKT2/PPARA/IGF1/GPI/TPI1/INSR/GCK	9
BP	GO:0060415	muscle tissue morphogenesis	6/157	76/17910	5.43441e-05	0.000305634	0.000132134	BMP2/TGFBR1/RXRA/TNNC1/FGFR2/TGFB2	6
BP	GO:0150076	neuroinflammatory response	6/157	76/17910	5.43441e-05	0.000305634	0.000132134	EGFR/MMP3/MMP8/IGF1/MMP9/IL4	6
BP	GO:0120036	plasma membrane bounded cell projection organization	27/157	1367/17910	5.45562e-05	0.000306495	0.000132506	MAPK1/CASP3/SRC/EGFR/IGF1R/WAS/PTPN11/PRKACA/TGFBR1/HSP90AA1/GSK3B/FGFR1/MDM2/FGFR2/AURKA/DHFR/MAP2K1/IL2/ABL1/HSP90AB1/S100A9/JAK2/GRB2/KIT/INSR/PIK3R1/ABCC4	27
BP	GO:0043124	negative regulation of I-kappaB kinase/NF-kappaB signaling	5/157	47/17910	5.53439e-05	0.000309914	0.000133984	GSTP1/ESR1/NR1H4/ABL1/STAT1	5
BP	GO:0061383	trabecula morphogenesis	5/157	47/17910	5.53439e-05	0.000309914	0.000133984	TGFBR1/RBP4/TEK/MMP2/TGFB2	5
BP	GO:0070849	response to epidermal growth factor	5/157	47/17910	5.53439e-05	0.000309914	0.000133984	MAPK1/GSTP1/EGFR/PTPN11/ERBB4	5
BP	GO:0010468	regulation of gene expression	65/157	4819/17910	5.5605e-05	0.00031104	0.000134471	MAPK1/LCN2/BMP2/PIM1/AR/ESR1/PGR/NR3C2/CHEK1/F2/CFB/SRC/TYMS/EGFR/MAPK14/PPARG/WAS/MET/MAPK8/CDK2/NOS3/PRKACA/HSPA8/KDR/TGFBR1/RXRA/MIF/GSK3B/HDAC8/FGFR1/MMP8/MDM2/NR3C1/ACE/NR1H4/CDK6/MMP12/PARP1/AKT2/ERBB4/SOD2/SYK/PPARA/EPHX2/FGFR2/IGF1/DHFR/MAP2K1/HCK/ELANE/IL2/VDR/ABL1/RARA/S100A9/JAK2/XIAP/KIT/INSR/HMOX1/PIK3R1/HEXB/STAT1/TGFB2/IL4	65
BP	GO:0015031	protein transport	31/157	1689/17910	5.68215e-05	0.000317503	0.000137265	MAPK1/APOA2/SRC/EGFR/MAPK14/PPARG/PTPN11/PRKACA/HSPA8/MIF/HSP90AA1/GSK3B/DPP4/MMP8/MDM2/RBP4/NR1H4/MMP12/AKT2/HMGCR/SYK/EPHX2/IGF1/IL2/ABL1/GPI/JAK2/GCK/PIK3R1/CASP1/TGFB2	31
BP	GO:0009124	nucleoside monophosphate biosynthetic process	9/157	196/17910	5.88172e-05	0.000327948	0.000141781	TYMS/DHODH/PARP1/PPARA/IGF1/GPI/TPI1/INSR/GCK	9
BP	GO:0043281	regulation of cysteine-type endopeptidase activity involved in apoptotic process	9/157	196/17910	5.88172e-05	0.000327948	0.000141781	SRC/PPARG/LCK/MDM2/MMP9/S100A9/JAK2/XIAP/CASP1	9
BP	GO:0051972	regulation of telomerase activity	5/157	48/17910	6.13452e-05	0.000341311	0.000147558	MAPK1/SRC/PPARG/HSP90AA1/HSP90AB1	5
BP	GO:0055010	ventricular cardiac muscle tissue morphogenesis	5/157	48/17910	6.13452e-05	0.000341311	0.000147558	TGFBR1/RXRA/TNNC1/FGFR2/TGFB2	5
BP	GO:0071346	cellular response to interferon-gamma	8/157	153/17910	6.16093e-05	0.000341725	0.000147737	PPARG/WAS/HCK/HSP90AB1/ARG1/JAK2/STAT1/CASP1	8
BP	GO:0009108	coenzyme biosynthetic process	10/157	245/17910	6.16547e-05	0.000341725	0.000147737	MTHFD1/PPARA/IGF1/DHFR/NMNAT1/GPI/TPI1/INSR/GCK/ACAT1	10
BP	GO:0003279	cardiac septum development	7/157	113/17910	6.17488e-05	0.000341725	0.000147737	NOS3/TGFBR1/MDM2/FGFR2/RARB/RARA/TGFB2	7
BP	GO:0010906	regulation of glucose metabolic process	7/157	113/17910	6.17488e-05	0.000341725	0.000147737	SRC/GSK3B/AKT2/PPARA/IGF1/INSR/GCK	7
BP	GO:0030183	B cell differentiation	7/157	113/17910	6.17488e-05	0.000341725	0.000147737	ADAM17/SYK/JAK3/ABL1/KIT/PIK3R1/IL4	7
BP	GO:0005975	carbohydrate metabolic process	16/157	589/17910	6.19885e-05	0.000342686	0.000148153	SRC/MAPK14/GSK3B/PYGL/RBP4/AKT2/PPARA/IGF1/ALDH2/GM2A/GPI/TPI1/CHIT1/INSR/GCK/HEXB	16
BP	GO:0002068	glandular epithelial cell development	4/157	25/17910	6.22768e-05	0.000343184	0.000148368	GSK3B/CDK6/RARB/RARA	4
BP	GO:0060740	prostate gland epithelium morphogenesis	4/157	25/17910	6.22768e-05	0.000343184	0.000148368	AR/ESR1/RXRA/FGFR2	4
BP	GO:0097066	response to thyroid hormone	4/157	25/17910	6.22768e-05	0.000343184	0.000148368	CTSB/CTSS/F7/KIT	4
BP	GO:0010827	regulation of glucose transmembrane transport	6/157	78/17910	6.29354e-05	0.000345712	0.000149461	MAPK14/PTPN11/AKT2/IGF1/INSR/PIK3R1	6
BP	GO:0034308	primary alcohol metabolic process	6/157	78/17910	6.29354e-05	0.000345712	0.000149461	BMP2/TTR/ADH1C/RBP4/IGF1/ALDH2	6
BP	GO:0045913	positive regulation of carbohydrate metabolic process	6/157	78/17910	6.29354e-05	0.000345712	0.000149461	SRC/AKT2/PPARA/IGF1/INSR/GCK	6
BP	GO:0002699	positive regulation of immune effector process	9/157	198/17910	6.36168e-05	0.000349085	0.000150919	MAPK14/MIF/RBP4/IL2/RARA/GPI/ARG1/HMOX1/IL4	9
BP	GO:0002758	innate immune response-activating signal transduction	11/157	298/17910	6.54929e-05	0.000359001	0.000155206	ESR1/SRC/PRKACA/CTSB/NR1H4/SYK/CTSS/CTSK/HCK/S100A9/XIAP	11
BP	GO:0007611	learning or memory	10/157	247/17910	6.59876e-05	0.00036101	0.000156075	MAPK1/CASP3/BCHE/EGFR/GATM/HMGCR/GM2A/MME/KIT/INSR	10
BP	GO:0048762	mesenchymal cell differentiation	9/157	199/17910	6.61377e-05	0.00036101	0.000156075	MAPK1/BMP2/TGFBR1/GSK3B/FGFR1/ERBB4/FGFR2/STAT1/TGFB2	9
BP	GO:0050670	regulation of lymphocyte proliferation	9/157	199/17910	6.61377e-05	0.00036101	0.000156075	CASP3/MIF/IGF1/PDE5A/ZAP70/IL2/ARG1/LGALS3/IL4	9
BP	GO:0071229	cellular response to acid chemical	9/157	199/17910	6.61377e-05	0.00036101	0.000156075	SRC/EGFR/PPARG/KDR/NR1H4/FGFR2/RARA/MMP2/BCL2L1	9
BP	GO:0032642	regulation of chemokine production	6/157	79/17910	6.76198e-05	0.000368326	0.000159237	GSTP1/ADAM17/MIF/NR1H4/ELANE/HMOX1	6
BP	GO:0042509	regulation of tyrosine phosphorylation of STAT protein	6/157	79/17910	6.76198e-05	0.000368326	0.000159237	ERBB4/IGF1/IL2/JAK2/KIT/IL4	6
BP	GO:0035272	exocrine system development	5/157	49/17910	6.78364e-05	0.000368731	0.000159413	EGFR/FGFR1/FGFR2/INSR/TGFB2	5
BP	GO:1904707	positive regulation of vascular smooth muscle cell proliferation	5/157	49/17910	6.78364e-05	0.000368731	0.000159413	MDM2/IGF1/MMP9/MMP2/JAK2	5
BP	GO:0032944	regulation of mononuclear cell proliferation	9/157	200/17910	6.87423e-05	0.000373265	0.000161373	CASP3/MIF/IGF1/PDE5A/ZAP70/IL2/ARG1/LGALS3/IL4	9
BP	GO:0001666	response to hypoxia	12/157	354/17910	6.90003e-05	0.000374086	0.000161727	BMP2/CASP3/SRC/ADAM17/DPP4/MDM2/PPARA/F7/TEK/ALAD/HMOX1/TGFB2	12
BP	GO:0009063	cellular amino acid catabolic process	7/157	115/17910	6.90376e-05	0.000374086	0.000161727	NOS3/CBS/PAH/HNMT/ARG1/OTC/ACAT1	7
BP	GO:0016042	lipid catabolic process	11/157	300/17910	6.95343e-05	0.000376384	0.000162721	APOA2/CYP19A1/PLA2G2A/AKT2/PDE3B/PPARA/PIK3CG/GM2A/PSAP/ACADM/HEXB	11
BP	GO:0008016	regulation of heart contraction	10/157	249/17910	7.05771e-05	0.000381631	0.000164989	PDE4B/PDE4D/NOS3/PRKACA/MDM2/PIK3CG/PDE5A/IL2/JAK2/TGFB2	10
BP	GO:0045892	negative regulation of transcription, DNA-templated	23/157	1083/17910	7.11499e-05	0.000384328	0.000166156	BMP2/AR/ESR1/SRC/PPARG/CDK2/HSPA8/RXRA/HDAC8/FGFR1/MDM2/NR3C1/NR1H4/CDK6/MMP12/PARP1/PPARA/FGFR2/ELANE/VDR/RARA/STAT1/IL4	23
BP	GO:0010810	regulation of cell-substrate adhesion	9/157	201/17910	7.14328e-05	0.000385455	0.000166643	SRC/KDR/GSK3B/CDK6/MMP12/ABL1/TEK/JAK2/PIK3R1	9
BP	GO:0046879	hormone secretion	11/157	301/17910	7.16339e-05	0.000386139	0.000166938	CYP19A1/EGFR/PTPN11/REN/FGFR1/DPP4/RBP4/NR1H4/HMGCR/JAK2/GCK	11
BP	GO:0043536	positive regulation of blood vessel endothelial cell migration	6/157	80/17910	7.25783e-05	0.000390824	0.000168964	ADAM17/NOS3/KDR/FGFR1/ABL1/HMOX1	6
BP	GO:0002698	negative regulation of immune effector process	7/157	116/17910	7.29371e-05	0.000391598	0.000169299	APOA2/JAK3/IL2/ARG1/LGALS3/HMOX1/TGFB2	7
BP	GO:0007569	cell aging	7/157	116/17910	7.29371e-05	0.000391598	0.000169299	CHEK1/MAPK14/MIF/CDK6/MAP2K1/ABL1/MME	7
BP	GO:0009154	purine ribonucleotide catabolic process	4/157	26/17910	7.30993e-05	0.000391598	0.000169299	PDE4B/PDE4D/PDE5A/ACAT1	4
BP	GO:0061037	negative regulation of cartilage development	4/157	26/17910	7.30993e-05	0.000391598	0.000169299	TGFBR1/CTSK/RARB/RARA	4
BP	GO:0098868	bone growth	4/157	26/17910	7.30993e-05	0.000391598	0.000169299	MMP13/FGFR2/RARB/RARA	4
BP	GO:0060525	prostate glandular acinus development	3/157	10/17910	7.58009e-05	0.000405652	0.000175374	ESR1/RXRA/FGFR2	3
BP	GO:0034605	cellular response to heat	7/157	117/17910	7.70146e-05	0.000411299	0.000177816	MAPK1/PRKACA/HSPA8/HSP90AA1/GSK3B/HSP90AB1/HMOX1	7
BP	GO:1900180	regulation of protein localization to nucleus	7/157	117/17910	7.70146e-05	0.000411299	0.000177816	MAPK1/F2/SRC/MAPK14/GSK3B/PARP1/PIK3R1	7
BP	GO:0042692	muscle cell differentiation	12/157	359/17910	7.88524e-05	0.000420681	0.000181872	BMP2/CASP3/MAPK14/RXRA/SOD2/PPARA/FGFR2/IGF1/RARB/ABL1/RARA/KIT	12
BP	GO:0045184	establishment of protein localization	32/157	1803/17910	8.01555e-05	0.000427194	0.000184688	MAPK1/APOA2/SRC/EGFR/MAPK14/PPARG/PTPN11/MAPK8/PRKACA/HSPA8/MIF/HSP90AA1/GSK3B/DPP4/MMP8/MDM2/RBP4/NR1H4/MMP12/AKT2/HMGCR/SYK/EPHX2/IGF1/IL2/ABL1/GPI/JAK2/GCK/PIK3R1/CASP1/TGFB2	32
BP	GO:0001954	positive regulation of cell-matrix adhesion	5/157	51/17910	8.23969e-05	0.000436897	0.000188882	KDR/GSK3B/CDK6/ABL1/TEK	5
BP	GO:0009620	response to fungus	5/157	51/17910	8.23969e-05	0.000436897	0.000188882	SYK/CTSG/ELANE/S100A9/ARG1	5
BP	GO:0048146	positive regulation of fibroblast proliferation	5/157	51/17910	8.23969e-05	0.000436897	0.000188882	ESR1/EGFR/MIF/CDK6/IGF1	5
BP	GO:0150077	regulation of neuroinflammatory response	5/157	51/17910	8.23969e-05	0.000436897	0.000188882	MMP3/MMP8/IGF1/MMP9/IL4	5
BP	GO:1901607	alpha-amino acid biosynthetic process	5/157	51/17910	8.23969e-05	0.000436897	0.000188882	MTHFD1/GATM/CBS/OAT/OTC	5
BP	GO:0048644	muscle organ morphogenesis	6/157	82/17910	8.33646e-05	0.000441577	0.000190906	BMP2/TGFBR1/RXRA/TNNC1/FGFR2/TGFB2	6
BP	GO:0048514	blood vessel morphogenesis	17/157	670/17910	8.3855e-05	0.000443722	0.000191833	EPHB4/MAPK14/PPARG/NOS3/KDR/TGFBR1/FGFR1/PDE3B/SYK/FGFR2/PIK3CG/ABL1/TEK/MMP2/HMOX1/STAT1/TGFB2	17
BP	GO:0060322	head development	18/157	738/17910	8.49223e-05	0.000447344	0.000193399	MAPK1/BMP2/CASP3/MAOB/SRC/EGFR/PTPN11/GSK3B/FGFR1/CDK6/ERBB4/FGFR2/MAP2K1/RARB/ABL1/RARA/MMP2/ACAT1	18
BP	GO:0000303	response to superoxide	4/157	27/17910	8.52288e-05	0.000447344	0.000193399	NOS3/NQO1/SOD2/DHFR	4
BP	GO:0003081	regulation of systemic arterial blood pressure by renin-angiotensin	4/157	27/17910	8.52288e-05	0.000447344	0.000193399	REN/ACE/CTSG/MME	4
BP	GO:0003148	outflow tract septum morphogenesis	4/157	27/17910	8.52288e-05	0.000447344	0.000193399	FGFR2/RARB/RARA/TGFB2	4
BP	GO:0009261	ribonucleotide catabolic process	4/157	27/17910	8.52288e-05	0.000447344	0.000193399	PDE4B/PDE4D/PDE5A/ACAT1	4
BP	GO:0035902	response to immobilization stress	4/157	27/17910	8.52288e-05	0.000447344	0.000193399	PPARG/REN/MDM2/HNMT	4
BP	GO:0060512	prostate gland morphogenesis	4/157	27/17910	8.52288e-05	0.000447344	0.000193399	AR/ESR1/RXRA/FGFR2	4
BP	GO:0072378	blood coagulation, fibrin clot formation	4/157	27/17910	8.52288e-05	0.000447344	0.000193399	F2/F10/F7/F11	4
BP	GO:0008637	apoptotic mitochondrial changes	7/157	119/17910	8.57284e-05	0.000449511	0.000194336	MAPK8/GSK3B/ERBB4/SOD2/IGF1/MMP9/BCL2L1	7
BP	GO:0060627	regulation of vesicle-mediated transport	14/157	480/17910	8.63948e-05	0.000452548	0.000195649	MAPK1/APOA2/SRC/PPARG/BACE1/GSK3B/AKT2/SYK/MAP2K1/HCK/ABL1/LGALS3/HMOX1/IL4	14
BP	GO:0031175	neuron projection development	20/157	879/17910	8.74333e-05	0.000457526	0.000197801	MAPK1/CASP3/SRC/EGFR/PTPN11/HSP90AA1/GSK3B/FGFR1/MDM2/FGFR2/AURKA/DHFR/MAP2K1/IL2/ABL1/HSP90AB1/S100A9/JAK2/GRB2/PIK3R1	20
BP	GO:0051129	negative regulation of cellular component organization	17/157	673/17910	8.85341e-05	0.00046282	0.00020009	ALB/APOA2/AR/CHEK1/SRC/WAS/MET/HSPA8/GSK3B/DPP4/MDM2/ACE/PARP1/IGF1/NMNAT1/LGALS3/BCL2L1	17
BP	GO:0006112	energy reserve metabolic process	6/157	83/17910	8.92165e-05	0.000465919	0.000201429	GSK3B/PYGL/AKT2/IGF1/INSR/GCK	6
BP	GO:0034101	erythrocyte homeostasis	7/157	120/17910	9.03775e-05	0.000471507	0.000203845	CASP3/MAPK14/CDK6/JAK2/KIT/HMOX1/STAT1	7
BP	GO:0051100	negative regulation of binding	8/157	162/17910	9.20456e-05	0.000479728	0.000207399	MET/MAPK8/GSK3B/ACE/PPARA/AURKA/JAK2/HMOX1	8
BP	GO:0036293	response to decreased oxygen levels	12/157	365/17910	9.2257e-05	0.000480347	0.000207667	BMP2/CASP3/SRC/ADAM17/DPP4/MDM2/PPARA/F7/TEK/ALAD/HMOX1/TGFB2	12
BP	GO:0006732	coenzyme metabolic process	12/157	366/17910	9.46719e-05	0.000492426	0.000212889	TYMS/MTHFD1/HMGCR/PPARA/IGF1/DHFR/NMNAT1/GPI/TPI1/INSR/GCK/ACAT1	12
BP	GO:1903038	negative regulation of leukocyte cell-cell adhesion	7/157	121/17910	9.52299e-05	0.000494833	0.00021393	CASP3/PPARA/JAK3/PDE5A/IL2/ARG1/LGALS3	7
BP	GO:0050680	negative regulation of epithelial cell proliferation	8/157	163/17910	9.60861e-05	0.000498783	0.000215637	AR/PPARG/TGFBR1/CDK6/FGFR2/VDR/STAT1/TGFB2	8
BP	GO:0000305	response to oxygen radical	4/157	28/17910	9.87578e-05	0.000511118	0.00022097	NOS3/NQO1/SOD2/DHFR	4
BP	GO:0050482	arachidonic acid secretion	4/157	28/17910	9.87578e-05	0.000511118	0.00022097	PLA2G2A/MIF/ACE/SYK	4
BP	GO:1903963	arachidonate transport	4/157	28/17910	9.87578e-05	0.000511118	0.00022097	PLA2G2A/MIF/ACE/SYK	4
BP	GO:0050994	regulation of lipid catabolic process	5/157	53/17910	9.92502e-05	0.000513155	0.000221851	APOA2/AKT2/PDE3B/PPARA/PIK3CG	5
BP	GO:0009059	macromolecule biosynthetic process	64/157	4806/17910	0.000100097	0.000517018	0.000223521	MAPK1/APOA2/BMP2/GSTP1/PIM1/AR/ESR1/PGR/NR3C2/CHEK1/SRC/TYMS/EGFR/MAPK14/PPARG/WAS/MET/MAPK8/CDK2/HSPA8/KDR/TGFBR1/RXRA/HSP90AA1/GSK3B/HDAC8/FGFR1/MDM2/NR3C1/NR1H4/CDK6/MMP12/PARP1/AKT2/ERBB4/SOD2/SYK/YARS1/PPARA/FGFR2/JAK3/IGF1/DHFR/MAP2K1/RARB/HCK/ELANE/IL2/VDR/ABL1/RARA/HSP90AB1/S100A9/JAK2/XIAP/KIT/INSR/HMOX1/GCK/PIK3R1/HEXB/STAT1/TGFB2/IL4	64
BP	GO:0035270	endocrine system development	7/157	122/17910	0.000100292	0.000517513	0.000223735	MAPK1/BMP2/TGFBR1/GSK3B/CDK6/MAP2K1/INSR	7
BP	GO:0031327	negative regulation of cellular biosynthetic process	28/157	1499/17910	0.000102759	0.000529714	0.00022901	BMP2/AR/ESR1/SRC/TYMS/PPARG/CDK2/HSPA8/RXRA/GSK3B/HDAC8/FGFR1/MDM2/NR3C1/NR1H4/CDK6/MMP12/PARP1/PPARA/FGFR2/JAK3/DHFR/ELANE/VDR/RARA/GCK/STAT1/IL4	28
BP	GO:0019373	epoxygenase P450 pathway	3/157	11/17910	0.000103556	0.000532763	0.000230328	CYP2C9/EPHX2/CYP2C8	3
BP	GO:0051024	positive regulation of immunoglobulin secretion	3/157	11/17910	0.000103556	0.000532763	0.000230328	RBP4/IL2/GPI	3
BP	GO:0060284	regulation of cell development	20/157	893/17910	0.000108332	0.000556783	0.000240713	BMP2/F2/PPARG/TTPA/GSK3B/FGFR1/MDM2/ERBB4/PPARA/AURKA/IGF1/PDE5A/MAP2K1/RARB/IL2/ABL1/RARA/MME/S100A9/KIT	20
BP	GO:0097755	positive regulation of blood vessel diameter	5/157	54/17910	0.00010861	0.000557661	0.000241092	EGFR/NOS3/SOD2/EPHX2/HMOX1	5
BP	GO:0034103	regulation of tissue remodeling	6/157	86/17910	0.000108758	0.000557868	0.000241181	CA2/SRC/EGFR/SYK/IL2/VDR	6
BP	GO:0030307	positive regulation of cell growth	8/157	166/17910	0.000109099	0.000559067	0.0002417	F2/ADAM17/EGFR/TGFBR1/IGF1/IL2/S100A9/TGFB2	8
BP	GO:0019218	regulation of steroid metabolic process	7/157	124/17910	0.000111075	0.000568632	0.000245835	APOA2/BMP2/NR1H4/HMGCR/EPHX2/VDR/KIT	7
BP	GO:0045089	positive regulation of innate immune response	12/157	373/17910	0.000113152	0.000578693	0.000250185	ESR1/SRC/PRKACA/CTSB/NR1H4/MMP12/SYK/CTSS/CTSK/HCK/S100A9/XIAP	12
BP	GO:0001894	tissue homeostasis	9/157	214/17910	0.000115305	0.000588544	0.000254444	ALB/CA2/SRC/EGFR/PTPN11/NOS3/RBP4/SYK/CTSK	9
BP	GO:0007160	cell-matrix adhesion	9/157	214/17910	0.000115305	0.000588544	0.000254444	SRC/KDR/GSK3B/CDK6/MMP12/ITGAL/ABL1/TEK/PIK3R1	9
BP	GO:0001892	embryonic placenta development	6/157	87/17910	0.000115977	0.000591392	0.000255675	MAPK1/EGFR/TTPA/FGFR2/MAP2K1/GRB2	6
BP	GO:0072330	monocarboxylic acid biosynthetic process	11/157	318/17910	0.000116603	0.000593889	0.000256754	MIF/CYP2C9/NR1H4/PPARA/EPHX2/IGF1/CYP2C8/GPI/TPI1/INSR/GCK	11
BP	GO:0035296	regulation of tube diameter	7/157	125/17910	0.00011681	0.000593889	0.000256754	EGFR/NOS3/ACE/SOD2/HMGCR/EPHX2/HMOX1	7
BP	GO:0097746	regulation of blood vessel diameter	7/157	125/17910	0.00011681	0.000593889	0.000256754	EGFR/NOS3/ACE/SOD2/HMGCR/EPHX2/HMOX1	7
BP	GO:0003229	ventricular cardiac muscle tissue development	5/157	55/17910	0.000118633	0.000601389	0.000259997	TGFBR1/RXRA/TNNC1/FGFR2/TGFB2	5
BP	GO:0031663	lipopolysaccharide-mediated signaling pathway	5/157	55/17910	0.000118633	0.000601389	0.000259997	MAPK1/MAPK14/NOS3/MIF/HCK	5
BP	GO:0048008	platelet-derived growth factor receptor signaling pathway	5/157	55/17910	0.000118633	0.000601389	0.000259997	SRC/PTPN11/F7/ABL1/JAK2	5
BP	GO:0002218	activation of innate immune response	11/157	319/17910	0.000119868	0.000607058	0.000262448	ESR1/SRC/PRKACA/CTSB/NR1H4/SYK/CTSS/CTSK/HCK/S100A9/XIAP	11
BP	GO:0071356	cellular response to tumor necrosis factor	10/157	266/17910	0.00012179	0.00061619	0.000266396	MAPK1/LCN2/GSTP1/ADAM17/MAPK14/NR1H4/SYK/JAK2/STAT1/CASP1	10
BP	GO:0044264	cellular polysaccharide metabolic process	6/157	88/17910	0.000123572	0.000623383	0.000269505	GSK3B/PYGL/AKT2/IGF1/INSR/GCK	6
BP	GO:1900407	regulation of cellular response to oxidative stress	6/157	88/17910	0.000123572	0.000623383	0.000269505	MET/MMP3/PARP1/SOD2/DHFR/PSAP	6
BP	GO:1904035	regulation of epithelial cell apoptotic process	6/157	88/17910	0.000123572	0.000623383	0.000269505	KDR/ABL1/TEK/JAK2/HMOX1/IL4	6
BP	GO:1902105	regulation of leukocyte differentiation	10/157	267/17910	0.00012559	0.000632947	0.00027364	CA2/CDK6/SYK/JAK3/ZAP70/IL2/ABL1/RARA/PIK3R1/IL4	10
BP	GO:0061082	myeloid leukocyte cytokine production	4/157	30/17910	0.000130393	0.00065652	0.000283831	MIF/KIT/HMOX1/TGFB2	4
BP	GO:0009150	purine ribonucleotide metabolic process	14/157	500/17910	0.00013266	0.000667286	0.000288486	PDE4B/PDE4D/HSPA8/PARP1/HMGCR/PPARA/IGF1/PDE5A/NMNAT1/GPI/TPI1/INSR/GCK/ACAT1	14
BP	GO:0030518	intracellular steroid hormone receptor signaling pathway	7/157	128/17910	0.000135473	0.000680118	0.000294033	AR/ESR1/PGR/SRC/NR3C1/PARP1/JAK2	7
BP	GO:0032355	response to estradiol	7/157	128/17910	0.000135473	0.000680118	0.000294033	GSTP1/CASP3/ESR1/EGFR/NQO1/F7/RARA	7
BP	GO:0033197	response to vitamin E	3/157	12/17910	0.000137187	0.000686065	0.000296605	PPARG/ARG1/ALAD	3
BP	GO:0038110	interleukin-2-mediated signaling pathway	3/157	12/17910	0.000137187	0.000686065	0.000296605	SYK/JAK3/IL2	3
BP	GO:0046479	glycosphingolipid catabolic process	3/157	12/17910	0.000137187	0.000686065	0.000296605	GM2A/PSAP/HEXB	3
BP	GO:0060442	branching involved in prostate gland morphogenesis	3/157	12/17910	0.000137187	0.000686065	0.000296605	ESR1/RXRA/FGFR2	3
BP	GO:1901888	regulation of cell junction assembly	6/157	90/17910	0.000139943	0.000699177	0.000302273	SRC/PRKACA/KDR/ACE/ABL1/TEK	6
BP	GO:0045453	bone resorption	5/157	57/17910	0.000140792	0.000702067	0.000303523	CA2/SRC/EGFR/SYK/CTSK	5
BP	GO:1903428	positive regulation of reactive oxygen species biosynthetic process	5/157	57/17910	0.000140792	0.000702067	0.000303523	HSP90AA1/MMP8/HSP90AB1/JAK2/INSR	5
BP	GO:0090066	regulation of anatomical structure size	13/157	442/17910	0.000143269	0.000713733	0.000308566	EGFR/WAS/NOS3/GSK3B/ACE/SOD2/HMGCR/EPHX2/HCK/ABL1/HSP90AB1/GRB2/HMOX1	13
BP	GO:0034341	response to interferon-gamma	8/157	173/17910	0.000145212	0.000722721	0.000312452	PPARG/WAS/HCK/HSP90AB1/ARG1/JAK2/STAT1/CASP1	8
BP	GO:1903507	negative regulation of nucleic acid-templated transcription	23/157	1137/17910	0.000147067	0.000731249	0.000316139	BMP2/AR/ESR1/SRC/PPARG/CDK2/HSPA8/RXRA/HDAC8/FGFR1/MDM2/NR3C1/NR1H4/CDK6/MMP12/PARP1/PPARA/FGFR2/ELANE/VDR/RARA/STAT1/IL4	23
BP	GO:0051253	negative regulation of RNA metabolic process	24/157	1214/17910	0.000147471	0.000732556	0.000316704	BMP2/AR/ESR1/SRC/MAPK14/PPARG/CDK2/HSPA8/RXRA/HDAC8/FGFR1/MDM2/NR3C1/NR1H4/CDK6/MMP12/PARP1/PPARA/FGFR2/ELANE/VDR/RARA/STAT1/IL4	24
BP	GO:0060333	interferon-gamma-mediated signaling pathway	6/157	91/17910	0.000148749	0.000737492	0.000318838	PPARG/HCK/HSP90AB1/ARG1/JAK2/STAT1	6
BP	GO:1901655	cellular response to ketone	6/157	91/17910	0.000148749	0.000737492	0.000318838	AR/SRC/EGFR/PPARG/NR3C1/ARG1	6
BP	GO:0001889	liver development	7/157	130/17910	0.000149208	0.000738359	0.000319213	TYMS/EGFR/AURKA/ARG1/HMOX1/OTC/ACAT1	7
BP	GO:0006766	vitamin metabolic process	7/157	130/17910	0.000149208	0.000738359	0.000319213	GC/RXRA/MTHFD1/TTPA/FGFR1/DHFR/VDR	7
BP	GO:1902679	negative regulation of RNA biosynthetic process	23/157	1139/17910	0.000150915	0.000746097	0.000322558	BMP2/AR/ESR1/SRC/PPARG/CDK2/HSPA8/RXRA/HDAC8/FGFR1/MDM2/NR3C1/NR1H4/CDK6/MMP12/PARP1/PPARA/FGFR2/ELANE/VDR/RARA/STAT1/IL4	23
BP	GO:2000116	regulation of cysteine-type endopeptidase activity	9/157	222/17910	0.000152144	0.000751455	0.000324874	SRC/PPARG/LCK/MDM2/MMP9/S100A9/JAK2/XIAP/CASP1	9
BP	GO:0003231	cardiac ventricle development	7/157	131/17910	0.000156487	0.000772169	0.00033383	NOS3/TGFBR1/RXRA/TNNC1/MDM2/FGFR2/TGFB2	7
BP	GO:0009142	nucleoside triphosphate biosynthetic process	8/157	175/17910	0.000157172	0.000774815	0.000334974	TYMS/PARP1/PPARA/IGF1/GPI/TPI1/INSR/GCK	8
BP	GO:0036473	cell death in response to oxidative stress	6/157	92/17910	0.000157987	0.000778095	0.000336392	MET/MMP3/PARP1/SOD2/PSAP/JAK2	6
BP	GO:0003012	muscle system process	13/157	448/17910	0.00016359	0.000804925	0.000347991	PDE4B/PDE4D/NOS3/PRKACA/GATM/TNNC1/PARP1/PPARA/PIK3CG/IGF1/PDE5A/KIT/HMOX1	13
BP	GO:0007292	female gamete generation	7/157	132/17910	0.00016405	0.000805662	0.00034831	PGR/SRC/NOS3/AURKA/IGF1/PDE5A/HEXB	7
BP	GO:0048565	digestive tract development	7/157	132/17910	0.00016405	0.000805662	0.00034831	TYMS/EGFR/FGFR2/RARB/KIT/OTC/TGFB2	7
BP	GO:0046700	heterocycle catabolic process	16/157	641/17910	0.000165028	0.000809698	0.000350054	CASP3/MAPK14/PDE4B/PDE4D/HSPA8/PPARA/IGF1/PDE5A/NMNAT1/HNMT/GPI/TPI1/INSR/HMOX1/GCK/ACAT1	16
BP	GO:0033692	cellular polysaccharide biosynthetic process	5/157	59/17910	0.000165988	0.000813637	0.000351758	GSK3B/AKT2/IGF1/INSR/GCK	5
BP	GO:0002702	positive regulation of production of molecular mediator of immune response	6/157	93/17910	0.000167674	0.000819582	0.000354327	MAPK14/MIF/RBP4/IL2/GPI/IL4	6
BP	GO:0032649	regulation of interferon-gamma production	6/157	93/17910	0.000167674	0.000819582	0.000354327	PDE4B/PDE4D/NR1H4/IL2/ABL1/RARA	6
BP	GO:0048010	vascular endothelial growth factor receptor signaling pathway	6/157	93/17910	0.000167674	0.000819582	0.000354327	SRC/MAPK14/KDR/HSP90AA1/PGF/PIK3R1	6
BP	GO:0044270	cellular nitrogen compound catabolic process	16/157	642/17910	0.000167977	0.000819596	0.000354334	CASP3/MAPK14/PDE4B/PDE4D/HSPA8/PPARA/IGF1/PDE5A/NMNAT1/HNMT/GPI/TPI1/INSR/HMOX1/GCK/ACAT1	16
BP	GO:0016486	peptide hormone processing	4/157	32/17910	0.000168782	0.000819596	0.000354334	REN/ACE/CTSG/MME	4
BP	GO:0061384	heart trabecula morphogenesis	4/157	32/17910	0.000168782	0.000819596	0.000354334	TGFBR1/RBP4/TEK/TGFB2	4
BP	GO:0070207	protein homotrimerization	4/157	32/17910	0.000168782	0.000819596	0.000354334	LCN2/MIF/ARG1/OTC	4
BP	GO:0071295	cellular response to vitamin	4/157	32/17910	0.000168782	0.000819596	0.000354334	PIM1/PPARG/MDM2/VDR	4
BP	GO:0097421	liver regeneration	4/157	32/17910	0.000168782	0.000819596	0.000354334	TYMS/EGFR/AURKA/HMOX1	4
BP	GO:1904031	positive regulation of cyclin-dependent protein kinase activity	4/157	32/17910	0.000168782	0.000819596	0.000354334	SRC/ADAM17/EGFR/HSP90AB1	4
BP	GO:0050880	regulation of blood vessel size	7/157	133/17910	0.000171907	0.000833212	0.00036022	EGFR/NOS3/ACE/SOD2/HMGCR/EPHX2/HMOX1	7
BP	GO:0061008	hepaticobiliary system development	7/157	133/17910	0.000171907	0.000833212	0.00036022	TYMS/EGFR/AURKA/ARG1/HMOX1/OTC/ACAT1	7
BP	GO:0007610	behavior	15/157	578/17910	0.00017501	0.000847459	0.00036638	MAPK1/CASP3/BCHE/EGFR/REN/GATM/DPP4/HMGCR/PPARA/GM2A/MME/PSAP/KIT/INSR/HEXB	15
BP	GO:2001235	positive regulation of apoptotic signaling pathway	8/157	178/17910	0.000176625	0.000854481	0.000369415	MAPK8/TGFBR1/LCK/GSK3B/MMP9/S100A9/JAK2/BCL2L1	8
BP	GO:0009635	response to herbicide	3/157	13/17910	0.000177196	0.000854857	0.000369578	LCN2/ARG1/ALAD	3
BP	GO:0071352	cellular response to interleukin-2	3/157	13/17910	0.000177196	0.000854857	0.000369578	SYK/JAK3/IL2	3
BP	GO:0071872	cellular response to epinephrine stimulus	3/157	13/17910	0.000177196	0.000854857	0.000369578	PDE4B/PDE4D/PRKACA	3
BP	GO:0007229	integrin-mediated signaling pathway	6/157	94/17910	0.000177824	0.000855502	0.000369857	SRC/PTPN11/SYK/HCK/ITGAL/ABL1	6
BP	GO:0043255	regulation of carbohydrate biosynthetic process	6/157	94/17910	0.000177824	0.000855502	0.000369857	GSK3B/AKT2/PPARA/IGF1/INSR/GCK	6
BP	GO:2001243	negative regulation of intrinsic apoptotic signaling pathway	6/157	94/17910	0.000177824	0.000855502	0.000369857	SRC/MIF/MDM2/SOD2/MMP9/BCL2L1	6
BP	GO:0009896	positive regulation of catabolic process	12/157	392/17910	0.000179698	0.000862646	0.000372945	APOA2/KDR/HSP90AA1/GSK3B/MDM2/AKT2/PPARA/AURKA/IGF1/INSR/HMOX1/IL4	12
BP	GO:0002260	lymphocyte homeostasis	5/157	60/17910	0.000179808	0.000862646	0.000372945	CASP3/MIF/JAK3/IL2/ABL1	5
BP	GO:1905953	negative regulation of lipid localization	5/157	60/17910	0.000179808	0.000862646	0.000372945	APOA2/PPARG/PTPN11/AKT2/PPARA	5
BP	GO:0035150	regulation of tube size	7/157	134/17910	0.000180066	0.000863086	0.000373136	EGFR/NOS3/ACE/SOD2/HMGCR/EPHX2/HMOX1	7
BP	GO:0007219	Notch signaling pathway	8/157	179/17910	0.000183533	0.000878891	0.000379968	BMP2/ADAM17/EGFR/NR1H4/CDK6/KIT/STAT1/TGFB2	8
BP	GO:0048666	neuron development	21/157	1003/17910	0.000183881	0.000879747	0.000380339	MAPK1/CASP3/SRC/EGFR/PTPN11/HSP90AA1/GSK3B/FGFR1/MDM2/FGFR2/AURKA/DHFR/MAP2K1/IL2/ABL1/HSP90AB1/S100A9/JAK2/GRB2/PIK3R1/TGFB2	21
BP	GO:0006164	purine nucleotide biosynthetic process	10/157	280/17910	0.000184864	0.000883635	0.000382019	NOS3/MTHFD1/PARP1/PPARA/IGF1/GPI/TPI1/INSR/GCK/ACAT1	10
BP	GO:0048011	neurotrophin TRK receptor signaling pathway	4/157	33/17910	0.000190759	0.000909301	0.000393115	CASP3/SRC/PTPN11/GRB2	4
BP	GO:0071353	cellular response to interleukin-4	4/157	33/17910	0.000190759	0.000909301	0.000393115	JAK3/HSP90AB1/ARG1/ALAD	4
BP	GO:2000352	negative regulation of endothelial cell apoptotic process	4/157	33/17910	0.000190759	0.000909301	0.000393115	KDR/ABL1/TEK/IL4	4
BP	GO:0010803	regulation of tumor necrosis factor-mediated signaling pathway	5/157	61/17910	0.000194489	0.000925383	0.000400068	GSTP1/ADAM17/NR1H4/SYK/CASP1	5
BP	GO:2000243	positive regulation of reproductive process	5/157	61/17910	0.000194489	0.000925383	0.000400068	AR/SRC/AURKA/PDE5A/INSR	5
BP	GO:0001558	regulation of cell growth	12/157	396/17910	0.000197327	0.000938027	0.000405534	F2/ADAM17/EGFR/PPARG/TGFBR1/GSK3B/PPARA/IGF1/IL2/ABL1/S100A9/TGFB2	12
BP	GO:0010660	regulation of muscle cell apoptotic process	6/157	96/17910	0.000199579	0.000946998	0.000409413	PPARG/SOD2/HMGCR/IGF1/JAK2/HMOX1	6
BP	GO:0097327	response to antineoplastic agent	6/157	96/17910	0.000199579	0.000946998	0.000409413	EGFR/NR3C1/DHFR/F7/ARG1/HMOX1	6
BP	GO:0006974	cellular response to DNA damage stimulus	18/157	791/17910	0.000201441	0.00095496	0.000412855	MAPK1/CASP3/CHEK1/EGFR/MAPK14/WAS/PTPN11/CDK2/MIF/MDM2/PARP1/AURKA/ABL1/XIAP/GRB2/HMOX1/PIK3R1/BCL2L1	18
BP	GO:0006357	regulation of transcription by RNA polymerase II	38/157	2420/17910	0.000204708	0.00096956	0.000419167	BMP2/AR/ESR1/PGR/NR3C2/CHEK1/EGFR/MAPK14/PPARG/WAS/MET/CDK2/RXRA/HDAC8/FGFR1/MDM2/NR3C1/NR1H4/CDK6/MMP12/PARP1/SOD2/PPARA/FGFR2/IGF1/ELANE/IL2/VDR/ABL1/RARA/XIAP/KIT/HMOX1/PIK3R1/HEXB/STAT1/TGFB2/IL4	38
BP	GO:0043534	blood vessel endothelial cell migration	8/157	182/17910	0.000205603	0.000972026	0.000420233	EPHB4/ADAM17/PPARG/NOS3/KDR/FGFR1/ABL1/HMOX1	8
BP	GO:1903708	positive regulation of hemopoiesis	8/157	182/17910	0.000205603	0.000972026	0.000420233	CA2/MAPK14/SYK/ZAP70/IL2/RARA/STAT1/IL4	8
BP	GO:0007423	sensory organ development	14/157	522/17910	0.000207066	0.000978053	0.000422839	MAPK1/BMP2/EGFR/PTPN11/TGFBR1/RXRA/FGFR1/RBP4/FGFR2/RARB/RARA/PSAP/KIT/TGFB2	14
BP	GO:0046390	ribose phosphate biosynthetic process	10/157	284/17910	0.000207265	0.000978103	0.000422861	DHODH/PYGL/PARP1/PPARA/IGF1/GPI/TPI1/INSR/GCK/ACAT1	10
BP	GO:0043550	regulation of lipid kinase activity	5/157	62/17910	0.000210067	0.000990424	0.000428187	F2/SRC/TEK/KIT/PIK3R1	5
BP	GO:0030038	contractile actin filament bundle assembly	6/157	97/17910	0.000211216	0.000992238	0.000428972	SRC/WAS/MET/TGFBR1/ABL1/PIK3R1	6
BP	GO:0043149	stress fiber assembly	6/157	97/17910	0.000211216	0.000992238	0.000428972	SRC/WAS/MET/TGFBR1/ABL1/PIK3R1	6
BP	GO:0120162	positive regulation of cold-induced thermogenesis	6/157	97/17910	0.000211216	0.000992238	0.000428972	LCN2/IGF1R/GATM/SYK/JAK2/IL4	6
BP	GO:1902882	regulation of response to oxidative stress	6/157	97/17910	0.000211216	0.000992238	0.000428972	MET/MMP3/PARP1/SOD2/DHFR/PSAP	6
BP	GO:0048639	positive regulation of developmental growth	8/157	183/17910	0.000213426	0.00100172	0.000433069	MAPK1/PIM1/MAPK14/FGFR1/ERBB4/FGFR2/IGF1/INSR	8
BP	GO:0031331	positive regulation of cellular catabolic process	11/157	341/17910	0.000214201	0.00100354	0.000433856	KDR/HSP90AA1/GSK3B/MDM2/AKT2/PPARA/AURKA/IGF1/INSR/HMOX1/IL4	11
BP	GO:0032970	regulation of actin filament-based process	11/157	341/17910	0.000214201	0.00100354	0.000433856	WAS/MET/PDE4B/PDE4D/TGFBR1/TNNC1/HCK/ABL1/TEK/GRB2/PIK3R1	11
BP	GO:0007435	salivary gland morphogenesis	4/157	34/17910	0.000214726	0.00100509	0.000434527	EGFR/FGFR1/FGFR2/TGFB2	4
BP	GO:0010675	regulation of cellular carbohydrate metabolic process	7/157	138/17910	0.000215893	0.00100964	0.000436495	SRC/GSK3B/AKT2/PPARA/IGF1/INSR/GCK	7
BP	GO:0071560	cellular response to transforming growth factor beta stimulus	9/157	233/17910	0.000218425	0.00102056	0.000441216	SRC/ADAM17/TGFBR1/NR3C1/PARP1/FGFR2/HSP90AB1/ARG1/TGFB2	9
BP	GO:0050890	cognition	10/157	286/17910	0.000219295	0.00102371	0.000442576	MAPK1/CASP3/BCHE/EGFR/GATM/HMGCR/GM2A/MME/KIT/INSR	10
BP	GO:0007268	chemical synaptic transmission	15/157	591/17910	0.000222456	0.0010366	0.00044815	MAPK1/CA2/BCHE/SRC/EGFR/BACE1/PRKACA/HSPA8/NQO1/GSK3B/ABL1/RARA/MME/JAK2/KIT	15
BP	GO:0098916	anterograde trans-synaptic signaling	15/157	591/17910	0.000222456	0.0010366	0.00044815	MAPK1/CA2/BCHE/SRC/EGFR/BACE1/PRKACA/HSPA8/NQO1/GSK3B/ABL1/RARA/MME/JAK2/KIT	15
BP	GO:0001657	ureteric bud development	6/157	98/17910	0.000223382	0.00103854	0.00044899	BMP2/FGFR1/PGF/FGFR2/RARB/RARA	6
BP	GO:0050848	regulation of calcium-mediated signaling	6/157	98/17910	0.000223382	0.00103854	0.00044899	PDE4D/PRKACA/GSK3B/SYK/IGF1/ZAP70	6
BP	GO:0009214	cyclic nucleotide catabolic process	3/157	14/17910	0.000224074	0.00103854	0.00044899	PDE4B/PDE4D/PDE5A	3
BP	GO:0051770	positive regulation of nitric-oxide synthase biosynthetic process	3/157	14/17910	0.000224074	0.00103854	0.00044899	KDR/JAK2/STAT1	3
BP	GO:0070669	response to interleukin-2	3/157	14/17910	0.000224074	0.00103854	0.00044899	SYK/JAK3/IL2	3
BP	GO:0071391	cellular response to estrogen stimulus	3/157	14/17910	0.000224074	0.00103854	0.00044899	ESR1/MDM2/RARA	3
BP	GO:0045580	regulation of T cell differentiation	7/157	139/17910	0.000225692	0.00104349	0.000451127	SYK/JAK3/ZAP70/IL2/ABL1/RARA/IL4	7
BP	GO:0046637	regulation of alpha-beta T cell differentiation	5/157	63/17910	0.000226577	0.00104349	0.000451127	SYK/JAK3/ZAP70/IL2/RARA	5
BP	GO:0010266	response to vitamin B1	2/157	3/17910	0.000227754	0.00104349	0.000451127	MDM2/ALAD	2
BP	GO:0019087	transformation of host cell by virus	2/157	3/17910	0.000227754	0.00104349	0.000451127	TYMS/INSR	2
BP	GO:0038183	bile acid signaling pathway	2/157	3/17910	0.000227754	0.00104349	0.000451127	NR1H4/VDR	2
BP	GO:0043366	beta selection	2/157	3/17910	0.000227754	0.00104349	0.000451127	SYK/ZAP70	2
BP	GO:0045726	positive regulation of integrin biosynthetic process	2/157	3/17910	0.000227754	0.00104349	0.000451127	AR/TGFB2	2
BP	GO:0060282	positive regulation of oocyte development	2/157	3/17910	0.000227754	0.00104349	0.000451127	AURKA/PDE5A	2
BP	GO:0060523	prostate epithelial cord elongation	2/157	3/17910	0.000227754	0.00104349	0.000451127	ESR1/FGFR2	2
BP	GO:0060748	tertiary branching involved in mammary gland duct morphogenesis	2/157	3/17910	0.000227754	0.00104349	0.000451127	AR/PGR	2
BP	GO:1903660	negative regulation of complement-dependent cytotoxicity	2/157	3/17910	0.000227754	0.00104349	0.000451127	HSP90AB1/IL4	2
BP	GO:1904880	response to hydrogen sulfide	2/157	3/17910	0.000227754	0.00104349	0.000451127	KDR/NQO1	2
BP	GO:1905881	positive regulation of oogenesis	2/157	3/17910	0.000227754	0.00104349	0.000451127	AURKA/PDE5A	2
BP	GO:0051147	regulation of muscle cell differentiation	8/157	185/17910	0.000229808	0.00105197	0.000454795	BMP2/MAPK14/SOD2/PPARA/FGFR2/IGF1/ABL1/KIT	8
BP	GO:0034645	cellular macromolecule biosynthetic process	61/157	4634/17910	0.000232566	0.00106355	0.0004598	MAPK1/BMP2/PIM1/AR/ESR1/PGR/NR3C2/CHEK1/SRC/TYMS/EGFR/MAPK14/PPARG/WAS/MET/MAPK8/CDK2/HSPA8/TGFBR1/RXRA/HSP90AA1/GSK3B/HDAC8/FGFR1/MDM2/NR3C1/NR1H4/CDK6/MMP12/PARP1/AKT2/ERBB4/SOD2/SYK/YARS1/PPARA/FGFR2/JAK3/IGF1/DHFR/MAP2K1/RARB/HCK/ELANE/IL2/VDR/ABL1/RARA/HSP90AB1/S100A9/JAK2/XIAP/KIT/INSR/HMOX1/GCK/PIK3R1/HEXB/STAT1/TGFB2/IL4	61
BP	GO:0010720	positive regulation of cell development	14/157	528/17910	0.000232747	0.00106355	0.0004598	BMP2/PPARG/FGFR1/AURKA/IGF1/PDE5A/MAP2K1/RARB/IL2/ABL1/RARA/MME/S100A9/KIT	14
BP	GO:0017038	protein import	7/157	140/17910	0.000235848	0.00107411	0.000464366	MAPK1/MAPK14/HSPA8/HSP90AA1/MMP12/SYK/PIK3R1	7
BP	GO:0046632	alpha-beta T cell differentiation	6/157	99/17910	0.000236092	0.00107411	0.000464366	SYK/JAK3/ZAP70/IL2/ABL1/RARA	6
BP	GO:0072163	mesonephric epithelium development	6/157	99/17910	0.000236092	0.00107411	0.000464366	BMP2/FGFR1/PGF/FGFR2/RARB/RARA	6
BP	GO:0072164	mesonephric tubule development	6/157	99/17910	0.000236092	0.00107411	0.000464366	BMP2/FGFR1/PGF/FGFR2/RARB/RARA	6
BP	GO:1902106	negative regulation of leukocyte differentiation	6/157	99/17910	0.000236092	0.00107411	0.000464366	CDK6/JAK3/IL2/RARA/PIK3R1/IL4	6
BP	GO:0002685	regulation of leukocyte migration	8/157	186/17910	0.000238377	0.00108355	0.000468449	CYP19A1/ADAM17/MAPK14/MIF/ELANE/F7/LGALS3/HMOX1	8
BP	GO:0007005	mitochondrion organization	13/157	466/17910	0.000240128	0.00108974	0.000471123	MAPK8/DHODH/NOS3/KDR/HSP90AA1/GSK3B/PARP1/ERBB4/SOD2/IGF1/CTSK/MMP9/BCL2L1	13
BP	GO:0001893	maternal placenta development	4/157	35/17910	0.000240788	0.00108974	0.000471123	MAPK1/RXRA/CTSB/VDR	4
BP	GO:0048246	macrophage chemotaxis	4/157	35/17910	0.000240788	0.00108974	0.000471123	CYP19A1/MAPK14/MIF/LGALS3	4
BP	GO:0060416	response to growth hormone	4/157	35/17910	0.000240788	0.00108974	0.000471123	JAK3/F7/JAK2/PIK3R1	4
BP	GO:0090322	regulation of superoxide metabolic process	4/157	35/17910	0.000240788	0.00108974	0.000471123	GSTP1/EGFR/SYK/DHFR	4
BP	GO:0099537	trans-synaptic signaling	15/157	596/17910	0.000243471	0.00110092	0.000475959	MAPK1/CA2/BCHE/SRC/EGFR/BACE1/PRKACA/HSPA8/NQO1/GSK3B/ABL1/RARA/MME/JAK2/KIT	15
BP	GO:0032768	regulation of monooxygenase activity	5/157	64/17910	0.000244056	0.00110261	0.000476688	EGFR/NOS3/HSP90AA1/DHFR/VDR	5
BP	GO:0010657	muscle cell apoptotic process	6/157	100/17910	0.000249366	0.00112562	0.000486634	PPARG/SOD2/HMGCR/IGF1/JAK2/HMOX1	6
BP	GO:0072522	purine-containing compound biosynthetic process	10/157	291/17910	0.000251962	0.00113635	0.000491274	NOS3/MTHFD1/PARP1/PPARA/IGF1/GPI/TPI1/INSR/GCK/ACAT1	10
BP	GO:0007281	germ cell development	9/157	238/17910	0.000255656	0.00115101	0.000497611	SRC/PRKACA/AURKA/IGF1/PDE5A/RARA/KIT/HEXB/BCL2L1	9
BP	GO:0045165	cell fate commitment	9/157	238/17910	0.000255656	0.00115101	0.000497611	BMP2/AR/CASP3/PPARG/TGFBR1/FGFR1/ERBB4/FGFR2/RARA	9
BP	GO:0009156	ribonucleoside monophosphate biosynthetic process	8/157	188/17910	0.000256303	0.00115192	0.000498006	DHODH/PARP1/PPARA/IGF1/GPI/TPI1/INSR/GCK	8
BP	GO:0019722	calcium-mediated signaling	8/157	188/17910	0.000256303	0.00115192	0.000498006	EGFR/PDE4D/PRKACA/KDR/GSK3B/SYK/IGF1/ZAP70	8
BP	GO:0019359	nicotinamide nucleotide biosynthetic process	7/157	142/17910	0.000257263	0.00115424	0.000499009	PPARA/IGF1/NMNAT1/GPI/TPI1/INSR/GCK	7
BP	GO:0019363	pyridine nucleotide biosynthetic process	7/157	142/17910	0.000257263	0.00115424	0.000499009	PPARA/IGF1/NMNAT1/GPI/TPI1/INSR/GCK	7
BP	GO:0009123	nucleoside monophosphate metabolic process	11/157	349/17910	0.000261386	0.00117172	0.000506567	TYMS/DHODH/HSPA8/PARP1/PPARA/IGF1/NMNAT1/GPI/TPI1/INSR/GCK	11
BP	GO:0006687	glycosphingolipid metabolic process	5/157	65/17910	0.000262542	0.00117488	0.000507931	GM2A/ARSA/PSAP/KIT/HEXB	5
BP	GO:0045428	regulation of nitric oxide biosynthetic process	5/157	65/17910	0.000262542	0.00117488	0.000507931	HSP90AA1/MMP8/HSP90AB1/JAK2/INSR	5
BP	GO:0071559	response to transforming growth factor beta	9/157	239/17910	0.0002637	0.00117904	0.000509732	SRC/ADAM17/TGFBR1/NR3C1/PARP1/FGFR2/HSP90AB1/ARG1/TGFB2	9
BP	GO:0045934	negative regulation of nucleobase-containing compound metabolic process	25/157	1342/17910	0.000264973	0.00118371	0.000511752	BMP2/AR/ESR1/SRC/MAPK14/PPARG/CDK2/HSPA8/RXRA/HDAC8/FGFR1/MDM2/NR3C1/NR1H4/CDK6/MMP12/PARP1/PPARA/FGFR2/ELANE/VDR/NMNAT1/RARA/STAT1/IL4	25
BP	GO:0044242	cellular lipid catabolic process	8/157	189/17910	0.000265671	0.00118581	0.000512658	APOA2/AKT2/PPARA/PIK3CG/GM2A/PSAP/ACADM/HEXB	8
BP	GO:0099536	synaptic signaling	15/157	601/17910	0.000266183	0.00118606	0.000512767	MAPK1/CA2/BCHE/SRC/EGFR/BACE1/PRKACA/HSPA8/NQO1/GSK3B/ABL1/RARA/MME/JAK2/KIT	15
BP	GO:0051493	regulation of cytoskeleton organization	13/157	471/17910	0.000266184	0.00118606	0.000512767	MAPK1/CHEK1/WAS/MET/TGFBR1/GSK3B/AURKA/HCK/ABL1/TEK/S100A9/GRB2/PIK3R1	13
BP	GO:0106106	cold-induced thermogenesis	7/157	143/17910	0.000268543	0.00118963	0.000514312	LCN2/ADAM17/IGF1R/GATM/SYK/JAK2/IL4	7
BP	GO:0120161	regulation of cold-induced thermogenesis	7/157	143/17910	0.000268543	0.00118963	0.000514312	LCN2/ADAM17/IGF1R/GATM/SYK/JAK2/IL4	7
BP	GO:0003156	regulation of animal organ formation	4/157	36/17910	0.000269049	0.00118963	0.000514312	BMP2/PIM1/AR/FGFR1	4
BP	GO:0010742	macrophage derived foam cell differentiation	4/157	36/17910	0.000269049	0.00118963	0.000514312	PPARG/PLA2G2A/PPARA/STAT1	4
BP	GO:0045911	positive regulation of DNA recombination	4/157	36/17910	0.000269049	0.00118963	0.000514312	WAS/PARP1/IL2/IL4	4
BP	GO:0046825	regulation of protein export from nucleus	4/157	36/17910	0.000269049	0.00118963	0.000514312	PTPN11/PRKACA/GSK3B/MDM2	4
BP	GO:0070670	response to interleukin-4	4/157	36/17910	0.000269049	0.00118963	0.000514312	JAK3/HSP90AB1/ARG1/ALAD	4
BP	GO:0090077	foam cell differentiation	4/157	36/17910	0.000269049	0.00118963	0.000514312	PPARG/PLA2G2A/PPARA/STAT1	4
BP	GO:0090218	positive regulation of lipid kinase activity	4/157	36/17910	0.000269049	0.00118963	0.000514312	F2/SRC/TEK/KIT	4
BP	GO:0097006	regulation of plasma lipoprotein particle levels	6/157	102/17910	0.000277671	0.00122425	0.000529279	ALB/APOA2/PRKACA/PLA2G2A/NR1H4/HMOX1	6
BP	GO:0003417	growth plate cartilage development	3/157	15/17910	0.000278293	0.00122425	0.000529279	MMP13/RARB/RARA	3
BP	GO:0019377	glycolipid catabolic process	3/157	15/17910	0.000278293	0.00122425	0.000529279	GM2A/PSAP/HEXB	3
BP	GO:0035635	entry of bacterium into host cell	3/157	15/17910	0.000278293	0.00122425	0.000529279	SRC/MET/GRB2	3
BP	GO:0046321	positive regulation of fatty acid oxidation	3/157	15/17910	0.000278293	0.00122425	0.000529279	PPARG/AKT2/PPARA	3
BP	GO:2001028	positive regulation of endothelial cell chemotaxis	3/157	15/17910	0.000278293	0.00122425	0.000529279	MET/KDR/FGFR1	3
BP	GO:0010212	response to ionizing radiation	7/157	144/17910	0.000280218	0.00123152	0.00053242	CASP3/MAPK14/MDM2/PARP1/GRB2/ALAD/BCL2L1	7
BP	GO:0042180	cellular ketone metabolic process	9/157	241/17910	0.00028042	0.00123152	0.00053242	BMP2/CYP19A1/PPARG/NQO1/NR1H4/AKT2/HMGCR/PPARA/TPI1	9
BP	GO:0000271	polysaccharide biosynthetic process	5/157	66/17910	0.000282073	0.00123564	0.000534203	GSK3B/AKT2/IGF1/INSR/GCK	5
BP	GO:0061035	regulation of cartilage development	5/157	66/17910	0.000282073	0.00123564	0.000534203	BMP2/TGFBR1/CTSK/RARB/RARA	5
BP	GO:1905207	regulation of cardiocyte differentiation	5/157	66/17910	0.000282073	0.00123564	0.000534203	BMP2/EGFR/PPARA/IGF1/TGFB2	5
BP	GO:0072525	pyridine-containing compound biosynthetic process	7/157	145/17910	0.000292297	0.00127913	0.000553002	PPARA/IGF1/NMNAT1/GPI/TPI1/INSR/GCK	7
BP	GO:0032091	negative regulation of protein binding	6/157	103/17910	0.000292738	0.00127913	0.000553002	MET/MAPK8/GSK3B/ACE/PPARA/AURKA	6
BP	GO:0071887	leukocyte apoptotic process	6/157	103/17910	0.000292738	0.00127913	0.000553002	CASP3/ADAM17/MIF/JAK3/IL2/LGALS3	6
BP	GO:0006733	oxidoreduction coenzyme metabolic process	8/157	192/17910	0.000295472	0.00128999	0.000557696	HMGCR/PPARA/IGF1/NMNAT1/GPI/TPI1/INSR/GCK	8
BP	GO:0045124	regulation of bone resorption	4/157	37/17910	0.000299615	0.00130588	0.000564567	CA2/SRC/EGFR/SYK	4
BP	GO:0046006	regulation of activated T cell proliferation	4/157	37/17910	0.000299615	0.00130588	0.000564567	CASP3/IGF1/IL2/ARG1	4
BP	GO:0006816	calcium ion transport	12/157	415/17910	0.000302675	0.00131811	0.000569854	F2/PDE4B/PDE4D/ANXA5/NOS3/PRKACA/LCK/PIK3CG/VDR/ABL1/LGALS3/GCK	12
BP	GO:0016331	morphogenesis of embryonic epithelium	7/157	146/17910	0.000304791	0.00132621	0.000573357	AR/PRKACA/MTHFD1/FGFR2/ABL1/RARA/TGFB2	7
BP	GO:0097164	ammonium ion metabolic process	8/157	193/17910	0.000305992	0.00133032	0.000575134	APOA2/MAOB/BCHE/PLA2G2A/HNMT/ACADM/TGFB2/MAOA	8
BP	GO:0050868	negative regulation of T cell activation	6/157	104/17910	0.00030844	0.00133984	0.000579251	CASP3/JAK3/PDE5A/IL2/ARG1/LGALS3	6
BP	GO:0042742	defense response to bacterium	9/157	245/17910	0.000316502	0.00137371	0.000593893	LCN2/F2/ADAM17/PLA2G2A/NR1H4/SYK/CTSG/ELANE/S100A9	9
BP	GO:0022402	cell cycle process	24/157	1280/17910	0.000324326	0.0014065	0.000608066	CHEK1/ADAM17/TYMS/EGFR/CDK2/PRKACA/TGFBR1/MIF/HSP90AA1/HDAC8/FGFR1/MDM2/CDK6/AKT2/AURKA/IGF1/DHFR/MAP2K1/ABL1/HSP90AB1/INSR/BCL2L1/TGFB2/ABCB1	24
BP	GO:0051341	regulation of oxidoreductase activity	6/157	105/17910	0.000324796	0.00140736	0.000608439	EGFR/NOS3/HSP90AA1/DHFR/VDR/ABL1	6
BP	GO:0007431	salivary gland development	4/157	38/17910	0.000332593	0.00143874	0.000622008	EGFR/FGFR1/FGFR2/TGFB2	4
BP	GO:0016572	histone phosphorylation	4/157	38/17910	0.000332593	0.00143874	0.000622008	CHEK1/CDK2/AURKA/JAK2	4
BP	GO:0032269	negative regulation of cellular protein metabolic process	21/157	1049/17910	0.000336845	0.00145592	0.000629435	GSTP1/CASP3/F2/SRC/TYMS/IGF1R/PDE4D/MIF/GSK3B/HDAC8/MDM2/HMGCR/DHFR/IL2/ABL1/RARA/MMP9/HSP90AB1/LGALS3/XIAP/ALAD	21
BP	GO:0045780	positive regulation of bone resorption	3/157	16/17910	0.000340316	0.0014624	0.000632236	CA2/EGFR/SYK	3
BP	GO:0046852	positive regulation of bone remodeling	3/157	16/17910	0.000340316	0.0014624	0.000632236	CA2/EGFR/SYK	3
BP	GO:0055012	ventricular cardiac muscle cell differentiation	3/157	16/17910	0.000340316	0.0014624	0.000632236	RXRA/RARB/RARA	3
BP	GO:0055119	relaxation of cardiac muscle	3/157	16/17910	0.000340316	0.0014624	0.000632236	PDE4B/PDE4D/PDE5A	3
BP	GO:0071871	response to epinephrine	3/157	16/17910	0.000340316	0.0014624	0.000632236	PDE4B/PDE4D/PRKACA	3
BP	GO:0097067	cellular response to thyroid hormone stimulus	3/157	16/17910	0.000340316	0.0014624	0.000632236	CTSB/CTSS/KIT	3
BP	GO:2000251	positive regulation of actin cytoskeleton reorganization	3/157	16/17910	0.000340316	0.0014624	0.000632236	HCK/ABL1/TEK	3
BP	GO:0019730	antimicrobial humoral response	6/157	106/17910	0.000341823	0.00146524	0.000633462	LCN2/F2/PLA2G2A/CTSG/ELANE/S100A9	6
BP	GO:0021761	limbic system development	6/157	106/17910	0.000341823	0.00146524	0.000633462	CASP3/GSK3B/FGFR1/CDK6/FGFR2/RARA	6
BP	GO:0043502	regulation of muscle adaptation	6/157	106/17910	0.000341823	0.00146524	0.000633462	NOS3/TNNC1/PARP1/PPARA/IGF1/PDE5A	6
BP	GO:0035264	multicellular organism growth	7/157	149/17910	0.000344869	0.00147707	0.000638579	AR/PTPN11/PDE4D/FGFR2/IGF1/RARB/RARA	7
BP	GO:0043086	negative regulation of catalytic activity	17/157	756/17910	0.000350111	0.00149829	0.000647751	APOA2/GSTP1/CASP3/SRC/PPARG/IGF1R/ANXA5/NOS3/NQO1/GSK3B/MDM2/HMGCR/ABL1/MMP9/LGALS3/XIAP/TGFB2	17
BP	GO:0006754	ATP biosynthetic process	7/157	150/17910	0.000359129	0.00153435	0.000663342	PARP1/PPARA/IGF1/GPI/TPI1/INSR/GCK	7
BP	GO:0090316	positive regulation of intracellular protein transport	7/157	150/17910	0.000359129	0.00153435	0.000663342	MAPK1/MAPK14/PRKACA/GSK3B/MDM2/AKT2/PIK3R1	7
BP	GO:1904659	glucose transmembrane transport	6/157	107/17910	0.000359542	0.00153485	0.000663558	MAPK14/PTPN11/AKT2/IGF1/INSR/PIK3R1	6
BP	GO:0006366	transcription by RNA polymerase II	39/157	2581/17910	0.000365708	0.00155989	0.000674384	BMP2/AR/ESR1/PGR/NR3C2/CHEK1/EGFR/MAPK14/PPARG/WAS/MET/CDK2/RXRA/HDAC8/FGFR1/MDM2/NR3C1/NR1H4/CDK6/MMP12/PARP1/SOD2/PPARA/FGFR2/IGF1/RARB/ELANE/IL2/VDR/ABL1/RARA/XIAP/KIT/HMOX1/PIK3R1/HEXB/STAT1/TGFB2/IL4	39
BP	GO:0006195	purine nucleotide catabolic process	4/157	39/17910	0.000368092	0.00156236	0.000675451	PDE4B/PDE4D/PDE5A/ACAT1	4
BP	GO:0009268	response to pH	4/157	39/17910	0.000368092	0.00156236	0.000675451	CA2/SRC/TTPA/CTSS	4
BP	GO:0017145	stem cell division	4/157	39/17910	0.000368092	0.00156236	0.000675451	FGFR1/FGFR2/KIT/TGFB2	4
BP	GO:0033146	regulation of intracellular estrogen receptor signaling pathway	4/157	39/17910	0.000368092	0.00156236	0.000675451	AR/ESR1/SRC/PARP1	4
BP	GO:0038179	neurotrophin signaling pathway	4/157	39/17910	0.000368092	0.00156236	0.000675451	CASP3/SRC/PTPN11/GRB2	4
BP	GO:2000826	regulation of heart morphogenesis	4/157	39/17910	0.000368092	0.00156236	0.000675451	BMP2/PIM1/TGFBR1/TGFB2	4
BP	GO:0030278	regulation of ossification	8/157	199/17910	0.000375734	0.00159219	0.000688349	MAPK1/BMP2/MAPK14/PRKACA/CDK6/FGFR2/IGF1/TGFB2	8
BP	GO:0090276	regulation of peptide hormone secretion	8/157	199/17910	0.000375734	0.00159219	0.000688349	EGFR/PTPN11/DPP4/RBP4/NR1H4/HMGCR/JAK2/GCK	8
BP	GO:0007346	regulation of mitotic cell cycle	15/157	622/17910	0.000382742	0.00162057	0.000700615	CHEK1/ADAM17/EGFR/PTPN11/CDK2/PRKACA/HSP90AA1/FGFR1/MDM2/CDK6/AURKA/IGF1/ABL1/INSR/BCL2L1	15
BP	GO:0030162	regulation of proteolysis	17/157	762/17910	0.000383331	0.00162174	0.000701122	F2/CFB/SRC/MAPK14/PPARG/PRKACA/LCK/GSK3B/MDM2/AURKA/MMP9/HSP90AB1/S100A9/JAK2/XIAP/ALAD/CASP1	17
BP	GO:1990845	adaptive thermogenesis	7/157	152/17910	0.000389066	0.00164466	0.000711032	LCN2/ADAM17/IGF1R/GATM/SYK/JAK2/IL4	7
BP	GO:0010564	regulation of cell cycle process	17/157	764/17910	0.000394996	0.00166837	0.000721281	CHEK1/ADAM17/EGFR/CDK2/PRKACA/MIF/HSP90AA1/HDAC8/FGFR1/MDM2/CDK6/AKT2/AURKA/IGF1/HSP90AB1/INSR/BCL2L1	17
BP	GO:0001960	negative regulation of cytokine-mediated signaling pathway	5/157	71/17910	0.000396759	0.00167038	0.000722149	GSTP1/PPARG/NR1H4/MMP12/ARG1	5
BP	GO:0034637	cellular carbohydrate biosynthetic process	5/157	71/17910	0.000396759	0.00167038	0.000722149	GSK3B/AKT2/IGF1/INSR/GCK	5
BP	GO:0042100	B cell proliferation	5/157	71/17910	0.000396759	0.00167038	0.000722149	CASP3/MIF/IL2/ABL1/IL4	5
BP	GO:0070664	negative regulation of leukocyte proliferation	5/157	71/17910	0.000396759	0.00167038	0.000722149	GSTP1/CASP3/PDE5A/IL2/ARG1	5
BP	GO:1900371	regulation of purine nucleotide biosynthetic process	6/157	109/17910	0.000397131	0.00167059	0.000722242	NOS3/PARP1/PPARA/IGF1/INSR/GCK	6
BP	GO:0034613	cellular protein localization	27/157	1543/17910	0.000398338	0.00167431	0.00072385	MAPK1/AR/ESR1/F2/SRC/EGFR/MAPK14/PTPN11/MAPK8/PRKACA/HSPA8/HSP90AA1/GSK3B/HDAC8/MDM2/MMP12/PARP1/AKT2/ERBB4/SYK/EPHX2/AURKA/ITGAL/HSP90AB1/LGALS3/PIK3R1/BCL2L1	27
BP	GO:0007420	brain development	16/157	694/17910	0.000400529	0.00168216	0.000727242	BMP2/CASP3/MAOB/SRC/EGFR/PTPN11/GSK3B/FGFR1/CDK6/ERBB4/FGFR2/MAP2K1/RARB/ABL1/RARA/ACAT1	16
BP	GO:2001020	regulation of response to DNA damage stimulus	8/157	201/17910	0.00040167	0.00168558	0.000728724	CHEK1/EGFR/WAS/MIF/MDM2/PARP1/ABL1/BCL2L1	8
BP	GO:0050729	positive regulation of inflammatory response	7/157	153/17910	0.000404766	0.00169721	0.000733749	EGFR/PLA2G2A/MMP8/PIK3CG/IL2/S100A9/JAK2	7
BP	GO:0050832	defense response to fungus	4/157	40/17910	0.00040622	0.00170055	0.000735196	CTSG/ELANE/S100A9/ARG1	4
BP	GO:1902893	regulation of pri-miRNA transcription by RNA polymerase II	4/157	40/17910	0.00040622	0.00170055	0.000735196	BMP2/NR3C1/PPARA/TGFB2	4
BP	GO:0030540	female genitalia development	3/157	17/17910	0.000410589	0.00171332	0.000740714	ESR1/CYP19A1/RBP4	3
BP	GO:0046514	ceramide catabolic process	3/157	17/17910	0.000410589	0.00171332	0.000740714	GM2A/PSAP/HEXB	3
BP	GO:0060438	trachea development	3/157	17/17910	0.000410589	0.00171332	0.000740714	MAPK1/MAP2K1/RARA	3
BP	GO:2000641	regulation of early endosome to late endosome transport	3/157	17/17910	0.000410589	0.00171332	0.000740714	MAPK1/SRC/MAP2K1	3
BP	GO:0006096	glycolytic process	6/157	110/17910	0.000417042	0.00173606	0.000750546	PPARA/IGF1/GPI/TPI1/INSR/GCK	6
BP	GO:0010811	positive regulation of cell-substrate adhesion	6/157	110/17910	0.000417042	0.00173606	0.000750546	KDR/GSK3B/CDK6/ABL1/TEK/JAK2	6
BP	GO:0030808	regulation of nucleotide biosynthetic process	6/157	110/17910	0.000417042	0.00173606	0.000750546	NOS3/PARP1/PPARA/IGF1/INSR/GCK	6
BP	GO:0007204	positive regulation of cytosolic calcium ion concentration	9/157	255/17910	0.000423808	0.00176281	0.000762111	ESR1/F2/PDE4D/PRKACA/LCK/PIK3CG/IL2/ABL1/JAK2	9
BP	GO:0070727	cellular macromolecule localization	27/157	1550/17910	0.000427622	0.00177725	0.000768353	MAPK1/AR/ESR1/F2/SRC/EGFR/MAPK14/PTPN11/MAPK8/PRKACA/HSPA8/HSP90AA1/GSK3B/HDAC8/MDM2/MMP12/PARP1/AKT2/ERBB4/SYK/EPHX2/AURKA/ITGAL/HSP90AB1/LGALS3/PIK3R1/BCL2L1	27
BP	GO:0071695	anatomical structure maturation	7/157	155/17910	0.000437686	0.00181633	0.000785249	BMP2/PGR/TYMS/AURKA/IGF1/MMP2/TGFB2	7
BP	GO:0006757	ATP generation from ADP	6/157	111/17910	0.000437725	0.00181633	0.000785249	PPARA/IGF1/GPI/TPI1/INSR/GCK	6
BP	GO:0030900	forebrain development	11/157	371/17910	0.000438627	0.00181862	0.00078624	BMP2/CASP3/SRC/EGFR/GSK3B/FGFR1/CDK6/ERBB4/FGFR2/RARB/RARA	11
BP	GO:0002639	positive regulation of immunoglobulin production	4/157	41/17910	0.000447086	0.00184926	0.000799486	RBP4/IL2/GPI/IL4	4
BP	GO:0019048	modulation by virus of host morphology or physiology	4/157	41/17910	0.000447086	0.00184926	0.000799486	TYMS/RXRA/INSR/BCL2L1	4
BP	GO:1904706	negative regulation of vascular smooth muscle cell proliferation	4/157	41/17910	0.000447086	0.00184926	0.000799486	GSTP1/PPARG/SOD2/HMOX1	4
BP	GO:0003208	cardiac ventricle morphogenesis	5/157	73/17910	0.000451336	0.00185989	0.000804082	TGFBR1/RXRA/TNNC1/FGFR2/TGFB2	5
BP	GO:0000904	cell morphogenesis involved in differentiation	15/157	632/17910	0.000452181	0.00185989	0.000804082	MAPK1/AR/CASP3/SRC/PTPN11/MET/HSP90AA1/GSK3B/FGFR2/MAP2K1/ABL1/TEK/HSP90AB1/GRB2/PIK3R1	15
BP	GO:0007598	blood coagulation, extrinsic pathway	2/157	4/17910	0.000452881	0.00185989	0.000804082	F10/F7	2
BP	GO:0021769	orbitofrontal cortex development	2/157	4/17910	0.000452881	0.00185989	0.000804082	FGFR1/FGFR2	2
BP	GO:0033594	response to hydroxyisoflavone	2/157	4/17910	0.000452881	0.00185989	0.000804082	EGFR/F7	2
BP	GO:0045113	regulation of integrin biosynthetic process	2/157	4/17910	0.000452881	0.00185989	0.000804082	AR/TGFB2	2
BP	GO:0060737	prostate gland morphogenetic growth	2/157	4/17910	0.000452881	0.00185989	0.000804082	ESR1/FGFR2	2
BP	GO:0090170	regulation of Golgi inheritance	2/157	4/17910	0.000452881	0.00185989	0.000804082	MAPK1/MAP2K1	2
BP	GO:1990966	ATP generation from poly-ADP-D-ribose	2/157	4/17910	0.000452881	0.00185989	0.000804082	PARP1/NMNAT1	2
BP	GO:0008645	hexose transmembrane transport	6/157	112/17910	0.000459199	0.00188286	0.000814012	MAPK14/PTPN11/AKT2/IGF1/INSR/PIK3R1	6
BP	GO:0030218	erythrocyte differentiation	6/157	112/17910	0.000459199	0.00188286	0.000814012	CASP3/MAPK14/CDK6/JAK2/KIT/STAT1	6
BP	GO:0010506	regulation of autophagy	10/157	314/17910	0.000459639	0.00188318	0.000814148	CASP3/MET/MAPK8/PRKACA/KDR/GSK3B/ABL1/PSAP/HMOX1/IL4	10
BP	GO:0030193	regulation of blood coagulation	5/157	74/17910	0.000480657	0.00196774	0.000850706	F2/NOS3/SYK/F7/F11	5
BP	GO:0071482	cellular response to light stimulus	6/157	113/17910	0.000481486	0.00196958	0.000851502	CHEK1/MDM2/PARP1/AKT2/MME/PIK3R1	6
BP	GO:1901215	negative regulation of neuron death	8/157	207/17910	0.000488346	0.00199607	0.000862954	GSK3B/SOD2/PPARA/NMNAT1/HSP90AB1/JAK2/HMOX1/BCL2L1	8
BP	GO:0051023	regulation of immunoglobulin secretion	3/157	18/17910	0.000489546	0.00199626	0.000863036	RBP4/IL2/GPI	3
BP	GO:0060749	mammary gland alveolus development	3/157	18/17910	0.000489546	0.00199626	0.000863036	AR/ESR1/ERBB4	3
BP	GO:0061377	mammary gland lobule development	3/157	18/17910	0.000489546	0.00199626	0.000863036	AR/ESR1/ERBB4	3
BP	GO:0002285	lymphocyte activation involved in immune response	7/157	158/17910	0.000491043	0.00199922	0.000864318	JAK3/ITGAL/IL2/ABL1/RARA/LGALS3/IL4	7
BP	GO:0043535	regulation of blood vessel endothelial cell migration	7/157	158/17910	0.000491043	0.00199922	0.000864318	ADAM17/PPARG/NOS3/KDR/FGFR1/ABL1/HMOX1	7
BP	GO:0015749	monosaccharide transmembrane transport	6/157	114/17910	0.000504607	0.00205122	0.0008868	MAPK14/PTPN11/AKT2/IGF1/INSR/PIK3R1	6
BP	GO:0042866	pyruvate biosynthetic process	6/157	114/17910	0.000504607	0.00205122	0.0008868	PPARA/IGF1/GPI/TPI1/INSR/GCK	6
BP	GO:0009206	purine ribonucleoside triphosphate biosynthetic process	7/157	159/17910	0.000509938	0.00207127	0.000895468	PARP1/PPARA/IGF1/GPI/TPI1/INSR/GCK	7
BP	GO:1900046	regulation of hemostasis	5/157	75/17910	0.000511388	0.00207392	0.000896612	F2/NOS3/SYK/F7/F11	5
BP	GO:1903201	regulation of oxidative stress-induced cell death	5/157	75/17910	0.000511388	0.00207392	0.000896612	MET/MMP3/PARP1/SOD2/PSAP	5
BP	GO:0009145	purine nucleoside triphosphate biosynthetic process	7/157	160/17910	0.000529408	0.00214532	0.000927481	PARP1/PPARA/IGF1/GPI/TPI1/INSR/GCK	7
BP	GO:0006775	fat-soluble vitamin metabolic process	4/157	43/17910	0.000537476	0.00217293	0.000939415	GC/TTPA/FGFR1/VDR	4
BP	GO:0035094	response to nicotine	4/157	43/17910	0.000537476	0.00217293	0.000939415	MAPK1/CASP3/PPARA/HMOX1	4
BP	GO:0071364	cellular response to epidermal growth factor stimulus	4/157	43/17910	0.000537476	0.00217293	0.000939415	GSTP1/EGFR/PTPN11/ERBB4	4
BP	GO:0003281	ventricular septum development	5/157	76/17910	0.000543574	0.00219587	0.000949335	NOS3/TGFBR1/MDM2/FGFR2/TGFB2	5
BP	GO:0034219	carbohydrate transmembrane transport	6/157	116/17910	0.000553436	0.00223397	0.000965807	MAPK14/PTPN11/AKT2/IGF1/INSR/PIK3R1	6
BP	GO:0031589	cell-substrate adhesion	10/157	322/17910	0.000559018	0.00225475	0.00097479	SRC/KDR/GSK3B/CDK6/MMP12/ITGAL/ABL1/TEK/JAK2/PIK3R1	10
BP	GO:0051649	establishment of localization in cell	31/157	1919/17910	0.000559457	0.00225477	0.000974797	MAPK1/F2/SRC/MAPK14/WAS/PTPN11/MAPK8/BACE1/PDE4D/PRKACA/HSPA8/F10/LCK/HSP90AA1/GSK3B/TNNC1/MDM2/NR1H4/MMP12/AKT2/HMGCR/SYK/EPHX2/PIK3CG/MAP2K1/SERPINA1/F7/ABL1/KIT/HMOX1/PIK3R1	31
BP	GO:0007178	transmembrane receptor protein serine/threonine kinase signaling pathway	10/157	323/17910	0.000572606	0.00230597	0.000996934	BMP2/SRC/ADAM17/MAPK14/TGFBR1/PARP1/ABL1/HSP90AB1/XIAP/TGFB2	10
BP	GO:0034644	cellular response to UV	5/157	77/17910	0.000577259	0.00230999	0.000998672	CHEK1/MDM2/PARP1/MME/PIK3R1	5
BP	GO:0051851	modification by host of symbiont morphology or physiology	5/157	77/17910	0.000577259	0.00230999	0.000998672	F2/HSPA8/CTSG/ELANE/ARG1	5
BP	GO:0060761	negative regulation of response to cytokine stimulus	5/157	77/17910	0.000577259	0.00230999	0.000998672	GSTP1/PPARG/NR1H4/MMP12/ARG1	5
BP	GO:0071260	cellular response to mechanical stimulus	5/157	77/17910	0.000577259	0.00230999	0.000998672	CHEK1/EGFR/PTPN11/MAPK8/CASP1	5
BP	GO:0031281	positive regulation of cyclase activity	3/157	19/17910	0.000577609	0.00230999	0.000998672	MAPK14/MAPK8/NOS3	3
BP	GO:0046653	tetrahydrofolate metabolic process	3/157	19/17910	0.000577609	0.00230999	0.000998672	TYMS/MTHFD1/DHFR	3
BP	GO:1903798	regulation of production of miRNAs involved in gene silencing by miRNA	3/157	19/17910	0.000577609	0.00230999	0.000998672	ESR1/EGFR/MAP2K1	3
BP	GO:1905288	vascular associated smooth muscle cell apoptotic process	3/157	19/17910	0.000577609	0.00230999	0.000998672	PPARG/SOD2/IGF1	3
BP	GO:1905459	regulation of vascular associated smooth muscle cell apoptotic process	3/157	19/17910	0.000577609	0.00230999	0.000998672	PPARG/SOD2/IGF1	3
BP	GO:0001704	formation of primary germ layer	6/157	117/17910	0.000579189	0.00231453	0.00100063	PRKACA/FGFR1/MMP8/FGFR2/MMP9/MMP2	6
BP	GO:0010629	negative regulation of gene expression	35/157	2278/17910	0.00058512	0.00233643	0.0010101	BMP2/AR/ESR1/PGR/SRC/TYMS/EGFR/MAPK14/PPARG/CDK2/HSPA8/KDR/RXRA/MIF/HDAC8/FGFR1/MMP8/MDM2/NR3C1/ACE/NR1H4/CDK6/MMP12/PARP1/PPARA/FGFR2/IGF1/DHFR/MAP2K1/ELANE/VDR/RARA/STAT1/TGFB2/IL4	35
BP	GO:0042398	cellular modified amino acid biosynthetic process	4/157	44/17910	0.000587221	0.00233942	0.0010114	MTHFD1/GATM/DHFR/ACADM	4
BP	GO:0071827	plasma lipoprotein particle organization	4/157	44/17910	0.000587221	0.00233942	0.0010114	ALB/APOA2/PRKACA/PLA2G2A	4
BP	GO:0072523	purine-containing compound catabolic process	4/157	44/17910	0.000587221	0.00233942	0.0010114	PDE4B/PDE4D/PDE5A/ACAT1	4
BP	GO:0002695	negative regulation of leukocyte activation	7/157	163/17910	0.000591394	0.00235424	0.0010178	CASP3/JAK3/PDE5A/IL2/ARG1/LGALS3/HMOX1	7
BP	GO:0032760	positive regulation of tumor necrosis factor production	5/157	78/17910	0.000612487	0.00243394	0.00105226	PTPN11/MIF/MMP8/JAK2/PIK3R1	5
BP	GO:0006937	regulation of muscle contraction	7/157	164/17910	0.000613291	0.00243394	0.00105226	PDE4B/PDE4D/PRKACA/TNNC1/PIK3CG/PDE5A/KIT	7
BP	GO:0009201	ribonucleoside triphosphate biosynthetic process	7/157	164/17910	0.000613291	0.00243394	0.00105226	PARP1/PPARA/IGF1/GPI/TPI1/INSR/GCK	7
BP	GO:0045619	regulation of lymphocyte differentiation	7/157	164/17910	0.000613291	0.00243394	0.00105226	SYK/JAK3/ZAP70/IL2/ABL1/RARA/IL4	7
BP	GO:0022412	cellular process involved in reproduction in multicellular organism	10/157	326/17910	0.000615022	0.00243895	0.00105442	SRC/PRKACA/TGFBR1/AURKA/IGF1/PDE5A/RARA/KIT/HEXB/BCL2L1	10
BP	GO:0010463	mesenchymal cell proliferation	4/157	45/17910	0.000640149	0.00253086	0.00109416	BMP2/FGFR1/FGFR2/STAT1	4
BP	GO:0046850	regulation of bone remodeling	4/157	45/17910	0.000640149	0.00253086	0.00109416	CA2/SRC/EGFR/SYK	4
BP	GO:0050922	negative regulation of chemotaxis	4/157	45/17910	0.000640149	0.00253086	0.00109416	GSTP1/CYP19A1/MIF/ELANE	4
BP	GO:0060412	ventricular septum morphogenesis	4/157	45/17910	0.000640149	0.00253086	0.00109416	NOS3/TGFBR1/FGFR2/TGFB2	4
BP	GO:0033365	protein localization to organelle	17/157	798/17910	0.000645956	0.00255187	0.00110324	MAPK1/ESR1/F2/SRC/MAPK14/MAPK8/HSPA8/HSP90AA1/GSK3B/HDAC8/MDM2/MMP12/PARP1/SYK/EPHX2/AURKA/PIK3R1	17
BP	GO:0010833	telomere maintenance via telomere lengthening	5/157	79/17910	0.000649302	0.00255925	0.00110643	MAPK1/SRC/HSP90AA1/PARP1/HSP90AB1	5
BP	GO:0050818	regulation of coagulation	5/157	79/17910	0.000649302	0.00255925	0.00110643	F2/NOS3/SYK/F7/F11	5
BP	GO:1900034	regulation of cellular response to heat	5/157	79/17910	0.000649302	0.00255925	0.00110643	MAPK1/HSPA8/HSP90AA1/GSK3B/HSP90AB1	5
BP	GO:0070838	divalent metal ion transport	12/157	454/17910	0.000673419	0.00265229	0.00114666	F2/PDE4B/PDE4D/ANXA5/NOS3/PRKACA/LCK/PIK3CG/VDR/ABL1/LGALS3/GCK	12
BP	GO:0046628	positive regulation of insulin receptor signaling pathway	3/157	20/17910	0.000675184	0.00265723	0.00114879	SRC/PTPN11/NR1H4	3
BP	GO:0033209	tumor necrosis factor-mediated signaling pathway	7/157	167/17910	0.000682872	0.00268341	0.00116011	GSTP1/ADAM17/NR1H4/SYK/JAK2/STAT1/CASP1	7
BP	GO:0048469	cell maturation	7/157	167/17910	0.000682872	0.00268341	0.00116011	PGR/TYMS/PPARG/REN/PRKACA/FGFR1/AURKA	7
BP	GO:0009161	ribonucleoside monophosphate metabolic process	10/157	331/17910	0.000691482	0.00271171	0.00117234	DHODH/HSPA8/PARP1/PPARA/IGF1/NMNAT1/GPI/TPI1/INSR/GCK	10
BP	GO:0046031	ADP metabolic process	6/157	121/17910	0.000691639	0.00271171	0.00117234	PPARA/IGF1/GPI/TPI1/INSR/GCK	6
BP	GO:0055007	cardiac muscle cell differentiation	6/157	121/17910	0.000691639	0.00271171	0.00117234	BMP2/RXRA/PPARA/IGF1/RARB/RARA	6
BP	GO:0048538	thymus development	4/157	46/17910	0.000696373	0.00272615	0.00117859	MAPK1/TGFBR1/MAP2K1/ABL1	4
BP	GO:0060711	labyrinthine layer development	4/157	46/17910	0.000696373	0.00272615	0.00117859	MAPK1/FGFR2/MAP2K1/GRB2	4
BP	GO:0007409	axonogenesis	11/157	393/17910	0.000707394	0.00276721	0.00119634	MAPK1/SRC/PTPN11/HSP90AA1/GSK3B/FGFR2/MAP2K1/ABL1/HSP90AB1/GRB2/PIK3R1	11
BP	GO:0045862	positive regulation of proteolysis	10/157	333/17910	0.000724188	0.00283077	0.00122382	SRC/MAPK14/PPARG/LCK/GSK3B/MDM2/AURKA/S100A9/JAK2/CASP1	10
BP	GO:0072511	divalent inorganic cation transport	12/157	458/17910	0.000727044	0.00283452	0.00122544	F2/PDE4B/PDE4D/ANXA5/NOS3/PRKACA/LCK/PIK3CG/VDR/ABL1/LGALS3/GCK	12
BP	GO:0046849	bone remodeling	5/157	81/17910	0.000727877	0.00283452	0.00122544	CA2/SRC/EGFR/SYK/CTSK	5
BP	GO:0051702	interaction with symbiont	5/157	81/17910	0.000727877	0.00283452	0.00122544	F2/HSPA8/CTSG/ELANE/ARG1	5
BP	GO:0055117	regulation of cardiac muscle contraction	5/157	81/17910	0.000727877	0.00283452	0.00122544	PDE4B/PDE4D/PRKACA/PIK3CG/PDE5A	5
BP	GO:1903557	positive regulation of tumor necrosis factor superfamily cytokine production	5/157	81/17910	0.000727877	0.00283452	0.00122544	PTPN11/MIF/MMP8/JAK2/PIK3R1	5
BP	GO:0033157	regulation of intracellular protein transport	8/157	220/17910	0.000728577	0.00283511	0.0012257	MAPK1/MAPK14/PTPN11/PRKACA/GSK3B/MDM2/AKT2/PIK3R1	8
BP	GO:0050796	regulation of insulin secretion	7/157	169/17910	0.000732636	0.00284878	0.0012316	PTPN11/DPP4/RBP4/NR1H4/HMGCR/JAK2/GCK	7
BP	GO:0006689	ganglioside catabolic process	2/157	5/17910	0.000750452	0.00289205	0.00125031	GM2A/HEXB	2
BP	GO:0010044	response to aluminum ion	2/157	5/17910	0.000750452	0.00289205	0.00125031	MAOB/ALAD	2
BP	GO:0010891	negative regulation of sequestering of triglyceride	2/157	5/17910	0.000750452	0.00289205	0.00125031	PPARG/PPARA	2
BP	GO:0014805	smooth muscle adaptation	2/157	5/17910	0.000750452	0.00289205	0.00125031	NOS3/HMOX1	2
BP	GO:0014900	muscle hyperplasia	2/157	5/17910	0.000750452	0.00289205	0.00125031	NOS3/HMOX1	2
BP	GO:0021869	forebrain ventricular zone progenitor cell division	2/157	5/17910	0.000750452	0.00289205	0.00125031	FGFR1/FGFR2	2
BP	GO:0045112	integrin biosynthetic process	2/157	5/17910	0.000750452	0.00289205	0.00125031	AR/TGFB2	2
BP	GO:0070945	neutrophil mediated killing of gram-negative bacterium	2/157	5/17910	0.000750452	0.00289205	0.00125031	F2/ELANE	2
BP	GO:0080184	response to phenylpropanoid	2/157	5/17910	0.000750452	0.00289205	0.00125031	EGFR/F7	2
BP	GO:1901078	negative regulation of relaxation of muscle	2/157	5/17910	0.000750452	0.00289205	0.00125031	PDE4B/PDE4D	2
BP	GO:1905007	positive regulation of epithelial to mesenchymal transition involved in endocardial cushion formation	2/157	5/17910	0.000750452	0.00289205	0.00125031	TGFBR1/TGFB2	2
BP	GO:2000697	negative regulation of epithelial cell differentiation involved in kidney development	2/157	5/17910	0.000750452	0.00289205	0.00125031	MMP9/STAT1	2
BP	GO:0042743	hydrogen peroxide metabolic process	4/157	47/17910	0.000756003	0.00291129	0.00125863	MAOB/EGFR/MMP3/TPO	4
BP	GO:0032990	cell part morphogenesis	14/157	595/17910	0.000764061	0.00294014	0.0012711	MAPK1/SRC/EGFR/PTPN11/HSP90AA1/GSK3B/FGFR2/AURKA/MAP2K1/ABL1/HSP90AB1/GRB2/PIK3R1/BCL2L1	14
BP	GO:0034330	cell junction organization	9/157	277/17910	0.000767308	0.00295044	0.00127556	SRC/PRKACA/KDR/TGFBR1/ACE/NR1H4/ABL1/TEK/TGFB2	9
BP	GO:0006970	response to osmotic stress	5/157	82/17910	0.000769729	0.00295537	0.00127769	CASP3/EGFR/HNMT/HSP90AB1/ABCB1	5
BP	GO:2000106	regulation of leukocyte apoptotic process	5/157	82/17910	0.000769729	0.00295537	0.00127769	ADAM17/MIF/JAK3/IL2/LGALS3	5
BP	GO:0032928	regulation of superoxide anion generation	3/157	21/17910	0.000782668	0.0029888	0.00129214	GSTP1/EGFR/SYK	3
BP	GO:0035162	embryonic hemopoiesis	3/157	21/17910	0.000782668	0.0029888	0.00129214	KDR/KIT/TPO	3
BP	GO:0042135	neurotransmitter catabolic process	3/157	21/17910	0.000782668	0.0029888	0.00129214	MAOB/HNMT/MAOA	3
BP	GO:0046827	positive regulation of protein export from nucleus	3/157	21/17910	0.000782668	0.0029888	0.00129214	PRKACA/GSK3B/MDM2	3
BP	GO:0051900	regulation of mitochondrial depolarization	3/157	21/17910	0.000782668	0.0029888	0.00129214	SRC/KDR/PARP1	3
BP	GO:0060396	growth hormone receptor signaling pathway	3/157	21/17910	0.000782668	0.0029888	0.00129214	JAK3/JAK2/PIK3R1	3
BP	GO:0070920	regulation of production of small RNA involved in gene silencing by RNA	3/157	21/17910	0.000782668	0.0029888	0.00129214	ESR1/EGFR/MAP2K1	3
BP	GO:0006259	DNA metabolic process	19/157	963/17910	0.000783042	0.0029888	0.00129214	MAPK1/CASP3/CHEK1/SRC/TYMS/EGFR/PPARG/WAS/CDK2/HSP90AA1/HDAC8/FGFR1/PARP1/CBS/IL2/NMNAT1/ABL1/HSP90AB1/IL4	19
BP	GO:0009141	nucleoside triphosphate metabolic process	10/157	337/17910	0.000793437	0.00302625	0.00130833	TYMS/HSPA8/PARP1/PPARA/IGF1/NMNAT1/GPI/TPI1/INSR/GCK	10
BP	GO:0034655	nucleobase-containing compound catabolic process	14/157	598/17910	0.000802152	0.00305725	0.00132173	CASP3/MAPK14/PDE4B/PDE4D/HSPA8/PPARA/IGF1/PDE5A/NMNAT1/GPI/TPI1/INSR/GCK/ACAT1	14
BP	GO:0009260	ribonucleotide biosynthetic process	9/157	279/17910	0.000807395	0.00307497	0.00132939	DHODH/PARP1/PPARA/IGF1/GPI/TPI1/INSR/GCK/ACAT1	9
BP	GO:0001659	temperature homeostasis	7/157	172/17910	0.000812625	0.00308859	0.00133528	LCN2/ADAM17/IGF1R/GATM/SYK/JAK2/IL4	7
BP	GO:0008625	extrinsic apoptotic signaling pathway via death domain receptors	5/157	83/17910	0.000813351	0.00308859	0.00133528	NOS3/LGALS3/HMOX1/PIK3R1/BCL2L1	5
BP	GO:0045582	positive regulation of T cell differentiation	5/157	83/17910	0.000813351	0.00308859	0.00133528	SYK/ZAP70/IL2/RARA/IL4	5
BP	GO:0051492	regulation of stress fiber assembly	5/157	83/17910	0.000813351	0.00308859	0.00133528	WAS/MET/TGFBR1/ABL1/PIK3R1	5
BP	GO:0002762	negative regulation of myeloid leukocyte differentiation	4/157	48/17910	0.000819154	0.00310155	0.00134089	CDK6/RARA/PIK3R1/IL4	4
BP	GO:0044003	modification by symbiont of host morphology or physiology	4/157	48/17910	0.000819154	0.00310155	0.00134089	TYMS/RXRA/INSR/BCL2L1	4
BP	GO:0071825	protein-lipid complex subunit organization	4/157	48/17910	0.000819154	0.00310155	0.00134089	ALB/APOA2/PRKACA/PLA2G2A	4
BP	GO:1903727	positive regulation of phospholipid metabolic process	4/157	48/17910	0.000819154	0.00310155	0.00134089	SRC/NR1H4/TEK/KIT	4
BP	GO:0006631	fatty acid metabolic process	10/157	339/17910	0.000830055	0.00314054	0.00135774	GSTP1/MAPK14/PPARG/MIF/CYP2C9/AKT2/PPARA/EPHX2/CYP2C8/ACADM	10
BP	GO:1903034	regulation of response to wounding	7/157	173/17910	0.000840769	0.00317875	0.00137426	F2/NOS3/HMGCR/SYK/MAP2K1/F7/F11	7
BP	GO:0042476	odontogenesis	6/157	126/17910	0.000855176	0.00322852	0.00139578	CA2/BMP2/SRC/PPARA/FGFR2/TGFB2	6
BP	GO:0060359	response to ammonium ion	6/157	126/17910	0.000855176	0.00322852	0.00139578	MAPK1/CASP3/MDM2/ABL1/HNMT/HSP90AB1	6
BP	GO:0000018	regulation of DNA recombination	5/157	84/17910	0.000858792	0.00323511	0.00139863	CHEK1/WAS/PARP1/IL2/IL4	5
BP	GO:0048477	oogenesis	5/157	84/17910	0.000858792	0.00323511	0.00139863	SRC/AURKA/IGF1/PDE5A/HEXB	5
BP	GO:0090100	positive regulation of transmembrane receptor protein serine/threonine kinase signaling pathway	5/157	84/17910	0.000858792	0.00323511	0.00139863	BMP2/ADAM17/TGFBR1/PARP1/HSP90AB1	5
BP	GO:0009127	purine nucleoside monophosphate biosynthetic process	7/157	174/17910	0.000869677	0.003269	0.00141328	PARP1/PPARA/IGF1/GPI/TPI1/INSR/GCK	7
BP	GO:0009168	purine ribonucleoside monophosphate biosynthetic process	7/157	174/17910	0.000869677	0.003269	0.00141328	PARP1/PPARA/IGF1/GPI/TPI1/INSR/GCK	7
BP	GO:0042594	response to starvation	7/157	174/17910	0.000869677	0.003269	0.00141328	MAPK1/ALB/PPARG/MAPK8/DHODH/HSPA8/ACAT1	7
BP	GO:0000186	activation of MAPKK activity	4/157	49/17910	0.000885938	0.00332531	0.00143762	MAPK1/EGFR/TGFBR1/JAK2	4
BP	GO:0060395	SMAD protein signal transduction	4/157	49/17910	0.000885938	0.00332531	0.00143762	BMP2/TGFBR1/PARP1/TGFB2	4
BP	GO:0090068	positive regulation of cell cycle process	9/157	283/17910	0.000892697	0.00334826	0.00144754	ADAM17/EGFR/CDK2/PRKACA/FGFR1/MDM2/AURKA/IGF1/INSR	9
BP	GO:0010821	regulation of mitochondrion organization	7/157	175/17910	0.000899365	0.00335791	0.00145171	MAPK8/DHODH/KDR/GSK3B/IGF1/MMP9/BCL2L1	7
BP	GO:0001759	organ induction	3/157	22/17910	0.000900444	0.00335791	0.00145171	BMP2/AR/FGFR1	3
BP	GO:0032682	negative regulation of chemokine production	3/157	22/17910	0.000900444	0.00335791	0.00145171	GSTP1/NR1H4/ELANE	3
BP	GO:0042359	vitamin D metabolic process	3/157	22/17910	0.000900444	0.00335791	0.00145171	GC/FGFR1/VDR	3
BP	GO:0048305	immunoglobulin secretion	3/157	22/17910	0.000900444	0.00335791	0.00145171	RBP4/IL2/GPI	3
BP	GO:0050995	negative regulation of lipid catabolic process	3/157	22/17910	0.000900444	0.00335791	0.00145171	APOA2/PDE3B/PIK3CG	3
BP	GO:0071378	cellular response to growth hormone stimulus	3/157	22/17910	0.000900444	0.00335791	0.00145171	JAK3/JAK2/PIK3R1	3
BP	GO:1900078	positive regulation of cellular response to insulin stimulus	3/157	22/17910	0.000900444	0.00335791	0.00145171	SRC/PTPN11/NR1H4	3
BP	GO:0014910	regulation of smooth muscle cell migration	5/157	85/17910	0.000906098	0.00337656	0.00145978	GSTP1/SRC/MDM2/ACE/IGF1	5
BP	GO:0072175	epithelial tube formation	6/157	128/17910	0.000928351	0.00345453	0.00149349	PRKACA/MTHFD1/FGFR2/ABL1/RARA/TGFB2	6
BP	GO:1900542	regulation of purine nucleotide metabolic process	6/157	128/17910	0.000928351	0.00345453	0.00149349	NOS3/PARP1/PPARA/IGF1/INSR/GCK	6
BP	GO:0051260	protein homooligomerization	10/157	345/17910	0.000948353	0.00352643	0.00152457	LCN2/SRC/RXRA/MIF/SOD2/ARG1/ALAD/HMOX1/OTC/ACAT1	10
BP	GO:0001843	neural tube closure	5/157	86/17910	0.000955316	0.00354218	0.00153138	PRKACA/MTHFD1/ABL1/RARA/TGFB2	5
BP	GO:0006094	gluconeogenesis	5/157	86/17910	0.000955316	0.00354218	0.00153138	RBP4/PPARA/GPI/TPI1/GCK	5
BP	GO:0048013	ephrin receptor signaling pathway	5/157	86/17910	0.000955316	0.00354218	0.00153138	EPHB4/SRC/PTPN11/MMP9/MMP2	5
BP	GO:1903725	regulation of phospholipid metabolic process	5/157	86/17910	0.000955316	0.00354218	0.00153138	SRC/NR1H4/TEK/KIT/PIK3R1	5
BP	GO:1905517	macrophage migration	4/157	50/17910	0.000956468	0.00354391	0.00153213	CYP19A1/MAPK14/MIF/LGALS3	4
BP	GO:0006165	nucleoside diphosphate phosphorylation	6/157	129/17910	0.000966699	0.00357927	0.00154742	PPARA/IGF1/GPI/TPI1/INSR/GCK	6
BP	GO:0046034	ATP metabolic process	9/157	287/17910	0.000985192	0.00364514	0.00157589	HSPA8/PARP1/PPARA/IGF1/NMNAT1/GPI/TPI1/INSR/GCK	9
BP	GO:0016999	antibiotic metabolic process	6/157	130/17910	0.00100626	0.00371337	0.00160539	MAOB/EGFR/MMP3/ADH1C/ALDH2/TPO	6
BP	GO:0050921	positive regulation of chemotaxis	6/157	130/17910	0.00100626	0.00371337	0.00160539	ADAM17/MAPK14/MET/KDR/FGFR1/F7	6
BP	GO:0060606	tube closure	5/157	87/17910	0.0010065	0.00371337	0.00160539	PRKACA/MTHFD1/ABL1/RARA/TGFB2	5
BP	GO:1904029	regulation of cyclin-dependent protein kinase activity	5/157	87/17910	0.0010065	0.00371337	0.00160539	CASP3/SRC/ADAM17/EGFR/HSP90AB1	5
BP	GO:0019362	pyridine nucleotide metabolic process	7/157	179/17910	0.00102621	0.00377908	0.0016338	PPARA/IGF1/NMNAT1/GPI/TPI1/INSR/GCK	7
BP	GO:0046496	nicotinamide nucleotide metabolic process	7/157	179/17910	0.00102621	0.00377908	0.0016338	PPARA/IGF1/NMNAT1/GPI/TPI1/INSR/GCK	7
BP	GO:0010758	regulation of macrophage chemotaxis	3/157	23/17910	0.00102888	0.00377908	0.0016338	CYP19A1/MAPK14/MIF	3
BP	GO:0071157	negative regulation of cell cycle arrest	3/157	23/17910	0.00102888	0.00377908	0.0016338	MIF/MDM2/HSP90AB1	3
BP	GO:0006584	catecholamine metabolic process	4/157	51/17910	0.00103086	0.00377908	0.0016338	MAOB/PAH/TGFB2/MAOA	4
BP	GO:0009712	catechol-containing compound metabolic process	4/157	51/17910	0.00103086	0.00377908	0.0016338	MAOB/PAH/TGFB2/MAOA	4
BP	GO:0050885	neuromuscular process controlling balance	4/157	51/17910	0.00103086	0.00377908	0.0016338	GM2A/ABL1/PSAP/HEXB	4
BP	GO:0050999	regulation of nitric-oxide synthase activity	4/157	51/17910	0.00103086	0.00377908	0.0016338	EGFR/NOS3/HSP90AA1/DHFR	4
BP	GO:0070228	regulation of lymphocyte apoptotic process	4/157	51/17910	0.00103086	0.00377908	0.0016338	MIF/JAK3/IL2/LGALS3	4
BP	GO:0051480	regulation of cytosolic calcium ion concentration	9/157	289/17910	0.00103428	0.00378894	0.00163806	ESR1/F2/PDE4D/PRKACA/LCK/PIK3CG/IL2/ABL1/JAK2	9
BP	GO:0046939	nucleotide phosphorylation	6/157	131/17910	0.00104704	0.00383301	0.00165711	PPARA/IGF1/GPI/TPI1/INSR/GCK	6
BP	GO:0009057	macromolecule catabolic process	22/157	1226/17910	0.00104979	0.00384036	0.00166029	CASP3/EGFR/MAPK14/CDK2/PRKACA/HSPA8/CTSB/HSP90AA1/GSK3B/MDM2/PYGL/MMP12/HMGCR/AURKA/CTSS/CTSK/ELANE/NMNAT1/HSP90AB1/CHIT1/ALAD/HEXB	22
BP	GO:0002286	T cell activation involved in immune response	5/157	88/17910	0.00105968	0.00387381	0.00167476	JAK3/ITGAL/IL2/RARA/LGALS3	5
BP	GO:0006140	regulation of nucleotide metabolic process	6/157	132/17910	0.00108909	0.00397293	0.0017176	NOS3/PARP1/PPARA/IGF1/INSR/GCK	6
BP	GO:0051250	negative regulation of lymphocyte activation	6/157	132/17910	0.00108909	0.00397293	0.0017176	CASP3/JAK3/PDE5A/IL2/ARG1/LGALS3	6
BP	GO:0060048	cardiac muscle contraction	6/157	132/17910	0.00108909	0.00397293	0.0017176	PDE4B/PDE4D/PRKACA/TNNC1/PIK3CG/PDE5A	6
BP	GO:1905330	regulation of morphogenesis of an epithelium	7/157	181/17910	0.00109469	0.00398775	0.00172401	AR/ESR1/RXRA/FGFR1/FGFR2/ABL1/STAT1	7
BP	GO:1905475	regulation of protein localization to membrane	7/157	181/17910	0.00109469	0.00398775	0.00172401	AR/EGFR/MAPK8/AKT2/LGALS3/PIK3R1/BCL2L1	7
BP	GO:0003179	heart valve morphogenesis	4/157	52/17910	0.00110922	0.00402337	0.00173941	BMP2/NOS3/MDM2/TGFB2	4
BP	GO:0060350	endochondral bone morphogenesis	4/157	52/17910	0.00110922	0.00402337	0.00173941	MMP13/RARB/RARA/TEK	4
BP	GO:0098542	defense response to other organism	12/157	481/17910	0.00110975	0.00402337	0.00173941	LCN2/F2/ADAM17/PLA2G2A/NR1H4/MMP12/SYK/CTSG/ELANE/S100A9/ARG1/STAT1	12
BP	GO:0019319	hexose biosynthetic process	5/157	89/17910	0.00111493	0.00402337	0.00173941	RBP4/PPARA/GPI/TPI1/GCK	5
BP	GO:0001957	intramembranous ossification	2/157	6/17910	0.0011192	0.00402337	0.00173941	CTSK/MMP2	2
BP	GO:0010641	positive regulation of platelet-derived growth factor receptor signaling pathway	2/157	6/17910	0.0011192	0.00402337	0.00173941	SRC/F7	2
BP	GO:0010871	negative regulation of receptor biosynthetic process	2/157	6/17910	0.0011192	0.00402337	0.00173941	PPARG/PPARA	2
BP	GO:0036072	direct ossification	2/157	6/17910	0.0011192	0.00402337	0.00173941	CTSK/MMP2	2
BP	GO:0042420	dopamine catabolic process	2/157	6/17910	0.0011192	0.00402337	0.00173941	MAOB/MAOA	2
BP	GO:0051597	response to methylmercury	2/157	6/17910	0.0011192	0.00402337	0.00173941	ARG1/ALAD	2
BP	GO:0060440	trachea formation	2/157	6/17910	0.0011192	0.00402337	0.00173941	MAPK1/MAP2K1	2
BP	GO:0060526	prostate glandular acinus morphogenesis	2/157	6/17910	0.0011192	0.00402337	0.00173941	ESR1/FGFR2	2
BP	GO:0060527	prostate epithelial cord arborization involved in prostate glandular acinus morphogenesis	2/157	6/17910	0.0011192	0.00402337	0.00173941	ESR1/FGFR2	2
BP	GO:0070141	response to UV-A	2/157	6/17910	0.0011192	0.00402337	0.00173941	EGFR/MME	2
BP	GO:0071638	negative regulation of monocyte chemotactic protein-1 production	2/157	6/17910	0.0011192	0.00402337	0.00173941	GSTP1/NR1H4	2
BP	GO:0110112	regulation of lipid transporter activity	2/157	6/17910	0.0011192	0.00402337	0.00173941	APOA2/PPARG	2
BP	GO:1901897	regulation of relaxation of cardiac muscle	2/157	6/17910	0.0011192	0.00402337	0.00173941	PDE4B/PDE4D	2
BP	GO:1905005	regulation of epithelial to mesenchymal transition involved in endocardial cushion formation	2/157	6/17910	0.0011192	0.00402337	0.00173941	TGFBR1/TGFB2	2
BP	GO:1905323	telomerase holoenzyme complex assembly	2/157	6/17910	0.0011192	0.00402337	0.00173941	HSP90AA1/HSP90AB1	2
BP	GO:0000077	DNA damage checkpoint	6/157	133/17910	0.00113242	0.00405967	0.00175511	CHEK1/MAPK14/PTPN11/CDK2/MDM2/AURKA	6
BP	GO:0009135	purine nucleoside diphosphate metabolic process	6/157	133/17910	0.00113242	0.00405967	0.00175511	PPARA/IGF1/GPI/TPI1/INSR/GCK	6
BP	GO:0009179	purine ribonucleoside diphosphate metabolic process	6/157	133/17910	0.00113242	0.00405967	0.00175511	PPARA/IGF1/GPI/TPI1/INSR/GCK	6
BP	GO:0046631	alpha-beta T cell activation	6/157	133/17910	0.00113242	0.00405967	0.00175511	SYK/JAK3/ZAP70/IL2/ABL1/RARA	6
BP	GO:0003181	atrioventricular valve morphogenesis	3/157	24/17910	0.00116834	0.00416542	0.00180083	BMP2/MDM2/TGFB2	3
BP	GO:0043567	regulation of insulin-like growth factor receptor signaling pathway	3/157	24/17910	0.00116834	0.00416542	0.00180083	BMP2/AR/IGF1	3
BP	GO:0046697	decidualization	3/157	24/17910	0.00116834	0.00416542	0.00180083	MAPK1/CTSB/VDR	3
BP	GO:0050996	positive regulation of lipid catabolic process	3/157	24/17910	0.00116834	0.00416542	0.00180083	APOA2/AKT2/PPARA	3
BP	GO:0060343	trabecula formation	3/157	24/17910	0.00116834	0.00416542	0.00180083	RBP4/TEK/MMP2	3
BP	GO:0060571	morphogenesis of an epithelial fold	3/157	24/17910	0.00116834	0.00416542	0.00180083	AR/EGFR/FGFR2	3
BP	GO:1903649	regulation of cytoplasmic transport	3/157	24/17910	0.00116834	0.00416542	0.00180083	MAPK1/SRC/MAP2K1	3
BP	GO:2001026	regulation of endothelial cell chemotaxis	3/157	24/17910	0.00116834	0.00416542	0.00180083	MET/KDR/FGFR1	3
BP	GO:0046634	regulation of alpha-beta T cell activation	5/157	90/17910	0.00117228	0.00417088	0.00180318	SYK/JAK3/ZAP70/IL2/RARA	5
BP	GO:0060349	bone morphogenesis	5/157	90/17910	0.00117228	0.00417088	0.00180318	MMP13/FGFR2/RARB/RARA/TEK	5
BP	GO:2001169	regulation of ATP biosynthetic process	5/157	90/17910	0.00117228	0.00417088	0.00180318	PARP1/PPARA/IGF1/INSR/GCK	5
BP	GO:0030260	entry into host cell	6/157	134/17910	0.00117706	0.00417645	0.00180559	SRC/EGFR/MET/CTSB/DPP4/GRB2	6
BP	GO:0044409	entry into host	6/157	134/17910	0.00117706	0.00417645	0.00180559	SRC/EGFR/MET/CTSB/DPP4/GRB2	6
BP	GO:0051806	entry into cell of other organism involved in symbiotic interaction	6/157	134/17910	0.00117706	0.00417645	0.00180559	SRC/EGFR/MET/CTSB/DPP4/GRB2	6
BP	GO:0051828	entry into other organism involved in symbiotic interaction	6/157	134/17910	0.00117706	0.00417645	0.00180559	SRC/EGFR/MET/CTSB/DPP4/GRB2	6
BP	GO:0097435	supramolecular fiber organization	13/157	553/17910	0.00118852	0.00421422	0.00182192	SRC/WAS/MET/HSPA8/TGFBR1/MDM2/HCK/ABL1/HSP90AB1/JAK2/GRB2/PIK3R1/TGFB2	13
BP	GO:0043551	regulation of phosphatidylinositol 3-kinase activity	4/157	53/17910	0.00119166	0.00422248	0.00182549	SRC/TEK/KIT/PIK3R1	4
BP	GO:0072524	pyridine-containing compound metabolic process	7/157	184/17910	0.0012041	0.00426364	0.00184329	PPARA/IGF1/NMNAT1/GPI/TPI1/INSR/GCK	7
BP	GO:0009185	ribonucleoside diphosphate metabolic process	6/157	135/17910	0.00122304	0.00432775	0.00187101	PPARA/IGF1/GPI/TPI1/INSR/GCK	6
BP	GO:0014909	smooth muscle cell migration	5/157	91/17910	0.00123179	0.00434981	0.00188054	GSTP1/SRC/MDM2/ACE/IGF1	5
BP	GO:0045833	negative regulation of lipid metabolic process	5/157	91/17910	0.00123179	0.00434981	0.00188054	APOA2/BMP2/NR1H4/PDE3B/PIK3CG	5
BP	GO:0090277	positive regulation of peptide hormone secretion	5/157	91/17910	0.00123179	0.00434981	0.00188054	EGFR/RBP4/NR1H4/JAK2/GCK	5
BP	GO:0002703	regulation of leukocyte mediated immunity	7/157	185/17910	0.00124242	0.00438435	0.00189548	WAS/SYK/JAK3/IL2/ARG1/HMOX1/IL4	7
BP	GO:0051017	actin filament bundle assembly	6/157	136/17910	0.00127038	0.00448	0.00193683	SRC/WAS/MET/TGFBR1/ABL1/PIK3R1	6
BP	GO:0001541	ovarian follicle development	4/157	54/17910	0.00127831	0.00449573	0.00194363	ESR1/SRC/KIT/BCL2L1	4
BP	GO:0032663	regulation of interleukin-2 production	4/157	54/17910	0.00127831	0.00449573	0.00194363	PDE4B/PDE4D/NR1H4/ABL1	4
BP	GO:0070206	protein trimerization	4/157	54/17910	0.00127831	0.00449573	0.00194363	LCN2/MIF/ARG1/OTC	4
BP	GO:0071385	cellular response to glucocorticoid stimulus	4/157	54/17910	0.00127831	0.00449573	0.00194363	GSTP1/EGFR/NR3C1/ARG1	4
BP	GO:0008630	intrinsic apoptotic signaling pathway in response to DNA damage	5/157	92/17910	0.0012935	0.00454301	0.00196407	MIF/ABL1/HMOX1/PIK3R1/BCL2L1	5
BP	GO:0014020	primary neural tube formation	5/157	92/17910	0.0012935	0.00454301	0.00196407	PRKACA/MTHFD1/ABL1/RARA/TGFB2	5
BP	GO:0019932	second-messenger-mediated signaling	10/157	360/17910	0.00130572	0.00458282	0.00198128	EGFR/PDE4D/PRKACA/KDR/GSK3B/PDE3B/SYK/IGF1/PDE5A/ZAP70	10
BP	GO:0048812	neuron projection morphogenesis	13/157	559/17910	0.00130938	0.00458908	0.00198399	MAPK1/SRC/EGFR/PTPN11/HSP90AA1/GSK3B/FGFR2/AURKA/MAP2K1/ABL1/HSP90AB1/GRB2/PIK3R1	13
BP	GO:0030072	peptide hormone secretion	8/157	241/17910	0.00131016	0.00458908	0.00198399	EGFR/PTPN11/DPP4/RBP4/NR1H4/HMGCR/JAK2/GCK	8
BP	GO:1901617	organic hydroxy compound biosynthetic process	8/157	241/17910	0.00131016	0.00458908	0.00198399	BMP2/CYP19A1/NR1H4/HMGCR/PAH/DHFR/VDR/TGFB2	8
BP	GO:0061572	actin filament bundle organization	6/157	137/17910	0.00131911	0.00460821	0.00199225	SRC/WAS/MET/TGFBR1/ABL1/PIK3R1	6
BP	GO:0006730	one-carbon metabolic process	3/157	25/17910	0.00131917	0.00460821	0.00199225	TYMS/MTHFD1/DHFR	3
BP	GO:0042759	long-chain fatty acid biosynthetic process	3/157	25/17910	0.00131917	0.00460821	0.00199225	CYP2C9/EPHX2/CYP2C8	3
BP	GO:0051894	positive regulation of focal adhesion assembly	3/157	25/17910	0.00131917	0.00460821	0.00199225	KDR/ABL1/TEK	3
BP	GO:1901342	regulation of vasculature development	11/157	425/17910	0.00133244	0.00465143	0.00201094	PPARG/NOS3/KDR/PDE3B/SOD2/ABL1/TEK/KIT/HMOX1/STAT1/TGFB2	11
BP	GO:0019395	fatty acid oxidation	5/157	93/17910	0.00135747	0.0047261	0.00204322	MAPK14/PPARG/AKT2/PPARA/ACADM	5
BP	GO:0045621	positive regulation of lymphocyte differentiation	5/157	93/17910	0.00135747	0.0047261	0.00204322	SYK/ZAP70/IL2/RARA/IL4	5
BP	GO:0046364	monosaccharide biosynthetic process	5/157	93/17910	0.00135747	0.0047261	0.00204322	RBP4/PPARA/GPI/TPI1/GCK	5
BP	GO:1903076	regulation of protein localization to plasma membrane	5/157	93/17910	0.00135747	0.0047261	0.00204322	AR/EGFR/LGALS3/PIK3R1/BCL2L1	5
BP	GO:0009435	NAD biosynthetic process	4/157	55/17910	0.00136926	0.00476397	0.00205959	NMNAT1/GPI/TPI1/GCK	4
BP	GO:0006913	nucleocytoplasmic transport	9/157	302/17910	0.00140388	0.00488112	0.00211024	MAPK1/MAPK14/PTPN11/PRKACA/GSK3B/MDM2/MMP12/SYK/PIK3R1	9
BP	GO:0000278	mitotic cell cycle	18/157	934/17910	0.00140785	0.00489166	0.0021148	CHEK1/ADAM17/TYMS/EGFR/PTPN11/CDK2/PRKACA/HSP90AA1/FGFR1/MDM2/CDK6/AURKA/IGF1/DHFR/ABL1/INSR/BCL2L1/ABCB1	18
BP	GO:0031330	negative regulation of cellular catabolic process	8/157	244/17910	0.0014171	0.00491723	0.00212585	MAPK14/MET/PPARA/PIK3CG/NMNAT1/HSP90AB1/ALAD/HMOX1	8
BP	GO:0051924	regulation of calcium ion transport	8/157	244/17910	0.0014171	0.00491723	0.00212585	F2/PDE4B/PDE4D/NOS3/PRKACA/PIK3CG/ABL1/LGALS3	8
BP	GO:0032231	regulation of actin filament bundle assembly	5/157	94/17910	0.00142374	0.00493367	0.00213296	WAS/MET/TGFBR1/ABL1/PIK3R1	5
BP	GO:0110020	regulation of actomyosin structure organization	5/157	94/17910	0.00142374	0.00493367	0.00213296	WAS/MET/TGFBR1/ABL1/PIK3R1	5
BP	GO:0002053	positive regulation of mesenchymal cell proliferation	3/157	26/17910	0.0014817	0.00512083	0.00221388	FGFR1/FGFR2/STAT1	3
BP	GO:0003171	atrioventricular valve development	3/157	26/17910	0.0014817	0.00512083	0.00221388	BMP2/MDM2/TGFB2	3
BP	GO:0030149	sphingolipid catabolic process	3/157	26/17910	0.0014817	0.00512083	0.00221388	GM2A/PSAP/HEXB	3
BP	GO:0060351	cartilage development involved in endochondral bone morphogenesis	3/157	26/17910	0.0014817	0.00512083	0.00221388	MMP13/RARB/RARA	3
BP	GO:0021537	telencephalon development	8/157	246/17910	0.00149217	0.00515085	0.00222685	BMP2/CASP3/EGFR/GSK3B/CDK6/ERBB4/RARB/RARA	8
BP	GO:0034440	lipid oxidation	5/157	95/17910	0.00149237	0.00515085	0.00222685	MAPK14/PPARG/AKT2/PPARA/ACADM	5
BP	GO:0051169	nuclear transport	9/157	305/17910	0.0015027	0.00518308	0.00224079	MAPK1/MAPK14/PTPN11/PRKACA/GSK3B/MDM2/MMP12/SYK/PIK3R1	9
BP	GO:0031570	DNA integrity checkpoint	6/157	141/17910	0.00152847	0.00526844	0.00227769	CHEK1/MAPK14/PTPN11/CDK2/MDM2/AURKA	6
BP	GO:0010760	negative regulation of macrophage chemotaxis	2/157	7/17910	0.00155786	0.00532914	0.00230393	CYP19A1/MIF	2
BP	GO:0010887	negative regulation of cholesterol storage	2/157	7/17910	0.00155786	0.00532914	0.00230393	PPARG/PPARA	2
BP	GO:0019614	catechol-containing compound catabolic process	2/157	7/17910	0.00155786	0.00532914	0.00230393	MAOB/MAOA	2
BP	GO:0021873	forebrain neuroblast division	2/157	7/17910	0.00155786	0.00532914	0.00230393	FGFR1/FGFR2	2
BP	GO:0032762	mast cell cytokine production	2/157	7/17910	0.00155786	0.00532914	0.00230393	KIT/HMOX1	2
BP	GO:0035630	bone mineralization involved in bone maturation	2/157	7/17910	0.00155786	0.00532914	0.00230393	BMP2/IGF1	2
BP	GO:0042424	catecholamine catabolic process	2/157	7/17910	0.00155786	0.00532914	0.00230393	MAOB/MAOA	2
BP	GO:0060331	negative regulation of response to interferon-gamma	2/157	7/17910	0.00155786	0.00532914	0.00230393	PPARG/ARG1	2
BP	GO:0060336	negative regulation of interferon-gamma-mediated signaling pathway	2/157	7/17910	0.00155786	0.00532914	0.00230393	PPARG/ARG1	2
BP	GO:0006942	regulation of striated muscle contraction	5/157	96/17910	0.0015634	0.00532914	0.00230393	PDE4B/PDE4D/PRKACA/PIK3CG/PDE5A	5
BP	GO:0018958	phenol-containing compound metabolic process	5/157	96/17910	0.0015634	0.00532914	0.00230393	MAOB/PAH/TGFB2/MAOA/TPO	5
BP	GO:0032652	regulation of interleukin-1 production	5/157	96/17910	0.0015634	0.00532914	0.00230393	GSTP1/NR1H4/IGF1/JAK2/CASP1	5
BP	GO:0001836	release of cytochrome c from mitochondria	4/157	57/17910	0.00156455	0.00532914	0.00230393	SOD2/IGF1/MMP9/BCL2L1	4
BP	GO:0030520	intracellular estrogen receptor signaling pathway	4/157	57/17910	0.00156455	0.00532914	0.00230393	AR/ESR1/SRC/PARP1	4
BP	GO:0030888	regulation of B cell proliferation	4/157	57/17910	0.00156455	0.00532914	0.00230393	CASP3/MIF/IL2/IL4	4
BP	GO:0032890	regulation of organic acid transport	4/157	57/17910	0.00156455	0.00532914	0.00230393	MIF/AKT2/SYK/ARG1	4
BP	GO:0043525	positive regulation of neuron apoptotic process	4/157	57/17910	0.00156455	0.00532914	0.00230393	CASP3/BACE1/NQO1/TGFB2	4
BP	GO:1902041	regulation of extrinsic apoptotic signaling pathway via death domain receptors	4/157	57/17910	0.00156455	0.00532914	0.00230393	NOS3/LGALS3/HMOX1/BCL2L1	4
BP	GO:0120039	plasma membrane bounded cell projection morphogenesis	13/157	573/17910	0.00163175	0.00555437	0.00240131	MAPK1/SRC/EGFR/PTPN11/HSP90AA1/GSK3B/FGFR2/AURKA/MAP2K1/ABL1/HSP90AB1/GRB2/PIK3R1	13
BP	GO:0002062	chondrocyte differentiation	5/157	97/17910	0.00163689	0.00556821	0.00240729	BMP2/MAPK14/TGFBR1/FGFR1/RARB	5
BP	GO:0061041	regulation of wound healing	6/157	143/17910	0.00164219	0.00557892	0.00241192	F2/NOS3/HMGCR/SYK/F7/F11	6
BP	GO:1902107	positive regulation of leukocyte differentiation	6/157	143/17910	0.00164219	0.00557892	0.00241192	CA2/SYK/ZAP70/IL2/RARA/IL4	6
BP	GO:0045637	regulation of myeloid cell differentiation	8/157	250/17910	0.00165179	0.00559741	0.00241991	CA2/MAPK14/CDK6/RARA/LGALS3/PIK3R1/STAT1/IL4	8
BP	GO:0001782	B cell homeostasis	3/157	27/17910	0.00165626	0.00559741	0.00241991	CASP3/MIF/ABL1	3
BP	GO:0006735	NADH regeneration	3/157	27/17910	0.00165626	0.00559741	0.00241991	GPI/TPI1/GCK	3
BP	GO:0006760	folic acid-containing compound metabolic process	3/157	27/17910	0.00165626	0.00559741	0.00241991	TYMS/MTHFD1/DHFR	3
BP	GO:0061621	canonical glycolysis	3/157	27/17910	0.00165626	0.00559741	0.00241991	GPI/TPI1/GCK	3
BP	GO:0061718	glucose catabolic process to pyruvate	3/157	27/17910	0.00165626	0.00559741	0.00241991	GPI/TPI1/GCK	3
BP	GO:1905208	negative regulation of cardiocyte differentiation	3/157	27/17910	0.00165626	0.00559741	0.00241991	BMP2/EGFR/PPARA	3
BP	GO:2000191	regulation of fatty acid transport	3/157	27/17910	0.00165626	0.00559741	0.00241991	MIF/AKT2/SYK	3
BP	GO:0046626	regulation of insulin receptor signaling pathway	4/157	58/17910	0.00166911	0.00562622	0.00243237	SRC/PTPN11/NR1H4/PIK3R1	4
BP	GO:0051057	positive regulation of small GTPase mediated signal transduction	4/157	58/17910	0.00166911	0.00562622	0.00243237	SRC/IGF1/JAK2/GRB2	4
BP	GO:0071384	cellular response to corticosteroid stimulus	4/157	58/17910	0.00166911	0.00562622	0.00243237	GSTP1/EGFR/NR3C1/ARG1	4
BP	GO:1904589	regulation of protein import	4/157	58/17910	0.00166911	0.00562622	0.00243237	MAPK1/MAPK14/HSPA8/PIK3R1	4
BP	GO:0035148	tube formation	6/157	144/17910	0.0017014	0.0057239	0.0024746	PRKACA/MTHFD1/FGFR2/ABL1/RARA/TGFB2	6
BP	GO:0043467	regulation of generation of precursor metabolites and energy	6/157	144/17910	0.0017014	0.0057239	0.0024746	GSK3B/AKT2/PPARA/IGF1/INSR/GCK	6
BP	GO:1903169	regulation of calcium ion transmembrane transport	6/157	144/17910	0.0017014	0.0057239	0.0024746	F2/PDE4B/PDE4D/PRKACA/PIK3CG/ABL1	6
BP	GO:0033559	unsaturated fatty acid metabolic process	5/157	98/17910	0.00171288	0.0057588	0.00248968	GSTP1/MIF/CYP2C9/EPHX2/CYP2C8	5
BP	GO:0048858	cell projection morphogenesis	13/157	577/17910	0.00173511	0.00582975	0.00252036	MAPK1/SRC/EGFR/PTPN11/HSP90AA1/GSK3B/FGFR2/AURKA/MAP2K1/ABL1/HSP90AB1/GRB2/PIK3R1	13
BP	GO:0014074	response to purine-containing compound	6/157	145/17910	0.00176223	0.0059132	0.00255644	PPARG/DHODH/REN/PIK3CG/TEK/STAT1	6
BP	GO:0050806	positive regulation of synaptic transmission	6/157	145/17910	0.00176223	0.0059132	0.00255644	MAPK1/CA2/EGFR/GSK3B/ABL1/MME	6
BP	GO:0030163	protein catabolic process	16/157	799/17910	0.00177158	0.00594076	0.00256835	EGFR/CDK2/PRKACA/HSPA8/CTSB/HSP90AA1/GSK3B/MDM2/MMP12/HMGCR/AURKA/CTSS/CTSK/ELANE/HSP90AB1/ALAD	16
BP	GO:0010656	negative regulation of muscle cell apoptotic process	4/157	59/17910	0.00177843	0.00595603	0.00257495	HMGCR/IGF1/JAK2/HMOX1	4
BP	GO:2000351	regulation of endothelial cell apoptotic process	4/157	59/17910	0.00177843	0.00595603	0.00257495	KDR/ABL1/TEK/IL4	4
BP	GO:0000075	cell cycle checkpoint	7/157	197/17910	0.00178097	0.00595683	0.0025753	CHEK1/MAPK14/PTPN11/CDK2/MDM2/AURKA/BCL2L1	7
BP	GO:0002221	pattern recognition receptor signaling pathway	7/157	197/17910	0.00178097	0.00595683	0.0025753	ESR1/CTSB/NR1H4/CTSS/CTSK/S100A9/XIAP	7
BP	GO:0043524	negative regulation of neuron apoptotic process	6/157	146/17910	0.00182469	0.00609913	0.00263682	SOD2/NMNAT1/HSP90AB1/JAK2/HMOX1/BCL2L1	6
BP	GO:0006109	regulation of carbohydrate metabolic process	7/157	198/17910	0.00183292	0.00611753	0.00264478	SRC/GSK3B/AKT2/PPARA/IGF1/INSR/GCK	7
BP	GO:0009205	purine ribonucleoside triphosphate metabolic process	9/157	314/17910	0.00183324	0.00611753	0.00264478	HSPA8/PARP1/PPARA/IGF1/NMNAT1/GPI/TPI1/INSR/GCK	9
BP	GO:0033688	regulation of osteoblast proliferation	3/157	28/17910	0.00184316	0.00611753	0.00264478	BMP2/FGFR2/ABL1	3
BP	GO:0034367	protein-containing complex remodeling	3/157	28/17910	0.00184316	0.00611753	0.00264478	ALB/APOA2/PLA2G2A	3
BP	GO:0034368	protein-lipid complex remodeling	3/157	28/17910	0.00184316	0.00611753	0.00264478	ALB/APOA2/PLA2G2A	3
BP	GO:0034369	plasma lipoprotein particle remodeling	3/157	28/17910	0.00184316	0.00611753	0.00264478	ALB/APOA2/PLA2G2A	3
BP	GO:0045737	positive regulation of cyclin-dependent protein serine/threonine kinase activity	3/157	28/17910	0.00184316	0.00611753	0.00264478	SRC/ADAM17/EGFR	3
BP	GO:0061615	glycolytic process through fructose-6-phosphate	3/157	28/17910	0.00184316	0.00611753	0.00264478	GPI/TPI1/GCK	3
BP	GO:0061620	glycolytic process through glucose-6-phosphate	3/157	28/17910	0.00184316	0.00611753	0.00264478	GPI/TPI1/GCK	3
BP	GO:0070229	negative regulation of lymphocyte apoptotic process	3/157	28/17910	0.00184316	0.00611753	0.00264478	MIF/JAK3/IL2	3
BP	GO:0090344	negative regulation of cell aging	3/157	28/17910	0.00184316	0.00611753	0.00264478	MIF/CDK6/ABL1	3
BP	GO:0001841	neural tube formation	5/157	100/17910	0.0018726	0.00621128	0.00268531	PRKACA/MTHFD1/ABL1/RARA/TGFB2	5
BP	GO:0002224	toll-like receptor signaling pathway	6/157	147/17910	0.00188881	0.00625308	0.00270338	ESR1/CTSB/NR1H4/CTSS/CTSK/S100A9	6
BP	GO:0006090	pyruvate metabolic process	6/157	147/17910	0.00188881	0.00625308	0.00270338	PPARA/IGF1/GPI/TPI1/INSR/GCK	6
BP	GO:1902652	secondary alcohol metabolic process	6/157	147/17910	0.00188881	0.00625308	0.00270338	RXRA/FGFR1/NR1H4/HMGCR/EPHX2/IL4	6
BP	GO:0031640	killing of cells of other organism	4/157	60/17910	0.00189262	0.0062577	0.00270537	F2/CTSG/ELANE/ARG1	4
BP	GO:0044364	disruption of cells of other organism	4/157	60/17910	0.00189262	0.0062577	0.00270537	F2/CTSG/ELANE/ARG1	4
BP	GO:0044262	cellular carbohydrate metabolic process	8/157	256/17910	0.00191627	0.00633186	0.00273744	SRC/GSK3B/PYGL/AKT2/PPARA/IGF1/INSR/GCK	8
BP	GO:0061024	membrane organization	15/157	730/17910	0.00192357	0.00635194	0.00274612	AR/EGFR/PPARG/MAPK8/HSPA8/TTPA/HSP90AA1/GSK3B/AKT2/SERPINA1/PSAP/GRB2/BCL2L1/TGFB2/ABCB1	15
BP	GO:0030073	insulin secretion	7/157	200/17910	0.00194037	0.00639926	0.00276657	PTPN11/DPP4/RBP4/NR1H4/HMGCR/JAK2/GCK	7
BP	GO:0034284	response to monosaccharide	7/157	200/17910	0.00194037	0.00639926	0.00276657	APOA2/GSTP1/CASP3/PRKACA/NR1H4/HMGCR/GCK	7
BP	GO:0008643	carbohydrate transport	6/157	148/17910	0.00195463	0.00643993	0.00278416	MAPK14/PTPN11/AKT2/IGF1/INSR/PIK3R1	6
BP	GO:0009167	purine ribonucleoside monophosphate metabolic process	9/157	317/17910	0.00195553	0.00643993	0.00278416	HSPA8/PARP1/PPARA/IGF1/NMNAT1/GPI/TPI1/INSR/GCK	9
BP	GO:1903426	regulation of reactive oxygen species biosynthetic process	5/157	101/17910	0.00195642	0.00643993	0.00278416	HSP90AA1/MMP8/HSP90AB1/JAK2/INSR	5
BP	GO:0032409	regulation of transporter activity	8/157	257/17910	0.00196343	0.0064589	0.00279236	APOA2/PPARG/PDE4B/PDE4D/PRKACA/CTSS/MMP9/ABCB1	8
BP	GO:0007276	gamete generation	14/157	658/17910	0.00197703	0.00649953	0.00280992	AR/PGR/SRC/NOS3/PRKACA/TGFBR1/ACE/AURKA/IGF1/PDE5A/RARA/KIT/HEXB/BCL2L1	14
BP	GO:0007623	circadian rhythm	7/157	201/17910	0.00199589	0.00655737	0.00283493	TYMS/EGFR/PPARG/MAPK8/GSK3B/PPARA/F7	7
BP	GO:0009126	purine nucleoside monophosphate metabolic process	9/157	318/17910	0.00199771	0.0065592	0.00283572	HSPA8/PARP1/PPARA/IGF1/NMNAT1/GPI/TPI1/INSR/GCK	9
BP	GO:0003170	heart valve development	4/157	61/17910	0.00201179	0.00659292	0.0028503	BMP2/NOS3/MDM2/TGFB2	4
BP	GO:0051893	regulation of focal adhesion assembly	4/157	61/17910	0.00201179	0.00659292	0.0028503	SRC/KDR/ABL1/TEK	4
BP	GO:0090109	regulation of cell-substrate junction assembly	4/157	61/17910	0.00201179	0.00659292	0.0028503	SRC/KDR/ABL1/TEK	4
BP	GO:0046907	intracellular transport	25/157	1546/17910	0.00203155	0.00665348	0.00287648	MAPK1/F2/SRC/MAPK14/WAS/PTPN11/BACE1/PRKACA/HSPA8/F10/HSP90AA1/GSK3B/TNNC1/MDM2/MMP12/AKT2/SYK/EPHX2/PIK3CG/MAP2K1/SERPINA1/F7/KIT/HMOX1/PIK3R1	25
BP	GO:0009199	ribonucleoside triphosphate metabolic process	9/157	319/17910	0.00204061	0.00667109	0.00288409	HSPA8/PARP1/PPARA/IGF1/NMNAT1/GPI/TPI1/INSR/GCK	9
BP	GO:0070102	interleukin-6-mediated signaling pathway	3/157	29/17910	0.0020427	0.00667109	0.00288409	PTPN11/JAK2/STAT1	3
BP	GO:0071549	cellular response to dexamethasone stimulus	3/157	29/17910	0.0020427	0.00667109	0.00288409	EGFR/NR3C1/ARG1	3
BP	GO:0006690	icosanoid metabolic process	5/157	102/17910	0.00204295	0.00667109	0.00288409	MIF/CYP2C9/SYK/EPHX2/CYP2C8	5
BP	GO:0010469	regulation of signaling receptor activity	13/157	588/17910	0.0020477	0.00667109	0.00288409	BMP2/TTR/F2/SRC/ADAM17/PDE4D/MIF/PGF/IGF1/IL2/GPI/TGFB2/IL4	13
BP	GO:0030029	actin filament-based process	14/157	661/17910	0.00206142	0.00667109	0.00288409	SRC/WAS/MET/PDE4B/PDE4D/TGFBR1/TNNC1/HCK/ABL1/TEK/JAK2/GRB2/KIT/PIK3R1	14
BP	GO:0006975	DNA damage induced protein phosphorylation	2/157	8/17910	0.0020652	0.00667109	0.00288409	CHEK1/ABL1	2
BP	GO:0019336	phenol-containing compound catabolic process	2/157	8/17910	0.0020652	0.00667109	0.00288409	MAOB/MAOA	2
BP	GO:0038114	interleukin-21-mediated signaling pathway	2/157	8/17910	0.0020652	0.00667109	0.00288409	JAK3/STAT1	2
BP	GO:0045416	positive regulation of interleukin-8 biosynthetic process	2/157	8/17910	0.0020652	0.00667109	0.00288409	APOA2/ELANE	2
BP	GO:0046654	tetrahydrofolate biosynthetic process	2/157	8/17910	0.0020652	0.00667109	0.00288409	MTHFD1/DHFR	2
BP	GO:0050847	progesterone receptor signaling pathway	2/157	8/17910	0.0020652	0.00667109	0.00288409	PGR/SRC	2
BP	GO:0055118	negative regulation of cardiac muscle contraction	2/157	8/17910	0.0020652	0.00667109	0.00288409	PIK3CG/PDE5A	2
BP	GO:0060056	mammary gland involution	2/157	8/17910	0.0020652	0.00667109	0.00288409	VDR/ARG1	2
BP	GO:0060484	lung-associated mesenchyme development	2/157	8/17910	0.0020652	0.00667109	0.00288409	FGFR1/FGFR2	2
BP	GO:0062043	positive regulation of cardiac epithelial to mesenchymal transition	2/157	8/17910	0.0020652	0.00667109	0.00288409	TGFBR1/TGFB2	2
BP	GO:0090237	regulation of arachidonic acid secretion	2/157	8/17910	0.0020652	0.00667109	0.00288409	MIF/SYK	2
BP	GO:0098756	response to interleukin-21	2/157	8/17910	0.0020652	0.00667109	0.00288409	JAK3/STAT1	2
BP	GO:0098757	cellular response to interleukin-21	2/157	8/17910	0.0020652	0.00667109	0.00288409	JAK3/STAT1	2
BP	GO:1902949	positive regulation of tau-protein kinase activity	2/157	8/17910	0.0020652	0.00667109	0.00288409	HSP90AA1/HSP90AB1	2
BP	GO:1903659	regulation of complement-dependent cytotoxicity	2/157	8/17910	0.0020652	0.00667109	0.00288409	HSP90AB1/IL4	2
BP	GO:1905168	positive regulation of double-strand break repair via homologous recombination	2/157	8/17910	0.0020652	0.00667109	0.00288409	WAS/PARP1	2
BP	GO:0032388	positive regulation of intracellular transport	7/157	203/17910	0.00211061	0.00681355	0.00294569	MAPK1/MAPK14/PRKACA/GSK3B/MDM2/AKT2/PIK3R1	7
BP	GO:0009144	purine nucleoside triphosphate metabolic process	9/157	321/17910	0.00212863	0.00686576	0.00296826	HSPA8/PARP1/PPARA/IGF1/NMNAT1/GPI/TPI1/INSR/GCK	9
BP	GO:0006606	protein import into nucleus	5/157	103/17910	0.00213225	0.00686576	0.00296826	MAPK1/MAPK14/MMP12/SYK/PIK3R1	5
BP	GO:0014812	muscle cell migration	5/157	103/17910	0.00213225	0.00686576	0.00296826	GSTP1/SRC/MDM2/ACE/IGF1	5
BP	GO:0032526	response to retinoic acid	5/157	103/17910	0.00213225	0.00686576	0.00296826	PPARG/RXRA/RBP4/FGFR2/RARA	5
BP	GO:0002637	regulation of immunoglobulin production	4/157	62/17910	0.00213604	0.00686576	0.00296826	RBP4/IL2/GPI/IL4	4
BP	GO:0032623	interleukin-2 production	4/157	62/17910	0.00213604	0.00686576	0.00296826	PDE4B/PDE4D/NR1H4/ABL1	4
BP	GO:0032729	positive regulation of interferon-gamma production	4/157	62/17910	0.00213604	0.00686576	0.00296826	PDE4B/PDE4D/IL2/ABL1	4
BP	GO:0008544	epidermis development	11/157	452/17910	0.00216251	0.00694653	0.00300317	EGFR/WAS/FGFR1/PPARA/FGFR2/CTSK/MAP2K1/VDR/PSAP/INSR/TGFB2	11
BP	GO:1903047	mitotic cell cycle process	16/157	816/17910	0.00219008	0.00703075	0.00303959	CHEK1/ADAM17/TYMS/EGFR/CDK2/PRKACA/HSP90AA1/FGFR1/MDM2/CDK6/AURKA/IGF1/DHFR/INSR/BCL2L1/ABCB1	16
BP	GO:0030100	regulation of endocytosis	8/157	262/17910	0.00221313	0.00710033	0.00306967	APOA2/SRC/PPARG/SYK/HCK/ABL1/LGALS3/IL4	8
BP	GO:0051495	positive regulation of cytoskeleton organization	7/157	205/17910	0.00223038	0.00715127	0.00309169	WAS/MET/TGFBR1/HCK/ABL1/TEK/GRB2	7
BP	GO:1903707	negative regulation of hemopoiesis	6/157	152/17910	0.00223543	0.00716303	0.00309677	CDK6/JAK3/IL2/RARA/PIK3R1/IL4	6
BP	GO:0010543	regulation of platelet activation	3/157	30/17910	0.00225518	0.0071908	0.00310878	F2/NOS3/SYK	3
BP	GO:0010743	regulation of macrophage derived foam cell differentiation	3/157	30/17910	0.00225518	0.0071908	0.00310878	PPARG/PLA2G2A/PPARA	3
BP	GO:0032743	positive regulation of interleukin-2 production	3/157	30/17910	0.00225518	0.0071908	0.00310878	PDE4B/PDE4D/ABL1	3
BP	GO:0042168	heme metabolic process	3/157	30/17910	0.00225518	0.0071908	0.00310878	FECH/ALAD/HMOX1	3
BP	GO:0046320	regulation of fatty acid oxidation	3/157	30/17910	0.00225518	0.0071908	0.00310878	PPARG/AKT2/PPARA	3
BP	GO:0060338	regulation of type I interferon-mediated signaling pathway	3/157	30/17910	0.00225518	0.0071908	0.00310878	PTPN11/MMP12/HSP90AB1	3
BP	GO:0090075	relaxation of muscle	3/157	30/17910	0.00225518	0.0071908	0.00310878	PDE4B/PDE4D/PDE5A	3
BP	GO:1902895	positive regulation of pri-miRNA transcription by RNA polymerase II	3/157	30/17910	0.00225518	0.0071908	0.00310878	BMP2/NR3C1/TGFB2	3
BP	GO:0042108	positive regulation of cytokine biosynthetic process	4/157	63/17910	0.0022655	0.00721304	0.0031184	APOA2/SYK/ELANE/HMOX1	4
BP	GO:0051146	striated muscle cell differentiation	8/157	263/17910	0.00226594	0.00721304	0.0031184	BMP2/CASP3/MAPK14/RXRA/PPARA/IGF1/RARB/RARA	8
BP	GO:0007265	Ras protein signal transduction	9/157	324/17910	0.00226632	0.00721304	0.0031184	MAPK14/WAS/MET/CDK2/IGF1/ABL1/JAK2/GRB2/TGFB2	9
BP	GO:0009132	nucleoside diphosphate metabolic process	6/157	153/17910	0.00231015	0.00734803	0.00317675	PPARA/IGF1/GPI/TPI1/INSR/GCK	6
BP	GO:0007015	actin filament organization	9/157	325/17910	0.00231376	0.00735502	0.00317977	SRC/WAS/MET/TGFBR1/HCK/ABL1/JAK2/GRB2/PIK3R1	9
BP	GO:0002688	regulation of leukocyte chemotaxis	5/157	105/17910	0.00231934	0.00736373	0.00318354	CYP19A1/ADAM17/MAPK14/MIF/F7	5
BP	GO:0055076	transition metal ion homeostasis	5/157	105/17910	0.00231934	0.00736373	0.00318354	LCN2/LCK/S100A9/XIAP/HMOX1	5
BP	GO:0000723	telomere maintenance	6/157	154/17910	0.00238674	0.00756383	0.00327005	MAPK1/SRC/HSP90AA1/HDAC8/PARP1/HSP90AB1	6
BP	GO:0031214	biomineral tissue development	6/157	154/17910	0.00238674	0.00756383	0.00327005	BMP2/MMP13/NOS3/PPARA/FGFR2/IGF1	6
BP	GO:1901568	fatty acid derivative metabolic process	6/157	154/17910	0.00238674	0.00756383	0.00327005	MIF/CYP2C9/SYK/EPHX2/CYP2C8/ACAT1	6
BP	GO:0019915	lipid storage	4/157	64/17910	0.00240026	0.00760205	0.00328657	PPARG/PPARA/GM2A/HEXB	4
BP	GO:0006721	terpenoid metabolic process	5/157	106/17910	0.00241724	0.00764648	0.00330578	APOA2/TTR/EGFR/CYP2C9/RBP4	5
BP	GO:2000278	regulation of DNA biosynthetic process	5/157	106/17910	0.00241724	0.00764648	0.00330578	MAPK1/SRC/PPARG/HSP90AA1/HSP90AB1	5
BP	GO:0009152	purine ribonucleotide biosynthetic process	8/157	266/17910	0.00243033	0.00768323	0.00332167	PARP1/PPARA/IGF1/GPI/TPI1/INSR/GCK/ACAT1	8
BP	GO:0016125	sterol metabolic process	6/157	155/17910	0.00246522	0.00778878	0.0033673	CYP19A1/RXRA/NR1H4/HMGCR/EPHX2/IL4	6
BP	GO:0033687	osteoblast proliferation	3/157	31/17910	0.00248087	0.00781445	0.0033784	BMP2/FGFR2/ABL1	3
BP	GO:0035767	endothelial cell chemotaxis	3/157	31/17910	0.00248087	0.00781445	0.0033784	MET/KDR/FGFR1	3
BP	GO:0046466	membrane lipid catabolic process	3/157	31/17910	0.00248087	0.00781445	0.0033784	GM2A/PSAP/HEXB	3
BP	GO:0051385	response to mineralocorticoid	3/157	31/17910	0.00248087	0.00781445	0.0033784	MAOB/SRC/PARP1	3
BP	GO:1903393	positive regulation of adherens junction organization	3/157	31/17910	0.00248087	0.00781445	0.0033784	KDR/ABL1/TEK	3
BP	GO:0050905	neuromuscular process	5/157	107/17910	0.0025181	0.00792211	0.00342494	BACE1/GM2A/ABL1/PSAP/HEXB	5
BP	GO:0062014	negative regulation of small molecule metabolic process	5/157	107/17910	0.0025181	0.00792211	0.00342494	BMP2/NR1H4/PARP1/PPARA/GCK	5
BP	GO:0008610	lipid biosynthetic process	14/157	676/17910	0.00252957	0.00795335	0.00343845	APOA2/BMP2/CYP19A1/PLA2G2A/MIF/CYP2C9/NR1H4/HMGCR/EPHX2/PIK3CG/CYP2C8/VDR/PIK3R1/HEXB	14
BP	GO:0032945	negative regulation of mononuclear cell proliferation	4/157	65/17910	0.00254044	0.00796823	0.00344488	CASP3/PDE5A/IL2/ARG1	4
BP	GO:0050672	negative regulation of lymphocyte proliferation	4/157	65/17910	0.00254044	0.00796823	0.00344488	CASP3/PDE5A/IL2/ARG1	4
BP	GO:0072577	endothelial cell apoptotic process	4/157	65/17910	0.00254044	0.00796823	0.00344488	KDR/ABL1/TEK/IL4	4
BP	GO:1904888	cranial skeletal system development	4/157	65/17910	0.00254044	0.00796823	0.00344488	TGFBR1/MTHFD1/FGFR2/TGFB2	4
BP	GO:0001906	cell killing	6/157	156/17910	0.00254563	0.0079797	0.00344984	F2/CTSG/ELANE/HSP90AB1/ARG1/IL4	6
BP	GO:0000082	G1/S transition of mitotic cell cycle	8/157	269/17910	0.00260395	0.00815757	0.00352674	ADAM17/TYMS/EGFR/CDK2/MDM2/CDK6/AURKA/DHFR	8
BP	GO:0006664	glycolipid metabolic process	5/157	108/17910	0.00262199	0.00818163	0.00353714	GM2A/ARSA/PSAP/KIT/HEXB	5
BP	GO:0032612	interleukin-1 production	5/157	108/17910	0.00262199	0.00818163	0.00353714	GSTP1/NR1H4/IGF1/JAK2/CASP1	5
BP	GO:0001542	ovulation from ovarian follicle	2/157	9/17910	0.00264	0.00818163	0.00353714	PGR/NOS3	2
BP	GO:0001820	serotonin secretion	2/157	9/17910	0.00264	0.00818163	0.00353714	MAOB/SYK	2
BP	GO:0002016	regulation of blood volume by renin-angiotensin	2/157	9/17910	0.00264	0.00818163	0.00353714	REN/ACE	2
BP	GO:0002327	immature B cell differentiation	2/157	9/17910	0.00264	0.00818163	0.00353714	ABL1/KIT	2
BP	GO:0006198	cAMP catabolic process	2/157	9/17910	0.00264	0.00818163	0.00353714	PDE4B/PDE4D	2
BP	GO:0008354	germ cell migration	2/157	9/17910	0.00264	0.00818163	0.00353714	TGFBR1/KIT	2
BP	GO:0009396	folic acid-containing compound biosynthetic process	2/157	9/17910	0.00264	0.00818163	0.00353714	MTHFD1/DHFR	2
BP	GO:0033240	positive regulation of cellular amine metabolic process	2/157	9/17910	0.00264	0.00818163	0.00353714	MAOB/NR1H4	2
BP	GO:0035999	tetrahydrofolate interconversion	2/157	9/17910	0.00264	0.00818163	0.00353714	TYMS/MTHFD1	2
BP	GO:0038113	interleukin-9-mediated signaling pathway	2/157	9/17910	0.00264	0.00818163	0.00353714	JAK3/STAT1	2
BP	GO:0042473	outer ear morphogenesis	2/157	9/17910	0.00264	0.00818163	0.00353714	MAPK1/FGFR1	2
BP	GO:0060502	epithelial cell proliferation involved in lung morphogenesis	2/157	9/17910	0.00264	0.00818163	0.00353714	FGFR2/MAP2K1	2
BP	GO:0062042	regulation of cardiac epithelial to mesenchymal transition	2/157	9/17910	0.00264	0.00818163	0.00353714	TGFBR1/TGFB2	2
BP	GO:0070561	vitamin D receptor signaling pathway	2/157	9/17910	0.00264	0.00818163	0.00353714	PIM1/VDR	2
BP	GO:0071355	cellular response to interleukin-9	2/157	9/17910	0.00264	0.00818163	0.00353714	JAK3/STAT1	2
BP	GO:0097267	omega-hydroxylase P450 pathway	2/157	9/17910	0.00264	0.00818163	0.00353714	CYP2C9/CYP2C8	2
BP	GO:1900076	regulation of cellular response to insulin stimulus	4/157	66/17910	0.00268614	0.00831471	0.00359467	SRC/PTPN11/NR1H4/PIK3R1	4
BP	GO:2000573	positive regulation of DNA biosynthetic process	4/157	66/17910	0.00268614	0.00831471	0.00359467	MAPK1/SRC/HSP90AA1/HSP90AB1	4
BP	GO:0007264	small GTPase mediated signal transduction	11/157	465/17910	0.00269089	0.00832104	0.00359741	SRC/MAPK14/WAS/MET/CDK2/IGF1/ABL1/JAK2/GRB2/HMOX1/TGFB2	11
BP	GO:0043583	ear development	7/157	212/17910	0.00269139	0.00832104	0.00359741	MAPK1/BMP2/PTPN11/FGFR1/FGFR2/PSAP/TGFB2	7
BP	GO:0032633	interleukin-4 production	3/157	32/17910	0.00272005	0.0083897	0.00362709	SYK/ITK/RARA	3
BP	GO:0043552	positive regulation of phosphatidylinositol 3-kinase activity	3/157	32/17910	0.00272005	0.0083897	0.00362709	SRC/TEK/KIT	3
BP	GO:0060317	cardiac epithelial to mesenchymal transition	3/157	32/17910	0.00272005	0.0083897	0.00362709	BMP2/TGFBR1/TGFB2	3
BP	GO:0052547	regulation of peptidase activity	10/157	398/17910	0.00272007	0.0083897	0.00362709	SRC/MAPK14/PPARG/LCK/MDM2/MMP9/S100A9/JAK2/XIAP/CASP1	10
BP	GO:0051348	negative regulation of transferase activity	8/157	271/17910	0.00272499	0.00839988	0.0036315	GSTP1/CASP3/SRC/PPARG/IGF1R/GSK3B/HMGCR/ABL1	8
BP	GO:0008543	fibroblast growth factor receptor signaling pathway	5/157	109/17910	0.00272896	0.00840215	0.00363248	MAPK1/PTPN11/FGFR1/FGFR2/GRB2	5
BP	GO:1903509	liposaccharide metabolic process	5/157	109/17910	0.00272896	0.00840215	0.00363248	GM2A/ARSA/PSAP/KIT/HEXB	5
BP	GO:0050954	sensory perception of mechanical stimulus	6/157	159/17910	0.00279872	0.00861184	0.00372313	CASP3/BACE1/FGFR1/PSAP/KIT/HEXB	6
BP	GO:0034329	cell junction assembly	7/157	214/17910	0.00283568	0.00869983	0.00376117	SRC/PRKACA/KDR/ACE/NR1H4/ABL1/TEK	7
BP	GO:0060560	developmental growth involved in morphogenesis	7/157	214/17910	0.00283568	0.00869983	0.00376117	ESR1/HSP90AA1/GSK3B/FGFR2/AURKA/ABL1/HSP90AB1	7
BP	GO:0007004	telomere maintenance via telomerase	4/157	67/17910	0.00283747	0.00869983	0.00376117	MAPK1/SRC/HSP90AA1/HSP90AB1	4
BP	GO:0070227	lymphocyte apoptotic process	4/157	67/17910	0.00283747	0.00869983	0.00376117	MIF/JAK3/IL2/LGALS3	4
BP	GO:1903391	regulation of adherens junction organization	4/157	67/17910	0.00283747	0.00869983	0.00376117	SRC/KDR/ABL1/TEK	4
BP	GO:0050864	regulation of B cell activation	5/157	110/17910	0.00283905	0.00869983	0.00376117	CASP3/MIF/SYK/IL2/IL4	5
BP	GO:1903578	regulation of ATP metabolic process	5/157	110/17910	0.00283905	0.00869983	0.00376117	PARP1/PPARA/IGF1/INSR/GCK	5
BP	GO:0090092	regulation of transmembrane receptor protein serine/threonine kinase signaling pathway	7/157	215/17910	0.00291001	0.00891202	0.00385291	BMP2/ADAM17/TGFBR1/PARP1/ABL1/HSP90AB1/XIAP	7
BP	GO:0051149	positive regulation of muscle cell differentiation	5/157	111/17910	0.00295232	0.00903626	0.00390662	MAPK14/SOD2/IGF1/ABL1/KIT	5
BP	GO:0010039	response to iron ion	3/157	33/17910	0.00297298	0.0090621	0.00391779	MDM2/ALAD/HMOX1	3
BP	GO:0010092	specification of animal organ identity	3/157	33/17910	0.00297298	0.0090621	0.00391779	AR/FGFR1/FGFR2	3
BP	GO:0010922	positive regulation of phosphatase activity	3/157	33/17910	0.00297298	0.0090621	0.00391779	BMP2/HSP90AB1/JAK2	3
BP	GO:0031128	developmental induction	3/157	33/17910	0.00297298	0.0090621	0.00391779	BMP2/AR/FGFR1	3
BP	GO:0042554	superoxide anion generation	3/157	33/17910	0.00297298	0.0090621	0.00391779	GSTP1/EGFR/SYK	3
BP	GO:0042558	pteridine-containing compound metabolic process	3/157	33/17910	0.00297298	0.0090621	0.00391779	TYMS/MTHFD1/DHFR	3
BP	GO:1901890	positive regulation of cell junction assembly	3/157	33/17910	0.00297298	0.0090621	0.00391779	KDR/ABL1/TEK	3
BP	GO:0048588	developmental cell growth	7/157	216/17910	0.00298583	0.00909592	0.00393241	HSP90AA1/GSK3B/PPARA/AURKA/IGF1/ABL1/HSP90AB1	7
BP	GO:0009064	glutamine family amino acid metabolic process	4/157	68/17910	0.00299454	0.00911175	0.00393926	NOS3/NR1H4/OAT/ARG1	4
BP	GO:0032024	positive regulation of insulin secretion	4/157	68/17910	0.00299454	0.00911175	0.00393926	RBP4/NR1H4/JAK2/GCK	4
BP	GO:0006959	humoral immune response	8/157	276/17910	0.00304688	0.00926558	0.00400576	LCN2/F2/CFB/PLA2G2A/CTSG/ELANE/GPI/S100A9	8
BP	GO:0051209	release of sequestered calcium ion into cytosol	5/157	112/17910	0.00306882	0.00932139	0.00402989	F2/PDE4D/PRKACA/LCK/ABL1	5
BP	GO:0051283	negative regulation of sequestering of calcium ion	5/157	112/17910	0.00306882	0.00932139	0.00402989	F2/PDE4D/PRKACA/LCK/ABL1	5
BP	GO:0050767	regulation of neurogenesis	15/157	768/17910	0.00311712	0.00946256	0.00409092	BMP2/F2/PPARG/GSK3B/FGFR1/MDM2/ERBB4/MAP2K1/RARB/IL2/ABL1/RARA/MME/S100A9/KIT	15
BP	GO:0032720	negative regulation of tumor necrosis factor production	4/157	69/17910	0.00315744	0.00956818	0.00413658	GSTP1/NR1H4/IGF1/RARA	4
BP	GO:0048662	negative regulation of smooth muscle cell proliferation	4/157	69/17910	0.00315744	0.00956818	0.00413658	GSTP1/PPARG/SOD2/HMOX1	4
BP	GO:0071479	cellular response to ionizing radiation	4/157	69/17910	0.00315744	0.00956818	0.00413658	MAPK14/MDM2/GRB2/BCL2L1	4
BP	GO:0031032	actomyosin structure organization	6/157	163/17910	0.00316496	0.00958535	0.00414401	SRC/WAS/MET/TGFBR1/ABL1/PIK3R1	6
BP	GO:0030111	regulation of Wnt signaling pathway	9/157	341/17910	0.0031864	0.0096401	0.00416768	BMP2/ESR1/SRC/EGFR/MAPK14/GSK3B/FGFR2/ABL1/XIAP	9
BP	GO:0046717	acid secretion	5/157	113/17910	0.00318861	0.0096401	0.00416768	PLA2G2A/MIF/ACE/SYK/ABCC4	5
BP	GO:1904375	regulation of protein localization to cell periphery	5/157	113/17910	0.00318861	0.0096401	0.00416768	AR/EGFR/LGALS3/PIK3R1/BCL2L1	5
BP	GO:0010464	regulation of mesenchymal cell proliferation	3/157	34/17910	0.00323991	0.00974366	0.00421245	FGFR1/FGFR2/STAT1	3
BP	GO:0032148	activation of protein kinase B activity	3/157	34/17910	0.00323991	0.00974366	0.00421245	SRC/IGF1/INSR	3
BP	GO:0045730	respiratory burst	3/157	34/17910	0.00323991	0.00974366	0.00421245	PIK3CG/HCK/INSR	3
BP	GO:0048566	embryonic digestive tract development	3/157	34/17910	0.00323991	0.00974366	0.00421245	FGFR2/RARB/TGFB2	3
BP	GO:2000249	regulation of actin cytoskeleton reorganization	3/157	34/17910	0.00323991	0.00974366	0.00421245	HCK/ABL1/TEK	3
BP	GO:2001024	negative regulation of response to drug	3/157	34/17910	0.00323991	0.00974366	0.00421245	PTPN11/MET/PSAP	3
BP	GO:0043900	regulation of multi-organism process	10/157	408/17910	0.00324651	0.00974366	0.00421245	HSPA8/MIF/MMP12/AURKA/IGF1/PDE5A/CTSG/ELANE/ARG1/STAT1	10
BP	GO:0002291	T cell activation via T cell receptor contact with antigen bound to MHC molecule on antigen presenting cell	2/157	10/17910	0.00328105	0.00974366	0.00421245	ITGAL/LGALS3	2
BP	GO:0003149	membranous septum morphogenesis	2/157	10/17910	0.00328105	0.00974366	0.00421245	FGFR2/TGFB2	2
BP	GO:0006527	arginine catabolic process	2/157	10/17910	0.00328105	0.00974366	0.00421245	NOS3/ARG1	2
BP	GO:0006547	histidine metabolic process	2/157	10/17910	0.00328105	0.00974366	0.00421245	MTHFD1/HNMT	2
BP	GO:0010749	regulation of nitric oxide mediated signal transduction	2/157	10/17910	0.00328105	0.00974366	0.00421245	EGFR/PDE5A	2
BP	GO:0032000	positive regulation of fatty acid beta-oxidation	2/157	10/17910	0.00328105	0.00974366	0.00421245	AKT2/PPARA	2
BP	GO:0032025	response to cobalt ion	2/157	10/17910	0.00328105	0.00974366	0.00421245	CASP3/ALAD	2
BP	GO:0032488	Cdc42 protein signal transduction	2/157	10/17910	0.00328105	0.00974366	0.00421245	WAS/ABL1	2
BP	GO:0033483	gas homeostasis	2/157	10/17910	0.00328105	0.00974366	0.00421245	GSTP1/SOD2	2
BP	GO:0033629	negative regulation of cell adhesion mediated by integrin	2/157	10/17910	0.00328105	0.00974366	0.00421245	PTPN11/PDE3B	2
BP	GO:0033690	positive regulation of osteoblast proliferation	2/157	10/17910	0.00328105	0.00974366	0.00421245	BMP2/ABL1	2
BP	GO:0045988	negative regulation of striated muscle contraction	2/157	10/17910	0.00328105	0.00974366	0.00421245	PIK3CG/PDE5A	2
BP	GO:0046501	protoporphyrinogen IX metabolic process	2/157	10/17910	0.00328105	0.00974366	0.00421245	FECH/ALAD	2
BP	GO:0048304	positive regulation of isotype switching to IgG isotypes	2/157	10/17910	0.00328105	0.00974366	0.00421245	IL2/IL4	2
BP	GO:0051593	response to folic acid	2/157	10/17910	0.00328105	0.00974366	0.00421245	BCHE/TYMS	2
BP	GO:0051901	positive regulation of mitochondrial depolarization	2/157	10/17910	0.00328105	0.00974366	0.00421245	KDR/PARP1	2
BP	GO:0060068	vagina development	2/157	10/17910	0.00328105	0.00974366	0.00421245	ESR1/RBP4	2
BP	GO:0060439	trachea morphogenesis	2/157	10/17910	0.00328105	0.00974366	0.00421245	MAPK1/MAP2K1	2
BP	GO:0071104	response to interleukin-9	2/157	10/17910	0.00328105	0.00974366	0.00421245	JAK3/STAT1	2
BP	GO:0097278	complement-dependent cytotoxicity	2/157	10/17910	0.00328105	0.00974366	0.00421245	HSP90AB1/IL4	2
BP	GO:1902033	regulation of hematopoietic stem cell proliferation	2/157	10/17910	0.00328105	0.00974366	0.00421245	PIM1/ACE	2
BP	GO:1903265	positive regulation of tumor necrosis factor-mediated signaling pathway	2/157	10/17910	0.00328105	0.00974366	0.00421245	ADAM17/CASP1	2
BP	GO:1903800	positive regulation of production of miRNAs involved in gene silencing by miRNA	2/157	10/17910	0.00328105	0.00974366	0.00421245	EGFR/MAP2K1	2
BP	GO:2001225	regulation of chloride transport	2/157	10/17910	0.00328105	0.00974366	0.00421245	CA2/ABCB1	2
BP	GO:0002526	acute inflammatory response	7/157	220/17910	0.00330435	0.00980726	0.00423994	APOA2/GSTP1/F2/CFB/PPARG/PIK3CG/SERPINA1	7
BP	GO:0051193	regulation of cofactor metabolic process	5/157	114/17910	0.00331172	0.00981791	0.00424455	MMP3/PPARA/IGF1/INSR/GCK	5
BP	GO:0051282	regulation of sequestering of calcium ion	5/157	114/17910	0.00331172	0.00981791	0.00424455	F2/PDE4D/PRKACA/LCK/ABL1	5
BP	GO:0050871	positive regulation of B cell activation	4/157	70/17910	0.00332629	0.00985547	0.00426079	MIF/SYK/IL2/IL4	4
BP	GO:0016241	regulation of macroautophagy	6/157	166/17910	0.00346227	0.0102525	0.00443244	CASP3/MAPK8/PRKACA/KDR/HMOX1/IL4	6
BP	GO:0019674	NAD metabolic process	4/157	71/17910	0.00350119	0.0103559	0.00447716	NMNAT1/GPI/TPI1/GCK	4
BP	GO:1903556	negative regulation of tumor necrosis factor superfamily cytokine production	4/157	71/17910	0.00350119	0.0103559	0.00447716	GSTP1/NR1H4/IGF1/RARA	4
BP	GO:0021587	cerebellum morphogenesis	3/157	35/17910	0.00352108	0.0103734	0.0044847	PTPN11/MAP2K1/ABL1	3
BP	GO:0042092	type 2 immune response	3/157	35/17910	0.00352108	0.0103734	0.0044847	RARA/ARG1/IL4	3
BP	GO:0045622	regulation of T-helper cell differentiation	3/157	35/17910	0.00352108	0.0103734	0.0044847	JAK3/IL2/RARA	3
BP	GO:0045740	positive regulation of DNA replication	3/157	35/17910	0.00352108	0.0103734	0.0044847	EGFR/CDK2/FGFR1	3
BP	GO:0045923	positive regulation of fatty acid metabolic process	3/157	35/17910	0.00352108	0.0103734	0.0044847	PPARG/AKT2/PPARA	3
BP	GO:0071312	cellular response to alkaloid	3/157	35/17910	0.00352108	0.0103734	0.0044847	CASP3/MDM2/BCL2L1	3
BP	GO:0071402	cellular response to lipoprotein particle stimulus	3/157	35/17910	0.00352108	0.0103734	0.0044847	ADAM17/PPARG/SYK	3
BP	GO:0032200	telomere organization	6/157	167/17910	0.00356586	0.0104883	0.00453439	MAPK1/SRC/HSP90AA1/HDAC8/PARP1/HSP90AB1	6
BP	GO:0061136	regulation of proteasomal protein catabolic process	6/157	167/17910	0.00356586	0.0104883	0.00453439	PRKACA/GSK3B/MDM2/AURKA/HSP90AB1/ALAD	6
BP	GO:0032273	positive regulation of protein polymerization	5/157	116/17910	0.00356818	0.0104883	0.00453439	WAS/MET/HSP90AA1/HCK/GRB2	5
BP	GO:0072089	stem cell proliferation	5/157	116/17910	0.00356818	0.0104883	0.00453439	PIM1/FGFR1/ACE/FGFR2/ABCB1	5
BP	GO:0009743	response to carbohydrate	7/157	224/17910	0.00364821	0.0107115	0.00463086	APOA2/GSTP1/CASP3/PRKACA/NR1H4/HMGCR/GCK	7
BP	GO:0043122	regulation of I-kappaB kinase/NF-kappaB signaling	7/157	224/17910	0.00364821	0.0107115	0.00463086	GSTP1/ESR1/NR1H4/ABL1/HMOX1/STAT1/CASP1	7
BP	GO:0072347	response to anesthetic	4/157	72/17910	0.00368224	0.0108053	0.00467141	MDM2/F7/HNMT/HSP90AB1	4
BP	GO:0002761	regulation of myeloid leukocyte differentiation	5/157	117/17910	0.00370161	0.0108437	0.00468804	CA2/CDK6/RARA/PIK3R1/IL4	5
BP	GO:0034754	cellular hormone metabolic process	5/157	117/17910	0.00370161	0.0108437	0.00468804	BMP2/TTR/ESR1/CYP19A1/RBP4	5
BP	GO:0051208	sequestering of calcium ion	5/157	117/17910	0.00370161	0.0108437	0.00468804	F2/PDE4D/PRKACA/LCK/ABL1	5
BP	GO:0038095	Fc-epsilon receptor signaling pathway	6/157	169/17910	0.00377991	0.0110606	0.0047818	MAPK1/MAPK8/SYK/ITK/GRB2/PIK3R1	6
BP	GO:0048167	regulation of synaptic plasticity	6/157	169/17910	0.00377991	0.0110606	0.0047818	MAPK1/GSK3B/ABL1/RARA/MME/KIT	6
BP	GO:0006007	glucose catabolic process	3/157	36/17910	0.00381672	0.0111119	0.00480399	GPI/TPI1/GCK	3
BP	GO:0006734	NADH metabolic process	3/157	36/17910	0.00381672	0.0111119	0.00480399	GPI/TPI1/GCK	3
BP	GO:0009187	cyclic nucleotide metabolic process	3/157	36/17910	0.00381672	0.0111119	0.00480399	PDE4B/PDE4D/PDE5A	3
BP	GO:0010453	regulation of cell fate commitment	3/157	36/17910	0.00381672	0.0111119	0.00480399	AR/FGFR1/FGFR2	3
BP	GO:0034390	smooth muscle cell apoptotic process	3/157	36/17910	0.00381672	0.0111119	0.00480399	PPARG/SOD2/IGF1	3
BP	GO:0034391	regulation of smooth muscle cell apoptotic process	3/157	36/17910	0.00381672	0.0111119	0.00480399	PPARG/SOD2/IGF1	3
BP	GO:0042417	dopamine metabolic process	3/157	36/17910	0.00381672	0.0111119	0.00480399	MAOB/TGFB2/MAOA	3
BP	GO:0051973	positive regulation of telomerase activity	3/157	36/17910	0.00381672	0.0111119	0.00480399	MAPK1/HSP90AA1/HSP90AB1	3
BP	GO:1905521	regulation of macrophage migration	3/157	36/17910	0.00381672	0.0111119	0.00480399	CYP19A1/MAPK14/MIF	3
BP	GO:0043280	positive regulation of cysteine-type endopeptidase activity involved in apoptotic process	5/157	118/17910	0.00383859	0.0111694	0.00482882	PPARG/LCK/S100A9/JAK2/CASP1	5
BP	GO:0061045	negative regulation of wound healing	4/157	73/17910	0.00386954	0.0112405	0.00485957	F2/NOS3/HMGCR/F11	4
BP	GO:0072401	signal transduction involved in DNA integrity checkpoint	4/157	73/17910	0.00386954	0.0112405	0.00485957	CHEK1/CDK2/MDM2/AURKA	4
BP	GO:0072422	signal transduction involved in DNA damage checkpoint	4/157	73/17910	0.00386954	0.0112405	0.00485957	CHEK1/CDK2/MDM2/AURKA	4
BP	GO:0006941	striated muscle contraction	6/157	170/17910	0.00389045	0.0112886	0.00488037	PDE4B/PDE4D/PRKACA/TNNC1/PIK3CG/PDE5A	6
BP	GO:0030177	positive regulation of Wnt signaling pathway	6/157	170/17910	0.00389045	0.0112886	0.00488037	BMP2/SRC/EGFR/FGFR2/ABL1/XIAP	6
BP	GO:0044843	cell cycle G1/S phase transition	8/157	288/17910	0.00394064	0.0114279	0.00494058	ADAM17/TYMS/EGFR/CDK2/MDM2/CDK6/AURKA/DHFR	8
BP	GO:0033135	regulation of peptidyl-serine phosphorylation	5/157	119/17910	0.00397917	0.0114794	0.00496285	EGFR/PDE4D/MIF/HSP90AA1/HSP90AB1	5
BP	GO:0051346	negative regulation of hydrolase activity	10/157	420/17910	0.00398229	0.0114794	0.00496285	APOA2/SRC/NOS3/GSK3B/MDM2/ABL1/MMP9/LGALS3/XIAP/TGFB2	10
BP	GO:0000050	urea cycle	2/157	11/17910	0.00398715	0.0114794	0.00496285	ARG1/OTC	2
BP	GO:0007100	mitotic centrosome separation	2/157	11/17910	0.00398715	0.0114794	0.00496285	CHEK1/AURKA	2
BP	GO:0033148	positive regulation of intracellular estrogen receptor signaling pathway	2/157	11/17910	0.00398715	0.0114794	0.00496285	AR/PARP1	2
BP	GO:0046007	negative regulation of activated T cell proliferation	2/157	11/17910	0.00398715	0.0114794	0.00496285	CASP3/ARG1	2
BP	GO:0051974	negative regulation of telomerase activity	2/157	11/17910	0.00398715	0.0114794	0.00496285	SRC/PPARG	2
BP	GO:0052803	imidazole-containing compound metabolic process	2/157	11/17910	0.00398715	0.0114794	0.00496285	MTHFD1/HNMT	2
BP	GO:0070106	interleukin-27-mediated signaling pathway	2/157	11/17910	0.00398715	0.0114794	0.00496285	JAK2/STAT1	2
BP	GO:0070757	interleukin-35-mediated signaling pathway	2/157	11/17910	0.00398715	0.0114794	0.00496285	JAK2/STAT1	2
BP	GO:0072584	caveolin-mediated endocytosis	2/157	11/17910	0.00398715	0.0114794	0.00496285	MAPK1/SRC	2
BP	GO:1901077	regulation of relaxation of muscle	2/157	11/17910	0.00398715	0.0114794	0.00496285	PDE4B/PDE4D	2
BP	GO:2000105	positive regulation of DNA-dependent DNA replication	2/157	11/17910	0.00398715	0.0114794	0.00496285	CDK2/FGFR1	2
BP	GO:0010921	regulation of phosphatase activity	6/157	171/17910	0.00400336	0.0115133	0.0049775	BMP2/GSK3B/HSP90AB1/JAK2/LGALS3/TGFB2	6
BP	GO:0050821	protein stabilization	6/157	171/17910	0.00400336	0.0115133	0.0049775	APOA2/PIM1/HSP90AA1/IGF1/HSP90AB1/PIK3R1	6
BP	GO:0110053	regulation of actin filament organization	7/157	228/17910	0.00401867	0.0115509	0.00499377	WAS/MET/TGFBR1/HCK/ABL1/GRB2/PIK3R1	7
BP	GO:0002250	adaptive immune response	12/157	563/17910	0.00405836	0.0116466	0.00503515	ADAM17/WAS/SYK/ITK/PIK3CG/JAK3/CTSS/ZAP70/IL2/ARG1/JAK2/IL4	12
BP	GO:0006278	RNA-dependent DNA biosynthetic process	4/157	74/17910	0.00406319	0.0116466	0.00503515	MAPK1/SRC/HSP90AA1/HSP90AB1	4
BP	GO:0032481	positive regulation of type I interferon production	4/157	74/17910	0.00406319	0.0116466	0.00503515	PTPN11/MMP12/SYK/STAT1	4
BP	GO:0060291	long-term synaptic potentiation	4/157	74/17910	0.00406319	0.0116466	0.00503515	MAPK1/GSK3B/ABL1/MME	4
BP	GO:0072395	signal transduction involved in cell cycle checkpoint	4/157	74/17910	0.00406319	0.0116466	0.00503515	CHEK1/CDK2/MDM2/AURKA	4
BP	GO:0042176	regulation of protein catabolic process	9/157	354/17910	0.00407128	0.0116634	0.00504239	EGFR/PRKACA/HSP90AA1/GSK3B/MDM2/HMGCR/AURKA/HSP90AB1/ALAD	9
BP	GO:0051960	regulation of nervous system development	16/157	870/17910	0.00410446	0.0117519	0.00508067	BMP2/F2/PPARG/PRKACA/GSK3B/FGFR1/MDM2/ERBB4/MAP2K1/RARB/IL2/ABL1/RARA/MME/S100A9/KIT	16
BP	GO:0001838	embryonic epithelial tube formation	5/157	120/17910	0.00412339	0.0117647	0.0050862	PRKACA/MTHFD1/ABL1/RARA/TGFB2	5
BP	GO:0042089	cytokine biosynthetic process	5/157	120/17910	0.00412339	0.0117647	0.0050862	APOA2/SYK/ELANE/HMOX1/IL4	5
BP	GO:1905477	positive regulation of protein localization to membrane	5/157	120/17910	0.00412339	0.0117647	0.0050862	EGFR/MAPK8/AKT2/LGALS3/PIK3R1	5
BP	GO:0006778	porphyrin-containing compound metabolic process	3/157	37/17910	0.00412705	0.0117647	0.0050862	FECH/ALAD/HMOX1	3
BP	GO:0034405	response to fluid shear stress	3/157	37/17910	0.00412705	0.0117647	0.0050862	CA2/SRC/NOS3	3
BP	GO:0042181	ketone biosynthetic process	3/157	37/17910	0.00412705	0.0117647	0.0050862	BMP2/CYP19A1/TPI1	3
BP	GO:0042307	positive regulation of protein import into nucleus	3/157	37/17910	0.00412705	0.0117647	0.0050862	MAPK1/MAPK14/PIK3R1	3
BP	GO:0043029	T cell homeostasis	3/157	37/17910	0.00412705	0.0117647	0.0050862	CASP3/JAK3/IL2	3
BP	GO:1903362	regulation of cellular protein catabolic process	7/157	230/17910	0.00421429	0.0120068	0.00519086	PRKACA/HSP90AA1/GSK3B/MDM2/AURKA/HSP90AB1/ALAD	7
BP	GO:0006110	regulation of glycolytic process	4/157	75/17910	0.00426329	0.0121227	0.00524096	PPARA/IGF1/INSR/GCK	4
BP	GO:0006919	activation of cysteine-type endopeptidase activity involved in apoptotic process	4/157	75/17910	0.00426329	0.0121227	0.00524096	PPARG/LCK/S100A9/JAK2	4
BP	GO:0048678	response to axon injury	4/157	75/17910	0.00426329	0.0121227	0.00524096	DHFR/MAP2K1/ARG1/JAK2	4
BP	GO:0002687	positive regulation of leukocyte migration	5/157	121/17910	0.00427131	0.0121227	0.00524096	ADAM17/MAPK14/ELANE/F7/LGALS3	5
BP	GO:0006720	isoprenoid metabolic process	5/157	121/17910	0.00427131	0.0121227	0.00524096	APOA2/TTR/EGFR/CYP2C9/RBP4	5
BP	GO:0042107	cytokine metabolic process	5/157	121/17910	0.00427131	0.0121227	0.00524096	APOA2/SYK/ELANE/HMOX1/IL4	5
BP	GO:0044106	cellular amine metabolic process	5/157	121/17910	0.00427131	0.0121227	0.00524096	MAOB/NQO1/NR1H4/HNMT/MAOA	5
BP	GO:0070588	calcium ion transmembrane transport	8/157	293/17910	0.00436787	0.01239	0.00535652	F2/PDE4B/PDE4D/ANXA5/PRKACA/LCK/PIK3CG/ABL1	8
BP	GO:0006812	cation transport	18/157	1038/17910	0.00437205	0.012395	0.00535871	MAOB/F2/CDK2/PDE4B/PDE4D/ANXA5/NOS3/PRKACA/LCK/SYK/PIK3CG/CTSS/VDR/ABL1/MMP9/ARG1/LGALS3/GCK	18
BP	GO:0051258	protein polymerization	7/157	232/17910	0.00441703	0.0125089	0.00540794	WAS/MET/HSP90AA1/HCK/ABL1/JAK2/GRB2	7
BP	GO:1904018	positive regulation of vasculature development	7/157	232/17910	0.00441703	0.0125089	0.00540794	NOS3/KDR/SOD2/ABL1/TEK/KIT/HMOX1	7
BP	GO:0042552	myelination	5/157	122/17910	0.00442298	0.0125189	0.00541227	AKT2/RARB/RARA/PSAP/HEXB	5
BP	GO:0045022	early endosome to late endosome transport	3/157	38/17910	0.00445229	0.0125813	0.00543924	MAPK1/SRC/MAP2K1	3
BP	GO:0090050	positive regulation of cell migration involved in sprouting angiogenesis	3/157	38/17910	0.00445229	0.0125813	0.00543924	KDR/ABL1/HMOX1	3
BP	GO:1902042	negative regulation of extrinsic apoptotic signaling pathway via death domain receptors	3/157	38/17910	0.00445229	0.0125813	0.00543924	NOS3/HMOX1/BCL2L1	3
BP	GO:0010611	regulation of cardiac muscle hypertrophy	4/157	76/17910	0.00446994	0.0126243	0.00545783	PARP1/PPARA/IGF1/PDE5A	4
BP	GO:0008360	regulation of cell shape	5/157	123/17910	0.00457845	0.0129237	0.00558728	F2/KDR/HCK/KIT/HEXB	5
BP	GO:0045936	negative regulation of phosphate metabolic process	12/157	572/17910	0.00459893	0.0129745	0.00560923	GSTP1/CASP3/IGF1R/PDE4D/GSK3B/PARP1/HMGCR/PPARA/IL2/ABL1/LGALS3/TGFB2	12
BP	GO:0048667	cell morphogenesis involved in neuron differentiation	11/157	500/17910	0.00464741	0.0131041	0.00566527	MAPK1/SRC/PTPN11/HSP90AA1/GSK3B/FGFR2/MAP2K1/ABL1/HSP90AB1/GRB2/PIK3R1	11
BP	GO:0010563	negative regulation of phosphorus metabolic process	12/157	573/17910	0.0046624	0.0131393	0.00568046	GSTP1/CASP3/IGF1R/PDE4D/GSK3B/PARP1/HMGCR/PPARA/IL2/ABL1/LGALS3/TGFB2	12
BP	GO:0030811	regulation of nucleotide catabolic process	4/157	77/17910	0.00468324	0.0131765	0.00569657	PPARA/IGF1/INSR/GCK	4
BP	GO:0033143	regulation of intracellular steroid hormone receptor signaling pathway	4/157	77/17910	0.00468324	0.0131765	0.00569657	AR/ESR1/SRC/PARP1	4
BP	GO:0090398	cellular senescence	4/157	77/17910	0.00468324	0.0131765	0.00569657	MAPK14/CDK6/MAP2K1/ABL1	4
BP	GO:2000045	regulation of G1/S transition of mitotic cell cycle	6/157	177/17910	0.00473258	0.0132197	0.00571523	ADAM17/EGFR/CDK2/MDM2/CDK6/AURKA	6
BP	GO:0032956	regulation of actin cytoskeleton organization	8/157	297/17910	0.00473466	0.0132197	0.00571523	WAS/MET/TGFBR1/HCK/ABL1/TEK/GRB2/PIK3R1	8
BP	GO:0002371	dendritic cell cytokine production	2/157	12/17910	0.00475715	0.0132197	0.00571523	JAK3/KIT	2
BP	GO:0002674	negative regulation of acute inflammatory response	2/157	12/17910	0.00475715	0.0132197	0.00571523	GSTP1/PPARG	2
BP	GO:0002903	negative regulation of B cell apoptotic process	2/157	12/17910	0.00475715	0.0132197	0.00571523	MIF/IL2	2
BP	GO:0006069	ethanol oxidation	2/157	12/17910	0.00475715	0.0132197	0.00571523	ADH1C/ALDH2	2
BP	GO:0010889	regulation of sequestering of triglyceride	2/157	12/17910	0.00475715	0.0132197	0.00571523	PPARG/PPARA	2
BP	GO:0034380	high-density lipoprotein particle assembly	2/157	12/17910	0.00475715	0.0132197	0.00571523	APOA2/PRKACA	2
BP	GO:0035627	ceramide transport	2/157	12/17910	0.00475715	0.0132197	0.00571523	PSAP/ABCB1	2
BP	GO:0042738	exogenous drug catabolic process	2/157	12/17910	0.00475715	0.0132197	0.00571523	CYP2C9/CYP2C8	2
BP	GO:0048302	regulation of isotype switching to IgG isotypes	2/157	12/17910	0.00475715	0.0132197	0.00571523	IL2/IL4	2
BP	GO:0051238	sequestering of metal ion	2/157	12/17910	0.00475715	0.0132197	0.00571523	LCN2/S100A9	2
BP	GO:0051299	centrosome separation	2/157	12/17910	0.00475715	0.0132197	0.00571523	CHEK1/AURKA	2
BP	GO:0060391	positive regulation of SMAD protein signal transduction	2/157	12/17910	0.00475715	0.0132197	0.00571523	TGFBR1/PARP1	2
BP	GO:0060670	branching involved in labyrinthine layer morphogenesis	2/157	12/17910	0.00475715	0.0132197	0.00571523	FGFR2/GRB2	2
BP	GO:0070486	leukocyte aggregation	2/157	12/17910	0.00475715	0.0132197	0.00571523	ZAP70/S100A9	2
BP	GO:0097284	hepatocyte apoptotic process	2/157	12/17910	0.00475715	0.0132197	0.00571523	PIK3CG/BCL2L1	2
BP	GO:1900118	negative regulation of execution phase of apoptosis	2/157	12/17910	0.00475715	0.0132197	0.00571523	NMNAT1/BCL2L1	2
BP	GO:1902337	regulation of apoptotic process involved in morphogenesis	2/157	12/17910	0.00475715	0.0132197	0.00571523	VDR/TGFB2	2
BP	GO:1902947	regulation of tau-protein kinase activity	2/157	12/17910	0.00475715	0.0132197	0.00571523	HSP90AA1/HSP90AB1	2
BP	GO:1904181	positive regulation of membrane depolarization	2/157	12/17910	0.00475715	0.0132197	0.00571523	KDR/PARP1	2
BP	GO:1905461	positive regulation of vascular associated smooth muscle cell apoptotic process	2/157	12/17910	0.00475715	0.0132197	0.00571523	PPARG/SOD2	2
BP	GO:1905522	negative regulation of macrophage migration	2/157	12/17910	0.00475715	0.0132197	0.00571523	CYP19A1/MIF	2
BP	GO:0009072	aromatic amino acid family metabolic process	3/157	39/17910	0.00479264	0.0132757	0.00573943	MTHFD1/PAH/HNMT	3
BP	GO:0010661	positive regulation of muscle cell apoptotic process	3/157	39/17910	0.00479264	0.0132757	0.00573943	PPARG/SOD2/HMGCR	3
BP	GO:0021575	hindbrain morphogenesis	3/157	39/17910	0.00479264	0.0132757	0.00573943	PTPN11/MAP2K1/ABL1	3
BP	GO:0030890	positive regulation of B cell proliferation	3/157	39/17910	0.00479264	0.0132757	0.00573943	MIF/IL2/IL4	3
BP	GO:0071548	response to dexamethasone	3/157	39/17910	0.00479264	0.0132757	0.00573943	EGFR/NR3C1/ARG1	3
BP	GO:1904591	positive regulation of protein import	3/157	39/17910	0.00479264	0.0132757	0.00573943	MAPK1/MAPK14/PIK3R1	3
BP	GO:0007369	gastrulation	6/157	178/17910	0.00486302	0.0134562	0.0058175	PRKACA/FGFR1/MMP8/FGFR2/MMP9/MMP2	6
BP	GO:0010565	regulation of cellular ketone metabolic process	6/157	178/17910	0.00486302	0.0134562	0.0058175	BMP2/PPARG/NQO1/NR1H4/AKT2/PPARA	6
BP	GO:0050671	positive regulation of lymphocyte proliferation	5/157	125/17910	0.00490101	0.013546	0.0058563	MIF/IGF1/ZAP70/IL2/IL4	5
BP	GO:0051170	import into nucleus	5/157	125/17910	0.00490101	0.013546	0.0058563	MAPK1/MAPK14/MMP12/SYK/PIK3R1	5
BP	GO:0051279	regulation of release of sequestered calcium ion into cytosol	4/157	78/17910	0.00490328	0.013546	0.0058563	F2/PDE4D/PRKACA/ABL1	4
BP	GO:0010959	regulation of metal ion transport	9/157	365/17910	0.0049612	0.0136987	0.00592233	F2/PDE4B/PDE4D/NOS3/PRKACA/PIK3CG/ABL1/LGALS3/GCK	9
BP	GO:1901796	regulation of signal transduction by p53 class mediator	6/157	179/17910	0.00499609	0.0137877	0.0059608	CHEK1/MAPK14/CDK2/MIF/MDM2/AURKA	6
BP	GO:0007272	ensheathment of neurons	5/157	126/17910	0.00506819	0.013957	0.006034	AKT2/RARB/RARA/PSAP/HEXB	5
BP	GO:0008366	axon ensheathment	5/157	126/17910	0.00506819	0.013957	0.006034	AKT2/RARB/RARA/PSAP/HEXB	5
BP	GO:0032946	positive regulation of mononuclear cell proliferation	5/157	126/17910	0.00506819	0.013957	0.006034	MIF/IGF1/ZAP70/IL2/IL4	5
BP	GO:0097553	calcium ion transmembrane import into cytosol	5/157	126/17910	0.00506819	0.013957	0.006034	F2/PDE4D/PRKACA/LCK/ABL1	5
BP	GO:0014743	regulation of muscle hypertrophy	4/157	79/17910	0.00513016	0.0140874	0.00609036	PARP1/PPARA/IGF1/PDE5A	4
BP	GO:0021766	hippocampus development	4/157	79/17910	0.00513016	0.0140874	0.00609036	CASP3/GSK3B/CDK6/RARA	4
BP	GO:0032204	regulation of telomere maintenance	4/157	79/17910	0.00513016	0.0140874	0.00609036	MAPK1/SRC/HDAC8/PARP1	4
BP	GO:0043154	negative regulation of cysteine-type endopeptidase activity involved in apoptotic process	4/157	79/17910	0.00513016	0.0140874	0.00609036	SRC/MDM2/MMP9/XIAP	4
BP	GO:0010952	positive regulation of peptidase activity	6/157	180/17910	0.00513181	0.0140874	0.00609036	MAPK14/PPARG/LCK/S100A9/JAK2/CASP1	6
BP	GO:0032271	regulation of protein polymerization	6/157	180/17910	0.00513181	0.0140874	0.00609036	WAS/MET/HSP90AA1/HCK/ABL1/GRB2	6
BP	GO:0002823	negative regulation of adaptive immune response based on somatic recombination of immune receptors built from immunoglobulin superfamily domains	3/157	40/17910	0.0051483	0.0140879	0.0060906	JAK3/IL2/ARG1	3
BP	GO:0019369	arachidonic acid metabolic process	3/157	40/17910	0.0051483	0.0140879	0.0060906	CYP2C9/EPHX2/CYP2C8	3
BP	GO:0030810	positive regulation of nucleotide biosynthetic process	3/157	40/17910	0.0051483	0.0140879	0.0060906	NOS3/IGF1/INSR	3
BP	GO:0031279	regulation of cyclase activity	3/157	40/17910	0.0051483	0.0140879	0.0060906	MAPK14/MAPK8/NOS3	3
BP	GO:0032692	negative regulation of interleukin-1 production	3/157	40/17910	0.0051483	0.0140879	0.0060906	GSTP1/NR1H4/IGF1	3
BP	GO:1900373	positive regulation of purine nucleotide biosynthetic process	3/157	40/17910	0.0051483	0.0140879	0.0060906	NOS3/IGF1/INSR	3
BP	GO:0003151	outflow tract morphogenesis	4/157	80/17910	0.00536397	0.0146626	0.00633906	FGFR2/RARB/RARA/TGFB2	4
BP	GO:2001023	regulation of response to drug	4/157	80/17910	0.00536397	0.0146626	0.00633906	PTPN11/MET/PSAP/ARG1	4
BP	GO:0052548	regulation of endopeptidase activity	9/157	370/17910	0.00541263	0.0147545	0.00637877	SRC/PPARG/LCK/MDM2/MMP9/S100A9/JAK2/XIAP/CASP1	9
BP	GO:0007498	mesoderm development	5/157	128/17910	0.00541462	0.0147545	0.00637877	PRKACA/FGFR1/FGFR2/HCK/JAK2	5
BP	GO:0009308	amine metabolic process	5/157	128/17910	0.00541462	0.0147545	0.00637877	MAOB/NQO1/NR1H4/HNMT/MAOA	5
BP	GO:0045216	cell-cell junction organization	5/157	128/17910	0.00541462	0.0147545	0.00637877	PRKACA/TGFBR1/ACE/NR1H4/TGFB2	5
BP	GO:0045667	regulation of osteoblast differentiation	5/157	128/17910	0.00541462	0.0147545	0.00637877	BMP2/PRKACA/CDK6/FGFR2/IGF1	5
BP	GO:0045995	regulation of embryonic development	5/157	128/17910	0.00541462	0.0147545	0.00637877	AR/PRKACA/FGFR1/IGF1/INSR	5
BP	GO:0008631	intrinsic apoptotic signaling pathway in response to oxidative stress	3/157	41/17910	0.00551945	0.0149649	0.00646975	PARP1/SOD2/JAK2	3
BP	GO:0010569	regulation of double-strand break repair via homologous recombination	3/157	41/17910	0.00551945	0.0149649	0.00646975	CHEK1/WAS/PARP1	3
BP	GO:0010677	negative regulation of cellular carbohydrate metabolic process	3/157	41/17910	0.00551945	0.0149649	0.00646975	GSK3B/PPARA/GCK	3
BP	GO:0098927	vesicle-mediated transport between endosomal compartments	3/157	41/17910	0.00551945	0.0149649	0.00646975	MAPK1/SRC/MAP2K1	3
BP	GO:0002679	respiratory burst involved in defense response	2/157	13/17910	0.00558987	0.0149649	0.00646975	PIK3CG/HCK	2
BP	GO:0006206	pyrimidine nucleobase metabolic process	2/157	13/17910	0.00558987	0.0149649	0.00646975	MAPK1/TYMS	2
BP	GO:0007494	midgut development	2/157	13/17910	0.00558987	0.0149649	0.00646975	EGFR/OTC	2
BP	GO:0009130	pyrimidine nucleoside monophosphate biosynthetic process	2/157	13/17910	0.00558987	0.0149649	0.00646975	TYMS/DHODH	2
BP	GO:0009313	oligosaccharide catabolic process	2/157	13/17910	0.00558987	0.0149649	0.00646975	GM2A/HEXB	2
BP	GO:0010745	negative regulation of macrophage derived foam cell differentiation	2/157	13/17910	0.00558987	0.0149649	0.00646975	PPARG/PPARA	2
BP	GO:0032754	positive regulation of interleukin-5 production	2/157	13/17910	0.00558987	0.0149649	0.00646975	PDE4D/RARA	2
BP	GO:0034374	low-density lipoprotein particle remodeling	2/157	13/17910	0.00558987	0.0149649	0.00646975	APOA2/PLA2G2A	2
BP	GO:0035112	genitalia morphogenesis	2/157	13/17910	0.00558987	0.0149649	0.00646975	AR/RBP4	2
BP	GO:0035723	interleukin-15-mediated signaling pathway	2/157	13/17910	0.00558987	0.0149649	0.00646975	JAK3/GRB2	2
BP	GO:0035745	T-helper 2 cell cytokine production	2/157	13/17910	0.00558987	0.0149649	0.00646975	ARG1/IL4	2
BP	GO:0036445	neuronal stem cell division	2/157	13/17910	0.00558987	0.0149649	0.00646975	FGFR1/FGFR2	2
BP	GO:0042559	pteridine-containing compound biosynthetic process	2/157	13/17910	0.00558987	0.0149649	0.00646975	MTHFD1/DHFR	2
BP	GO:0042659	regulation of cell fate specification	2/157	13/17910	0.00558987	0.0149649	0.00646975	AR/FGFR1	2
BP	GO:0043568	positive regulation of insulin-like growth factor receptor signaling pathway	2/157	13/17910	0.00558987	0.0149649	0.00646975	AR/IGF1	2
BP	GO:0044130	negative regulation of growth of symbiont in host	2/157	13/17910	0.00558987	0.0149649	0.00646975	CTSG/ELANE	2
BP	GO:0045073	regulation of chemokine biosynthetic process	2/157	13/17910	0.00558987	0.0149649	0.00646975	ELANE/HMOX1	2
BP	GO:0048291	isotype switching to IgG isotypes	2/157	13/17910	0.00558987	0.0149649	0.00646975	IL2/IL4	2
BP	GO:0048308	organelle inheritance	2/157	13/17910	0.00558987	0.0149649	0.00646975	MAPK1/MAP2K1	2
BP	GO:0048313	Golgi inheritance	2/157	13/17910	0.00558987	0.0149649	0.00646975	MAPK1/MAP2K1	2
BP	GO:0051917	regulation of fibrinolysis	2/157	13/17910	0.00558987	0.0149649	0.00646975	F2/F11	2
BP	GO:0055057	neuroblast division	2/157	13/17910	0.00558987	0.0149649	0.00646975	FGFR1/FGFR2	2
BP	GO:0060347	heart trabecula formation	2/157	13/17910	0.00558987	0.0149649	0.00646975	RBP4/TEK	2
BP	GO:0060397	JAK-STAT cascade involved in growth hormone signaling pathway	2/157	13/17910	0.00558987	0.0149649	0.00646975	JAK3/JAK2	2
BP	GO:0060601	lateral sprouting from an epithelium	2/157	13/17910	0.00558987	0.0149649	0.00646975	AR/FGFR2	2
BP	GO:0070989	oxidative demethylation	2/157	13/17910	0.00558987	0.0149649	0.00646975	CYP2C9/CYP2C8	2
BP	GO:0071350	cellular response to interleukin-15	2/157	13/17910	0.00558987	0.0149649	0.00646975	JAK3/GRB2	2
BP	GO:1902713	regulation of interferon-gamma secretion	2/157	13/17910	0.00558987	0.0149649	0.00646975	NR1H4/ABL1	2
BP	GO:1904251	regulation of bile acid metabolic process	2/157	13/17910	0.00558987	0.0149649	0.00646975	NR1H4/KIT	2
BP	GO:2000194	regulation of female gonad development	2/157	13/17910	0.00558987	0.0149649	0.00646975	SRC/INSR	2
BP	GO:0007045	cell-substrate adherens junction assembly	4/157	81/17910	0.0056048	0.0149817	0.00647701	SRC/KDR/ABL1/TEK	4
BP	GO:0048041	focal adhesion assembly	4/157	81/17910	0.0056048	0.0149817	0.00647701	SRC/KDR/ABL1/TEK	4
BP	GO:0051899	membrane depolarization	4/157	81/17910	0.0056048	0.0149817	0.00647701	SRC/KDR/PARP1/ABL1	4
BP	GO:0007179	transforming growth factor beta receptor signaling pathway	6/157	184/17910	0.00570192	0.0152335	0.00658585	SRC/ADAM17/TGFBR1/PARP1/HSP90AB1/TGFB2	6
BP	GO:0046683	response to organophosphorus	5/157	130/17910	0.00577748	0.0154274	0.0066697	TYMS/REN/PIK3CG/TEK/STAT1	5
BP	GO:0048839	inner ear development	6/157	185/17910	0.0058514	0.0155963	0.00674272	BMP2/PTPN11/FGFR1/FGFR2/PSAP/TGFB2	6
BP	GO:1902905	positive regulation of supramolecular fiber organization	6/157	185/17910	0.0058514	0.0155963	0.00674272	WAS/MET/TGFBR1/HCK/ABL1/GRB2	6
BP	GO:0032651	regulation of interleukin-1 beta production	4/157	82/17910	0.00585276	0.0155963	0.00674272	GSTP1/IGF1/JAK2/CASP1	4
BP	GO:0071158	positive regulation of cell cycle arrest	4/157	82/17910	0.00585276	0.0155963	0.00674272	CDK2/PRKACA/MDM2/AURKA	4
BP	GO:0045930	negative regulation of mitotic cell cycle	8/157	308/17910	0.00586597	0.0156235	0.00675447	CHEK1/EGFR/CDK2/MDM2/CDK6/AURKA/ABL1/BCL2L1	8
BP	GO:0001953	negative regulation of cell-matrix adhesion	3/157	42/17910	0.00590626	0.0157147	0.0067939	SRC/MMP12/PIK3R1	3
BP	GO:1900271	regulation of long-term synaptic potentiation	3/157	42/17910	0.00590626	0.0157147	0.0067939	GSK3B/ABL1/MME	3
BP	GO:0040013	negative regulation of locomotion	9/157	377/17910	0.00609742	0.016215	0.0070102	GSTP1/CYP19A1/PPARG/WAS/MIF/ERBB4/ELANE/HMOX1/IL4	9
BP	GO:0000079	regulation of cyclin-dependent protein serine/threonine kinase activity	4/157	83/17910	0.00610792	0.0162263	0.00701507	CASP3/SRC/ADAM17/EGFR	4
BP	GO:0046916	cellular transition metal ion homeostasis	4/157	83/17910	0.00610792	0.0162263	0.00701507	LCN2/LCK/S100A9/HMOX1	4
BP	GO:0010613	positive regulation of cardiac muscle hypertrophy	3/157	43/17910	0.00630892	0.016709	0.00722375	PARP1/IGF1/PDE5A	3
BP	GO:0043303	mast cell degranulation	3/157	43/17910	0.00630892	0.016709	0.00722375	PIK3CG/KIT/HMOX1	3
BP	GO:0044060	regulation of endocrine process	3/157	43/17910	0.00630892	0.016709	0.00722375	PTPN11/REN/FGFR1	3
BP	GO:0050850	positive regulation of calcium-mediated signaling	3/157	43/17910	0.00630892	0.016709	0.00722375	SYK/IGF1/ZAP70	3
BP	GO:0055026	negative regulation of cardiac muscle tissue development	3/157	43/17910	0.00630892	0.016709	0.00722375	BMP2/RBP4/PPARA	3
BP	GO:1901031	regulation of response to reactive oxygen species	3/157	43/17910	0.00630892	0.016709	0.00722375	MET/DHFR/PSAP	3
BP	GO:1904062	regulation of cation transmembrane transport	8/157	312/17910	0.00632475	0.0167424	0.00723818	F2/PDE4B/PDE4D/PRKACA/PIK3CG/CTSS/ABL1/MMP9	8
BP	GO:0042058	regulation of epidermal growth factor receptor signaling pathway	4/157	84/17910	0.00637037	0.0168374	0.00727926	ADAM17/EGFR/MMP9/GRB2	4
BP	GO:0042446	hormone biosynthetic process	4/157	84/17910	0.00637037	0.0168374	0.00727926	BMP2/CYP19A1/VDR/TPO	4
BP	GO:0043470	regulation of carbohydrate catabolic process	4/157	84/17910	0.00637037	0.0168374	0.00727926	PPARA/IGF1/INSR/GCK	4
BP	GO:1902903	regulation of supramolecular fiber organization	8/157	313/17910	0.00644359	0.0169398	0.00732352	WAS/MET/HSPA8/TGFBR1/HCK/ABL1/GRB2/PIK3R1	8
BP	GO:0002523	leukocyte migration involved in inflammatory response	2/157	14/17910	0.00648417	0.0169398	0.00732352	ELANE/S100A9	2
BP	GO:0006525	arginine metabolic process	2/157	14/17910	0.00648417	0.0169398	0.00732352	NOS3/ARG1	2
BP	GO:0006837	serotonin transport	2/157	14/17910	0.00648417	0.0169398	0.00732352	MAOB/SYK	2
BP	GO:0009129	pyrimidine nucleoside monophosphate metabolic process	2/157	14/17910	0.00648417	0.0169398	0.00732352	TYMS/DHODH	2
BP	GO:0010885	regulation of cholesterol storage	2/157	14/17910	0.00648417	0.0169398	0.00732352	PPARG/PPARA	2
BP	GO:0015936	coenzyme A metabolic process	2/157	14/17910	0.00648417	0.0169398	0.00732352	HMGCR/ACAT1	2
BP	GO:0032310	prostaglandin secretion	2/157	14/17910	0.00648417	0.0169398	0.00732352	MIF/ABCC4	2
BP	GO:0035791	platelet-derived growth factor receptor-beta signaling pathway	2/157	14/17910	0.00648417	0.0169398	0.00732352	SRC/ABL1	2
BP	GO:0038166	angiotensin-activated signaling pathway	2/157	14/17910	0.00648417	0.0169398	0.00732352	CA2/SRC	2
BP	GO:0042033	chemokine biosynthetic process	2/157	14/17910	0.00648417	0.0169398	0.00732352	ELANE/HMOX1	2
BP	GO:0042447	hormone catabolic process	2/157	14/17910	0.00648417	0.0169398	0.00732352	CYP19A1/ACE	2
BP	GO:0042976	activation of Janus kinase activity	2/157	14/17910	0.00648417	0.0169398	0.00732352	JAK2/IL4	2
BP	GO:0044126	regulation of growth of symbiont in host	2/157	14/17910	0.00648417	0.0169398	0.00732352	CTSG/ELANE	2
BP	GO:0044146	negative regulation of growth of symbiont involved in interaction with host	2/157	14/17910	0.00648417	0.0169398	0.00732352	CTSG/ELANE	2
BP	GO:0050755	chemokine metabolic process	2/157	14/17910	0.00648417	0.0169398	0.00732352	ELANE/HMOX1	2
BP	GO:0070672	response to interleukin-15	2/157	14/17910	0.00648417	0.0169398	0.00732352	JAK3/GRB2	2
BP	GO:0071801	regulation of podosome assembly	2/157	14/17910	0.00648417	0.0169398	0.00732352	SRC/HCK	2
BP	GO:0090399	replicative senescence	2/157	14/17910	0.00648417	0.0169398	0.00732352	CHEK1/MME	2
BP	GO:1903351	cellular response to dopamine	2/157	14/17910	0.00648417	0.0169398	0.00732352	MAPK1/ABL1	2
BP	GO:1903729	regulation of plasma membrane organization	2/157	14/17910	0.00648417	0.0169398	0.00732352	AR/TGFB2	2
BP	GO:1904748	regulation of apoptotic process involved in development	2/157	14/17910	0.00648417	0.0169398	0.00732352	VDR/TGFB2	2
BP	GO:2000846	regulation of corticosteroid hormone secretion	2/157	14/17910	0.00648417	0.0169398	0.00732352	PTPN11/REN	2
BP	GO:0070665	positive regulation of leukocyte proliferation	5/157	134/17910	0.00655409	0.0171138	0.00739877	MIF/IGF1/ZAP70/IL2/IL4	5
BP	GO:0031532	actin cytoskeleton reorganization	4/157	85/17910	0.00664021	0.0173174	0.00748679	HCK/ABL1/TEK/KIT	4
BP	GO:0070542	response to fatty acid	4/157	85/17910	0.00664021	0.0173174	0.00748679	SRC/PPARG/NR1H4/ALAD	4
BP	GO:0009749	response to glucose	6/157	190/17910	0.00664207	0.0173174	0.00748679	APOA2/CASP3/PRKACA/NR1H4/HMGCR/GCK	6
BP	GO:0034765	regulation of ion transmembrane transport	10/157	453/17910	0.0067011	0.0174626	0.00754954	F2/PDE4B/PDE4D/PRKACA/AKT2/PIK3CG/CTSS/ABL1/MMP9/ABCB1	10
BP	GO:0014742	positive regulation of muscle hypertrophy	3/157	44/17910	0.00672758	0.0174877	0.0075604	PARP1/IGF1/PDE5A	3
BP	GO:0032459	regulation of protein oligomerization	3/157	44/17910	0.00672758	0.0174877	0.0075604	ALB/SRC/MMP3	3
BP	GO:0035196	production of miRNAs involved in gene silencing by miRNA	3/157	44/17910	0.00672758	0.0174877	0.0075604	ESR1/EGFR/MAP2K1	3
BP	GO:0048599	oocyte development	3/157	44/17910	0.00672758	0.0174877	0.0075604	AURKA/IGF1/PDE5A	3
BP	GO:0048701	embryonic cranial skeleton morphogenesis	3/157	44/17910	0.00672758	0.0174877	0.0075604	TGFBR1/MTHFD1/FGFR2	3
BP	GO:0045765	regulation of angiogenesis	9/157	383/17910	0.00673604	0.0175009	0.00756612	PPARG/NOS3/KDR/PDE3B/ABL1/TEK/HMOX1/STAT1/TGFB2	9
[truncated: 1,061 more rows]

## Sheet: GO-CC
Category	ID	Description	GeneRatio	BgRatio	pvalue	p.adjust	qvalue	geneID	Count
CC	GO:0044421	extracellular region part	79/158	3312/18675	1.65962e-20	6.78784e-18	4.28007e-18	ALB/LCN2/APOA2/CA2/BMP2/GSTP1/TTR/GC/EPHB4/BCHE/CHEK1/MMP13/F2/CFB/SRC/EGFR/WAS/SHBG/GSR/REN/ANXA5/PRKACA/HSPA8/MMP3/PLA2G2A/MTHFD1/LCK/MIF/CTSB/HSP90AA1/GATM/DPP4/MMP8/PYGL/ACE/RBP4/MMP12/SOD2/YARS1/EPHX2/FGFR2/IGF1/ALDH2/CTSS/CTSK/CTSG/ELANE/SERPINA1/F7/GM2A/ITGAL/IL2/ARSA/HNMT/GPI/MME/TPI1/MMP9/HSP90AB1/S100A9/PSAP/MMP2/ARG1/CHIT1/LGALS3/CTSF/GRB2/KIT/ALAD/GSTM1/INSR/HMOX1/F11/HEXB/ACAT1/TGFB2…	79
CC	GO:0031982	vesicle	83/158	3756/18675	1.17556e-19	2.40403e-17	1.51586e-17	MAPK1/ALB/LCN2/APOA2/CA2/GSTP1/TTR/GC/EPHB4/F2/CFB/SRC/EGFR/MAPK14/WAS/SHBG/BACE1/GSR/CDK2/PDE4B/ANXA5/NOS3/PRKACA/HSPA8/KDR/TGFBR1/PLA2G2A/MTHFD1/LCK/MIF/CTSB/HSP90AA1/GATM/FGFR1/DPP4/MMP8/MDM2/PYGL/ACE/RBP4/AKT2/SOD2/SYK/EPHX2/FGFR2/JAK3/IGF1/ALDH2/CTSS/CTSK/MAP2K1/HCK/CTSG/ELANE/SERPINA1/F7/GM2A/ITGAL/ARSA/HNMT/GPI/MME/TPI1/MMP9/HSP90AB1/S100A9/PSAP/ARG1/JAK2/CHIT1/LGALS3/CTSF/GRB2/KIT/ALAD/IN…	83
CC	GO:0005615	extracellular space	74/158	3051/18675	2.53956e-19	3.46226e-17	2.18313e-17	ALB/LCN2/APOA2/CA2/BMP2/GSTP1/TTR/GC/EPHB4/BCHE/CHEK1/F2/CFB/SRC/EGFR/WAS/SHBG/GSR/REN/ANXA5/PRKACA/HSPA8/PLA2G2A/MTHFD1/LCK/MIF/CTSB/HSP90AA1/GATM/DPP4/MMP8/PYGL/ACE/RBP4/MMP12/SOD2/YARS1/EPHX2/IGF1/ALDH2/CTSS/CTSK/CTSG/ELANE/SERPINA1/GM2A/ITGAL/IL2/ARSA/HNMT/GPI/MME/TPI1/MMP9/HSP90AB1/S100A9/PSAP/MMP2/ARG1/CHIT1/LGALS3/CTSF/GRB2/KIT/ALAD/INSR/HMOX1/F11/HEXB/ACAT1/TGFB2/TPO/IL4/ABCB1	74
CC	GO:0005576	extracellular region	88/158	4295/18675	5.56699e-19	5.69224e-17	3.58924e-17	MAPK1/ALB/LCN2/APOA2/CA2/BMP2/GSTP1/TTR/GC/EPHB4/BCHE/CHEK1/MMP13/F2/CFB/SRC/EGFR/MAPK14/WAS/SHBG/MET/GSR/REN/ANXA5/PRKACA/HSPA8/KDR/MMP3/F10/PLA2G2A/MTHFD1/LCK/MIF/CTSB/HSP90AA1/GATM/FGFR1/DPP4/MMP8/PYGL/ACE/RBP4/PGF/MMP12/ERBB4/SOD2/YARS1/EPHX2/FGFR2/IGF1/ALDH2/CTSS/CTSK/CTSG/ELANE/SERPINA1/F7/GM2A/ITGAL/IL2/ARSA/HNMT/GPI/TEK/MME/TPI1/MMP9/HSP90AB1/S100A9/PSAP/MMP2/ARG1/CHIT1/LGALS3/CTSF/GRB2/K…	88
CC	GO:0031983	vesicle lumen	27/158	339/18675	8.19378e-19	6.70252e-17	4.22627e-17	MAPK1/ALB/LCN2/GSTP1/TTR/EGFR/MAPK14/BACE1/HSPA8/MIF/HSP90AA1/MMP8/PYGL/IGF1/CTSG/ELANE/SERPINA1/GM2A/ARSA/GPI/HSP90AB1/S100A9/ARG1/CHIT1/ALAD/HEXB/TGFB2	27
CC	GO:0031410	cytoplasmic vesicle	61/158	2179/18675	2.16328e-18	1.35265e-16	8.52913e-17	MAPK1/ALB/LCN2/APOA2/GSTP1/TTR/SRC/EGFR/MAPK14/WAS/BACE1/CDK2/PDE4B/NOS3/PRKACA/HSPA8/KDR/TGFBR1/PLA2G2A/MIF/CTSB/HSP90AA1/FGFR1/DPP4/MMP8/MDM2/PYGL/ACE/AKT2/SYK/FGFR2/JAK3/IGF1/CTSS/CTSK/MAP2K1/HCK/CTSG/ELANE/SERPINA1/GM2A/ITGAL/ARSA/GPI/MME/MMP9/HSP90AB1/S100A9/PSAP/ARG1/JAK2/CHIT1/LGALS3/GRB2/KIT/ALAD/INSR/HEXB/BCL2L1/TGFB2/ABCC4	61
CC	GO:0097708	intracellular vesicle	61/158	2182/18675	2.31505e-18	1.35265e-16	8.52913e-17	MAPK1/ALB/LCN2/APOA2/GSTP1/TTR/SRC/EGFR/MAPK14/WAS/BACE1/CDK2/PDE4B/NOS3/PRKACA/HSPA8/KDR/TGFBR1/PLA2G2A/MIF/CTSB/HSP90AA1/FGFR1/DPP4/MMP8/MDM2/PYGL/ACE/AKT2/SYK/FGFR2/JAK3/IGF1/CTSS/CTSK/MAP2K1/HCK/CTSG/ELANE/SERPINA1/GM2A/ITGAL/ARSA/GPI/MME/MMP9/HSP90AB1/S100A9/PSAP/ARG1/JAK2/CHIT1/LGALS3/GRB2/KIT/ALAD/INSR/HEXB/BCL2L1/TGFB2/ABCC4	61
CC	GO:0060205	cytoplasmic vesicle lumen	26/158	338/18675	9.101e-18	4.65289e-16	2.93388e-16	MAPK1/ALB/LCN2/GSTP1/TTR/MAPK14/BACE1/HSPA8/MIF/HSP90AA1/MMP8/PYGL/IGF1/CTSG/ELANE/SERPINA1/GM2A/ARSA/GPI/HSP90AB1/S100A9/ARG1/CHIT1/ALAD/HEXB/TGFB2	26
CC	GO:0034774	secretory granule lumen	25/158	321/18675	3.06528e-17	1.26233e-15	7.95964e-16	MAPK1/ALB/LCN2/GSTP1/TTR/MAPK14/HSPA8/MIF/HSP90AA1/MMP8/PYGL/IGF1/CTSG/ELANE/SERPINA1/GM2A/ARSA/GPI/HSP90AB1/S100A9/ARG1/CHIT1/ALAD/HEXB/TGFB2	25
CC	GO:0099503	secretory vesicle	39/158	923/18675	3.08639e-17	1.26233e-15	7.95964e-16	MAPK1/ALB/LCN2/GSTP1/TTR/MAPK14/BACE1/PDE4B/PRKACA/HSPA8/PLA2G2A/MIF/CTSB/HSP90AA1/MMP8/PYGL/IGF1/CTSS/CTSG/ELANE/SERPINA1/GM2A/ITGAL/ARSA/GPI/MME/MMP9/HSP90AB1/S100A9/PSAP/ARG1/CHIT1/LGALS3/KIT/ALAD/HEXB/BCL2L1/TGFB2/ABCC4	39
前10
CC	GO:0030141	secretory granule	36/158	806/18675	1.14683e-16	4.26414e-15	2.68875e-15	MAPK1/ALB/LCN2/GSTP1/TTR/MAPK14/PRKACA/HSPA8/PLA2G2A/MIF/CTSB/HSP90AA1/MMP8/PYGL/IGF1/CTSS/CTSG/ELANE/SERPINA1/GM2A/ITGAL/ARSA/GPI/MME/MMP9/HSP90AB1/S100A9/PSAP/ARG1/CHIT1/LGALS3/KIT/ALAD/HEXB/TGFB2/ABCC4	36
CC	GO:0070062	extracellular exosome	54/158	2162/18675	5.5801e-14	1.90189e-12	1.19923e-12	ALB/LCN2/APOA2/CA2/GSTP1/TTR/GC/EPHB4/F2/CFB/SRC/WAS/SHBG/GSR/ANXA5/PRKACA/HSPA8/PLA2G2A/MTHFD1/LCK/MIF/CTSB/HSP90AA1/GATM/DPP4/PYGL/ACE/RBP4/SOD2/EPHX2/ALDH2/CTSG/ELANE/SERPINA1/GM2A/ITGAL/ARSA/HNMT/GPI/MME/TPI1/MMP9/HSP90AB1/S100A9/PSAP/LGALS3/CTSF/GRB2/ALAD/INSR/F11/HEXB/ACAT1/ABCB1	54
CC	GO:1903561	extracellular vesicle	54/158	2185/18675	8.63815e-14	2.62053e-12	1.65237e-12	ALB/LCN2/APOA2/CA2/GSTP1/TTR/GC/EPHB4/F2/CFB/SRC/WAS/SHBG/GSR/ANXA5/PRKACA/HSPA8/PLA2G2A/MTHFD1/LCK/MIF/CTSB/HSP90AA1/GATM/DPP4/PYGL/ACE/RBP4/SOD2/EPHX2/ALDH2/CTSG/ELANE/SERPINA1/GM2A/ITGAL/ARSA/HNMT/GPI/MME/TPI1/MMP9/HSP90AB1/S100A9/PSAP/LGALS3/CTSF/GRB2/ALAD/INSR/F11/HEXB/ACAT1/ABCB1	54
CC	GO:0043230	extracellular organelle	54/158	2187/18675	8.97001e-14	2.62053e-12	1.65237e-12	ALB/LCN2/APOA2/CA2/GSTP1/TTR/GC/EPHB4/F2/CFB/SRC/WAS/SHBG/GSR/ANXA5/PRKACA/HSPA8/PLA2G2A/MTHFD1/LCK/MIF/CTSB/HSP90AA1/GATM/DPP4/PYGL/ACE/RBP4/SOD2/EPHX2/ALDH2/CTSG/ELANE/SERPINA1/GM2A/ITGAL/ARSA/HNMT/GPI/MME/TPI1/MMP9/HSP90AB1/S100A9/PSAP/LGALS3/CTSF/GRB2/ALAD/INSR/F11/HEXB/ACAT1/ABCB1	54
CC	GO:0005775	vacuolar lumen	16/158	171/18675	1.28244e-12	3.4968e-11	2.2049e-11	MAPK1/TTR/GC/HSPA8/CTSB/HSP90AA1/CTSS/CTSK/CTSG/ELANE/GM2A/ARSA/PSAP/ARG1/CTSF/HEXB	16
CC	GO:1904813	ficolin-1-rich granule lumen	14/158	124/18675	2.62425e-12	6.70823e-11	4.22987e-11	MAPK1/GSTP1/MAPK14/HSPA8/MIF/CTSB/HSP90AA1/PYGL/CTSS/SERPINA1/GPI/MMP9/HSP90AB1/ALAD	14
CC	GO:0044433	cytoplasmic vesicle part	41/158	1450/18675	3.26661e-12	7.85908e-11	4.95554e-11	MAPK1/ALB/LCN2/GSTP1/TTR/EGFR/MAPK14/BACE1/NOS3/HSPA8/MIF/CTSB/HSP90AA1/MMP8/MDM2/PYGL/IGF1/CTSS/CTSK/CTSG/ELANE/SERPINA1/GM2A/ITGAL/ARSA/GPI/MME/MMP9/HSP90AB1/S100A9/PSAP/ARG1/JAK2/CHIT1/LGALS3/ALAD/INSR/HEXB/BCL2L1/TGFB2/ABCC4	41
CC	GO:0005829	cytosol	82/158	4909/18675	5.46751e-12	1.24234e-10	7.83356e-11	MAPK1/LCN2/APOA2/CA2/GSTP1/PIM1/AR/GC/CASP3/ESR1/PGR/EPHB4/NR3C2/CHEK1/SRC/ADAM17/TYMS/MAPK14/PPARG/WAS/PTPN11/MAPK8/GSR/CDK2/DHODH/PDE4B/PDE4D/ANXA5/NOS3/PRKACA/HSPA8/MTHFD1/LCK/MIF/TTPA/ADH1C/NQO1/HSP90AA1/GSK3B/FGFR1/TNNC1/MDM2/PYGL/NR3C1/RBP4/CDK6/AKT2/PDE3B/ERBB4/SYK/YARS1/EPHX2/ITK/CBS/PIK3CG/PAH/AURKA/JAK3/DHFR/PDE5A/MAP2K1/HCK/ZAP70/ABL1/RARA/HNMT/GPI/TPI1/HSP90AB1/S100A9/ARG1/JAK2/XIAP/G…	82
CC	GO:0045121	membrane raft	19/158	309/18675	1.64073e-11	3.53188e-10	2.22702e-10	MAPK1/CASP3/SRC/ADAM17/EGFR/BACE1/NOS3/PRKACA/KDR/TGFBR1/LCK/DPP4/HCK/ZAP70/TEK/MME/JAK2/INSR/HMOX1	19
CC	GO:0098857	membrane microdomain	19/158	310/18675	1.73537e-11	3.54883e-10	2.23771e-10	MAPK1/CASP3/SRC/ADAM17/EGFR/BACE1/NOS3/PRKACA/KDR/TGFBR1/LCK/DPP4/HCK/ZAP70/TEK/MME/JAK2/INSR/HMOX1	19
CC	GO:0098589	membrane region	19/158	321/18675	3.17256e-11	6.17894e-10	3.89613e-10	MAPK1/CASP3/SRC/ADAM17/EGFR/BACE1/NOS3/PRKACA/KDR/TGFBR1/LCK/DPP4/HCK/ZAP70/TEK/MME/JAK2/INSR/HMOX1	19
CC	GO:0101002	ficolin-1-rich granule	15/158	185/18675	5.24957e-11	9.75944e-10	6.15381e-10	MAPK1/GSTP1/MAPK14/HSPA8/MIF/CTSB/HSP90AA1/PYGL/CTSS/SERPINA1/GPI/MMP9/HSP90AB1/LGALS3/ALAD	15
CC	GO:0009986	cell surface	26/158	667/18675	7.11288e-11	1.26486e-09	7.97554e-10	BMP2/F2/ADAM17/EGFR/MET/BACE1/GSR/ANXA5/TGFBR1/F10/MIF/DPP4/ACE/FGFR2/CTSG/ELANE/ITGAL/RARA/TEK/MME/HSP90AB1/LGALS3/KIT/INSR/TPO/ABCB1	26
CC	GO:0012505	endomembrane system	72/158	4213/18675	1.20016e-10	2.04527e-09	1.28964e-09	MAPK1/ALB/LCN2/APOA2/GSTP1/TTR/ESR1/BCHE/NR3C2/CYP19A1/F2/SRC/EGFR/MAPK14/BACE1/CDK2/PDE4B/PDE4D/NOS3/PRKACA/HSPA8/KDR/TGFBR1/F10/PLA2G2A/MIF/CTSB/HSP90AA1/MMP8/CYP2C9/PYGL/ACE/PARP1/AKT2/PDE3B/HMGCR/FGFR2/JAK3/IGF1/CTSS/CYP2C8/CTSK/MAP2K1/HCK/CTSG/ELANE/SERPINA1/F7/GM2A/ITGAL/ARSA/ABL1/GPI/MME/MMP9/HSP90AB1/S100A9/PSAP/ARG1/JAK2/CHIT1/LGALS3/GRB2/KIT/ALAD/INSR/HMOX1/PIK3R1/HEXB/BCL2L1/TGFB2/ABCC4	72
CC	GO:0000323	lytic vacuole	25/158	659/18675	3.04305e-10	4.78696e-09	3.01841e-09	MAPK1/TTR/GC/SRC/BACE1/HSPA8/CTSB/HSP90AA1/DPP4/ACE/PIK3CG/CTSS/CTSK/HCK/CTSG/ELANE/GM2A/ARSA/HSP90AB1/PSAP/ARG1/CHIT1/CTSF/KIT/HEXB	25
CC	GO:0005764	lysosome	25/158	659/18675	3.04305e-10	4.78696e-09	3.01841e-09	MAPK1/TTR/GC/SRC/BACE1/HSPA8/CTSB/HSP90AA1/DPP4/ACE/PIK3CG/CTSS/CTSK/HCK/CTSG/ELANE/GM2A/ARSA/HSP90AB1/PSAP/ARG1/CHIT1/CTSF/KIT/HEXB	25
CC	GO:0043202	lysosomal lumen	11/158	94/18675	4.22624e-10	6.40197e-09	4.03676e-09	GC/HSPA8/CTSB/HSP90AA1/CTSS/CTSK/GM2A/ARSA/PSAP/CTSF/HEXB	11
CC	GO:0031012	extracellular matrix	20/158	468/18675	2.89227e-09	4.22478e-08	2.66393e-08	MMP13/F2/ANXA5/MMP3/CTSB/MMP8/MMP12/FGFR2/CTSS/CTSG/ELANE/SERPINA1/F7/MMP9/S100A9/PSAP/MMP2/LGALS3/CTSF/TGFB2	20
CC	GO:0005773	vacuole	25/158	737/18675	3.01939e-09	4.25839e-08	2.68512e-08	MAPK1/TTR/GC/SRC/BACE1/HSPA8/CTSB/HSP90AA1/DPP4/ACE/PIK3CG/CTSS/CTSK/HCK/CTSG/ELANE/GM2A/ARSA/HSP90AB1/PSAP/ARG1/CHIT1/CTSF/KIT/HEXB	25
CC	GO:0005739	mitochondrion	35/158	1492/18675	2.40518e-08	3.27906e-07	2.06761e-07	MAPK1/GSTP1/MAOB/PGR/SRC/TYMS/MAPK14/PTPN11/MAPK8/GSR/DHODH/PRKACA/MTHFD1/GSK3B/GATM/NR3C1/PARP1/ERBB4/SOD2/DHFR/FECH/ALDH2/MAP2K1/ABL1/OAT/HSP90AB1/MMP2/ARG1/ACADM/LGALS3/GCK/OTC/ACAT1/BCL2L1/MAOA	35
CC	GO:0044459	plasma membrane part	45/158	2283/18675	2.992e-08	3.94751e-07	2.4891e-07	MAPK1/CA2/BMP2/CASP3/EPHB4/F2/SRC/ADAM17/EGFR/IGF1R/MET/BACE1/GSR/PDE4B/PDE4D/ANXA5/NOS3/PRKACA/HSPA8/KDR/F10/LCK/DPP4/ACE/AKT2/ERBB4/SYK/FGFR2/IGF1/HCK/ZAP70/GM2A/ITGAL/TEK/MME/HSP90AB1/JAK2/LGALS3/GRB2/KIT/INSR/HMOX1/TPO/ABCB1/ABCC4	45
CC	GO:0062023	collagen-containing extracellular matrix	17/158	399/18675	5.04019e-08	6.442e-07	4.062e-07	F2/ANXA5/CTSB/MMP8/FGFR2/CTSS/CTSG/ELANE/SERPINA1/F7/MMP9/S100A9/PSAP/MMP2/LGALS3/CTSF/TGFB2	17
CC	GO:0043235	receptor complex	14/158	292/18675	1.95467e-07	2.4226e-06	1.52757e-06	BMP2/NR3C2/EGFR/IGF1R/TGFBR1/RXRA/FGFR1/ERBB4/SYK/ZAP70/ITGAL/VDR/HSP90AB1/INSR	14
CC	GO:0044437	vacuolar part	18/158	538/18675	7.23709e-07	8.70579e-06	5.48943e-06	MAPK1/TTR/GC/HSPA8/CTSB/HSP90AA1/DPP4/CTSS/CTSK/CTSG/ELANE/GM2A/ARSA/HSP90AB1/PSAP/ARG1/CTSF/HEXB	18
CC	GO:0035578	azurophil granule lumen	8/158	91/18675	1.03051e-06	1.20422e-05	7.5932e-06	MAPK1/TTR/CTSG/ELANE/GM2A/ARSA/ARG1/HEXB	8
CC	GO:0098805	whole membrane	32/158	1586/18675	3.01941e-06	3.43039e-05	2.16303e-05	MAPK1/CASP3/MAOB/PGR/SRC/ADAM17/EGFR/BACE1/NOS3/PRKACA/HSPA8/KDR/TGFBR1/LCK/DPP4/MDM2/HMGCR/HCK/ZAP70/ITGAL/TEK/MME/HSP90AB1/PSAP/ARG1/JAK2/LGALS3/INSR/HMOX1/BCL2L1/MAOA/ABCC4	32
CC	GO:0044853	plasma membrane raft	8/158	106/18675	3.28551e-06	3.63182e-05	2.29004e-05	MAPK1/SRC/NOS3/PRKACA/HCK/JAK2/INSR/HMOX1	8
CC	GO:0005901	caveola	7/158	79/18675	4.72493e-06	5.08552e-05	3.20667e-05	MAPK1/SRC/NOS3/HCK/JAK2/INSR/HMOX1	7
CC	GO:0036021	endolysosome lumen	3/158	5/18675	5.86875e-06	6.15466e-05	3.88082e-05	CTSB/CTSS/CTSK	3
CC	GO:0005766	primary lysosome	9/158	155/18675	6.93242e-06	6.91551e-05	4.36057e-05	MAPK1/TTR/CTSG/ELANE/GM2A/ARSA/PSAP/ARG1/HEXB	9
CC	GO:0042582	azurophil granule	9/158	155/18675	6.93242e-06	6.91551e-05	4.36057e-05	MAPK1/TTR/CTSG/ELANE/GM2A/ARSA/PSAP/ARG1/HEXB	9
CC	GO:0005768	endosome	21/158	852/18675	1.05801e-05	0.00010303	6.49657e-05	MAPK1/APOA2/SRC/EGFR/BACE1/CDK2/HSPA8/KDR/TGFBR1/CTSB/ACE/AKT2/JAK3/CTSS/CTSK/MAP2K1/MME/PSAP/JAK2/GRB2/INSR	21
CC	GO:0036477	somatodendritic compartment	19/158	724/18675	1.21252e-05	0.00011533	7.27215e-05	MAPK1/CASP3/MAPK8/BACE1/DHODH/PDE4B/PRKACA/NQO1/HSP90AA1/GSK3B/AURKA/ABL1/RARA/MME/HSP90AB1/ARG1/INSR/STAT1/TGFB2	19
CC	GO:0072562	blood microparticle	8/158	147/18675	3.62375e-05	0.000336844	0.000212397	ALB/APOA2/GC/BCHE/F2/CFB/ANXA5/HSPA8	8
CC	GO:0005654	nucleoplasm	50/158	3427/18675	3.74435e-05	0.00034032	0.000214589	MAPK1/PIM1/AR/CASP3/ESR1/PGR/NR3C2/CHEK1/MAPK14/PPARG/PTPN11/MAPK8/CDK2/DHODH/PRKACA/HSPA8/RXRA/MIF/ADH1C/HSP90AA1/GSK3B/HDAC8/MDM2/NR3C1/NR1H4/CDK6/PARP1/AKT2/ERBB4/YARS1/PPARA/FGFR2/AURKA/CTSK/RARB/HCK/VDR/NMNAT1/ABL1/RARA/GPI/OAT/HSP90AB1/S100A9/JAK2/ACADM/XIAP/GRB2/GCK/STAT1	50
CC	GO:0030425	dendrite	14/158	514/18675	0.000122838	0.00109219	0.000688678	MAPK1/MAPK8/BACE1/PDE4B/PRKACA/NQO1/HSP90AA1/GSK3B/ABL1/RARA/MME/HSP90AB1/INSR/STAT1	14
CC	GO:0097447	dendritic tree	14/158	516/18675	0.000127921	0.00111319	0.000701919	MAPK1/MAPK8/BACE1/PDE4B/PRKACA/NQO1/HSP90AA1/GSK3B/ABL1/RARA/MME/HSP90AB1/INSR/STAT1	14
CC	GO:0043025	neuronal cell body	13/158	454/18675	0.000132143	0.00112597	0.000709977	MAPK1/CASP3/BACE1/DHODH/NQO1/HSP90AA1/AURKA/ABL1/MME/HSP90AB1/ARG1/INSR/TGFB2	13
CC	GO:0035580	specific granule lumen	5/158	62/18675	0.000178462	0.00148961	0.000939276	LCN2/MMP8/ELANE/ARG1/CHIT1	5
CC	GO:0031904	endosome lumen	4/158	34/18675	0.000187692	0.00153532	0.000968094	CTSB/CTSS/CTSK/JAK2	4
CC	GO:0098590	plasma membrane region	22/158	1130/18675	0.000217485	0.00174414	0.00109977	MAPK1/CA2/SRC/ADAM17/EGFR/MET/PDE4D/NOS3/PRKACA/HSPA8/DPP4/AKT2/ERBB4/HCK/GM2A/TEK/HSP90AB1/JAK2/INSR/HMOX1/ABCB1/ABCC4	22
CC	GO:0044429	mitochondrial part	20/158	977/18675	0.000224869	0.00176868	0.00111524	MAOB/PGR/SRC/TYMS/GSR/DHODH/GATM/NR3C1/ERBB4/SOD2/FECH/ALDH2/OAT/ARG1/ACADM/LGALS3/OTC/ACAT1/BCL2L1/MAOA	20
CC	GO:0016323	basolateral plasma membrane	8/158	201/18675	0.000318018	0.00245414	0.00154745	CA2/EGFR/MET/ERBB4/GM2A/TEK/HSP90AB1/ABCC4	8
CC	GO:0035867	alphav-beta3 integrin-IGF-1-IGF1R complex	2/158	4/18675	0.000422047	0.00316906	0.00199825	IGF1R/IGF1	2
CC	GO:0005759	mitochondrial matrix	12/158	448/18675	0.000439401	0.00316906	0.00199825	TYMS/GSR/NR3C1/ERBB4/SOD2/FECH/ALDH2/OAT/ACADM/OTC/ACAT1/BCL2L1	12
CC	GO:0044428	nuclear part	60/158	4801/18675	0.000440463	0.00316906	0.00199825	MAPK1/PIM1/AR/CASP3/ESR1/PGR/BCHE/NR3C2/CHEK1/TYMS/EGFR/MAPK14/PPARG/PTPN11/MAPK8/CDK2/DHODH/PDE4D/PRKACA/HSPA8/RXRA/MIF/ADH1C/CTSB/HSP90AA1/GSK3B/HDAC8/FGFR1/MDM2/NR3C1/NR1H4/CDK6/PARP1/AKT2/ERBB4/YARS1/PPARA/FGFR2/AURKA/CTSK/RARB/HCK/VDR/NMNAT1/ABL1/RARA/GPI/OAT/HSP90AB1/S100A9/JAK2/ACADM/LGALS3/XIAP/GRB2/INSR/HMOX1/GCK/STAT1/BCL2L1	60
CC	GO:0036019	endolysosome	3/158	18/18675	0.000441654	0.00316906	0.00199825	CTSB/CTSS/CTSK	3
CC	GO:0098797	plasma membrane protein complex	12/158	451/18675	0.000466293	0.00328817	0.00207335	BMP2/CASP3/EGFR/IGF1R/PDE4B/PDE4D/SYK/IGF1/ZAP70/ITGAL/GRB2/INSR	12
CC	GO:0044297	cell body	13/158	522/18675	0.000506888	0.00351385	0.00221566	MAPK1/CASP3/BACE1/DHODH/NQO1/HSP90AA1/AURKA/ABL1/MME/HSP90AB1/ARG1/INSR/TGFB2	13
CC	GO:0005925	focal adhesion	11/158	397/18675	0.000576045	0.00392671	0.00247598	MAPK1/ADAM17/EGFR/ANXA5/HSPA8/DPP4/MAP2K1/HCK/TEK/MME/JAK2	11
CC	GO:0005924	cell-substrate adherens junction	11/158	399/18675	0.000600499	0.0040263	0.00253878	MAPK1/ADAM17/EGFR/ANXA5/HSPA8/DPP4/MAP2K1/HCK/TEK/MME/JAK2	11
CC	GO:0030055	cell-substrate junction	11/158	404/18675	0.000665453	0.00438984	0.00276801	MAPK1/ADAM17/EGFR/ANXA5/HSPA8/DPP4/MAP2K1/HCK/TEK/MME/JAK2	11
CC	GO:0097651	phosphatidylinositol 3-kinase complex, class I	2/158	5/18675	0.000699499	0.00454119	0.00286344	PIK3CG/PIK3R1	2
CC	GO:0043005	neuron projection	20/158	1091/18675	0.000911457	0.00582478	0.00367281	MAPK1/CA2/SRC/MAPK8/BACE1/PDE4B/PRKACA/NQO1/HSP90AA1/GSK3B/AURKA/ABL1/RARA/MME/HSP90AB1/ARG1/ACADM/INSR/STAT1/TGFB2	20
CC	GO:0048471	perinuclear region of cytoplasm	15/158	705/18675	0.000965945	0.00607802	0.00383249	SRC/EGFR/PPARG/PRKACA/HSPA8/PLA2G2A/CTSB/HSP90AA1/AURKA/ABL1/RARA/HSP90AB1/HMOX1/PIK3R1/STAT1	15
CC	GO:0098552	side of membrane	10/158	359/18675	0.000982905	0.00609103	0.0038407	F2/GSR/ANXA5/HSPA8/F10/ACE/HCK/GM2A/KIT/INSR	10
CC	GO:0005770	late endosome	8/158	240/18675	0.00102017	0.00622758	0.00392679	MAPK1/SRC/EGFR/BACE1/HSPA8/CTSS/MAP2K1/PSAP	8
CC	GO:0045177	apical part of cell	10/158	365/18675	0.00111361	0.00669802	0.00422343	CA2/ADAM17/EGFR/REN/PDE4D/DPP4/GM2A/TEK/HSP90AB1/ABCB1	10
CC	GO:0031981	nuclear lumen	55/158	4454/18675	0.00119499	0.00695093	0.0043829	MAPK1/PIM1/AR/CASP3/ESR1/PGR/NR3C2/CHEK1/TYMS/MAPK14/PPARG/PTPN11/MAPK8/CDK2/DHODH/PRKACA/HSPA8/RXRA/MIF/ADH1C/CTSB/HSP90AA1/GSK3B/HDAC8/FGFR1/MDM2/NR3C1/NR1H4/CDK6/PARP1/AKT2/ERBB4/YARS1/PPARA/FGFR2/AURKA/CTSK/RARB/HCK/VDR/NMNAT1/ABL1/RARA/GPI/OAT/HSP90AB1/S100A9/JAK2/ACADM/XIAP/GRB2/INSR/HMOX1/GCK/STAT1	55
CC	GO:1904724	tertiary granule lumen	4/158	55/18675	0.00120277	0.00695093	0.0043829	MMP8/CTSS/MMP9/CHIT1	4
CC	GO:0005788	endoplasmic reticulum lumen	9/158	306/18675	0.00120664	0.00695093	0.0043829	ALB/APOA2/BCHE/F2/BACE1/F10/SERPINA1/F7/ARSA	9
CC	GO:0009897	external side of plasma membrane	7/158	199/18675	0.00154534	0.00877842	0.00553523	F2/GSR/ANXA5/F10/ACE/KIT/INSR	7
CC	GO:0030424	axon	12/158	527/18675	0.00178327	0.00999118	0.00629993	MAPK1/CA2/MAPK8/BACE1/HSP90AA1/GSK3B/AURKA/MME/HSP90AB1/ACADM/STAT1/TGFB2	12
CC	GO:0097458	neuron part	24/158	1500/18675	0.00182117	0.0100657	0.0063469	MAPK1/CA2/CASP3/SRC/MAPK8/BACE1/DHODH/PDE4B/PRKACA/NQO1/HSP90AA1/GSK3B/ERBB4/AURKA/ABL1/RARA/MME/HSP90AB1/ARG1/ACADM/INSR/STAT1/BCL2L1/TGFB2	24
CC	GO:0030054	cell junction	21/158	1247/18675	0.00194421	0.0106024	0.00668536	MAPK1/ADAM17/EGFR/WAS/ANXA5/HSPA8/KDR/TGFBR1/DPP4/ITK/MAP2K1/HCK/ZAP70/TEK/MME/S100A9/JAK2/GRB2/KIT/PIK3R1/BCL2L1	21
CC	GO:0031967	organelle envelope	19/158	1093/18675	0.00225751	0.0119912	0.00756104	MAOB/PGR/BCHE/SRC/TYMS/EGFR/DHODH/PDE4D/GATM/PARP1/FECH/ABL1/ARG1/ACADM/LGALS3/INSR/OTC/BCL2L1/MAOA	19
CC	GO:0031975	envelope	19/158	1093/18675	0.00225751	0.0119912	0.00756104	MAOB/PGR/BCHE/SRC/TYMS/EGFR/DHODH/PDE4D/GATM/PARP1/FECH/ABL1/ARG1/ACADM/LGALS3/INSR/OTC/BCL2L1/MAOA	19
CC	GO:0042581	specific granule	6/158	160/18675	0.00242569	0.0127193	0.00802017	LCN2/MMP8/ELANE/ITGAL/ARG1/CHIT1	6
CC	GO:0044294	dendritic growth cone	2/158	9/18675	0.00246273	0.0127501	0.00803954	HSP90AA1/HSP90AB1	2
CC	GO:0031093	platelet alpha granule lumen	4/158	67/18675	0.0024994	0.0127782	0.00805728	ALB/IGF1/SERPINA1/TGFB2	4
CC	GO:0005911	cell-cell junction	10/158	414/18675	0.00280505	0.0141637	0.00893094	ADAM17/WAS/TGFBR1/DPP4/ITK/ZAP70/TEK/GRB2/KIT/PIK3R1	10
CC	GO:0005912	adherens junction	11/158	496/18675	0.00336537	0.0167858	0.0105843	MAPK1/ADAM17/EGFR/ANXA5/HSPA8/DPP4/MAP2K1/HCK/TEK/MME/JAK2	11
CC	GO:0001772	immunological synapse	3/158	36/18675	0.00345708	0.0170355	0.0107417	LCK/ZAP70/LGALS3	3
CC	GO:0005884	actin filament	4/158	74/18675	0.00358486	0.0174549	0.0110062	SRC/WAS/HCK/TEK	4
CC	GO:0005942	phosphatidylinositol 3-kinase complex	2/158	11/18675	0.00372091	0.0179041	0.0112894	PIK3CG/PIK3R1	2
CC	GO:0031966	mitochondrial membrane	13/158	656/18675	0.00386689	0.0183902	0.0115959	MAOB/PGR/SRC/TYMS/DHODH/GATM/FECH/ARG1/ACADM/LGALS3/OTC/BCL2L1/MAOA	13
CC	GO:0016324	apical plasma membrane	8/158	300/18675	0.00407783	0.0191705	0.0120879	ADAM17/EGFR/PDE4D/DPP4/GM2A/TEK/HSP90AB1/ABCB1	8
CC	GO:0070161	anchoring junction	11/158	514/18675	0.00439484	0.0204058	0.0128668	MAPK1/ADAM17/EGFR/ANXA5/HSPA8/DPP4/MAP2K1/HCK/TEK/MME/JAK2	11
CC	GO:0044292	dendrite terminus	2/158	12/18675	0.00444037	0.0204058	0.0128668	HSP90AA1/HSP90AB1	2
CC	GO:0005815	microtubule organizing center	13/158	681/18675	0.00527272	0.0239616	0.015109	MAPK1/CHEK1/CDK2/PDE4B/PRKACA/LCK/GSK3B/NR3C1/CDK6/AURKA/MAP2K1/TEK/BCL2L1	13
CC	GO:0005740	mitochondrial envelope	13/158	690/18675	0.00586952	0.0263806	0.0166343	MAOB/PGR/SRC/TYMS/DHODH/GATM/FECH/ARG1/ACADM/LGALS3/OTC/BCL2L1/MAOA	13
CC	GO:0031091	platelet alpha granule	4/158	91/18675	0.00745697	0.0331511	0.0209034	ALB/IGF1/SERPINA1/TGFB2	4
CC	GO:0005769	early endosome	8/158	340/18675	0.00847422	0.0372684	0.0234995	MAPK1/APOA2/EGFR/BACE1/KDR/AKT2/MAP2K1/MME	8
CC	GO:0042101	T cell receptor complex	2/158	17/18675	0.00889987	0.0387239	0.0244173	SYK/ZAP70	2
CC	GO:0031256	leading edge membrane	5/158	153/18675	0.00977307	0.0416373	0.0262544	SRC/ADAM17/DPP4/AKT2/INSR	5
CC	GO:0098802	plasma membrane receptor complex	5/158	153/18675	0.00977307	0.0416373	0.0262544	BMP2/SYK/ZAP70/ITGAL/INSR	5
CC	GO:0042995	cell projection	26/158	1917/18675	0.0104846	0.0442084	0.0278756	MAPK1/CA2/SRC/ADAM17/MAPK8/BACE1/PDE4B/PRKACA/NQO1/HSP90AA1/GSK3B/DPP4/CDK6/AKT2/AURKA/HCK/ABL1/RARA/TEK/MME/HSP90AB1/ARG1/ACADM/INSR/STAT1/TGFB2	26
CC	GO:0101031	chaperone complex	2/158	19/18675	0.0110673	0.0461888	0.0291244	HSPA8/HSP90AB1	2
CC	GO:0030139	endocytic vesicle	7/158	289/18675	0.0116418	0.048096	0.0303269	EGFR/WAS/NOS3/HSP90AA1/DPP4/MDM2/SYK	7
CC	GO:0012506	vesicle membrane	13/158	754/18675	0.0118358	0.0484083	0.0305238	EGFR/WAS/BACE1/NOS3/HSPA8/MDM2/ITGAL/MME/PSAP/LGALS3/GRB2/BCL2L1/ABCC4	13
CC	GO:0042470	melanosome	4/158	105/18675	0.0121835	0.0488534	0.0308045	HSPA8/CTSB/HSP90AA1/HSP90AB1	4
CC	GO:0048770	pigment granule	4/158	105/18675	0.0121835	0.0488534	0.0308045	HSPA8/CTSB/HSP90AA1/HSP90AB1	4
CC	GO:0070820	tertiary granule	5/158	164/18675	0.0129087	0.050808	0.0320369	MMP8/CTSS/MMP9/CHIT1/LGALS3	5
CC	GO:0120025	plasma membrane bounded cell projection	25/158	1854/18675	0.0129194	0.050808	0.0320369	MAPK1/CA2/SRC/ADAM17/MAPK8/BACE1/PDE4B/PRKACA/NQO1/HSP90AA1/GSK3B/DPP4/CDK6/AKT2/AURKA/ABL1/RARA/TEK/MME/HSP90AB1/ARG1/ACADM/INSR/STAT1/TGFB2	25
CC	GO:0070382	exocytic vesicle	5/158	166/18675	0.0135439	0.0527377	0.0332537	BACE1/PDE4B/IGF1/MME/BCL2L1	5
CC	GO:0034704	calcium channel complex	3/158	59/18675	0.013668	0.0527377	0.0332537	PDE4B/PDE4D/PRKACA	3
CC	GO:0005741	mitochondrial outer membrane	5/158	168/18675	0.0142	0.0541835	0.0341654	MAOB/PGR/ARG1/BCL2L1/MAOA	5
CC	GO:0098796	membrane protein complex	15/158	947/18675	0.0145204	0.0541835	0.0341654	BMP2/CASP3/EGFR/IGF1R/PDE4B/PDE4D/PRKACA/SYK/PIK3CG/IGF1/ZAP70/ITGAL/GRB2/INSR/PIK3R1	15
CC	GO:0044463	cell projection part	19/158	1308/18675	0.0146871	0.0541835	0.0341654	MAPK1/SRC/ADAM17/MAPK8/BACE1/PDE4B/PRKACA/NQO1/HSP90AA1/GSK3B/DPP4/AKT2/AURKA/ABL1/RARA/MME/HSP90AB1/INSR/STAT1	19
CC	GO:0120038	plasma membrane bounded cell projection part	19/158	1308/18675	0.0146871	0.0541835	0.0341654	MAPK1/SRC/ADAM17/MAPK8/BACE1/PDE4B/PRKACA/NQO1/HSP90AA1/GSK3B/DPP4/AKT2/AURKA/ABL1/RARA/MME/HSP90AB1/INSR/STAT1	19
CC	GO:0042629	mast cell granule	2/158	22/18675	0.0147051	0.0541835	0.0341654	PIK3CG/KIT	2
CC	GO:0061695	transferase complex, transferring phosphorus-containing groups	5/158	181/18675	0.0189893	0.0693448	0.0437253	CDK2/CDK6/PIK3CG/INSR/PIK3R1	5
CC	GO:0005813	centrosome	9/158	473/18675	0.0194303	0.0703272	0.0443448	CHEK1/CDK2/PDE4B/PRKACA/LCK/GSK3B/CDK6/AURKA/BCL2L1	9
CC	GO:0032991	protein-containing complex	54/158	4980/18675	0.0219274	0.0786693	0.0496049	MAPK1/ALB/APOA2/BMP2/GSTP1/TTR/AR/CASP3/ESR1/NR3C2/CHEK1/SRC/EGFR/PPARG/IGF1R/PTPN11/CDK2/PDE4B/PDE4D/PRKACA/HSPA8/TGFBR1/RXRA/HSP90AA1/GSK3B/HDAC8/FGFR1/TNNC1/MDM2/NR3C1/RBP4/CDK6/PARP1/AKT2/PDE3B/ERBB4/SYK/PIK3CG/IGF1/CTSG/ELANE/ZAP70/F7/ITGAL/VDR/ABL1/HSP90AB1/LGALS3/GRB2/INSR/PIK3R1/STAT1/CASP1/BCL2L1	54
CC	GO:0045202	synapse	16/158	1091/18675	0.0225836	0.0791847	0.0499299	MAPK1/SRC/EGFR/MAPK14/BACE1/PDE4B/PRKACA/HSPA8/GSK3B/MDM2/ERBB4/FGFR2/ABL1/MME/JAK2/BCL2L1	16
CC	GO:0009925	basal plasma membrane	2/158	28/18675	0.0232816	0.0791847	0.0499299	MET/TEK	2
CC	GO:0044295	axonal growth cone	2/158	28/18675	0.0232816	0.0791847	0.0499299	HSP90AA1/HSP90AB1	2
CC	GO:0031968	organelle outer membrane	5/158	191/18675	0.0233225	0.0791847	0.0499299	MAOB/PGR/ARG1/BCL2L1/MAOA	5
CC	GO:0019867	outer membrane	5/158	193/18675	0.0242596	0.0791847	0.0499299	MAOB/PGR/ARG1/BCL2L1/MAOA	5
CC	GO:0044432	endoplasmic reticulum part	18/158	1289/18675	0.0247582	0.0791847	0.0499299	ALB/APOA2/BCHE/NR3C2/CYP19A1/F2/EGFR/BACE1/F10/PLA2G2A/CYP2C9/HMGCR/CYP2C8/SERPINA1/F7/ARSA/HMOX1/PIK3R1	18
CC	GO:0000307	cyclin-dependent protein kinase holoenzyme complex	2/158	29/18675	0.0248693	0.0791847	0.0499299	CDK2/CDK6	2
CC	GO:0005899	insulin receptor complex	1/158	3/18675	0.0251687	0.0791847	0.0499299	INSR	1
CC	GO:0005944	phosphatidylinositol 3-kinase complex, class IB	1/158	3/18675	0.0251687	0.0791847	0.0499299	PIK3CG	1
CC	GO:0034751	aryl hydrocarbon receptor complex	1/158	3/18675	0.0251687	0.0791847	0.0499299	HSP90AB1	1
CC	GO:0042585	germinal vesicle	1/158	3/18675	0.0251687	0.0791847	0.0499299	AURKA	1
CC	GO:0072563	endothelial microparticle	1/158	3/18675	0.0251687	0.0791847	0.0499299	ANXA5	1
CC	GO:0097124	cyclin A2-CDK2 complex	1/158	3/18675	0.0251687	0.0791847	0.0499299	CDK2	1
CC	GO:0097169	AIM2 inflammasome complex	1/158	3/18675	0.0251687	0.0791847	0.0499299	CASP1	1
CC	GO:1905286	serine-type peptidase complex	1/158	3/18675	0.0251687	0.0791847	0.0499299	F7	1
CC	GO:1990584	cardiac Troponin complex	1/158	3/18675	0.0251687	0.0791847	0.0499299	TNNC1	1
CC	GO:0005667	transcription factor complex	6/158	270/18675	0.0275071	0.0854071	0.0538534	PPARG/CDK2/RXRA/PARP1/VDR/HSP90AB1	6
CC	GO:1902911	protein kinase complex	3/158	77/18675	0.0275641	0.0854071	0.0538534	CDK2/CDK6/INSR	3
CC	GO:0000228	nuclear chromosome	9/158	507/18675	0.0287279	0.0883437	0.0557051	AR/ESR1/CHEK1/RXRA/HDAC8/NR1H4/PARP1/RARA/STAT1	9
CC	GO:0015629	actin cytoskeleton	8/158	432/18675	0.0308332	0.0941104	0.0593413	SRC/ADAM17/WAS/TNNC1/HCK/ABL1/RARA/TEK	8
CC	GO:0001674	female germ cell nucleus	1/158	4/18675	0.0334176	0.0976272	0.0615588	AURKA	1
CC	GO:0042567	insulin-like growth factor ternary complex	1/158	4/18675	0.0334176	0.0976272	0.0615588	IGF1	1
CC	GO:0072558	NLRP1 inflammasome complex	1/158	4/18675	0.0334176	0.0976272	0.0615588	CASP1	1
CC	GO:0097487	multivesicular body, internal vesicle	1/158	4/18675	0.0334176	0.0976272	0.0615588	EGFR	1
CC	GO:0098576	lumenal side of membrane	1/158	4/18675	0.0334176	0.0976272	0.0615588	HSPA8	1
CC	GO:1990578	perinuclear endoplasmic reticulum membrane	1/158	4/18675	0.0334176	0.0976272	0.0615588	PIK3R1	1

## Sheet: GO-MF
Category	ID	Description	GeneRatio	BgRatio	pvalue	p.adjust	qvalue	geneID	Count
MF	GO:0003824	catalytic activity	117/156	4828/16967	1.44047e-33	9.67997e-31	4.91277e-31	MAPK1/CA2/BMP2/GSTP1/PIM1/CASP3/MAOB/EPHB4/BCHE/CYP19A1/CHEK1/MMP13/F2/CFB/SRC/ADAM17/TYMS/EGFR/MAPK14/IGF1R/PTPN11/MET/MAPK8/BACE1/GSR/CDK2/PDE4B/REN/PDE4D/NOS3/PRKACA/HSPA8/KDR/TGFBR1/MMP3/F10/PLA2G2A/MTHFD1/LCK/MIF/ADH1C/NQO1/CTSB/HSP90AA1/GSK3B/GATM/HDAC8/FGFR1/DPP4/MMP8/MDM2/CYP2C9/PYGL/ACE/CDK6/MMP12/PARP1/AKT2/PDE3B/ERBB4/SOD2/HMGCR/SYK/EPHX2/ITK/CBS/FGFR2/PIK3CG/PAH/AURKA/JAK3/DHFR/FECH/A…	117
MF	GO:0043168	anion binding	79/156	2573/16967	2.0988e-25	7.05196e-23	3.579e-23	MAPK1/ALB/LCN2/APOA2/GSTP1/PIM1/MAOB/EPHB4/CHEK1/F2/SRC/TYMS/EGFR/MAPK14/PPARG/IGF1R/MET/MAPK8/CDK2/DHODH/PDE4B/PDE4D/ANXA5/NOS3/PRKACA/HSPA8/KDR/TGFBR1/RXRA/F10/PLA2G2A/MTHFD1/LCK/TTPA/HSP90AA1/GSK3B/FGFR1/PYGL/ACE/NR1H4/PGF/CDK6/AKT2/ERBB4/HMGCR/SYK/YARS1/ITK/CBS/FGFR2/PIK3CG/AURKA/JAK3/DHFR/PDE5A/MAP2K1/HCK/CTSG/ELANE/ZAP70/VDR/NMNAT1/ABL1/RARA/TEK/MME/HSP90AB1/S100A9/PSAP/JAK2/ACADM/KIT/GSTM1…	79
MF	GO:0036094	small molecule binding	73/156	2340/16967	1.85562e-23	3.18703e-21	1.61748e-21	MAPK1/ALB/LCN2/APOA2/PIM1/GC/MAOB/EPHB4/CYP19A1/CHEK1/SRC/TYMS/EGFR/MAPK14/PPARG/IGF1R/MET/MAPK8/GSR/CDK2/DHODH/PDE4B/PDE4D/NOS3/PRKACA/HSPA8/KDR/TGFBR1/RXRA/MTHFD1/LCK/TTPA/HSP90AA1/GSK3B/FGFR1/PYGL/RBP4/NR1H4/CDK6/PARP1/AKT2/ERBB4/HMGCR/SYK/YARS1/ITK/CBS/FGFR2/PIK3CG/AURKA/JAK3/DHFR/ALDH2/PDE5A/MAP2K1/HCK/ZAP70/VDR/NMNAT1/ABL1/RARA/TEK/HSP90AB1/S100A9/PSAP/JAK2/ACADM/KIT/INSR/GCK/OTC/ABCB1/ABCC4	73
MF	GO:0008144	drug binding	62/156	1658/16967	1.89704e-23	3.18703e-21	1.61748e-21	MAPK1/ALB/GSTP1/PIM1/GC/EPHB4/CYP19A1/CHEK1/SRC/TYMS/EGFR/MAPK14/PPARG/IGF1R/MET/MAPK8/CDK2/DHODH/PDE4D/NOS3/PRKACA/HSPA8/KDR/TGFBR1/MTHFD1/LCK/HSP90AA1/GSK3B/FGFR1/CYP2C9/PYGL/ACE/CDK6/AKT2/ERBB4/SYK/YARS1/PPARA/ITK/CBS/FGFR2/PIK3CG/AURKA/JAK3/DHFR/MAP2K1/RARB/HCK/ZAP70/VDR/NMNAT1/ABL1/RARA/TEK/HSP90AB1/JAK2/CHIT1/KIT/INSR/GCK/ABCB1/ABCC4	62
MF	GO:0140096	catalytic activity, acting on a protein	64/156	1837/16967	1.23487e-22	1.65966e-20	8.4231e-21	MAPK1/PIM1/CASP3/EPHB4/CHEK1/MMP13/F2/CFB/SRC/ADAM17/EGFR/MAPK14/IGF1R/PTPN11/MET/MAPK8/BACE1/CDK2/REN/PRKACA/KDR/TGFBR1/MMP3/F10/LCK/CTSB/GSK3B/HDAC8/FGFR1/DPP4/MMP8/MDM2/ACE/CDK6/MMP12/PARP1/AKT2/ERBB4/SYK/ITK/FGFR2/PIK3CG/AURKA/JAK3/CTSS/CTSK/MAP2K1/HCK/CTSG/ELANE/ZAP70/F7/ABL1/TEK/MME/MMP9/MMP2/JAK2/XIAP/KIT/INSR/F11/CASP1/ADAM33	64
MF	GO:0004713	protein tyrosine kinase activity	21/156	120/16967	2.78882e-21	3.12348e-19	1.58522e-19	EPHB4/SRC/EGFR/IGF1R/MET/KDR/LCK/FGFR1/ERBB4/SYK/ITK/FGFR2/JAK3/MAP2K1/HCK/ZAP70/ABL1/TEK/JAK2/KIT/INSR	21
MF	GO:0004672	protein kinase activity	34/156	517/16967	7.97149e-20	7.65263e-18	3.88385e-18	MAPK1/PIM1/EPHB4/CHEK1/SRC/EGFR/MAPK14/IGF1R/MET/MAPK8/CDK2/PRKACA/KDR/TGFBR1/LCK/GSK3B/FGFR1/CDK6/AKT2/ERBB4/SYK/ITK/FGFR2/PIK3CG/AURKA/JAK3/MAP2K1/HCK/ZAP70/ABL1/TEK/JAK2/KIT/INSR	34
MF	GO:0005102	signaling receptor binding	52/156	1386/16967	2.27593e-19	1.91178e-17	9.70264e-18	APOA2/BMP2/TTR/AR/CASP3/ESR1/F2/SRC/ADAM17/EGFR/PPARG/IGF1R/PTPN11/REN/PDE4D/HSPA8/KDR/TGFBR1/RXRA/LCK/MIF/FGFR1/DPP4/MDM2/ACE/NR1H4/PGF/PARP1/ERBB4/SYK/YARS1/EPHX2/PIK3CG/IGF1/RARB/F7/IL2/VDR/ABL1/RARA/GPI/HSP90AB1/S100A9/PSAP/JAK2/LGALS3/GRB2/INSR/PIK3R1/STAT1/TGFB2/IL4	52
MF	GO:0016773	phosphotransferase activity, alcohol group as acceptor	35/156	611/16967	1.73723e-18	1.29713e-16	6.58318e-17	MAPK1/PIM1/EPHB4/CHEK1/SRC/EGFR/MAPK14/IGF1R/MET/MAPK8/CDK2/PRKACA/KDR/TGFBR1/LCK/GSK3B/FGFR1/CDK6/AKT2/ERBB4/SYK/ITK/FGFR2/PIK3CG/AURKA/JAK3/MAP2K1/HCK/ZAP70/ABL1/TEK/JAK2/KIT/INSR/GCK	35
MF	GO:0042802	identical protein binding	55/156	1670/16967	5.49082e-18	3.68983e-16	1.87266e-16	MAPK1/ALB/LCN2/APOA2/TTR/ESR1/MAOB/PGR/BCHE/TYMS/EGFR/PPARG/IGF1R/WAS/MET/KDR/LCK/MIF/NQO1/HSP90AA1/FGFR1/DPP4/TNNC1/MDM2/PYGL/PGF/PARP1/ERBB4/SOD2/HMGCR/EPHX2/CBS/FGFR2/PIK3CG/SERPINA1/NMNAT1/MME/TPI1/MMP9/HSP90AB1/PSAP/JAK2/ACADM/XIAP/GRB2/KIT/ALAD/GSTM1/HMOX1/HEXB/ACAT1/STAT1/CASP1/BCL2L1/TGFB2	55
前10
MF	GO:0016301	kinase activity	35/156	664/16967	2.36445e-17	1.44447e-15	7.33094e-16	MAPK1/PIM1/EPHB4/CHEK1/SRC/EGFR/MAPK14/IGF1R/MET/MAPK8/CDK2/PRKACA/KDR/TGFBR1/LCK/GSK3B/FGFR1/CDK6/AKT2/ERBB4/SYK/ITK/FGFR2/PIK3CG/AURKA/JAK3/MAP2K1/HCK/ZAP70/ABL1/TEK/JAK2/KIT/INSR/GCK	35
MF	GO:0097367	carbohydrate derivative binding	60/156	2090/16967	6.59561e-17	3.69354e-15	1.87454e-15	MAPK1/PIM1/EPHB4/CHEK1/F2/SRC/EGFR/MAPK14/IGF1R/MET/MAPK8/CDK2/DHODH/PDE4B/PDE4D/NOS3/PRKACA/HSPA8/KDR/TGFBR1/MTHFD1/LCK/CTSB/HSP90AA1/GSK3B/FGFR1/PYGL/PGF/CDK6/AKT2/ERBB4/SYK/YARS1/ITK/FGFR2/PIK3CG/AURKA/JAK3/CTSS/PDE5A/CTSK/MAP2K1/HCK/CTSG/ELANE/ZAP70/IL2/NMNAT1/ABL1/TEK/HSP90AB1/PSAP/JAK2/CHIT1/KIT/INSR/GCK/F11/ABCB1/ABCC4	60
MF	GO:0004175	endopeptidase activity	25/156	322/16967	2.15958e-16	1.11634e-14	5.66562e-15	CASP3/MMP13/F2/CFB/ADAM17/BACE1/REN/MMP3/F10/CTSB/DPP4/MMP8/ACE/MMP12/CTSS/CTSK/CTSG/ELANE/F7/MME/MMP9/MMP2/F11/CASP1/ADAM33	25
MF	GO:0016772	transferase activity, transferring phosphorus-containing groups	36/156	784/16967	5.97167e-16	2.8664e-14	1.45475e-14	MAPK1/PIM1/EPHB4/CHEK1/SRC/EGFR/MAPK14/IGF1R/MET/MAPK8/CDK2/PRKACA/KDR/TGFBR1/LCK/GSK3B/FGFR1/CDK6/AKT2/ERBB4/SYK/ITK/FGFR2/PIK3CG/AURKA/JAK3/MAP2K1/HCK/ZAP70/NMNAT1/ABL1/TEK/JAK2/KIT/INSR/GCK	36
MF	GO:0019899	enzyme binding	56/156	1941/16967	9.41527e-16	4.21804e-14	2.14074e-14	MAPK1/LCN2/GSTP1/AR/CASP3/ESR1/PGR/BCHE/SRC/EGFR/MAPK14/PPARG/WAS/PTPN11/MET/MAPK8/BACE1/PDE4D/PRKACA/HSPA8/RXRA/LCK/MIF/HSP90AA1/GSK3B/DPP4/MDM2/NR3C1/ACE/PARP1/PDE3B/HMGCR/SYK/PPARA/CBS/AURKA/JAK3/ELANE/SERPINA1/ABL1/RARA/GPI/TPI1/HSP90AB1/PSAP/JAK2/LGALS3/GRB2/KIT/GSTM1/HMOX1/PIK3R1/ACAT1/STAT1/CASP1/BCL2L1	56
MF	GO:0000166	nucleotide binding	57/156	2012/16967	1.04438e-15	4.22125e-14	2.14237e-14	MAPK1/PIM1/MAOB/EPHB4/CHEK1/SRC/TYMS/EGFR/MAPK14/IGF1R/MET/MAPK8/GSR/CDK2/DHODH/PDE4B/PDE4D/NOS3/PRKACA/HSPA8/KDR/TGFBR1/MTHFD1/LCK/HSP90AA1/GSK3B/FGFR1/PYGL/CDK6/PARP1/AKT2/ERBB4/HMGCR/SYK/YARS1/ITK/FGFR2/PIK3CG/AURKA/JAK3/DHFR/ALDH2/PDE5A/MAP2K1/HCK/ZAP70/NMNAT1/ABL1/TEK/HSP90AB1/JAK2/ACADM/KIT/INSR/GCK/ABCB1/ABCC4	57
MF	GO:1901265	nucleoside phosphate binding	57/156	2013/16967	1.06788e-15	4.22125e-14	2.14237e-14	MAPK1/PIM1/MAOB/EPHB4/CHEK1/SRC/TYMS/EGFR/MAPK14/IGF1R/MET/MAPK8/GSR/CDK2/DHODH/PDE4B/PDE4D/NOS3/PRKACA/HSPA8/KDR/TGFBR1/MTHFD1/LCK/HSP90AA1/GSK3B/FGFR1/PYGL/CDK6/PARP1/AKT2/ERBB4/HMGCR/SYK/YARS1/ITK/FGFR2/PIK3CG/AURKA/JAK3/DHFR/ALDH2/PDE5A/MAP2K1/HCK/ZAP70/NMNAT1/ABL1/TEK/HSP90AB1/JAK2/ACADM/KIT/INSR/GCK/ABCB1/ABCC4	57
MF	GO:0003707	steroid hormone receptor activity	12/156	54/16967	5.85079e-14	2.18429e-12	1.10857e-12	AR/ESR1/PGR/NR3C2/PPARG/RXRA/NR3C1/NR1H4/PPARA/RARB/VDR/RARA	12
MF	GO:0032559	adenyl ribonucleotide binding	46/156	1502/16967	1.03769e-13	3.67016e-12	1.86267e-12	MAPK1/PIM1/EPHB4/CHEK1/SRC/EGFR/MAPK14/IGF1R/MET/MAPK8/CDK2/PDE4B/PDE4D/PRKACA/HSPA8/KDR/TGFBR1/MTHFD1/LCK/HSP90AA1/GSK3B/FGFR1/PYGL/CDK6/AKT2/ERBB4/SYK/YARS1/ITK/FGFR2/PIK3CG/AURKA/JAK3/MAP2K1/HCK/ZAP70/NMNAT1/ABL1/TEK/HSP90AB1/JAK2/KIT/INSR/GCK/ABCB1/ABCC4	46
MF	GO:0030554	adenyl nucleotide binding	46/156	1509/16967	1.22831e-13	4.12712e-12	2.09459e-12	MAPK1/PIM1/EPHB4/CHEK1/SRC/EGFR/MAPK14/IGF1R/MET/MAPK8/CDK2/PDE4B/PDE4D/PRKACA/HSPA8/KDR/TGFBR1/MTHFD1/LCK/HSP90AA1/GSK3B/FGFR1/PYGL/CDK6/AKT2/ERBB4/SYK/YARS1/ITK/FGFR2/PIK3CG/AURKA/JAK3/MAP2K1/HCK/ZAP70/NMNAT1/ABL1/TEK/HSP90AB1/JAK2/KIT/INSR/GCK/ABCB1/ABCC4	46
MF	GO:0046914	transition metal ion binding	38/156	1051/16967	1.67308e-13	5.35385e-12	2.71718e-12	ALB/LCN2/CA2/PIM1/AR/ESR1/PGR/NR3C2/CYP19A1/MMP13/PPARG/NOS3/PRKACA/MMP3/RXRA/MMP8/MDM2/CYP2C9/NR3C1/ACE/NR1H4/MMP12/PARP1/SOD2/PPARA/PAH/FECH/CYP2C8/RARB/VDR/ABL1/RARA/MME/MMP9/S100A9/MMP2/ALAD/ADAM33	38
MF	GO:0004879	nuclear receptor activity	11/156	46/16967	2.81198e-13	8.21587e-12	4.16971e-12	AR/ESR1/PGR/PPARG/RXRA/NR3C1/NR1H4/PPARA/RARB/VDR/RARA	11
MF	GO:0098531	transcription factor activity, direct ligand regulated sequence-specific DNA binding	11/156	46/16967	2.81198e-13	8.21587e-12	4.16971e-12	AR/ESR1/PGR/PPARG/RXRA/NR3C1/NR1H4/PPARA/RARB/VDR/RARA	11
MF	GO:0005524	ATP binding	44/156	1451/16967	5.97712e-13	1.67359e-11	8.4938e-12	MAPK1/PIM1/EPHB4/CHEK1/SRC/EGFR/MAPK14/IGF1R/MET/MAPK8/CDK2/PRKACA/HSPA8/KDR/TGFBR1/MTHFD1/LCK/HSP90AA1/GSK3B/FGFR1/PYGL/CDK6/AKT2/ERBB4/SYK/YARS1/ITK/FGFR2/PIK3CG/AURKA/JAK3/MAP2K1/HCK/ZAP70/NMNAT1/ABL1/TEK/HSP90AB1/JAK2/KIT/INSR/GCK/ABCB1/ABCC4	44
MF	GO:0032553	ribonucleotide binding	49/156	1804/16967	1.16677e-12	3.13629e-11	1.59172e-11	MAPK1/PIM1/EPHB4/CHEK1/SRC/EGFR/MAPK14/IGF1R/MET/MAPK8/CDK2/DHODH/PDE4B/PDE4D/NOS3/PRKACA/HSPA8/KDR/TGFBR1/MTHFD1/LCK/HSP90AA1/GSK3B/FGFR1/PYGL/CDK6/AKT2/ERBB4/SYK/YARS1/ITK/FGFR2/PIK3CG/AURKA/JAK3/PDE5A/MAP2K1/HCK/ZAP70/NMNAT1/ABL1/TEK/HSP90AB1/JAK2/KIT/INSR/GCK/ABCB1/ABCC4	49
MF	GO:0070011	peptidase activity, acting on L-amino acid peptides	25/156	511/16967	7.60855e-12	1.96652e-10	9.98044e-11	CASP3/MMP13/F2/CFB/ADAM17/BACE1/REN/MMP3/F10/CTSB/DPP4/MMP8/ACE/MMP12/CTSS/CTSK/CTSG/ELANE/F7/MME/MMP9/MMP2/F11/CASP1/ADAM33	25
MF	GO:0032555	purine ribonucleotide binding	47/156	1790/16967	1.33018e-11	3.31067e-10	1.68023e-10	MAPK1/PIM1/EPHB4/CHEK1/SRC/EGFR/MAPK14/IGF1R/MET/MAPK8/CDK2/PDE4B/PDE4D/PRKACA/HSPA8/KDR/TGFBR1/MTHFD1/LCK/HSP90AA1/GSK3B/FGFR1/PYGL/CDK6/AKT2/ERBB4/SYK/YARS1/ITK/FGFR2/PIK3CG/AURKA/JAK3/PDE5A/MAP2K1/HCK/ZAP70/NMNAT1/ABL1/TEK/HSP90AB1/JAK2/KIT/INSR/GCK/ABCB1/ABCC4	47
MF	GO:0017076	purine nucleotide binding	47/156	1798/16967	1.55541e-11	3.73297e-10	1.89455e-10	MAPK1/PIM1/EPHB4/CHEK1/SRC/EGFR/MAPK14/IGF1R/MET/MAPK8/CDK2/PDE4B/PDE4D/PRKACA/HSPA8/KDR/TGFBR1/MTHFD1/LCK/HSP90AA1/GSK3B/FGFR1/PYGL/CDK6/AKT2/ERBB4/SYK/YARS1/ITK/FGFR2/PIK3CG/AURKA/JAK3/PDE5A/MAP2K1/HCK/ZAP70/NMNAT1/ABL1/TEK/HSP90AB1/JAK2/KIT/INSR/GCK/ABCB1/ABCC4	47
MF	GO:0008233	peptidase activity	25/156	536/16967	2.13473e-11	4.94669e-10	2.51054e-10	CASP3/MMP13/F2/CFB/ADAM17/BACE1/REN/MMP3/F10/CTSB/DPP4/MMP8/ACE/MMP12/CTSS/CTSK/CTSG/ELANE/F7/MME/MMP9/MMP2/F11/CASP1/ADAM33	25
MF	GO:0008289	lipid binding	27/156	643/16967	3.39011e-11	7.59385e-10	3.85402e-10	ALB/APOA2/AR/GC/ESR1/PGR/NR3C2/F2/PPARG/SHBG/ANXA5/HSPA8/RXRA/F10/PLA2G2A/TTPA/NR3C1/RBP4/NR1H4/PPARA/IL2/VDR/RARA/MME/S100A9/PSAP/OTC	27
MF	GO:0001784	phosphotyrosine residue binding	9/156	37/16967	3.71647e-11	8.05634e-10	4.08874e-10	MAPK1/PTPN11/LCK/SYK/HCK/ZAP70/ABL1/GRB2/PIK3R1	9
MF	GO:0016740	transferase activity	48/156	1947/16967	6.90817e-11	1.45072e-09	7.36266e-10	MAPK1/GSTP1/PIM1/EPHB4/CHEK1/SRC/TYMS/EGFR/MAPK14/IGF1R/MET/MAPK8/CDK2/PRKACA/KDR/TGFBR1/LCK/GSK3B/GATM/FGFR1/MDM2/PYGL/CDK6/PARP1/AKT2/ERBB4/SYK/ITK/FGFR2/PIK3CG/AURKA/JAK3/MAP2K1/HCK/ZAP70/NMNAT1/ABL1/HNMT/TEK/JAK2/XIAP/KIT/GSTM1/INSR/GCK/OTC/HEXB/ACAT1	48
MF	GO:0048037	cofactor binding	22/156	438/16967	9.41415e-11	1.91706e-09	9.72946e-10	ALB/LCN2/GSTP1/MAOB/CYP19A1/SRC/TYMS/GSR/DHODH/NOS3/PARP1/HMGCR/CBS/DHFR/FECH/ALDH2/JAK2/ACADM/GSTM1/HMOX1/ACAT1/TPO	22
MF	GO:0043560	insulin receptor substrate binding	6/156	10/16967	1.11749e-10	2.20869e-09	1.12095e-09	IGF1R/PTPN11/JAK2/GRB2/INSR/PIK3R1	6
MF	GO:0016787	hydrolase activity	49/156	2052/16967	1.25024e-10	2.40045e-09	1.21828e-09	CA2/CASP3/BCHE/MMP13/F2/CFB/ADAM17/PTPN11/BACE1/PDE4B/REN/PDE4D/HSPA8/MMP3/F10/PLA2G2A/MTHFD1/LCK/CTSB/HSP90AA1/HDAC8/DPP4/MMP8/ACE/MMP12/PDE3B/EPHX2/CTSS/PDE5A/CTSK/CTSG/ELANE/F7/GM2A/ARSA/MME/MMP9/HSP90AB1/PSAP/MMP2/ARG1/CHIT1/HMOX1/F11/HEXB/CASP1/ADAM33/ABCB1/ABCC4	49
MF	GO:0045309	protein phosphorylated amino acid binding	9/156	44/16967	2.00498e-10	3.74264e-09	1.89946e-09	MAPK1/PTPN11/LCK/SYK/HCK/ZAP70/ABL1/GRB2/PIK3R1	9
MF	GO:0019900	kinase binding	26/156	647/16967	2.13366e-10	3.87519e-09	1.96673e-09	MAPK1/GSTP1/ESR1/SRC/EGFR/MAPK14/WAS/PTPN11/PRKACA/LCK/HSP90AA1/GSK3B/NR3C1/ACE/PARP1/PDE3B/SYK/AURKA/ABL1/RARA/HSP90AB1/JAK2/GRB2/PIK3R1/CASP1/BCL2L1	26
[truncated: 311 more rows]
