# Supplementary material for: Analysis of the effects of perfluorooctane sulfonate on COPD using network toxicology and molecular docking
Source: iScience. 2025 Aug 18;28(9):113372. doi: 10.1016/j.isci.2025.113372 (PMC12454616; doi:10.1016/j.isci.2025.113372)
Supplement: Table S3. The overlapping targets between PFOS and COPD, related to Figure 2 [file mmc5.xlsx]

## Sheet: KEGG
Category	ID	Description	GeneRatio	BgRatio	pvalue	p.adjust	qvalue	geneID	Count
KEGG	hsa05200	Pathways in cancer	47/147	530/7914	1.29418e-20	3.54606e-18	1.59389e-18	MAPK1/BMP2/GSTP1/PIM1/AR/CASP3/ESR1/F2/EGFR/PPARG/IGF1R/MET/MAPK8/CDK2/PRKACA/TGFBR1/RXRA/NQO1/HSP90AA1/GSK3B/FGFR1/MDM2/PGF/CDK6/AKT2/FGFR2/JAK3/IGF1/MAP2K1/RARB/IL2/ABL1/RARA/MMP9/HSP90AB1/MMP2/JAK2/XIAP/GRB2/KIT/GSTM1/HMOX1/PIK3R1/STAT1/BCL2L1/TGFB2/IL4	47
KEGG	hsa05215	Prostate cancer	19/147	97/7914	8.08461e-15	1.10759e-12	4.97842e-13	MAPK1/GSTP1/AR/EGFR/IGF1R/CDK2/MMP3/HSP90AA1/GSK3B/FGFR1/MDM2/AKT2/FGFR2/IGF1/MAP2K1/MMP9/HSP90AB1/GRB2/PIK3R1	19
KEGG	hsa04151	PI3K-Akt signaling pathway	32/147	354/7914	3.48339e-14	3.1815e-12	1.43002e-12	MAPK1/EGFR/IGF1R/MET/CDK2/NOS3/KDR/RXRA/HSP90AA1/GSK3B/FGFR1/MDM2/PGF/CDK6/AKT2/ERBB4/SYK/FGFR2/PIK3CG/JAK3/IGF1/MAP2K1/IL2/TEK/HSP90AB1/JAK2/GRB2/KIT/INSR/PIK3R1/BCL2L1/IL4	32
KEGG	hsa01521	EGFR tyrosine kinase inhibitor resistance	15/147	79/7914	1.02497e-11	7.02106e-10	3.15584e-10	MAPK1/SRC/EGFR/IGF1R/MET/KDR/GSK3B/AKT2/FGFR2/IGF1/MAP2K1/JAK2/GRB2/PIK3R1/BCL2L1	15
KEGG	hsa05205	Proteoglycans in cancer	22/147	204/7914	1.75801e-11	9.63389e-10	4.33026e-10	MAPK1/CASP3/ESR1/SRC/EGFR/MAPK14/IGF1R/PTPN11/MET/PRKACA/KDR/FGFR1/MDM2/AKT2/ERBB4/IGF1/MAP2K1/MMP9/MMP2/GRB2/PIK3R1/TGFB2	22
KEGG	hsa01522	Endocrine resistance	16/147	98/7914	2.27318e-11	1.03809e-09	4.66601e-10	MAPK1/ESR1/SRC/EGFR/MAPK14/IGF1R/MAPK8/PRKACA/MDM2/AKT2/IGF1/MAP2K1/MMP9/MMP2/GRB2/PIK3R1	16
KEGG	hsa04014	Ras signaling pathway	23/147	232/7914	3.33836e-11	1.30673e-09	5.8735e-10	MAPK1/EGFR/IGF1R/PTPN11/MET/MAPK8/PRKACA/KDR/PLA2G2A/FGFR1/PGF/AKT2/FGFR2/IGF1/MAP2K1/ZAP70/ABL1/TEK/GRB2/KIT/INSR/PIK3R1/BCL2L1	23
KEGG	hsa04914	Progesterone-mediated oocyte maturation	15/147	98/7914	2.57015e-10	8.80277e-09	3.95668e-09	MAPK1/PGR/MAPK14/IGF1R/MAPK8/CDK2/PRKACA/HSP90AA1/AKT2/PDE3B/AURKA/IGF1/MAP2K1/HSP90AB1/PIK3R1	15
KEGG	hsa04917	Prolactin signaling pathway	13/147	70/7914	3.5161e-10	1.07046e-08	4.81151e-09	MAPK1/ESR1/SRC/MAPK14/MAPK8/GSK3B/AKT2/MAP2K1/JAK2/GRB2/GCK/PIK3R1/STAT1	13
KEGG	hsa04915	Estrogen signaling pathway	17/147	138/7914	5.19186e-10	1.42257e-08	6.39419e-09	MAPK1/ESR1/PGR/SRC/EGFR/NOS3/PRKACA/HSPA8/HSP90AA1/AKT2/MAP2K1/RARA/MMP9/HSP90AB1/MMP2/GRB2/PIK3R1	17
KEGG	hsa04659	Th17 cell differentiation	15/147	107/7914	9.1962e-10	2.29069e-08	1.02962e-08	MAPK1/MAPK14/MAPK8/TGFBR1/RXRA/LCK/HSP90AA1/JAK3/ZAP70/IL2/RARA/HSP90AB1/JAK2/STAT1/IL4	15
KEGG	hsa04068	FoxO signaling pathway	16/147	131/7914	1.96926e-09	4.49648e-08	2.02109e-08	MAPK1/EGFR/MAPK14/IGF1R/MAPK8/CDK2/TGFBR1/MDM2/AKT2/SOD2/IGF1/MAP2K1/GRB2/INSR/PIK3R1/TGFB2	16
KEGG	hsa04010	MAPK signaling pathway	23/147	295/7914	4.03866e-09	8.51226e-08	3.8261e-08	MAPK1/CASP3/EGFR/MAPK14/IGF1R/MET/MAPK8/PRKACA/HSPA8/KDR/TGFBR1/FGFR1/PGF/AKT2/ERBB4/FGFR2/IGF1/MAP2K1/TEK/GRB2/KIT/INSR/TGFB2	23
KEGG	hsa05225	Hepatocellular carcinoma	17/147	168/7914	1.107e-08	2.14952e-07	9.66171e-08	MAPK1/GSTP1/EGFR/IGF1R/MET/TGFBR1/NQO1/GSK3B/CDK6/AKT2/MAP2K1/GRB2/GSTM1/HMOX1/PIK3R1/BCL2L1/TGFB2	17
KEGG	hsa05220	Chronic myeloid leukemia	12/147	76/7914	1.20228e-08	2.14952e-07	9.66171e-08	MAPK1/PTPN11/TGFBR1/MDM2/CDK6/AKT2/MAP2K1/ABL1/GRB2/PIK3R1/BCL2L1/TGFB2	12
KEGG	hsa04926	Relaxin signaling pathway	15/147	129/7914	1.28634e-08	2.14952e-07	9.66171e-08	MAPK1/MMP13/SRC/EGFR/MAPK14/MAPK8/NOS3/PRKACA/TGFBR1/AKT2/MAP2K1/MMP9/MMP2/GRB2/PIK3R1	15
KEGG	hsa04657	IL-17 signaling pathway	13/147	93/7914	1.33365e-08	2.14952e-07	9.66171e-08	MAPK1/LCN2/CASP3/MMP13/MAPK14/MAPK8/MMP3/HSP90AA1/GSK3B/MMP9/HSP90AB1/S100A9/IL4	13
KEGG	hsa04933	AGE-RAGE signaling pathway in diabetic complications	13/147	100/7914	3.26839e-08	4.97521e-07	2.23626e-07	MAPK1/PIM1/CASP3/MAPK14/MAPK8/NOS3/TGFBR1/AKT2/MMP2/JAK2/PIK3R1/STAT1/TGFB2	13
KEGG	hsa05418	Fluid shear stress and atherosclerosis	15/147	139/7914	3.58251e-08	5.16636e-07	2.32218e-07	GSTP1/SRC/MAPK14/MAPK8/NOS3/KDR/NQO1/HSP90AA1/AKT2/MMP9/HSP90AB1/MMP2/GSTM1/HMOX1/PIK3R1	15
KEGG	hsa05161	Hepatitis B	16/147	162/7914	4.35332e-08	5.96405e-07	2.68073e-07	MAPK1/CASP3/SRC/MAPK14/MAPK8/CDK2/TGFBR1/AKT2/JAK3/MAP2K1/MMP9/JAK2/GRB2/PIK3R1/STAT1/TGFB2	16
前20
KEGG	hsa04660	T cell receptor signaling pathway	13/147	104/7914	5.27626e-08	6.78497e-07	3.04972e-07	MAPK1/MAPK14/MAPK8/LCK/GSK3B/AKT2/ITK/MAP2K1/ZAP70/IL2/GRB2/PIK3R1/IL4	13
KEGG	hsa04015	Rap1 signaling pathway	18/147	210/7914	5.44779e-08	6.78497e-07	3.04972e-07	MAPK1/SRC/EGFR/MAPK14/IGF1R/MET/KDR/FGFR1/PGF/AKT2/FGFR2/IGF1/MAP2K1/ITGAL/TEK/KIT/INSR/PIK3R1	18
KEGG	hsa05218	Melanoma	11/147	72/7914	7.14117e-08	8.5073e-07	3.82387e-07	MAPK1/EGFR/IGF1R/MET/FGFR1/MDM2/CDK6/AKT2/IGF1/MAP2K1/PIK3R1	11
KEGG	hsa04380	Osteoclast differentiation	14/147	128/7914	8.84612e-08	1.00273e-06	4.5071e-07	MAPK1/MAPK14/PPARG/MAPK8/TGFBR1/LCK/AKT2/SYK/CTSK/MAP2K1/GRB2/PIK3R1/STAT1/TGFB2	14
KEGG	hsa05226	Gastric cancer	15/147	149/7914	9.14903e-08	1.00273e-06	4.5071e-07	MAPK1/EGFR/MET/CDK2/TGFBR1/RXRA/GSK3B/AKT2/FGFR2/MAP2K1/RARB/GRB2/PIK3R1/TGFB2/ABCB1	15
KEGG	hsa05212	Pancreatic cancer	11/147	75/7914	1.10347e-07	1.16289e-06	5.22699e-07	MAPK1/EGFR/MAPK8/TGFBR1/CDK6/AKT2/MAP2K1/PIK3R1/STAT1/BCL2L1/TGFB2	11
KEGG	hsa05135	Yersinia infection	13/147	120/7914	2.92844e-07	2.97183e-06	1.33578e-06	MAPK1/SRC/MAPK14/WAS/MAPK8/LCK/GSK3B/AKT2/MAP2K1/ZAP70/IL2/PIK3R1/CASP1	13
KEGG	hsa05223	Non-small cell lung cancer	10/147	66/7914	3.11891e-07	3.05207e-06	1.37185e-06	MAPK1/EGFR/RXRA/CDK6/AKT2/JAK3/MAP2K1/RARB/GRB2/PIK3R1	10
KEGG	hsa04012	ErbB signaling pathway	11/147	85/7914	4.10008e-07	3.87387e-06	1.74123e-06	MAPK1/SRC/EGFR/MAPK8/GSK3B/AKT2/ERBB4/MAP2K1/ABL1/GRB2/PIK3R1	11
KEGG	hsa04625	C-type lectin receptor signaling pathway	12/147	104/7914	4.29083e-07	3.91896e-06	1.7615e-06	MAPK1/SRC/MAPK14/PTPN11/MAPK8/MDM2/AKT2/SYK/IL2/PIK3R1/STAT1/CASP1	12
KEGG	hsa05210	Colorectal cancer	11/147	86/7914	4.6273e-07	4.08993e-06	1.83835e-06	MAPK1/CASP3/EGFR/MAPK8/TGFBR1/GSK3B/AKT2/MAP2K1/GRB2/PIK3R1/TGFB2	11
KEGG	hsa05230	Central carbon metabolism in cancer	10/147	69/7914	4.79315e-07	4.10413e-06	1.84473e-06	MAPK1/EGFR/MET/FGFR1/AKT2/FGFR2/MAP2K1/KIT/GCK/PIK3R1	10
KEGG	hsa05224	Breast cancer	14/147	147/7914	5.00851e-07	4.15858e-06	1.8692e-06	MAPK1/ESR1/PGR/EGFR/IGF1R/GSK3B/FGFR1/CDK6/AKT2/IGF1/MAP2K1/GRB2/KIT/PIK3R1	14
KEGG	hsa05235	PD-L1 expression and PD-1 checkpoint pathway in cancer	11/147	89/7914	6.5859e-07	5.30746e-06	2.3856e-06	MAPK1/EGFR/MAPK14/PTPN11/LCK/AKT2/MAP2K1/ZAP70/JAK2/PIK3R1/STAT1	11
KEGG	hsa05145	Toxoplasmosis	12/147	112/7914	9.65346e-07	7.55728e-06	3.39686e-06	MAPK1/CASP3/MAPK14/MAPK8/HSPA8/AKT2/PIK3CG/JAK2/XIAP/STAT1/BCL2L1/TGFB2	12
KEGG	hsa05214	Glioma	10/147	75/7914	1.06245e-06	8.08639e-06	3.63468e-06	MAPK1/EGFR/IGF1R/MDM2/CDK6/AKT2/IGF1/MAP2K1/GRB2/PIK3R1	10
KEGG	hsa04210	Apoptosis	13/147	136/7914	1.2538e-06	9.28488e-06	4.17338e-06	MAPK1/CASP3/MAPK8/CTSB/PARP1/AKT2/CTSS/CTSK/MAP2K1/CTSF/XIAP/PIK3R1/BCL2L1	13
KEGG	hsa05167	Kaposi sarcoma-associated herpesvirus infection	15/147	186/7914	1.64223e-06	1.18413e-05	5.32246e-06	MAPK1/CASP3/SRC/MAPK14/MAPK8/GSK3B/CDK6/AKT2/SYK/PIK3CG/MAP2K1/HCK/JAK2/PIK3R1/STAT1	15
KEGG	hsa04550	Signaling pathways regulating pluripotency of stem cells	13/147	140/7914	1.74505e-06	1.22601e-05	5.51068e-06	MAPK1/MAPK14/IGF1R/GSK3B/FGFR1/AKT2/FGFR2/JAK3/IGF1/MAP2K1/JAK2/GRB2/PIK3R1	13
KEGG	hsa04062	Chemokine signaling pathway	15/147	189/7914	2.00927e-06	1.37635e-05	6.18645e-06	MAPK1/SRC/WAS/PRKACA/GSK3B/AKT2/ITK/PIK3CG/JAK3/MAP2K1/HCK/JAK2/GRB2/PIK3R1/STAT1	15
KEGG	hsa05166	Human T-cell leukemia virus 1 infection	16/147	219/7914	2.68642e-06	1.79532e-05	8.06962e-06	MAPK1/CHEK1/MAPK8/CDK2/PRKACA/TGFBR1/LCK/AKT2/JAK3/MAP2K1/ITGAL/IL2/XIAP/PIK3R1/BCL2L1/TGFB2	16
KEGG	hsa04510	Focal adhesion	15/147	199/7914	3.82431e-06	2.49491e-05	1.12141e-05	MAPK1/SRC/EGFR/IGF1R/MET/MAPK8/KDR/GSK3B/PGF/AKT2/IGF1/MAP2K1/XIAP/GRB2/PIK3R1	15
KEGG	hsa04664	Fc epsilon RI signaling pathway	9/147	68/7914	3.99346e-06	2.54467e-05	1.14378e-05	MAPK1/MAPK14/MAPK8/AKT2/SYK/MAP2K1/GRB2/PIK3R1/IL4	9
KEGG	hsa04066	HIF-1 signaling pathway	11/147	109/7914	5.03602e-06	3.13607e-05	1.4096e-05	MAPK1/EGFR/IGF1R/NOS3/AKT2/IGF1/MAP2K1/TEK/INSR/HMOX1/PIK3R1	11
KEGG	hsa05160	Hepatitis C	13/147	155/7914	5.46474e-06	3.32742e-05	1.49561e-05	MAPK1/CASP3/EGFR/CDK2/RXRA/GSK3B/CDK6/AKT2/PPARA/MAP2K1/GRB2/PIK3R1/STAT1	13
KEGG	hsa04520	Adherens junction	9/147	71/7914	5.75605e-06	3.42861e-05	1.54109e-05	MAPK1/SRC/EGFR/IGF1R/WAS/MET/TGFBR1/FGFR1/INSR	9
KEGG	hsa04658	Th1 and Th2 cell differentiation	10/147	92/7914	7.05949e-06	4.11553e-05	1.84986e-05	MAPK1/MAPK14/MAPK8/LCK/JAK3/ZAP70/IL2/JAK2/STAT1/IL4	10
KEGG	hsa01524	Platinum drug resistance	9/147	73/7914	7.27039e-06	4.15018e-05	1.86543e-05	MAPK1/GSTP1/CASP3/MDM2/AKT2/XIAP/GSTM1/PIK3R1/BCL2L1	9
KEGG	hsa04910	Insulin signaling pathway	12/147	137/7914	8.16204e-06	4.56408e-05	2.05147e-05	MAPK1/MAPK8/PRKACA/GSK3B/PYGL/AKT2/PDE3B/MAP2K1/GRB2/INSR/GCK/PIK3R1	12
KEGG	hsa05219	Bladder cancer	7/147	41/7914	8.75921e-06	4.72692e-05	2.12466e-05	MAPK1/SRC/EGFR/MDM2/MAP2K1/MMP9/MMP2	7
KEGG	hsa05162	Measles	12/147	138/7914	8.79829e-06	4.72692e-05	2.12466e-05	CASP3/MAPK8/CDK2/HSPA8/GSK3B/CDK6/AKT2/JAK3/IL2/PIK3R1/STAT1/BCL2L1	12
KEGG	hsa04370	VEGF signaling pathway	8/147	59/7914	1.16561e-05	6.10304e-05	2.7432e-05	MAPK1/SRC/MAPK14/NOS3/KDR/AKT2/MAP2K1/PIK3R1	8
KEGG	hsa04919	Thyroid hormone signaling pathway	11/147	119/7914	1.18051e-05	6.10304e-05	2.7432e-05	MAPK1/ESR1/SRC/PRKACA/RXRA/GSK3B/MDM2/AKT2/MAP2K1/PIK3R1/STAT1	11
KEGG	hsa04213	Longevity regulating pathway - multiple species	8/147	62/7914	1.69567e-05	8.60394e-05	3.86731e-05	IGF1R/PRKACA/HSPA8/AKT2/SOD2/IGF1/INSR/PIK3R1	8
KEGG	hsa04072	Phospholipase D signaling pathway	12/147	148/7914	1.79781e-05	8.95634e-05	4.02571e-05	MAPK1/F2/EGFR/PTPN11/AKT2/SYK/PIK3CG/MAP2K1/GRB2/KIT/INSR/PIK3R1	12
KEGG	hsa04928	Parathyroid hormone synthesis, secretion and action	10/147	106/7914	2.49854e-05	0.00012225	5.4949e-05	MAPK1/MMP13/EGFR/PDE4B/PDE4D/PRKACA/RXRA/FGFR1/MAP2K1/VDR	10
KEGG	hsa05221	Acute myeloid leukemia	8/147	67/7914	3.02469e-05	0.000145397	6.53535e-05	MAPK1/PIM1/AKT2/MAP2K1/RARA/GRB2/KIT/PIK3R1	8
KEGG	hsa00330	Arginine and proline metabolism	7/147	50/7914	3.38421e-05	0.000159875	7.18608e-05	MAOB/NOS3/GATM/ALDH2/OAT/ARG1/MAOA	7
KEGG	hsa05211	Renal cell carcinoma	8/147	69/7914	3.75804e-05	0.000174526	7.84462e-05	MAPK1/PTPN11/MET/AKT2/MAP2K1/GRB2/PIK3R1/TGFB2	8
KEGG	hsa05120	Epithelial cell signaling in Helicobacter pylori infection	8/147	70/7914	4.17706e-05	0.000190752	8.57397e-05	CASP3/SRC/ADAM17/EGFR/MAPK14/PTPN11/MET/MAPK8	8
KEGG	hsa04630	Jak-STAT signaling pathway	12/147	162/7914	4.43302e-05	0.000199123	8.95019e-05	PIM1/EGFR/PTPN11/AKT2/JAK3/IL2/JAK2/GRB2/PIK3R1/STAT1/BCL2L1/IL4	12
KEGG	hsa05222	Small cell lung cancer	9/147	92/7914	4.82237e-05	0.000213118	9.57924e-05	CASP3/CDK2/RXRA/CDK6/AKT2/RARB/XIAP/PIK3R1/BCL2L1	9
KEGG	hsa04912	GnRH signaling pathway	9/147	93/7914	5.25563e-05	0.000228578	0.000102742	MAPK1/SRC/EGFR/MAPK14/MAPK8/PRKACA/MAP2K1/MMP2/GRB2	9
KEGG	hsa04722	Neurotrophin signaling pathway	10/147	119/7914	6.79406e-05	0.000290871	0.000130741	MAPK1/MAPK14/PTPN11/MAPK8/GSK3B/AKT2/MAP2K1/ABL1/GRB2/PIK3R1	10
KEGG	hsa01100	Metabolic pathways	46/147	1439/7914	7.35521e-05	0.00031005	0.000139362	CA2/GSTP1/MAOB/CYP19A1/TYMS/GSR/DHODH/PDE4B/PDE4D/NOS3/PLA2G2A/MTHFD1/MIF/ADH1C/NQO1/GATM/CYP2C9/PYGL/PDE3B/HMGCR/EPHX2/CBS/PIK3CG/PAH/DHFR/FECH/ALDH2/CYP2C8/PDE5A/NMNAT1/HNMT/GPI/TPI1/OAT/ARG1/CHIT1/ACADM/ALAD/GSTM1/HMOX1/GCK/OTC/HEXB/ACAT1/MAOA/TPO	46
KEGG	hsa05203	Viral carcinogenesis	13/147	201/7914	8.69476e-05	0.000360964	0.000162247	MAPK1/CASP3/CHEK1/SRC/CDK2/PRKACA/HDAC8/MDM2/CDK6/SYK/JAK3/GRB2/PIK3R1	13
KEGG	hsa05213	Endometrial cancer	7/147	58/7914	8.99925e-05	0.000368029	0.000165422	MAPK1/EGFR/GSK3B/AKT2/MAP2K1/GRB2/PIK3R1	7
KEGG	hsa04611	Platelet activation	10/147	124/7914	9.62787e-05	0.000387947	0.000174375	MAPK1/F2/SRC/MAPK14/NOS3/PRKACA/AKT2/SYK/PIK3CG/PIK3R1	10
KEGG	hsa05142	Chagas disease (American trypanosomiasis)	9/147	102/7914	0.000108621	0.000431337	0.000193878	MAPK1/MAPK14/MAPK8/TGFBR1/ACE/AKT2/IL2/PIK3R1/TGFB2	9
KEGG	hsa05152	Tuberculosis	12/147	179/7914	0.000116675	0.000454118	0.000204118	MAPK1/CASP3/SRC/MAPK14/MAPK8/AKT2/SYK/CTSS/VDR/JAK2/STAT1/TGFB2	12
KEGG	hsa04114	Oocyte meiosis	10/147	127/7914	0.000117673	0.000454118	0.000204118	MAPK1/AR/PGR/MAPK14/IGF1R/CDK2/PRKACA/AURKA/IGF1/MAP2K1	10
KEGG	hsa04650	Natural killer cell mediated cytotoxicity	10/147	131/7914	0.000152349	0.000579774	0.000260598	MAPK1/CASP3/PTPN11/LCK/SYK/MAP2K1/ZAP70/ITGAL/GRB2/PIK3R1	10
KEGG	hsa04931	Insulin resistance	9/147	108/7914	0.00016879	0.000633541	0.000284765	PTPN11/MAPK8/NOS3/GSK3B/PYGL/AKT2/PPARA/INSR/PIK3R1	9
KEGG	hsa04218	Cellular senescence	11/147	160/7914	0.000181166	0.000670804	0.000301514	MAPK1/CHEK1/MAPK14/CDK2/TGFBR1/MDM2/CDK6/AKT2/MAP2K1/PIK3R1/TGFB2	11
KEGG	hsa04668	TNF signaling pathway	9/147	112/7914	0.000222658	0.000812205	0.000365071	MAPK1/CASP3/MAPK14/MAPK8/MMP3/AKT2/MAP2K1/MMP9/PIK3R1	9
KEGG	hsa00360	Phenylalanine metabolism	4/147	17/7914	0.000225283	0.000812205	0.000365071	MAOB/MIF/PAH/MAOA	4
KEGG	hsa04211	Longevity regulating pathway	8/147	89/7914	0.000232204	0.000826283	0.000371399	PPARG/IGF1R/PRKACA/AKT2/SOD2/IGF1/INSR/PIK3R1	8
KEGG	hsa05163	Human cytomegalovirus infection	13/147	225/7914	0.000268462	0.00094306	0.000423888	MAPK1/CASP3/SRC/EGFR/MAPK14/PRKACA/GSK3B/MDM2/CDK6/AKT2/MAP2K1/GRB2/PIK3R1	13
KEGG	hsa05169	Epstein-Barr virus infection	12/147	201/7914	0.000344779	0.00118642	0.000533273	CASP3/MAPK14/MAPK8/CDK2/MDM2/CDK6/AKT2/SYK/JAK3/ITGAL/PIK3R1/STAT1	12
KEGG	hsa00982	Drug metabolism - cytochrome P450	7/147	72/7914	0.00035506	0.00118642	0.000533273	GSTP1/MAOB/ADH1C/CYP2C9/CYP2C8/GSTM1/MAOA	7
KEGG	hsa04115	p53 signaling pathway	7/147	72/7914	0.00035506	0.00118642	0.000533273	CASP3/CHEK1/CDK2/MDM2/CDK6/IGF1/BCL2L1	7
KEGG	hsa04976	Bile secretion	7/147	72/7914	0.00035506	0.00118642	0.000533273	CA2/PRKACA/RXRA/NR1H4/HMGCR/ABCB1/ABCC4	7
KEGG	hsa04142	Lysosome	9/147	123/7914	0.000448642	0.00146662	0.00065922	CTSB/CTSS/CTSK/CTSG/GM2A/ARSA/PSAP/CTSF/HEXB	9
KEGG	hsa05231	Choline metabolism in cancer	8/147	98/7914	0.000449622	0.00146662	0.00065922	MAPK1/EGFR/WAS/MAPK8/AKT2/MAP2K1/GRB2/PIK3R1	8
KEGG	hsa00350	Tyrosine metabolism	5/147	36/7914	0.000489472	0.00157783	0.000709205	MAOB/MIF/ADH1C/MAOA/TPO	5
KEGG	hsa04960	Aldosterone-regulated sodium reabsorption	5/147	37/7914	0.000557577	0.00177646	0.000798488	MAPK1/NR3C2/IGF1/INSR/PIK3R1	5
KEGG	hsa05206	MicroRNAs in cancer	15/147	310/7914	0.000613049	0.00193075	0.000867837	MAPK1/PIM1/CASP3/EGFR/MET/MDM2/CDK6/MAP2K1/ABL1/MMP9/GRB2/HMOX1/PIK3R1/TGFB2/ABCB1	15
KEGG	hsa05202	Transcriptional misregulation in cancer	11/147	186/7914	0.000661106	0.00205844	0.000925232	PPARG/IGF1R/MET/MMP3/RXRA/MDM2/IGF1/ELANE/RARA/MMP9/BCL2L1	11
KEGG	hsa04620	Toll-like receptor signaling pathway	8/147	104/7914	0.000670249	0.00206346	0.000927489	MAPK1/MAPK14/MAPK8/AKT2/CTSK/MAP2K1/PIK3R1/STAT1	8
KEGG	hsa00340	Histidine metabolism	4/147	23/7914	0.000768579	0.00231418	0.00104018	MAOB/ALDH2/HNMT/MAOA	4
KEGG	hsa04614	Renin-angiotensin system	4/147	23/7914	0.000768579	0.00231418	0.00104018	REN/ACE/CTSG/MME	4
KEGG	hsa04662	B cell receptor signaling pathway	7/147	82/7914	0.000785298	0.00233882	0.00105126	MAPK1/GSK3B/AKT2/SYK/MAP2K1/GRB2/PIK3R1	7
KEGG	hsa04217	Necroptosis	10/147	162/7914	0.000836848	0.00246555	0.00110822	MAPK8/HSP90AA1/PYGL/PARP1/JAK3/HSP90AB1/JAK2/XIAP/STAT1/CASP1	10
KEGG	hsa04140	Autophagy - animal	9/147	137/7914	0.000980502	0.00285806	0.00128464	MAPK1/IGF1R/MAPK8/PRKACA/CTSB/AKT2/MAP2K1/PIK3R1/BCL2L1	9
KEGG	hsa04726	Serotonergic synapse	8/147	115/7914	0.00129698	0.00374078	0.00168141	MAPK1/CASP3/MAOB/PRKACA/CYP2C9/CYP2C8/MAP2K1/MAOA	8
KEGG	hsa04930	Type II diabetes mellitus	5/147	46/7914	0.00153361	0.00437717	0.00196746	MAPK1/MAPK8/INSR/GCK/PIK3R1	5
KEGG	hsa04666	Fc gamma R-mediated phagocytosis	7/147	93/7914	0.001652	0.00466648	0.0020975	MAPK1/WAS/AKT2/SYK/MAP2K1/HCK/PIK3R1	7
KEGG	hsa04920	Adipocytokine signaling pathway	6/147	69/7914	0.00169802	0.00474754	0.00213393	PTPN11/MAPK8/RXRA/AKT2/PPARA/JAK2	6
KEGG	hsa04621	NOD-like receptor signaling pathway	10/147	181/7914	0.00193855	0.00536529	0.0024116	MAPK1/MAPK14/MAPK8/CTSB/HSP90AA1/HSP90AB1/XIAP/STAT1/CASP1/BCL2L1	10
KEGG	hsa04913	Ovarian steroidogenesis	5/147	49/7914	0.0020405	0.00559096	0.00251303	CYP19A1/IGF1R/PRKACA/IGF1/INSR	5
KEGG	hsa04150	mTOR signaling pathway	9/147	153/7914	0.00212229	0.00575751	0.00258789	MAPK1/IGF1R/GSK3B/AKT2/IGF1/MAP2K1/GRB2/INSR/PIK3R1	9
KEGG	hsa04024	cAMP signaling pathway	11/147	216/7914	0.0022236	0.00597321	0.00268484	MAPK1/MAPK8/PDE4B/PDE4D/PRKACA/AKT2/PDE3B/PPARA/MAP2K1/PIK3R1/ABCC4	11
KEGG	hsa04215	Apoptosis - multiple species	4/147	32/7914	0.00274207	0.00729444	0.00327871	CASP3/MAPK8/XIAP/BCL2L1	4
KEGG	hsa05140	Leishmaniasis	6/147	76/7914	0.0027852	0.00733793	0.00329826	MAPK1/MAPK14/JAK2/STAT1/TGFB2/IL4	6
KEGG	hsa04610	Complement and coagulation cascades	6/147	79/7914	0.00338419	0.00880373	0.00395711	F2/CFB/F10/SERPINA1/F7/F11	6
KEGG	hsa04923	Regulation of lipolysis in adipocytes	5/147	55/7914	0.00340582	0.00880373	0.00395711	PRKACA/AKT2/PDE3B/INSR/PIK3R1	5
KEGG	hsa04371	Apelin signaling pathway	8/147	137/7914	0.00389525	0.00997474	0.00448346	MAPK1/NOS3/PRKACA/TGFBR1/AKT2/PDE3B/PIK3CG/MAP2K1	8
KEGG	hsa05164	Influenza A	9/147	170/7914	0.00430392	0.0109192	0.00490798	MAPK1/CASP3/CDK6/AKT2/MAP2K1/JAK2/PIK3R1/STAT1/CASP1	9
KEGG	hsa05216	Thyroid cancer	4/147	37/7914	0.00468792	0.0116504	0.00523664	MAPK1/PPARG/RXRA/MAP2K1	4
KEGG	hsa04670	Leukocyte transendothelial migration	7/147	112/7914	0.00471969	0.0116504	0.00523664	MAPK14/PTPN11/ITK/ITGAL/MMP9/MMP2/PIK3R1	7
KEGG	hsa04725	Cholinergic synapse	7/147	112/7914	0.00471969	0.0116504	0.00523664	MAPK1/PRKACA/AKT2/PIK3CG/MAP2K1/JAK2/PIK3R1	7
KEGG	hsa00670	One carbon pool by folate	3/147	20/7914	0.005677	0.0138884	0.00624256	TYMS/MTHFD1/DHFR	3
KEGG	hsa04540	Gap junction	6/147	88/7914	0.00575998	0.0139667	0.00627777	MAPK1/SRC/EGFR/PRKACA/MAP2K1/GRB2	6
KEGG	hsa00260	Glycine, serine and threonine metabolism	4/147	40/7914	0.00621457	0.0149368	0.00671381	MAOB/GATM/CBS/MAOA	4
KEGG	hsa04932	Non-alcoholic fatty liver disease (NAFLD)	8/147	149/7914	0.00644232	0.0153495	0.00689933	CASP3/MAPK8/RXRA/GSK3B/AKT2/PPARA/INSR/PIK3R1	8
KEGG	hsa00220	Arginine biosynthesis	3/147	21/7914	0.00653405	0.0153551	0.00690181	NOS3/ARG1/OTC	3
KEGG	hsa04071	Sphingolipid signaling pathway	7/147	119/7914	0.00655672	0.0153551	0.00690181	MAPK1/MAPK14/MAPK8/NOS3/AKT2/MAP2K1/PIK3R1	7
KEGG	hsa04152	AMPK signaling pathway	7/147	120/7914	0.00685729	0.0159229	0.00715703	PPARG/IGF1R/AKT2/HMGCR/IGF1/INSR/PIK3R1	7
KEGG	hsa00380	Tryptophan metabolism	4/147	42/7914	0.00739707	0.0170319	0.00765553	MAOB/ALDH2/ACAT1/MAOA	4
KEGG	hsa05131	Shigellosis	5/147	67/7914	0.00792012	0.0180843	0.00812855	MAPK1/SRC/MAPK14/MAPK8/ABL1	5
KEGG	hsa04110	Cell cycle	7/147	124/7914	0.00816292	0.0184846	0.0083085	CHEK1/CDK2/GSK3B/MDM2/CDK6/ABL1/TGFB2	7
KEGG	hsa05165	Human papillomavirus infection	13/147	330/7914	0.00824301	0.018513	0.00832124	MAPK1/CASP3/EGFR/CDK2/PRKACA/GSK3B/MDM2/CDK6/AKT2/MAP2K1/GRB2/PIK3R1/STAT1	13
KEGG	hsa00010	Glycolysis / Gluconeogenesis	5/147	68/7914	0.00842378	0.0187652	0.00843459	ADH1C/ALDH2/GPI/TPI1/GCK	5
KEGG	hsa00071	Fatty acid degradation	4/147	44/7914	0.00871911	0.0192664	0.00865989	ADH1C/ALDH2/ACADM/ACAT1	4
KEGG	hsa04924	Renin secretion	5/147	69/7914	0.00894923	0.0196167	0.00881734	REN/PRKACA/CTSB/ACE/PDE3B	5
KEGG	hsa04750	Inflammatory mediator regulation of TRP channels	6/147	100/7914	0.0105776	0.023002	0.010339	SRC/MAPK14/MAPK8/PRKACA/IGF1/PIK3R1	6
KEGG	hsa04728	Dopaminergic synapse	7/147	131/7914	0.0108767	0.0234663	0.0105477	MAOB/MAPK14/MAPK8/PRKACA/GSK3B/AKT2/MAOA	7
KEGG	hsa04064	NF-kappa B signaling pathway	6/147	102/7914	0.0115952	0.0246286	0.0110701	LCK/PARP1/SYK/ZAP70/XIAP/BCL2L1	6
KEGG	hsa05146	Amoebiasis	6/147	102/7914	0.0115952	0.0246286	0.0110701	CASP3/PRKACA/CTSG/ARG1/PIK3R1/TGFB2	6
KEGG	hsa00520	Amino sugar and nucleotide sugar metabolism	4/147	48/7914	0.011806	0.0248835	0.0111847	GPI/CHIT1/GCK/HEXB	4
KEGG	hsa04918	Thyroid hormone synthesis	5/147	74/7914	0.0119187	0.0249292	0.0112052	ALB/TTR/GSR/PRKACA/TPO	5
KEGG	hsa05130	Pathogenic Escherichia coli infection	9/147	201/7914	0.012406	0.0255675	0.0114921	MAPK1/CASP3/F2/MAPK14/PTPN11/MAPK8/HCK/ABL1/CASP1	9
KEGG	hsa04022	cGMP-PKG signaling pathway	8/147	167/7914	0.0124105	0.0255675	0.0114921	MAPK1/NOS3/AKT2/PDE3B/PIK3CG/PDE5A/MAP2K1/INSR	8
KEGG	hsa01230	Biosynthesis of amino acids	5/147	75/7914	0.012584	0.0257315	0.0115658	CBS/PAH/TPI1/ARG1/OTC	5
KEGG	hsa03320	PPAR signaling pathway	5/147	76/7914	0.0132741	0.0267434	0.0120206	APOA2/PPARG/RXRA/PPARA/ACADM	5
KEGG	hsa05133	Pertussis	5/147	76/7914	0.0132741	0.0267434	0.0120206	MAPK1/CASP3/MAPK14/MAPK8/CASP1	5
KEGG	hsa04922	Glucagon signaling pathway	6/147	106/7914	0.0138347	0.0276695	0.0124369	PRKACA/PYGL/AKT2/PDE3B/PPARA/GCK	6
KEGG	hsa05014	Amyotrophic lateral sclerosis (ALS)	4/147	51/7914	0.0145302	0.0288498	0.0129674	CASP3/MAPK14/CASP1/BCL2L1	4
KEGG	hsa04612	Antigen processing and presentation	5/147	78/7914	0.01473	0.0290361	0.0130512	HSPA8/CTSB/HSP90AA1/CTSS/HSP90AB1	5
KEGG	hsa00591	Linoleic acid metabolism	3/147	29/7914	0.0161148	0.031539	0.0141762	PLA2G2A/CYP2C9/CYP2C8	3
KEGG	hsa05170	Human immunodeficiency virus 1 infection	9/147	212/7914	0.017058	0.0331481	0.0148994	MAPK1/CASP3/CHEK1/MAPK14/MAPK8/AKT2/MAP2K1/PIK3R1/BCL2L1	9
KEGG	hsa04810	Regulation of actin cytoskeleton	9/147	213/7914	0.0175366	0.0338383	0.0152097	MAPK1/F2/SRC/EGFR/FGFR1/FGFR2/MAP2K1/ITGAL/PIK3R1	9
KEGG	hsa05204	Chemical carcinogenesis	5/147	82/7914	0.0179553	0.0344039	0.0154639	GSTP1/ADH1C/CYP2C9/CYP2C8/GSTM1	5
KEGG	hsa01523	Antifolate resistance	3/147	31/7914	0.0192985	0.0364924	0.0164027	TYMS/DHFR/ABCC4	3
KEGG	hsa04360	Axon guidance	8/147	181/7914	0.0193117	0.0364924	0.0164027	MAPK1/EPHB4/SRC/PTPN11/MET/GSK3B/ABL1/PIK3R1	8
KEGG	hsa04921	Oxytocin signaling pathway	7/147	153/7914	0.0236388	0.0443632	0.0199404	MAPK1/SRC/EGFR/NOS3/PRKACA/PIK3CG/MAP2K1	7
KEGG	hsa04730	Long-term depression	4/147	60/7914	0.0249636	0.0465308	0.0209147	MAPK1/IGF1R/IGF1/MAP2K1	4
KEGG	hsa04934	Cushing syndrome	7/147	155/7914	0.0251622	0.0465841	0.0209387	MAPK1/EGFR/CDK2/PRKACA/GSK3B/CDK6/MAP2K1	7
KEGG	hsa05020	Prion diseases	3/147	35/7914	0.0266342	0.0489784	0.0220149	MAPK1/PRKACA/MAP2K1	3
KEGG	hsa00500	Starch and sucrose metabolism	3/147	36/7914	0.0286699	0.0523704	0.0235395	PYGL/GPI/GCK	3
KEGG	hsa05323	Rheumatoid arthritis	5/147	93/7914	0.0291307	0.0526943	0.0236851	MMP3/CTSK/ITGAL/TEK/TGFB2	5
KEGG	hsa00590	Arachidonic acid metabolism	4/147	63/7914	0.0292319	0.0526943	0.0236851	PLA2G2A/CYP2C9/EPHX2/CYP2C8	4
KEGG	hsa04929	GnRH secretion New!	4/147	64/7914	0.030745	0.0550596	0.0247483	MAPK1/AKT2/MAP2K1/PIK3R1	4
KEGG	hsa05321	Inflammatory bowel disease (IBD)	4/147	65/7914	0.0323036	0.0574752	0.025834	IL2/STAT1/TGFB2/IL4	4
KEGG	hsa05340	Primary immunodeficiency	3/147	38/7914	0.0329821	0.0583038	0.0262065	LCK/JAK3/ZAP70	3
KEGG	hsa04916	Melanogenesis	5/147	101/7914	0.0395299	0.0694307	0.0312078	MAPK1/PRKACA/GSK3B/MAP2K1/KIT	5
KEGG	hsa00860	Porphyrin and chlorophyll metabolism	3/147	42/7914	0.0425576	0.0742724	0.0333841	FECH/ALAD/HMOX1	3
