# Supplementary material for: Analysis of the effects of perfluorooctane sulfonate on COPD using network toxicology and molecular docking
Source: iScience. 2025 Aug 18;28(9):113372. doi: 10.1016/j.isci.2025.113372 (PMC12454616; doi:10.1016/j.isci.2025.113372)
Supplement: Table S4. GO enrichment analysis by the SangerBox platform, related to Figure 4 [file mmc6.zip]

Archive with 3 entries (3 files):
- GSE130928_GPL570_1_11_1_XML.matrix.txt
- GSE54837_GPL570_1_11_1_XML.matrix.txt
- GSE76925_GPL10558_1_6_1_XML.matrix.txt
