# Supplementary material for: Analysis of the effects of perfluorooctane sulfonate on COPD using network toxicology and molecular docking
Source: iScience. 2025 Aug 18;28(9):113372. doi: 10.1016/j.isci.2025.113372 (PMC12454616; doi:10.1016/j.isci.2025.113372)
Supplement: Table S4. GO enrichment analysis by the SangerBox platform, related to Figure 4 [file mmc6.zip › GSE130928_GPL570_1_11_1_XML.matrix.txt]

Tag	GSM3756336	GSM3756337	GSM3756338	GSM3756339	GSM3756340	GSM3756341	GSM3756342	GSM3756343	GSM3756344	GSM3756345	GSM3756346	GSM3756347	GSM3756348	GSM3756349	GSM3756350	GSM3756351	GSM3756352	GSM3756353	GSM3756354	GSM3756355	GSM3756356	GSM3756357	GSM3756382	GSM3756383	GSM3756384	GSM3756385	GSM3756386	GSM3756387	GSM3756388	GSM3756389	GSM3756390	GSM3756391	GSM3756392	GSM3756393	GSM3756394	GSM3756395	GSM3756396	GSM3756397	GSM3756398	GSM3756399	GSM3756400	GSM3756401	GSM3756402	GSM3756403	GSM3756404	GSM3756405	GSM3756406	GSM3756407	GSM3756408
IGK	6.19071	5.55606	5.53985	5.26503	5.27733	5.92736	5.59855	5.44431	5.41585	5.10796	5.69899	5.32562	5.65909	5.45367	5.57793	5.2837	5.647	5.69238	5.43185	5.23271	5.58221	5.60113	5.25557	5.64784	5.52635	5.62992	5.84773	5.57967	5.18438	5.14612	5.56781	6.00942	5.97273	5.57906	5.59211	5.53812	5.49365	5.73942	5.86507	5.75811	5.42617	5.48189	5.38281	5.80522	5.17172	5.51372	5.73597	5.46382	5.77544
NDUFAF4	7.698245	7.92321	7.96581	7.583255	7.74817	7.48052	7.572445	7.671505	8.485655	8.44883	7.907075	7.85319	7.82626	7.685055	7.95145	7.909	7.483045	7.73415	7.77261	8.032765	7.37802	7.52785	7.559015	7.932015	7.97166	7.260805	8.15618	7.55451	8.228715	8.095565	7.97026	7.55745	7.562095	7.531315	7.85898	8.0896	7.562865	7.22672	7.74402	7.42243	7.47058	7.63748	7.340705	7.537615	8.33101	8.10828	7.539135	7.333665	7.7667
2-Mar	8.45453	7.86712	8.78167	7.60237	8.99314	7.84751	7.70075	8.28184	7.9997	7.49141	8.00229	8.58432	7.45731	8.58079	8.51121	7.6939	8.28794	8.0168	8.25041	9.24293	8.99665	8.89512	8.83173	8.21904	9.08322	8.70044	8.8503	9.91932	8.30825	8.06357	8.4982	7.98328	8.9853	8.10243	8.5221	8.91179	9.33254	9.18223	9.52618	8.76993	8.21707	9.31707	8.49462	9.16111	8.5685	10.2395	9.06213	9.60764	9.15863
1-Mar	8.1785725	8.3136525	7.2572875	7.944995	7.95846	7.896	7.792365	7.6779675	7.7812125	8.358625	7.86131	7.683715	8.41475	7.98455	8.4562325	8.212075	7.847565	8.039335	7.6559675	8.2804875	8.1903675	7.30537	8.6130425	8.35162	8.0418875	7.295185	6.6543625	7.3890725	8.2256175	7.6894425	7.7847775	7.492365	8.5294825	7.9868175	7.9349325	7.8737	8.0994525	8.1899075	7.601805	7.323115	6.739855	6.4192825	7.05298	7.7792925	8.1635975	8.0221475	6.1775525	8.57601	7.8943325
HTR4	5.29353	4.783413333	4.921586667	4.895576667	4.738433333	5.10993	4.934763333	4.954306667	4.790603333	4.56432	5.110323333	4.786906667	4.860016667	4.956976667	5.010463333	4.747753333	4.73502	5.049373333	4.904643333	4.702423333	4.743316667	4.64169	4.929056667	4.755393333	4.785733333	4.919143333	4.746816667	4.874966667	4.80156	4.69767	5.1074	4.91507	4.86873	4.730193333	4.961393333	4.950336667	4.727633333	4.90011	4.736103333	4.788106667	4.829906667	4.516333333	4.855533333	4.77362	4.936246667	4.805136667	4.834853333	4.682216667	5.23927
LOC100133669	5.86831	4.69706	4.89359	4.49547	4.8816	4.66075	5.13822	4.46	4.7555	4.43271	5.14064	5.10116	4.97047	4.83266	5.23918	4.89937	5.07995	5.2704	4.65173	4.40865	4.69066	4.68277	5.19979	4.6863	4.91342	4.88656	4.77252	5.12909	4.6935	4.97535	4.99544	5.45583	4.83965	5.00492	5.29708	5.12683	5.25565	4.91647	4.70376	5.0154	4.31047	4.23101	4.81971	4.60349	4.90893	4.84558	5.05826	4.73554	5.47231
CRHBP	4.02455	3.56055	3.69083	3.82236	3.82673	3.95701	3.95172	3.8282	4.18135	4.4951	4.10034	3.8212	3.61889	3.64464	3.86142	4.42922	3.49496	3.73024	3.59805	3.89239	4.32197	3.63532	3.90291	3.99018	3.69541	3.8579	3.95024	3.81947	3.92365	4.01504	3.97677	3.48523	4.0944	3.60688	3.53266	3.72352	3.58815	3.96413	3.65049	3.54981	3.95738	3.44745	3.8299	3.89902	3.91602	4.1725	3.94644	3.80106	3.93313
HTR6	4.66736	4.08268	3.946365	4.122065	3.70813	4.200535	4.172755	3.871265	3.910235	3.85188	4.80015	4.228795	4.025155	4.129345	4.031635	3.84324	3.807655	4.480035	4.136085	3.84112	3.939175	3.9348	4.183315	3.86361	4.121295	4.217165	4.14924	4.15123	4.051885	3.949315	4.017975	4.243255	4.166445	4.098445	4.22469	4.12673	3.98981	4.278245	4.095775	4.2747	4.182345	3.81322	4.03774	3.77825	3.760495	3.83198	4.19504	4.007485	4.477785
HTR7	4.39369	4.235656667	4.22336	4.160423333	4.064703333	4.47143	4.068556667	4.02278	4.156226667	4.155043333	4.454133333	4.02239	4.010886667	4.18389	4.143946667	4.199903333	4.173836667	4.272603333	4.303806667	4.011886667	4.115706667	4.239	4.26473	4.098693333	4.158666667	4.217106667	4.180436667	4.130743333	3.974813333	3.99528	4.236086667	4.261196667	4.39361	4.213553333	4.291976667	4.09537	4.246926667	4.19373	4.14526	4.322316667	3.958693333	4.094443333	4.195843333	4.30192	4.01403	4.156446667	4.28783	4.088266667	4.459563333
LURAP1L	4.12495	3.91661	3.90947	4.23019	3.9376	4.17025	4.00393	4.04607	3.73191	3.91241	3.85412	4.11363	3.86225	3.74725	4.02478	4.07552	3.87996	3.92368	3.66978	3.92096	3.85567	3.75102	3.66031	4.05602	3.64101	3.8481	3.86844	3.848	3.98015	4.10045	3.91636	3.84426	4.04681	3.70375	4.35998	3.87774	4.01203	3.94996	3.89742	4.00934	4.06634	3.86404	3.80235	3.65346	3.85883	4.14668	3.9753	3.97959	4.09674
FAM19A2	4.01359	3.95715	3.969	3.90985	3.8493	3.94031	3.89236	3.83911	3.78484	4.03172	4.03486	3.78671	3.81756	4.10927	4.07469	3.92051	4.00722	4.23878	3.88918	4.10978	3.81569	4.03474	4.27828	3.88964	4.04886	3.85632	4.12273	3.91806	3.80886	3.9876	4.14607	3.89661	3.75772	3.90543	3.88081	3.86775	3.7119	4.10834	3.78044	4.02353	3.79424	4.21784	3.67061	3.71731	3.73088	3.90192	3.8149	4.14161	3.87621
BBX	7.29265	7.535622857	7.147762857	7.393772857	7.496905714	7.605798571	7.835307143	7.808545714	7.472277143	7.954957143	7.730305714	7.329941429	7.968705714	7.548187143	7.797771429	7.624777143	7.735887143	7.39919	7.695208571	7.775102857	7.708375714	7.382382857	8.2683	8.074147143	7.44764	7.14119	7.626161429	6.930335714	7.814268571	7.455867143	7.714424286	7.462958571	8.23783	7.568458571	7.490265714	7.709948571	8.005217143	7.714672857	7.551392857	7.079505714	7.069608571	7.707331429	7.138238571	7.74027	7.987322857	7.475145714	6.772078571	7.797162857	7.926057143
FAM19A1	3.50922	3.81988	3.55841	3.77596	3.59501	3.76091	3.54323	3.72498	3.69525	3.4513	3.62005	3.99631	3.75983	3.80358	3.6755	3.70948	3.81824	3.69639	3.76296	3.36641	3.44319	3.40878	3.58368	3.43286	3.32855	3.54705	3.60491	3.66284	3.71905	3.79869	3.82252	3.3643	3.65596	3.5348	3.70842	3.58828	3.39191	3.7749	3.22295	3.55816	3.476	3.31735	3.67175	3.5587	3.56177	3.62506	3.49449	3.58112	3.43058
FAM19A5	4.057283333	4.021776667	3.90702	3.83851	3.842376667	4.047806667	3.972003333	3.984943333	3.91207	3.885693333	4.054563333	3.82672	4.004673333	3.818973333	3.934113333	3.767773333	3.880366667	4.058353333	3.90121	3.913453333	3.908346667	3.894616667	3.853096667	3.96414	3.888423333	4.234243333	4.0667	4.01382	3.946206667	3.89879	4.005576667	4.001456667	3.981226667	4.036933333	4.011166667	3.866743333	4.059776667	3.998423333	3.901843333	3.93838	3.927336667	4.001446667	3.933466667	4.000203333	3.861356667	4.086916667	3.968693333	3.88039	4.13333
FAM19A4	3.38611	3.5436	3.55782	3.19299	3.34931	3.44846	3.38163	3.62633	3.39916	3.28484	3.49504	3.58371	3.2633	3.33136	3.18655	3.5959	3.16126	3.48339	3.29789	3.32429	3.49831	3.41717	3.2587	3.27284	3.33596	3.35955	3.33262	3.25298	3.18138	3.15905	3.59943	3.5436	3.38683	3.326	3.16386	3.44371	3.28084	3.31283	3.19313	3.36775	3.29655	3.22008	3.33896	3.37154	3.02782	3.27977	3.29701	3.33793	3.27683
WDR83OS	9.90973	10.0383	10.2424	10.1024	9.95829	10.4548	9.9927	9.91698	10.2705	9.75607	10.427	10.0647	9.60273	10.0945	9.92816	9.8034	9.56896	10.2841	9.8489	9.98568	10.1775	10.058	10.5235	10.0205	10.452	10.5515	10.2026	10.2112	9.8897	9.78329	10.1057	10.4884	10.7881	10.139	10.7652	10.3372	10.2266	10.2631	10.5218	10.213	10.1666	10.7875	9.90281	10.6872	9.818	10.212	10.2244	9.95517	10.4821
GSTK1	10.4754	9.15227	10.1355	9.91652	10.6822	10.0147	9.93367	10.0554	9.8845	9.85754	9.69063	10.0107	9.66488	10.4253	10.6016	10.1675	10.2328	10.1203	9.72482	10.9101	10.6845	10.3285	10.7948	10.0998	10.7542	10.2643	10.2923	10.8521	9.99721	10.2176	10.1735	10.2738	10.6925	9.53045	10.2474	10.2115	11.0618	10.7251	10.6682	10.3511	10.0028	10.7944	9.69794	10.4622	10.167	10.9167	10.2932	10.7242	10.5536
DHDH	6.39641	5.83179	6.28586	5.86018	6.54123	6.92523	5.99482	6.53698	5.99255	6.32173	6.04744	5.94093	5.83773	6.61616	7.07615	5.71367	6.55312	6.74714	5.51483	7.15173	6.85608	6.1222	6.23836	6.6925	6.24137	6.28624	6.25207	6.62284	6.30478	6.26089	6.26096	6.04756	6.46671	6.12547	5.95787	6.58727	6.75127	6.2137	6.90032	5.87325	5.80442	7.0688	5.96232	7.31609	5.86281	7.6559	6.12162	6.65733	6.50685
BCR	5.992373333	5.457786667	5.39967	5.74331	5.816206667	5.76471	5.770586667	5.11273	5.266353333	5.427866667	5.240563333	5.880126667	5.54792	5.314103333	5.79647	5.455806667	5.744636667	5.444576667	5.568573333	5.74898	5.873843333	5.954103333	5.36811	5.26663	6.483476667	5.70623	5.578203333	5.990963333	5.375133333	5.641886667	5.22029	6.15092	5.82749	5.91262	5.913373333	5.283803333	6.233293333	5.951823333	5.803976667	5.915106667	5.149023333	6.36967	5.792823333	5.858036667	6.294213333	5.675586667	6.374523333	5.68715	5.950553333
ORAI3	8.62634	8.03296	8.45611	8.82827	9.0803	8.38346	8.43766	8.65635	8.31322	8.79434	7.88759	8.7619	8.50169	8.87982	9.15132	8.58073	8.54383	8.72221	8.40411	9.03994	9.00876	8.95404	8.77902	8.45532	8.9549	8.83237	8.92094	9.01012	8.84527	8.73101	8.67305	8.60371	8.56059	8.92537	8.80967	8.56711	9.24451	9.28773	9.24104	8.90208	8.28616	9.37712	8.64137	8.71075	8.64868	9.06492	8.88739	9.37099	9.08637
AGTR1	3.4835	3.619975	3.65542	3.613525	3.69053	3.75332	3.56606	3.61494	3.795765	3.615625	3.81102	3.57626	3.77361	3.613105	3.77481	3.49504	3.49694	3.571305	3.543235	3.704115	3.56007	3.38092	3.62722	3.607385	3.613225	3.548315	3.52597	3.564555	3.883785	3.48562	3.612795	3.398355	3.371685	3.466895	3.35693	3.454185	3.494645	3.65118	3.42029	3.640555	3.58939	3.648305	3.7784	3.375595	3.54511	3.4287	3.51754	3.583425	3.730435
ORAI2	6.460945	5.742971667	6.42097	6.405041667	6.454401667	6.395513333	6.110466667	5.978471667	5.689073333	5.877128333	5.6373	6.376051667	6.173066667	6.378433333	6.162085	5.998701667	6.472971667	6.29047	6.302435	6.487853333	6.414681667	6.048678333	6.168853333	6.163615	6.370958333	6.122386667	6.123351667	6.689455	5.929373333	5.765918333	6.294545	6.356253333	6.360511667	5.816293333	6.364185	6.186301667	6.487828333	6.19834	6.685545	6.354436667	5.715181667	6.488716667	6.3884	6.854951667	6.17951	6.461625	6.355513333	6.686323333	6.331781667
ORAI1	8.47654	7.77394	8.62444	8.4774	8.32626	7.9728	8.5724	8.35799	8.55602	7.88341	7.68286	9.08112	8.2114	8.89855	8.12912	8.02896	8.6691	8.25583	8.53318	8.60137	9.1275	8.95391	8.31305	8.1295	9.00786	8.83525	9.46166	9.32738	8.45063	8.42692	8.35537	8.71651	8.42771	8.45913	8.08445	8.20054	9.38002	8.78737	9.36263	8.88689	8.20811	9.2561	8.57501	9.71534	8.54527	8.92621	9.45436	8.26859	8.71431
VOPP1	11.0493	11.3799	11.016	11.5491	10.6889	10.8581	10.8749	11.3078	11.0421	10.9849	11.6135	11.2754	10.9625	11.5952	11.0278	11.0015	11.3702	11.5044	10.8949	10.6888	11.1058	11.6882	11.4357	11.0102	11.0819	11.171	11.5144	11.4037	11.3926	11.3311	11.6909	11.0495	11.4307	11.3255	11.2908	11.2652	10.5663	10.7581	11.5926	11.4476	11.017	11.3496	11.4622	11.3391	11.2693	10.9515	11.5638	11.394	11.5421
AGTR2	3.675923333	3.83521	3.825173333	3.791166667	3.859763333	4.059456667	3.805	3.623723333	3.671783333	3.68941	3.9425	3.752083333	3.87046	3.737336667	3.827566667	3.707763333	3.63312	3.691726667	3.632603333	3.662806667	3.6561	3.616773333	4.166283333	3.695416667	3.643056667	3.99465	3.69348	3.63692	3.685993333	3.727923333	3.676016667	3.54521	3.888266667	3.626453333	3.758316667	3.721426667	3.78944	3.825553333	3.595496667	3.638626667	3.60712	3.596546667	3.726896667	3.554596667	3.79966	3.6331	3.915903333	3.642246667	3.80063
COL13A1	5.67972	5.261943333	5.517296667	5.33484	5.479333333	5.56513	5.11755	5.103463333	5.08259	5.281133333	5.31817	5.260956667	5.39557	5.35068	5.35418	5.399173333	5.213633333	5.637426667	5.373346667	5.57017	5.442803333	5.076996667	5.397486667	5.229463333	5.258273333	5.426626667	4.93639	5.226553333	5.333516667	5.217096667	5.152906667	5.45994	5.407396667	5.218826667	5.327213333	5.377593333	5.41696	5.44355	4.99491	5.238853333	5.09343	5.02218	5.1808	4.901503333	5.28705	5.142433333	5.234316667	5.2691	5.709543333
SHMT2	7.787236667	7.230216667	8.075256667	7.50505	9.526426667	8.96381	7.261543333	7.472973333	7.511346667	7.311773333	7.397613333	7.861516667	7.502463333	7.799526667	7.64107	7.227666667	7.633486667	7.621786667	7.596093333	7.91273	8.522696667	8.022676667	7.6384	7.33437	8.052983333	7.61566	8.688213333	8.923263333	7.82824	7.63226	7.772766667	7.74409	7.78179	7.513933333	7.846683333	7.6469	7.934363333	7.883953333	8.15901	7.7437	7.67323	10.48980333	7.853153333	8.261293333	8.036616667	8.563643333	8.217566667	7.97887	7.867456667
TARSL2	5.596975	5.767105	5.656035	5.533215	6.18402	6.366535	5.1419	5.508455	5.51024	6.0125	5.700795	5.87773	5.507595	5.569025	5.85133	5.52521	5.853675	5.82601	5.795665	5.747595	6.0308	5.89757	5.774185	5.58418	5.82727	5.658955	5.602045	5.809925	5.433065	5.350355	5.619015	5.75193	6.0983	5.883155	5.726855	5.722005	5.678795	5.41068	5.797895	5.835695	5.189835	6.334425	5.49396	5.89325	5.48977	5.76135	5.495515	6.070795	5.8164
SHMT1	3.913945	3.88225	3.763415	3.74886	4.17182	3.836935	3.73685	3.864115	3.725045	3.766965	3.907795	3.78466	3.816425	3.99591	3.87508	3.86347	3.771615	3.87719	3.688555	3.667175	3.722775	3.667345	3.96486	3.66148	3.698905	3.901215	3.762905	3.73333	3.753815	3.698695	3.937885	3.76048	3.645885	3.85911	3.643975	3.682895	3.75356	3.83962	3.67657	3.95025	3.745905	3.60555	3.8271	3.603305	3.474505	3.925185	3.832035	3.8132	3.86653
FOXP1-IT1	5.77013	5.89228	5.28363	5.83726	6.3787	6.11024	5.69503	5.72581	5.39351	5.70606	5.65557	5.5076	6.00362	5.66257	6.19317	5.81188	5.6984	6.29511	5.82415	5.76931	5.66674	5.59494	5.70285	5.64454	5.40538	5.39709	5.75767	5.29842	6.02616	6.05097	6.4182	6.07672	6.09359	5.90316	5.78329	5.64108	5.69071	5.5665	5.61093	5.44583	5.33762	5.6377	5.5836	5.94175	6.24168	5.42491	5.29813	5.76194	5.62721
LOC643711	3.357873333	3.473513333	3.459546667	3.47258	3.426526667	3.424253333	3.547083333	3.51066	3.467986667	3.294756667	3.67472	3.505273333	3.55594	3.39261	3.427033333	3.416736667	3.321313333	3.357793333	3.32704	3.433643333	3.468903333	3.36333	3.408286667	3.419803333	3.339103333	3.468216667	3.32727	3.433403333	3.387696667	3.481866667	3.407516667	3.202193333	3.240343333	3.374873333	3.373013333	3.412303333	3.424303333	3.420026667	3.44245	3.3784	3.538673333	3.404316667	3.48493	3.348393333	3.495506667	3.37246	3.326026667	3.46507	3.23449
RDH12	5.6714	5.7026	5.86043	5.78231	6.82519	5.83339	6.06814	5.65095	5.30484	5.72191	5.73476	5.96916	5.35905	6.03221	5.88789	5.89948	5.76178	5.92486	5.22409	6.11469	5.91135	6.02379	5.95423	6.16505	6.02002	5.8182	5.49925	5.92709	5.96181	6.43523	5.26501	5.8411	5.72615	5.42977	5.5836	5.77205	5.85415	6.1033	6.51144	5.61217	4.91595	5.96885	5.77011	5.96497	5.49112	6.60642	5.79362	6.21041	5.7972
T	6.25246	5.76072	5.95398	5.76962	5.57482	6.11215	6.06079	5.98226	5.82543	5.43696	6.31065	6.02153	5.98863	5.94367	6.2962	5.88398	5.86935	6.03451	6.18048	6.0621	5.67419	5.62308	6.23465	5.72151	5.34146	5.47336	5.54495	5.88582	5.94126	5.85127	6.1173	5.43291	5.41607	5.56415	5.66401	5.79772	5.32193	5.76423	5.11265	5.42185	5.68892	5.01476	6.17462	5.30408	6.06663	5.84824	5.85483	5.84592	6.14626
RDH11	7.1259475	7.208175	7.30169	7.5306775	7.8628	7.3141175	7.5121725	7.0419325	7.6184225	7.18855	7.2033425	7.265395	7.0812125	7.30545	7.3171425	7.237745	7.138325	7.4547775	7.44445	7.113895	7.453915	6.9551825	7.0228525	7.440895	7.214365	7.2088125	6.76637	7.0834675	7.4797525	7.3379125	7.2526775	7.42628	7.093425	7.4097925	7.29361	7.3155675	7.021705	6.9911225	7.246835	7.00917	6.820485	6.977825	6.914955	7.207225	7.2937725	7.28622	7.024595	7.1288275	7.1321175
RDH10	6.046295	6.2594625	6.2629775	6.204625	6.3743525	6.4386125	6.034885	6.05123	5.9815275	6.2850875	6.3514425	6.36943	5.90133	6.195795	6.630865	6.29902	6.373735	6.1211925	6.3705475	6.5496225	6.4596275	6.3086575	6.5663375	6.1812925	6.6331575	6.54811	6.5599425	6.33619	6.1015225	6.13894	6.28654	6.2505	6.544225	6.1509075	6.26207	6.2004925	6.9698525	6.8228675	6.5634	6.571865	6.479445	6.7130975	6.6376675	6.27173	6.22236	6.6331375	6.641905	6.5993475	6.02855
RDH16	6.18847	5.61471	5.44722	5.56888	5.49629	6.13329	5.9802	5.37722	5.29402	5.32141	5.99277	5.47818	5.44593	5.65331	5.63462	5.57244	5.50488	5.94094	5.38814	5.61426	5.39957	5.49862	5.70846	5.41215	5.43965	5.92704	5.73319	5.84376	5.46712	5.06121	5.4847	5.70461	5.4967	5.45929	5.61379	5.49877	5.69987	5.69065	5.64269	5.69567	5.34333	5.11221	5.73321	5.25862	5.57796	5.48385	5.85854	5.65125	5.9357
LOC100132352	6.13509	7.46249	6.34956	6.44166	6.5361	6.51481	5.79754	6.39983	6.39669	7.18079	6.49623	5.87533	6.45726	6.07184	6.19167	6.42752	6.59919	5.99609	7.03741	6.43128	6.37605	6.70929	6.35553	6.94545	6.57713	6.38241	6.62545	6.44473	6.71427	6.6743	6.27582	6.53985	6.25787	6.79196	6.70508	6.71551	6.10802	6.15692	6.35762	6.36085	6.41107	6.97195	6.42348	6.68751	6.51053	6.29591	6.41793	6.20435	6.04965
LOC100132354	4.79187	4.55833	4.3865	4.22548	4.36014	4.65257	4.62378	4.32161	3.9834	4.33491	4.4164	4.33865	4.66956	4.3517	4.63271	4.40018	4.20787	4.49972	4.01253	4.29713	4.29608	4.03818	4.17346	4.47066	4.12412	4.47339	4.25784	4.61232	4.22697	4.15089	4.3553	4.29027	3.86937	4.28137	4.47385	3.85414	3.81308	4.64872	4.44212	4.26005	4.30743	4.07938	4.71543	4.01495	4.5076	4.41969	4.36604	4.32872	4.47379
RDH13	5.7785125	5.800215	5.6288825	6.0899875	5.619155	5.6164225	5.7995875	5.76947	5.662485	5.8553925	5.882145	5.6801325	5.3391075	5.62513	5.687985	6.0002925	6.0822075	5.6749925	5.5697525	5.902935	5.98014	5.72968	5.669935	5.6353925	5.549445	5.631035	6.15802	5.814875	5.93652	5.5939475	6.11239	5.6826625	5.79154	5.97397	5.8056975	5.6087475	5.8630775	5.666265	5.8195175	5.6471825	6.102515	5.9394775	5.9328925	5.7797775	5.7051325	5.7003125	5.564145	5.754585	5.753
LOC100132356	3.74482	3.82619	3.92943	3.72498	4.0094	4.02171	3.83599	4.48259	4.0146	3.95682	4.27554	4.50861	4.42186	4.13036	3.8807	4.16732	4.23069	4.04492	3.71184	4.23693	3.88249	3.87031	4.56468	4.08804	3.88914	4.12781	3.88515	3.93029	3.86125	3.95719	3.97735	3.72424	4.2383	3.81541	3.80836	3.84969	3.69826	3.86591	3.82973	3.73641	4.17818	3.99048	3.99797	4.30663	4.12678	3.92361	3.99091	4.07379	3.80186
GTF2IRD2B	4.69019	4.0858	4.25692	4.2679	4.03624	4.24376	4.17979	4.22916	4.16279	4.06173	4.08971	4.39236	4.31885	4.18935	4.35902	4.23623	4.08081	4.50594	4.25405	4.72802	4.33176	4.35125	4.82792	4.24509	4.17918	4.24769	4.31148	4.4087	4.06689	4.17382	4.21298	4.50371	4.904	4.51372	4.35666	4.33732	4.47573	4.46578	4.4745	4.56396	4.65005	4.86586	4.22994	4.52535	4.29977	4.53528	4.39111	4.21162	4.36577
GSTM4	6.78837	6.32451	7.226975	6.877395	7.265305	5.16048	5.889865	6.42723	6.743065	6.520585	5.75852	7.017155	7.61602	6.54616	6.805415	6.61573	6.51958	6.7447	6.01196	7.93025	8.391375	6.9096	6.585305	6.5054	7.54368	6.684955	7.871405	8.49526	7.104615	7.10258	6.784235	7.509375	6.784225	4.84458	6.87503	6.0118	6.53527	8.11604	6.97574	7.114135	7.07884	8.09257	7.59397	8.069495	6.66755	7.96313	6.595165	7.53246	5.654745
GSTM3	6.00851	6.77654	7.45788	6.31893	6.01467	5.53437	6.13793	6.240725	6.601985	5.95057	5.71823	7.061425	7.03737	7.046165	5.52442	5.47734	6.543435	6.647225	6.887465	5.50647	6.583765	6.646795	6.209895	6.317145	6.387065	6.937585	7.599905	6.60861	6.51111	6.07979	7.00906	6.712315	6.555625	6.95206	6.55879	6.573045	5.885375	6.7497	6.845585	7.160205	6.746175	6.575025	7.163905	7.068095	6.39526	5.106435	6.77807	6.47164	5.96517
GSTM2	8.00308	7.79755	7.93196	8.04542	8.60816	7.17732	7.41256	7.84137	7.1032	7.35369	7.20489	7.48909	9.00548	7.30947	7.61114	7.83605	7.23711	7.84486	7.29241	9.10963	9.74376	7.45329	7.69631	7.65786	8.53158	7.27542	9.17256	10.0288	7.81796	7.70781	8.70873	8.6018	7.66958	6.18965	8.15644	7.68483	8.25552	8.91063	8.14145	8.30939	8.07506	8.4689	8.74378	9.05381	7.1559	8.99652	7.0187	9.3073	6.80085
GSTM1	8.092965	7.64628	7.957045	8.049245	8.386185	7.05039	7.444565	8.00729	7.25718	7.323845	7.569485	7.739885	9.116295	7.41136	7.728305	7.81632	7.502265	7.91859	7.39801	9.09777	9.595265	7.38058	7.62678	7.70471	8.65282	7.225895	8.982725	9.96481	7.84004	7.628125	8.45416	8.68056	7.881135	6.214345	8.154595	7.866475	8.296455	8.94543	8.38537	8.310715	8.147675	8.606015	8.71005	9.152115	7.28501	8.93576	7.30367	9.269275	6.728435
NEBL	4.122168333	4.143405	4.157951667	4.067318333	3.935986667	4.146173333	4.136958333	4.231391667	4.131981667	4.003785	4.248936667	4.147183333	4.144155	4.029358333	4.17971	4.04859	4.093093333	4.02703	4.092043333	4.012086667	3.997186667	3.95799	4.167773333	4.028476667	4.088913333	4.040071667	4.052233333	4.083101667	4.053485	4.127226667	4.062906667	4.006245	4.078745	4.119411667	4.092566667	4.079053333	4.200021667	4.202256667	4.080095	4.04967	4.02499	3.943773333	3.998136667	4.080498333	4.034696667	3.979945	4.117648333	3.96065	4.13782
TMEM254-AS1	5.78557	5.81187	6.05204	5.73568	5.78982	5.81463	5.64375	6.05012	5.75745	5.74174	6.12178	5.99867	5.80506	5.8767	5.781	5.97914	5.81535	5.79322	6.02842	5.44933	5.94594	5.70582	5.73245	5.80976	5.77714	5.85799	5.55091	5.75843	5.61109	5.72117	5.7013	5.67366	5.97788	5.86136	5.93747	5.81174	5.63406	5.72704	5.44393	5.6022	5.88721	5.76796	5.81928	5.70783	6.02545	5.86442	5.71064	5.69909	5.41628
SPAG5-AS1	5.091245	4.85574	5.09017	4.95471	4.68414	4.985315	4.837965	5.088865	4.923905	4.583375	5.245175	4.99201	4.99338	5.17786	5.144685	5.037975	4.828975	4.856485	4.769135	4.85734	4.67802	5.31777	4.85394	4.807745	4.78568	5.00864	4.93584	4.83892	4.866835	4.76901	4.83799	4.851075	4.721645	5.06761	5.042785	4.87534	4.82023	4.965125	4.6233	4.8983	5.59445	4.59362	5.352955	4.800015	4.58211	4.67758	5.08735	4.948325	4.966365
DHFR	5.9245425	5.7458775	5.8048525	5.6932575	6.7702325	5.8718075	5.8202425	5.2997375	5.4646875	5.70872	5.4549125	5.5735475	5.66095	6.0609375	6.49595	6.073085	5.2414725	5.8751325	5.7023125	6.8103625	6.63455	5.906335	5.755035	5.817985	6.08583	5.24739	5.8723125	6.09715	6.4123975	6.0214575	6.2008625	5.6065175	5.627405	5.4285925	5.905875	5.439545	6.01551	6.3573725	5.975295	5.4751175	5.09579	6.2308025	5.6197325	5.749205	6.241045	6.4234025	5.775025	6.284885	5.895555
PKIB	3.831405	4.42038	5.09044	4.0606	4.125995	3.80761	4.46867	4.417695	5.068375	5.025455	4.661945	4.929425	3.67283	4.16328	3.71828	4.117705	4.147555	3.99682	4.16129	4.161375	3.90608	5.24483	3.787235	5.38069	4.90665	3.95023	4.825795	4.62198	4.691935	4.55314	4.13062	4.03187	3.51051	3.618365	3.95484	3.442395	3.685605	4.830215	3.946345	3.672305	6.20875	3.967275	4.379045	4.120715	4.090885	4.863075	5.43025	3.60835	4.047025
PKIA	5.12594	5.705575	5.21603	5.10298	4.849745	4.927055	6.09443	5.188975	5.197915	5.563005	5.697435	4.790895	5.004745	5.08127	5.17406	5.041055	4.964955	4.669915	5.06465	4.6047	5.58362	6.119135	6.26539	5.10158	4.462135	5.433785	6.42388	4.842745	5.41749	4.980215	4.8955	4.478515	5.93518	4.738505	5.30983	5.015935	5.26028	5.05483	5.91375	5.09893	5.774315	4.418595	5.701875	5.335385	5.174995	5.636165	5.162745	6.510045	4.425535
AX746627	3.25607	3.82001	3.26416	3.22266	3.39455	3.36377	3.31669	3.53518	3.55215	3.32797	3.22475	3.31113	3.23651	3.41064	3.4226	3.58931	3.27491	3.38549	3.43205	3.39955	3.2662	3.36019	3.33549	3.34495	3.38305	3.37457	3.30424	3.47609	3.23402	3.52361	3.39861	3.52192	3.41993	3.55401	3.47609	3.48601	3.49416	3.54172	3.39701	3.31342	3.43013	3.37917	3.53251	3.69479	3.45986	3.4716	3.53681	3.41164	3.52191
STRN	5.850218	6.660212	5.939987	6.643259	6.488256	6.109827	6.180671	6.279872	6.310646	6.666641	6.080185	6.281939	6.256104	6.063657	6.273555	6.417429	6.636249	6.030131	6.014711	6.341324	6.270754	6.469815	6.110578	6.326868	6.236961	6.118359	6.437161	6.133056	6.457645	6.656778	6.294921	6.020949	6.084314	6.338922	6.337518	6.477993	6.15409	6.284033	6.322742	6.099936	6.440623	6.586152	6.15439	6.371005	6.337463	6.253119	6.212709	6.335021	6.13302
L1TD1	7.51579	6.798755	5.75524	7.95497	5.54411	6.05805	6.12489	6.143705	5.78499	5.26105	5.927175	5.69588	5.126055	5.5346	6.113505	5.50416	6.17323	6.32831	5.431205	4.933385	5.220265	5.19615	6.69422	6.937	7.64925	6.89329	6.49848	5.80919	6.64836	5.28688	6.179695	6.93324	7.07626	5.939775	6.25765	6.20978	6.901995	6.599595	5.92764	6.672165	5.18925	5.307115	5.17703	6.622935	7.111495	4.61594	5.9764	6.01472	6.62374
PKIG	6.79123	6.63438	6.48547	6.73497	6.91463	6.74864	6.97093	6.63931	6.3386	7.11342	6.61108	6.42717	6.28121	7.0453	6.67035	6.65849	6.4918	7.13002	5.24962	7.09323	6.93912	7.25508	7.3584	6.77217	6.94299	6.9385	6.97109	7.17082	6.65479	6.04918	6.85807	6.54533	7.14197	5.42364	6.50297	6.74362	7.46361	7.27886	7.24969	6.40772	6.1612	8.31973	6.82563	7.09936	6.63448	7.29203	6.88289	7.56584	7.03527
ARHGAP22-IT1	4.038305	3.980885	4.131125	3.792125	4.10575	4.005315	4.484665	4.15268	3.902005	3.977265	4.333675	3.97957	4.187705	4.04147	3.947935	4.034195	3.81187	4.21342	3.91122	4.107415	4.012645	3.81001	3.96401	3.868	3.877855	3.965945	3.90905	3.919995	3.924665	4.01256	4.23975	3.81449	3.751725	3.815895	4.00455	3.87516	3.741245	4.230165	3.73415	3.98449	3.98704	3.63504	4.226405	3.756795	3.8719	4.003075	4.111955	3.96817	3.888415
GSTM5	6.2778	6.0128	6.19648	6.00436	5.8466	5.82847	6.146	6.09917	5.82867	5.75883	6.63971	5.64291	6.1704	6.12769	6.03301	5.74779	5.78379	5.61826	5.73763	5.98268	5.77701	5.23823	5.81459	5.98813	6.0552	6.05542	5.67162	5.97488	5.97404	5.98033	6.13609	5.34471	5.46828	5.48754	5.8356	5.6986	5.52348	6.00878	5.68378	5.39869	5.8673	5.48442	5.99989	5.6333	5.81938	5.76422	5.62034	5.87981	5.72906
KCNC1	3.96121	4.015525	3.888765	3.87525	4.02239	4.074535	3.925655	4.06641	4.03507	3.51586	4.09237	3.90524	4.012325	3.85185	3.887715	3.821075	3.76364	4.05938	3.933535	3.858925	3.8746	3.748285	3.844975	3.81727	3.842155	4.199335	3.77462	3.882705	3.72735	3.87505	4.003605	3.57149	3.855	3.74134	3.82065	3.613255	3.772875	4.070635	3.80895	3.96384	3.78368	3.570795	3.97591	3.741095	3.830555	3.828375	3.74066	3.834235	3.84404
KCNC2	4.9802	4.71859	4.740085	4.702545	4.540355	4.79546	4.68096	4.676885	4.609915	4.623	5.18775	4.63554	4.627565	4.66325	4.49465	4.733995	4.76737	4.829115	4.722115	4.548795	4.73796	5.084395	5.00827	4.617495	4.62607	4.75492	4.811505	4.916505	4.67204	4.64585	4.814845	4.952475	5.16189	4.73252	4.94365	4.915865	4.890165	4.71967	4.93675	5.056415	4.675285	4.75954	4.759125	4.757855	4.429805	4.58949	4.772505	4.5486	5.090925
KCNC3	5.22838	5.075583333	5.119906667	4.894396667	5.157383333	5.149946667	5.024446667	5.113836667	4.873833333	5.084003333	5.25463	5.345316667	5.110356667	4.941403333	5.030366667	5.124343333	4.989446667	5.027773333	4.97779	5.209243333	4.980326667	5.23297	5.13112	4.99796	5.166936667	5.452096667	5.055896667	5.34382	5.19397	5.154866667	5.053293333	5.380033333	5.402163333	5.317796667	5.310146667	5.1714	5.45511	5.44002	5.351036667	5.433073333	5.046883333	5.12064	5.218706667	5.318533333	4.891423333	5.130246667	5.256656667	5.175583333	5.383776667
KCNC4	5.43278	5.379396667	5.47612	5.29244	5.43658	5.360633333	5.183226667	5.471683333	5.238413333	5.422196667	5.697186667	5.562076667	5.32246	5.43333	5.114763333	5.378486667	5.615163333	5.244736667	4.987403333	5.242753333	5.441863333	5.71693	5.150146667	5.290003333	5.58731	5.48103	5.86064	6.068736667	5.26909	5.34873	5.484836667	5.562583333	5.129443333	5.29383	5.181556667	5.398643333	5.226606667	5.38697	5.50231	5.731966667	5.599966667	6.188746667	5.501026667	5.21624	5.24569	5.246473333	5.898853333	5.2883	5.608356667
RP11-629E24.2	5.17777	5.25416	5.30676	5.12528	5.12814	5.44446	5.44204	5.07589	4.80974	4.79299	5.78477	5.21036	5.50821	5.24176	5.2661	5.1505	4.89234	5.63464	5.1491	5.43195	5.35912	4.63379	5.21754	5.05154	5.15673	5.09374	5.08502	5.16466	5.25491	5.35362	4.6935	5.09258	5.09851	5.12308	5.21883	4.99741	4.82922	5.23711	4.8746	5.05136	5.14743	4.71594	5.24587	4.84654	5.31684	5.42155	4.95922	5.13496	5.44105
LOC643733	3.974275	3.7661	3.734355	3.469055	3.83376	4.139185	3.819335	3.84234	3.725875	3.719165	4.01523	3.67172	3.856135	3.70309	3.718205	3.69239	3.65402	4.027145	4.139155	3.692555	3.71422	3.795845	4.12332	3.83234	3.80889	3.83653	3.77028	3.75948	3.741755	3.64209	3.617995	3.856045	4.082175	3.86534	3.9311	3.704265	3.847935	3.568675	3.655915	3.647325	3.578035	3.716125	3.70798	3.751205	3.60371	3.715615	3.734	3.79006	4.170025
LOC79999	5.38325	5.26583	4.73373	5.20885	5.09925	5.10919	5.11578	5.32382	4.74685	4.89985	5.69795	5.07814	4.94288	4.93807	5.13488	4.97372	5.0369	5.23667	5.24369	4.79982	5.09615	5.40071	5.0638	5.06523	5.12607	5.61182	4.87845	5.07304	4.88136	5.00242	5.46803	5.56712	5.70154	5.36114	5.26962	5.523	5.17672	5.12175	5.07854	5.62337	5.08186	4.93195	5.04541	5.12872	5.06195	4.97635	5.01114	4.87531	5.8335
LOC283682	4.16261	3.86298	3.62175	3.44911	3.67035	3.60842	3.76991	3.91747	3.66302	3.35188	3.90149	3.78407	3.79094	3.66366	3.73157	3.68291	3.80789	3.59412	3.7799	3.44374	3.63242	3.3607	3.61177	3.77559	3.54841	3.56146	3.72538	3.61362	3.72219	3.45681	3.99613	3.6029	3.49937	3.67275	3.58164	3.59299	3.75919	3.7649	3.51823	4.01506	3.60839	3.58311	3.83221	3.40392	3.99993	3.66171	3.68449	3.5353	4.03165
LOC100288181	3.42102	3.70164	3.68317	3.92831	3.69198	3.90113	3.59113	3.83576	3.6205	3.64781	4.14254	3.51393	3.74093	3.93327	3.60037	3.98162	3.86354	3.68931	3.71661	3.6636	3.72271	3.84812	3.50656	3.77853	3.51038	3.64641	3.76401	3.61875	3.70915	3.50762	3.72413	3.74494	3.75998	3.65677	3.67889	3.76785	3.60127	3.70709	3.65975	3.7835	3.83124	3.75477	3.87462	3.70966	3.76401	3.58919	3.87464	3.4482	3.72529
NPAP1	4.33357	3.95294	4.19975	3.89159	4.01779	4.31005	4.05785	3.72156	4.12113	3.92988	4.1173	3.83117	3.63858	4.04398	4.25192	4.07286	3.69431	4.47988	4.11485	4.15766	4.067	3.62178	4.04424	4.16364	3.80918	4.276	3.95977	3.74604	3.85876	3.92277	4.18282	3.85583	4.04165	3.80018	3.86883	3.77107	4.12261	4.55196	3.63855	3.99912	4.3161	4.07099	3.99136	3.63396	3.68862	3.92592	3.76779	3.90357	4.34426
MAGI2-IT1	3.42163	3.37811	3.26417	3.23054	3.31619	3.44671	3.16633	3.47708	3.22217	3.28235	3.47927	3.25419	3.25975	3.48201	3.19942	3.33965	3.47046	3.27691	3.36858	3.38714	3.44381	3.36353	3.50289	3.46661	3.27456	3.73376	3.68569	3.28122	3.37822	3.41192	3.63047	3.20552	3.33845	3.39107	3.32468	3.2912	3.52693	3.56378	3.36902	3.57525	3.34879	3.42648	3.40624	3.38621	3.35842	3.31901	3.39293	3.34846	3.39293
GLT1D1	6.8233	6.55388	6.70436	6.44171	6.81125	6.59051	6.88317	7.20642	7.01277	6.83282	6.62822	6.95216	7.16422	7.67964	7.22074	7.38096	6.83539	7.34723	7.15971	6.71872	7.06829	6.30174	7.84734	6.9301	6.82717	6.96792	7.18831	6.78543	6.8405	6.67337	7.40752	6.1167	7.70096	6.182	6.51703	6.76453	6.82896	6.99469	6.78161	6.08739	5.90692	6.5304	6.59304	6.04724	7.02694	6.82206	7.10324	7.06761	7.51503
NEFL	3.610773333	3.627956667	3.587143333	3.516816667	3.53011	3.593793333	3.590083333	3.491243333	3.49896	3.445323333	3.755233333	3.553046667	3.630863333	3.508943333	3.425976667	3.491496667	3.375916667	3.517306667	3.40823	3.503586667	3.460493333	3.588593333	3.50236	3.388083333	3.439076667	3.940426667	3.722513333	3.56997	3.47473	3.52198	3.481973333	3.67137	3.518423333	3.542563333	3.695803333	3.653096667	3.406223333	3.552696667	3.542776667	3.850273333	3.675226667	3.426196667	3.5801	3.43638	3.4222	3.42091	3.53274	3.636273333	3.63003
ZNF32-AS3	3.966145	3.814625	3.89066	3.76473	3.88954	4.16228	3.831665	3.978795	4.084045	3.973135	4.042755	3.912925	3.93619	3.906675	3.815395	3.92789	3.80835	3.99507	3.82261	3.825965	3.74121	3.815805	3.711715	3.85333	3.9591	3.962665	3.708585	3.8205	3.859685	3.93225	4.128965	3.82202	3.83994	3.866845	3.843975	3.838265	3.800155	3.76297	3.84089	3.729755	3.72522	3.831655	3.972015	3.82523	3.78309	3.86406	3.81482	3.7827	3.63483
NEFM	3.889935	3.956095	3.88538	3.83578	3.747025	4.11972	4.232395	3.80038	4.508415	3.710915	4.25104	4.053795	3.99797	3.81484	3.87663	4.060075	3.71408	3.72496	3.877195	3.85478	3.82986	4.2917	3.732695	3.81434	3.947925	3.72948	4.086705	3.69866	3.97355	3.726495	3.796955	4.056715	3.821485	4.342545	4.03595	3.68853	3.914435	3.933255	3.763235	3.82771	4.11521	3.701635	4.12269	4.031485	3.86941	3.979235	4.205095	3.768685	4.03968
NEFH	5.42205	5.73462	5.441575	6.031405	6.1251	5.78064	5.753585	5.835	5.684635	6.43241	5.7872	5.65265	5.684995	5.56995	5.68254	6.90107	5.712035	6.052325	5.598145	6.204205	6.010955	5.90336	6.17811	4.671435	6.237855	5.15474	5.770715	6.303315	5.56964	5.210505	6.093735	5.98099	6.228805	5.50384	6.372525	5.70114	5.51839	5.915475	5.777635	5.64765	5.13845	5.02444	4.666375	6.389295	5.71267	5.81736	5.44855	5.911855	6.305245
MYBPC3	7.34469	7.06534	7.03912	6.65944	6.85328	6.74278	7.06215	7.29887	6.69418	6.66907	7.26744	6.97117	7.26706	6.72373	6.41213	6.80094	6.56188	6.95189	6.83785	6.91143	6.56188	6.64501	7.29679	6.87376	6.59887	6.5917	6.81111	7.01639	6.56121	6.65612	6.74314	7.26464	7.39689	6.76088	7.19411	6.89343	6.78267	7.20187	6.6046	6.87664	6.80938	6.5168	6.85778	6.80228	6.79488	6.94856	6.98409	7.05187	7.036
MYBPC1	4.14668	4.02961	4.57087	3.83303	4.04772	3.85587	4.64421	3.81531	4.70109	3.6545	3.71389	4.0055	3.86788	3.73328	3.88036	3.98043	4.01587	3.81097	3.96774	3.87122	4.08737	4.10439	3.66915	4.02515	3.77896	3.92252	4.06804	3.81784	3.74827	4.17429	4.21019	3.66163	3.72004	3.88546	3.88115	3.88471	4.01611	3.7263	3.87798	3.91495	3.8289	3.74268	3.96531	4.0432	4.06068	3.62726	3.80673	3.94845	3.82843
KCND1	4.46	4.55081	4.48087	4.37204	4.49303	4.39933	4.14568	4.22916	4.44089	4.08289	4.20817	4.75267	4.55441	4.38431	4.64304	4.72597	4.32927	3.99914	4.48639	4.40548	4.0563	4.3904	4.3553	4.36291	4.25834	4.8743	3.91836	4.38176	4.33915	4.38565	4.62318	4.60102	4.65178	4.71348	4.59457	4.46574	4.78671	4.36991	4.34373	4.51526	4.45157	4.3667	4.44962	4.40574	4.48361	4.25909	4.13269	4.24046	4.12487
MYBPC2	4.33262	4.13134	4.12064	3.85296	4.27013	4.54323	4.44596	4.1751	4.64062	4.2245	4.3395	4.31413	4.08538	4.16619	4.25	4.19534	4.20735	4.19256	4.215	4.02565	4.19179	4.22683	4.23516	4.11891	4.10023	4.63111	4.42165	4.30408	4.12992	4.10994	4.33979	4.22788	4.19219	4.44209	4.40101	4.18295	4.39879	4.14414	4.27851	4.30079	4.27421	4.05491	4.50686	4.06584	4.26035	4.35306	4.42849	4.23403	4.57423
GSTO2	4.858465	4.33417	4.481265	4.586295	4.305645	4.3904	4.558125	4.59096	3.98524	4.14542	4.68888	4.33381	4.519555	4.17188	4.32537	4.301405	4.20923	4.589405	4.24539	4.42615	4.331975	4.395705	4.28994	4.31155	4.52084	4.625805	4.35211	4.29643	4.346985	4.35508	4.22499	4.129335	4.227685	4.39183	4.54498	4.051305	4.6224	4.457085	4.85876	4.760715	4.468115	4.32455	5.064245	4.27378	4.325635	4.23934	4.66997	4.3815	4.61267
KCND2	3.21619	3.22729	3.02925	3.3514	3.15918	3.14719	3.13709	3.26051	3.2966	3.31922	3.45565	3.11012	3.37864	3.14777	3.12759	3.1677	3.12689	3.07257	3.42851	3.24749	3.15552	3.06609	3.22032	3.08491	3.26081	3.14769	3.11984	3.4265	3.15527	3.35403	3.39988	3.14033	2.99724	3.27418	3.20156	3.11895	2.9945	3.19903	3.07702	3.14589	3.22182	3.14875	3.1213	3.11364	3.09476	3.02079	3.27975	3.03781	3.03888
FLJ20021	6.48798	5.7566	5.9964	6.11702	6.19253	6.83387	6.01058	6.37404	6.16679	6.22215	6.02569	5.9395	5.87301	6.31547	6.35503	6.37797	5.74054	6.41653	6.57967	6.20446	6.33124	6.50505	6.35097	6.08022	6.37139	6.34007	6.33869	6.063	6.13526	5.71066	6.38418	6.42142	6.93411	6.182	6.77262	6.52949	6.14176	5.66119	6.00761	5.97049	5.58586	6.51806	5.94443	6.42436	6.09311	6.06424	5.88268	6.07399	6.59111
GSTO1	13.0113	13.13865	13.1863	13.2685	12.9254	12.62135	13.05645	13.14045	13.17105	13.08835	13.07295	13.23765	13.06675	13.31585	12.96175	13.10135	13.09505	13.2218	13.05705	12.9496	13.0891	13.28575	13.1689	13.40075	13.25725	13.47715	13.31615	13.15035	13.2374	13.33005	13.1396	13.43685	13.19085	13.3387	13.40525	13.4838	12.864	13.08855	13.3967	13.2676	13.16325	12.6625	13.04175	13.09085	13.20725	13.00365	13.2344	12.8389	13.14185
KCND3	4.0867075	4.0044175	4.0289325	3.966135	4.01095	4.1894725	3.8567825	3.9916425	3.9873825	3.9157475	4.1419725	3.9384975	3.89412	3.8733625	3.90569	3.925965	3.965275	4.0314725	3.90152	3.9612325	3.9445725	4.004785	3.974035	3.886325	4.0674725	4.0303525	3.993595	3.9027475	3.9061375	4.00112	3.9493625	4.0178225	4.112415	3.915605	4.1384975	3.91705	4.0557	3.994255	3.90778	3.982855	3.9821675	3.76697	3.8896125	3.91091	3.8456	3.8665075	4.05707	4.01111	4.11296
BGN	5.410386667	5.328273333	4.986806667	5.22509	4.971153333	5.217723333	5.090536667	5.09379	4.831633333	5.060033333	5.218966667	5.320226667	5.008116667	5.2134	5.12322	4.885673333	4.85759	5.23384	4.910276667	5.140096667	5.053193333	5.302943333	5.21037	4.81002	5.345876667	5.47072	5.274046667	5.08878	4.932376667	5.092373333	5.179706667	5.555416667	5.550503333	5.335296667	5.487666667	5.43243	5.51253	5.454693333	5.12059	5.418233333	5.15712	5.059123333	5.075486667	5.307833333	4.797586667	5.111173333	5.30333	4.917726667	5.504686667
LOC283692	3.99583	3.5868	3.75654	3.66011	3.71624	3.90632	3.6731	3.7614	3.5418	3.61578	3.79198	3.79009	3.52749	3.79885	3.91526	3.61046	3.496	3.96238	3.57885	3.59778	3.599	3.68491	3.79999	3.76757	3.57372	3.78484	3.75464	3.52596	3.74579	3.53517	3.41469	3.61513	3.68686	3.60982	3.85093	3.66205	3.45497	3.78836	3.48352	3.40471	3.42822	3.52782	3.71303	3.55551	3.66342	3.62875	3.63433	3.53973	3.72923
LOC283693	4.477496667	4.225116667	4.244676667	4.325746667	4.36349	4.363493333	4.27121	4.289863333	4.31123	4.13696	4.32388	4.42949	4.490043333	4.389933333	4.36027	4.228976667	4.299903333	4.41277	4.23768	4.341626667	4.248553333	4.07137	4.195203333	4.221663333	4.225316667	4.265733333	4.139806667	4.319253333	4.378013333	4.183593333	4.512083333	4.242656667	4.052986667	4.12705	4.285993333	4.347033333	4.34788	4.41196	4.202796667	4.255103333	4.278803333	4.099853333	4.227056667	4.1111	4.315053333	4.407163333	4.2795	4.216936667	4.327053333
TMEFF2	3.901993333	4.07417	4.165286667	3.936256667	3.91771	4.99751	3.539353333	3.735956667	3.88749	3.837913333	4.753436667	3.771003333	3.943196667	3.68996	4.010093333	4.25058	3.823573333	4.355803333	3.813863333	3.849353333	4.00545	3.815733333	5.154716667	3.94239	3.702786667	3.82476	3.429586667	3.649576667	3.86183	4.1855	4.594306667	4.020333333	4.313926667	3.836743333	3.827673333	3.688106667	3.84753	3.784533333	3.872053333	3.727606667	3.671456667	3.799776667	3.745093333	3.841926667	3.872763333	3.67459	3.663766667	3.752616667	3.914683333
EIF1B-AS1	5.69156	5.781333333	5.558516667	5.747033333	5.665526667	6.014983333	5.802923333	5.683653333	5.654956667	5.53753	6.04906	5.514793333	5.80243	5.792853333	5.937546667	5.652233333	5.580196667	5.9241	5.623316667	5.541533333	5.366226667	5.425026667	5.379233333	5.66311	5.59887	5.699613333	5.357853333	5.297423333	5.585386667	5.609526667	5.60367	5.564336667	5.237026667	5.516696667	5.587723333	5.662753333	5.348633333	5.675006667	5.446043333	5.39163	5.669266667	5.451066667	5.613413333	5.17772	5.639023333	5.5125	5.519183333	5.82568	5.665373333
GTF2H2B	6.78743	6.33987	6.64937	7.02872	6.10129	5.17617	6.51853	6.71483	6.86003	7.05005	6.11972	5.96792	7.20846	5.0229	6.37236	6.61264	6.36825	7.09722	6.56428	6.19798	5.61523	6.09219	5.67266	5.85161	6.33938	5.5712	6.69362	5.23407	7.21262	6.91416	5.70751	5.6276	5.7001	6.16551	6.185	6.21237	6.50696	5.29703	6.30081	6.25097	5.5218	5.96776	6.83656	7.48288	5.46967	5.96091	5.75292	6.58216	4.81547
PKN3	5.05309	4.29554	4.77956	4.7772	5.07647	5.06867	5.21272	4.52111	4.16659	4.6522	4.95465	4.81049	4.77108	4.75456	4.7487	4.93763	4.83498	4.7446	4.97725	4.6765	5.04755	4.76132	4.64294	4.72145	4.79596	4.57165	5.14531	4.68094	4.22461	4.58267	4.79717	4.56928	5.06736	4.56944	4.51325	4.5619	4.66768	4.69268	4.59715	5.05124	4.53844	4.76362	4.69132	4.95224	4.76905	4.70488	4.7836	4.31327	5.18047
SYNPO2	4.405337143	4.224281429	4.280042857	4.287402857	4.20446	4.385685714	4.354545714	4.324185714	4.415765714	4.154127143	4.499857143	4.279588571	4.54628	4.376284286	4.34009	4.200825714	4.238795714	4.243372857	4.366652857	4.283441429	4.201527143	4.198331429	4.218462857	4.304612857	4.243384286	4.278377143	4.040247143	4.158391429	4.310194286	4.260277143	4.4356	4.05658	4.119225714	4.145411429	4.285784286	4.2312	4.190461429	4.302592857	4.044161429	4.180881429	4.217222857	4.003637143	4.218912857	4.202945714	4.217065714	4.32183	4.209235714	4.318408571	4.314765714
KCNA1	4.32613	4.501535	4.45189	4.49901	4.224925	4.392265	4.41227	4.4529	4.65404	4.267265	4.39162	4.510555	4.476585	4.39945	4.49964	4.452475	4.38783	4.36385	4.231615	4.385575	4.432285	4.201505	4.51702	4.35888	4.36826	4.53619	4.342765	4.366735	4.34408	4.235405	4.566755	4.321435	4.3659	4.25145	4.40542	4.289235	4.109515	4.6085	4.28104	4.49878	4.355275	4.010185	4.258845	4.275315	4.32084	4.291415	4.507225	4.309835	4.40318
GSTP1	10.6219	9.48301	10.5766	10.6001	10.4152	9.57893	10.8223	10.4779	10.6522	9.11365	9.33666	10.7397	10.2409	10.9606	10.6442	10.2855	9.84168	10.481	10.4211	10.8989	10.298	10.2248	10.6343	10.4785	10.5615	11.0855	10.8806	11.1224	10.2416	10.1307	10.3757	10.8931	10.6678	10.3497	10.5506	10.3701	11.2269	10.6931	11.0586	10.9955	10.2515	11.1209	10.3137	10.8277	10.4908	10.8601	11.0388	10.6222	10.616
PTAFR	9.76511	9.019203333	9.422883333	9.505266667	9.684836667	9.105623333	8.900603333	9.183336667	8.762826667	9.17723	9.24262	9.595606667	10.02164667	9.483856667	9.63841	9.479693333	9.480813333	9.72099	10.18728667	9.652246667	9.941033333	8.980106667	9.652353333	9.568093333	9.648026667	9.496093333	8.566133333	9.28948	9.413506667	8.76538	9.582426667	9.430386667	9.63153	8.735306667	9.774803333	9.274626667	9.868493333	9.84286	9.777646667	9.62052	7.727993333	8.920233333	9.10354	9.654616667	10.11328	9.690576667	8.586966667	9.857006667	9.409303333
RPA3OS	6.86704	7.38296	6.81872	7.12299	7.02879	6.30551	6.72006	6.60385	6.60196	7.09865	6.32693	6.23588	6.68409	7.10449	7.08948	6.57731	7.30272	6.49304	6.81873	6.6875	6.31243	6.6408	6.6704	7.43144	7.27949	6.3308	6.00224	6.36628	7.03455	7.27772	6.59341	6.71057	6.60573	6.94133	6.8639	7.04069	6.39911	6.76193	6.30728	6.46254	6.97122	6.30735	6.62	5.80667	6.72254	6.92425	6.27347	6.93913	6.77364
KCNA2	4.843635	4.96132	4.687845	4.68182	4.52911	4.723655	4.397925	5.30806	4.782585	4.500315	4.8664	4.87617	4.85472	4.931275	4.498665	4.858105	5.287585	4.856945	4.475875	4.854825	4.69688	4.4892	4.35657	4.58461	4.74472	4.71756	4.50866	4.76053	4.71265	4.887035	5.085225	4.514605	4.508715	4.26095	4.731695	4.804455	4.673905	4.783855	4.906135	4.668385	4.581025	4.51117	4.887275	4.760735	4.50404	4.81452	4.696675	4.45417	4.68588
ADAM22	4.14164	3.95959875	4.1674925	4.01612375	4.10844	4.07055125	4.02181625	4.0264425	4.03552	3.88986625	4.40147125	4.00985375	4.12624125	4.011795	4.04929375	4.0021525	3.83833625	4.076185	3.97938875	3.96718875	3.96907875	3.82775875	3.93254375	3.9613625	3.9085	3.9620925	3.86565875	3.933885	3.96539	3.9847775	4.10495875	3.93715375	3.86417375	3.88887875	3.97908625	4.01380375	3.874955	4.10417125	3.7266425	3.86396	3.9551225	3.86106625	4.04468	3.79153	3.95130125	3.9332125	3.87371375	3.9061275	4.0289775
KCNA3	5.08254	4.89561	4.71996	5.61312	5.15985	4.68651	6.32447	6.15758	5.75976	5.38655	5.38388	6.05773	7.01207	5.75612	5.98766	5.27095	6.34484	5.51825	6.77854	5.35898	4.87093	5.88506	7.32181	6.25778	5.75132	8.14295	8.53539	4.3563	5.57735	4.59607	5.24208	5.55505	7.60742	7.60861	5.9852	6.17848	6.59027	6.1186	6.54713	7.17069	7.14076	6.11482	6.08724	6.17117	5.92698	5.4315	7.19646	5.34531	4.70151
KIAA2022	3.535903333	3.615566667	3.5953	3.609856667	3.505196667	3.78209	3.442016667	3.665923333	3.624616667	3.603106667	3.81915	3.615156667	3.898173333	3.464663333	3.57014	3.615233333	3.495513333	3.703993333	3.630013333	3.604923333	3.596526667	3.492093333	3.58369	3.5323	3.740556667	3.47942	3.628393333	3.47565	3.519306667	3.569803333	3.788093333	3.398433333	3.46691	3.498853333	3.45682	3.56801	3.45332	3.425223333	3.462283333	3.531876667	3.622416667	3.30358	3.48462	3.328366667	3.526646667	3.546876667	3.597703333	3.618516667	3.451793333
KCNA4	4.18566	4.16122	4.14714	3.86897	3.86533	3.86976	4.14123	4.23859	4.03801	3.97721	3.79523	4.18347	4.39844	4.25313	3.98573	4.20132	4.03562	4.03321	4.06511	4.02559	3.89219	4.07344	3.86361	3.93339	3.99342	3.85451	3.82209	4.02059	3.79815	3.95185	4.11658	4.25557	4.06497	3.90668	4.01972	4.10161	3.95278	4.1258	4.05838	4.09191	4.02509	3.72034	4.27531	4.01902	4.02444	4.05596	4.08183	4.1	4.02778
ADAM21	3.88988	3.99793	3.844595	3.641415	3.715735	3.7972	4.252635	4.172435	3.867725	3.912705	4.31682	3.930505	3.93496	3.865495	4.043885	4.22684	3.942455	3.9649	3.94146	4.0619	3.79861	3.775395	3.770215	3.813705	3.882965	4.21675	3.93275	3.707805	3.874905	3.99272	4.19078	3.79825	3.847005	3.91363	4.00463	3.89391	3.76408	4.043225	3.69394	3.90598	3.94826	3.70858	3.97428	3.636505	3.75379	3.56685	3.982945	3.94822	3.798555
KCNA5	4.60919	4.67962	4.76338	4.64757	4.63254	4.74524	4.87408	4.72853	4.32999	4.61448	4.84541	4.8867	4.93081	4.43823	4.99207	4.65847	4.52013	5.22947	4.48792	4.60203	4.83425	4.65061	4.28961	4.62175	4.70597	4.77383	4.58326	4.54597	4.59568	4.44549	4.8661	4.55361	4.53782	4.37839	4.6547	4.88247	4.6747	4.6268	4.19172	3.98193	4.60462	4.28222	4.86813	4.53516	4.69219	4.61117	4.87991	4.67183	4.80549
ADAM20	4.90785	4.96103	5.102085	4.806875	4.683445	4.952665	4.90099	4.909325	4.997325	4.57742	5.128245	4.903985	5.23976	4.875955	4.96449	4.850755	4.921995	4.88169	4.73555	4.846645	4.66871	4.832605	4.666595	4.865575	4.86123	4.79628	4.881755	4.94304	4.938515	4.70666	5.083165	4.90739	4.764085	4.649995	4.89018	4.875245	4.901595	4.94249	4.84476	4.92868	4.973445	4.73611	4.865455	4.555765	4.75665	4.82015	5.092515	4.91588	4.786255
KCNA6	4.4453	4.12059	4.34189	4.43229	4.30477	4.45492	4.50112	4.64962	4.40852	4.11097	4.81435	4.28731	4.42063	4.17853	4.52291	4.60367	4.21934	4.6514	4.17268	4.53269	4.18862	4.34397	4.19114	4.4147	4.09886	4.30747	4.01179	4.25033	4.08082	4.06979	4.52423	4.05967	3.80134	4.03295	4.10817	4.16463	4.02775	4.27366	3.68522	4.11164	4.21188	3.71855	4.53706	3.83743	4.17547	4.28758	4.24234	4.1985	4.55853
SDAD1	7.393323333	7.38373	6.644376667	7.051696667	7.490693333	7.752536667	7.003436667	7.30433	7.592886667	7.941296667	7.26306	7.37081	7.770503333	7.345876667	7.106966667	7.954553333	7.47476	6.974333333	7.384273333	7.726306667	7.514336667	7.002333333	8.135736667	7.565573333	7.17449	6.9623	7.509033333	7.265813333	7.318506667	7.4321	7.17666	7.453276667	7.791116667	7.222766667	7.016976667	7.381133333	7.098546667	7.18081	7.5232	7.169053333	7.23238	7.658206667	7.019776667	7.1798	7.10929	7.173286667	7.128463333	7.347023333	7.680776667
KCNA7	4.03137	3.81954	3.74382	3.62102	3.8531	4.15927	3.73444	3.7614	3.87386	3.56407	4.35871	3.64924	3.94576	3.89881	3.95732	3.64583	3.59749	3.74986	3.7631	3.49385	3.65988	3.87567	3.91471	3.7326	4.05422	4.279	4.01842	3.68415	3.69954	3.72734	3.91404	4.4283	4.19161	3.921	4.45481	4.00515	3.87194	3.91149	3.9173	4.17085	3.61038	3.96349	3.80665	3.95891	3.73088	3.67146	3.86716	3.78594	4.35037
RP11-31K23.2	3.16924	3.25027	3.25821	3.27373	3.34432	3.24335	3.21678	3.22017	3.38147	3.02406	3.41909	3.11851	3.19049	3.2325	3.23163	3.0031	3.1199	3.17751	3.22556	3.2538	3.31352	3.2083	3.24872	3.10584	3.32492	3.32216	3.39177	3.24444	3.41745	3.35513	3.24777	3.17181	3.26578	3.23129	3.33367	3.17914	3.30608	3.22121	3.04024	3.10512	3.03013	3.28271	3.17134	3.54415	3.29818	3.44772	3.22268	3.08604	3.27209
LOC642426	3.24951	3.03654	3.04317	3.00954	3.05004	2.98764	2.94843	3.12523	3.08652	3.04717	3.1491	3.02247	2.98156	2.94968	2.99187	2.99283	3.01138	3.01774	3.01447	3.01004	3.02663	2.9791	3.0483	2.91782	3.05913	3.04983	2.96791	3.05216	2.87148	2.96448	3.12489	3.03783	2.99259	3.02847	3.13721	2.89775	3.23276	3.12882	3.18146	3.07636	3.19702	2.88575	2.94501	3.20658	2.88911	3.25417	3.18541	3.01008	3.05267
PAXBP1-AS1	4.253215	4.779125	4.60012	4.51545	4.373935	4.516865	4.51053	4.4714	4.947095	4.67892	4.78158	4.502665	4.75341	4.58659	4.5755	4.942325	4.76584	4.717655	4.572905	4.47768	4.417455	4.2727	4.28043	4.460785	4.43378	4.363505	4.16956	4.22491	4.626235	4.7381	4.331185	4.239045	4.3605	4.39792	4.51104	4.56359	4.40745	4.300975	4.626485	4.33314	4.192195	4.05625	4.180665	4.720045	4.52997	4.36243	4.44016	4.35786	4.48908
ADAM28	5.6104625	5.4645275	5.019805	5.0650825	5.5329725	4.8397075	4.517055	5.357685	5.623435	5.511495	5.3604775	5.5672275	5.4039075	5.2582675	5.523095	5.664195	5.343265	5.7632875	5.1828225	5.164465	5.407855	5.37588	5.1077875	5.4418075	5.393865	4.96175	4.8334325	5.2074325	5.50721	5.3969	5.46211	4.98597	5.026125	4.7736525	5.574975	4.7536025	5.01638	5.055645	5.167435	5.0137575	5.0499825	4.6625375	4.7991	5.819025	5.2488525	5.5296475	4.9100325	5.2986675	5.3610375
LOC100132319	3.79654	4.14051	3.68408	3.60431	3.83184	3.7086	3.90108	3.87737	3.55864	3.98544	4.15414	3.7634	3.97813	3.83209	3.63972	3.79527	3.76792	3.6882	3.66648	3.90554	4.2975	3.91258	3.69154	3.68374	4.09701	4.00019	3.86111	3.95752	4.00365	3.46357	3.85905	4.03967	3.94495	4.06909	4.21202	4.454	4.16838	4.11107	4.10823	3.90462	3.78137	3.82487	3.85404	4.06238	3.79534	3.9033	3.70828	3.9517	4.30426
KIAA2018	5.7253	5.89387	5.597382	5.929092	5.981856	5.607834	5.875368	5.824466	6.389692	5.713896	5.820722	5.622266	5.820978	5.725736	5.678436	5.797392	5.784596	5.72934	6.061882	5.721162	5.657644	5.832048	5.63549	6.027658	5.319576	5.502886	5.758056	5.381864	5.937108	5.835548	5.95044	5.44526	5.509374	5.757776	5.37935	5.613898	5.413216	5.302882	5.530288	5.448502	5.858026	5.546946	5.759774	5.712838	5.79154	5.488462	5.594278	5.621634	5.462566
ADAM23	4.0402175	3.84912	4.152805	4.131475	3.9130925	3.97068	3.935565	4.0467675	3.952225	3.8063	4.1481675	3.9039375	3.9145	3.9781325	3.960285	3.9814175	3.8408625	3.84225	3.96041	3.9495125	3.958455	3.917485	3.940875	3.975795	3.96983	4.1458775	3.7975725	3.9682025	3.8867475	3.942065	4.0555325	3.87058	3.7644025	3.9057675	3.9042875	3.863755	3.87835	4.039755	3.9169875	3.879585	3.9625725	3.716105	3.8721875	3.79443	3.9767675	3.93764	3.9950275	3.8696875	3.957675
STX6	7.388824	7.308906	7.074104	7.32197	7.082532	6.653264	6.910208	6.904632	7.089816	7.45528	7.331398	7.105676	7.002746	7.340958	7.647212	7.142976	7.16432	7.13323	7.11784	7.811546	7.669804	7.04652	8.06932	7.776998	7.83841	7.592974	6.85919	7.53126	7.500418	6.9531	7.0309	7.411288	7.969038	7.202554	7.916304	7.358436	7.974454	8.02842	7.631014	7.571604	7.111042	7.644396	7.203012	7.370152	7.67005	7.549042	7.24296	8.032448	7.574526
FLJ21369	3.32296	3.5464	3.48107	3.62329	3.58823	3.53037	3.57554	3.51451	3.41301	3.18026	3.37398	3.38771	3.33008	3.34879	3.26372	3.14544	3.35127	3.44584	3.97727	3.55954	3.24044	3.08463	3.60909	3.12963	3.21728	3.34069	3.40879	3.21756	3.58864	3.5818	3.33195	3.28108	3.11008	3.43801	3.27349	3.49384	3.16202	3.35528	3.54722	3.34999	3.45328	3.26648	3.20563	3.43647	3.95321	3.21434	3.32184	3.46626	3.31194
STX5	6.35705	6.4391	7.27587	7.14336	7.26928	6.98722	7.37151	6.86815	7.15809	6.68402	6.82474	7.63091	6.84474	6.89988	6.6891	6.88128	7.35184	6.44146	7.45555	7.31467	7.209	7.929	7.04291	6.84885	7.31059	7.27139	7.65907	7.84496	6.75084	6.98603	6.48114	7.55215	7.10032	7.46756	7.04679	7.1977	7.38699	7.53387	7.76809	7.3952	8.09421	8.31928	7.44975	8.00254	7.02213	7.5748	7.94797	7.14205	7.04291
STX4	8.67495	8.39228	8.732645	8.591145	8.948665	8.511295	8.71127	8.675625	8.79995	8.56317	8.712345	8.723805	8.22085	8.574635	8.657945	8.70789	8.61174	8.37432	8.581325	8.803	9.01603	8.99577	8.76308	8.5778	8.475865	8.676125	8.76977	8.829075	8.73701	8.76233	8.701265	8.815035	8.80019	8.79593	8.908775	8.78185	8.698595	8.61301	8.80452	8.67913	9.06377	8.513885	8.79285	9.10585	8.516075	8.719275	8.62569	8.647555	9.100935
STX3	6.555233333	6.91238	7.63297	7.222173333	7.47197	7.118623333	7.48164	7.312743333	8.082453333	7.28884	6.955753333	7.734403333	7.08138	7.059133333	7.17349	7.40519	7.371916667	7.042173333	7.181243333	7.483213333	7.547913333	8.11801	6.935263333	7.2935	7.336373333	7.611906667	8.151606667	8.01597	7.478556667	7.47145	6.83758	7.61028	7.044773333	7.747503333	7.353466667	7.493403333	7.131513333	7.163873333	7.462156667	7.835073333	8.82954	8.884153333	7.948903333	7.749383333	7.020013333	7.51197	8.23691	6.82913	6.78727
STX2	6.475455	6.739365	6.2663	6.480885	6.944335	6.645575	6.31476	6.53653	6.49914	6.78802	6.36638	6.69418	6.61058	6.84544	6.79762	6.85226	6.574855	6.55504	6.52226	7.120345	7.163585	6.715055	6.67516	6.521815	6.843325	7.002505	7.097225	7.134475	6.56313	6.522305	6.64854	6.577095	6.950805	6.98163	6.59754	6.26941	6.87865	7.021725	6.79831	6.881665	6.76673	7.04485	6.646155	6.80309	6.592215	6.865845	7.28033	6.42554	6.55795
BID	10.0723	10.33236667	10.3886	10.9186	9.379303333	9.75842	10.83456667	10.7599	10.91793333	9.946853333	10.27556667	10.3424	10.35443333	10.67656667	9.31927	10.4829	10.50833333	10.41955333	10.49303333	9.461233333	9.564596667	10.7674	10.48413333	10.24592667	10.4201	10.9552	10.73646667	9.823826667	10.34563333	10.2686	10.5867	10.47328333	10.5898	11.22313333	10.01864333	10.43980667	9.959903333	9.451463333	10.5933	10.89333333	10.0302	10.03929667	9.838376667	10.80216667	10.24854667	9.756546667	10.70633333	9.579843333	9.702806667
SPDEF	7.094938	6.523534	6.629576	6.603822	6.5631	7.050266	6.528588	6.730894	6.59928	6.387332	6.859438	6.576414	6.636538	6.71084	6.677572	6.57815	6.492558	6.920238	6.676122	6.665394	6.506434	6.65239	6.713568	6.408208	6.513914	6.552778	6.495606	6.681656	6.422926	6.480198	6.69243	6.838018	6.903348	6.738658	6.923232	6.729412	6.667858	6.658652	6.611328	6.74423	6.444296	6.298774	6.590986	6.388702	6.448356	6.502184	6.57536	6.47789	7.074876
MBD3	7.67463	6.908213333	7.607523333	7.34276	7.13972	7.32756	7.450193333	7.21791	7.020486667	6.8216	7.435086667	7.444533333	7.08162	7.305746667	7.166866667	7.134816667	7.219096667	7.331103333	7.389506667	7.536993333	7.67865	7.31353	7.075053333	6.986406667	7.316576667	7.320646667	7.493056667	7.907996667	6.985766667	7.256043333	7.442216667	7.39578	7.052463333	7.15318	7.234546667	7.27932	7.591496667	7.39026	7.446493333	7.485663333	7.310106667	7.49032	7.387316667	7.510286667	7.286303333	7.475653333	7.72638	7.453853333	7.382516667
MBD4	9.3943375	10.1102425	9.16768	9.6054275	9.74712	9.563075	9.3104025	9.5788075	9.5059825	10.145135	9.28505	9.41098	9.85155	9.6344825	9.5143125	9.7546825	9.8678125	9.4543225	9.797975	9.8638675	9.80616	9.1490225	9.58831	9.6722925	9.775985	9.478275	8.89899	9.764385	9.9782575	9.8828	9.5792225	9.40903	9.6240725	9.3403975	9.6224	9.605365	9.59662	9.811185	9.411495	9.2762125	8.906565	9.59382	9.5039125	9.5432425	9.72775	9.8870725	9.3055525	9.429185	9.2697225
MBD5	4.93173	5.371193333	5.04016	5.0374	5.031	4.893323333	4.975523333	5.06375	5.09807	5.44057	5.31304	4.789983333	5.148133333	4.7649	5.063973333	5.172216667	4.98668	4.966793333	5.06058	5.09732	5.05542	4.982303333	5.210586667	5.157783333	4.854026667	5.05386	4.987613333	4.78269	5.053893333	5.148243333	5.097213333	4.88975	5.133013333	4.89854	5.123093333	4.954746667	5.087763333	5.04347	5.000696667	5.053033333	4.90373	4.975973333	5.05414	4.747426667	4.899203333	5.01447	4.892593333	5.28132	4.78081
MBD6	7.344616667	7.203696667	7.04229	7.646766667	7.454713333	6.82784	7.358493333	7.600183333	7.15745	7.48215	7.014963333	7.656363333	7.469193333	7.45566	7.81113	7.389816667	7.548006667	7.386503333	7.505756667	7.548216667	7.351323333	7.644333333	7.112186667	7.293463333	7.153806667	7.040166667	7.454953333	7.251626667	7.441566667	7.252486667	7.427266667	7.05914	7.255916667	7.936283333	7.353113333	7.448633333	7.365533333	7.362676667	7.432936667	7.441436667	7.42195	7.331513333	7.526136667	7.309693333	7.300176667	7.325836667	7.32199	7.997403333	6.82367
GATSL3	5.1777	4.694945	4.78346	4.73565	4.4665	4.81559	4.69783	4.75556	4.518135	4.634445	4.886205	5.08495	4.992555	4.98099	4.68044	4.827265	5.076715	4.99875	4.64859	4.81973	5.104055	4.797185	4.76463	4.57335	5.174335	5.203885	4.946835	5.169335	4.90972	4.64329	4.601495	4.827115	5.139485	4.98074	5.55077	4.83835	4.975625	5.023335	5.364635	5.23375	4.731565	5.491075	4.834745	5.635025	4.916325	5.071705	5.11109	5.153935	4.62965
PKLR	5.00578	4.431343333	4.678116667	4.379896667	4.411833333	4.685173333	4.542716667	4.541273333	4.477743333	4.22186	4.754556667	4.54113	4.613843333	4.485833333	4.54286	4.68426	4.372276667	4.92059	4.353526667	4.52935	4.527206667	4.36945	4.46906	4.400763333	4.289536667	4.506953333	4.447766667	4.498596667	4.275916667	4.468456667	4.500653333	4.486513333	4.583896667	4.611633333	4.50284	4.5429	4.614316667	4.619866667	4.24686	4.557416667	4.44968	4.349626667	4.558606667	4.54479	4.454063333	4.47215	4.576233333	4.50576	4.67713
KCNB1	4.314935	4.224945	4.1027425	4.28462	4.2554975	4.268685	4.2926675	4.2850925	4.22264	4.174085	4.482235	4.284935	4.510285	4.2957525	4.40655	4.1540975	4.122205	4.13738	4.1803275	4.1204975	4.1943825	4.05825	3.9508125	4.2875775	4.0931625	4.3357225	3.895985	4.1853	4.21954	4.3658425	4.3697675	4.0406875	4.0898325	3.999685	4.1474225	4.19628	4.0884425	4.24936	4.00842	4.0938775	4.22639	4.0533725	4.31305	3.8178225	4.26738	4.11163	4.1981625	4.187125	4.3148275
BIK	5.44338	4.51805	5.1004	4.75223	4.81488	4.63418	4.75642	4.22021	4.21833	4.27089	4.4753	4.63448	4.94787	4.46086	4.93497	4.7044	4.56899	4.8577	4.39481	4.55889	4.19977	4.78663	4.50872	5.00748	4.24602	5.09259	5.26809	4.79548	4.95528	4.51428	4.78823	4.65877	4.61313	4.40442	4.75807	5.5068	4.27691	4.90515	5.03896	6.04419	6.1955	4.83118	5.1426	4.38801	4.62118	4.89359	4.60801	4.83729	4.72329
MBD1	6.950682	6.637924	7.067282	7.082796	6.672686	6.628664	7.420704	7.240844	7.237794	7.136694	6.946518	7.397374	7.049484	6.909874	6.875226	7.24551	7.329638	7.085522	7.17831	7.096378	7.195256	7.724666	6.972914	7.113698	7.285174	7.308586	7.615188	7.483918	7.034972	7.016228	6.522774	7.511364	7.117862	7.806196	7.415652	7.360968	7.533464	7.146456	7.572644	7.688592	7.989846	8.126434	7.61027	7.938106	7.082704	7.247932	7.694924	7.083978	6.998634
KCNB2	4.405235	4.00274	4.213125	3.99318	4.036655	4.325725	4.02772	4.11802	3.925635	3.818175	4.325375	4.056725	4.1984	4.261625	3.979305	4.252145	3.925715	4.128415	3.95469	3.982515	3.99092	3.96465	4.09776	4.002275	3.6892	4.088465	3.755495	3.859915	3.993485	4.10198	4.291695	3.98096	4.32923	4.01095	4.275655	4.03475	3.807895	3.996455	3.80167	3.99177	4.0064	3.86838	4.0623	3.657285	3.80545	3.80104	3.94199	4.039385	4.379475
RP4-657D16.3	5.95315	5.63295	5.93528	5.46547	5.64079	6.03443	5.35022	5.3863	5.92447	5.53161	6.06454	5.53784	5.59679	5.84952	5.82021	5.99104	5.06135	5.78771	5.5395	5.52094	5.57308	5.15567	5.6363	5.44373	5.47203	5.32269	5.64719	5.29623	5.47834	5.7023	5.45598	5.75668	5.4133	5.39089	5.35293	5.2211	5.11817	5.23873	4.96294	5.35915	5.81488	5.28895	5.66938	5.11344	5.36815	5.39388	5.27353	5.74261	5.53294
MBD2	5.849545	5.9362425	6.0659425	5.98179	5.805935	6.017195	5.9903225	5.9248425	5.82247	5.71622	5.7778725	5.9275325	5.9396775	5.8976675	5.8980375	5.8282175	5.932865	5.9108675	5.88769	5.9747175	5.8586025	5.7086875	5.957675	6.030395	5.974265	5.8547775	5.8415475	5.87503	6.01934	5.9233275	6.2734725	5.7451025	5.7993625	5.877535	5.84515	5.71909	5.8947425	5.9618325	5.6537	5.9149725	6.187065	5.84013	6.009815	5.7056075	6.14279	6.0428775	5.8369875	5.99799	5.86438
ADAM33	6.257715	5.894025	6.05052	6.285415	6.34724	6.222235	5.988765	5.99402	5.94978	5.63369	5.92074	5.891155	6.11219	6.066625	6.172065	5.775145	5.887625	6.151295	6.157695	6.187145	5.91235	5.709595	5.6188	5.927615	5.654895	5.629925	5.774645	5.91192	5.9529	6.199575	6.34997	6.055845	5.794955	6.086805	5.854365	5.84282	5.824405	5.64828	5.75855	5.759295	5.68991	5.542305	5.743225	5.753375	6.098825	5.622555	5.51243	5.81558	5.984605
ADAM32	3.68556	3.44609	3.19007	3.27621	3.41105	3.39525	3.36891	3.59237	3.41468	3.41211	3.57986	3.2694	3.66843	3.23502	3.35968	3.32337	3.21657	3.64871	3.19853	3.34746	3.37	3.21628	3.17429	3.35318	3.40379	3.62337	3.63804	3.383	3.31913	3.38739	3.3802	3.23419	3.30627	3.18276	3.45109	3.22266	3.24705	3.37922	3.62394	3.47317	3.49071	3.22401	3.45738	3.29514	3.32213	3.2688	3.39451	3.3983	3.47625
KIAA2013	7.69327	7.59453	7.7769	7.707905	7.629385	7.63778	7.547665	7.6363	7.5058	7.42329	7.630585	7.716345	7.56496	7.506715	7.70137	7.43424	7.837825	7.73265	7.48503	7.83987	7.756905	7.811975	7.33915	7.50781	7.802965	7.532005	7.548455	7.60131	7.57213	7.56511	7.789615	7.47598	7.304315	7.542925	7.553305	7.744295	7.66505	7.554055	7.873425	7.855035	7.557595	7.794105	7.704065	7.874535	7.645495	7.631535	7.600605	7.653815	7.74569
ADAM30	4.11498	4.112405	4.03479	4.11193	4.10327	4.07848	4.09558	4.17292	4.08284	3.976735	4.24168	3.910615	3.917755	4.107825	4.103975	4.078325	4.020945	4.086635	4.112915	4.00101	4.11258	4.10889	4.091455	4.07358	4.14265	4.320285	4.21766	4.099515	4.04625	4.215985	4.33457	3.98701	4.05052	4.124885	3.98805	4.13517	4.15606	4.33806	4.063585	4.282535	4.16629	4.10623	4.2337	4.05885	3.874825	4.15422	4.19933	3.961185	4.318165
PRKRIR	10.0031	10.5593	10.1455	10.209	10.1724	10.356	9.46712	10.0883	10.0245	10.5176	9.94335	9.83111	10.1971	9.90705	10.0724	10.2915	10.3704	10.0337	9.55436	10.0215	10.2056	10.3369	9.95875	10.1713	10.1213	9.82929	9.98886	10.3242	10.1164	10.2468	10.307	10.2909	9.99464	10.0565	9.86296	10.0638	9.73219	9.9437	9.95884	9.67809	10.081	10.3662	9.9253	9.68234	10.177	10.1067	10.1367	9.99392	10.3325
PKN2	6.480423333	6.652243333	6.03304	6.4999	6.644683333	6.777516667	6.865003333	6.63171	6.713486667	7.14271	6.272446667	6.271126667	6.554756667	6.502893333	7.847873333	6.710256667	6.867486667	6.330116667	6.430603333	7.551246667	6.558643333	6.318846667	7.77258	7.405296667	6.403433333	6.149446667	6.45134	6.31281	6.877716667	6.728343333	6.458886667	6.693456667	7.612246667	6.436326667	6.376593333	6.594363333	7.546033333	7.179303333	6.83872	6.217333333	6.538796667	6.671206667	6.093763333	6.632323333	7.020736667	6.96978	6.25839	7.257963333	6.884563333
ADAM3A	3.33685	3.48106	3.14457	3.51779	3.36598	3.34925	3.15957	3.24031	3.3707	3.53247	3.69484	3.30995	3.3901	3.17526	3.22933	3.43052	3.33422	3.63787	3.28109	3.31536	3.38689	3.31406	3.3429	3.22273	3.39439	3.86473	3.24638	3.35486	3.33142	3.20891	3.14017	3.35076	3.74668	3.30748	3.49191	3.46619	3.55667	3.43103	3.34239	3.21339	3.14486	3.36042	3.18091	3.40761	3.17213	3.35688	3.21339	3.37834	3.46179
MITD1	8.87049	9.56563	8.74496	9.16662	8.42592	9.00006	8.83322	9.0546	9.02874	9.22405	8.80726	8.90645	9.24662	9.02012	8.62552	9.39557	8.87487	9.02119	9.18072	8.63185	7.86984	8.56789	8.8624	9.04609	8.61021	8.53356	8.57192	8.11655	9.42623	9.02984	8.8325	8.51824	8.77098	9.32253	8.8209	8.94074	8.20003	8.16933	8.35674	8.62418	8.44447	8.48088	8.82245	8.59659	8.92519	8.32638	8.40761	8.82377	8.23407
PKN1	7.45693	6.53748	7.62069	7.72014	8.00327	7.23272	7.74967	7.18685	7.2895	7.33739	7.39143	8.09735	6.80075	7.83291	7.3313	7.25052	8.06715	7.08804	7.19766	7.78682	7.82618	8.19857	8.15142	6.43712	8.42766	8.05595	9.16862	8.71155	6.80576	6.79751	6.94526	8.45129	8.25657	7.92728	7.18547	7.5497	8.49494	8.13442	8.71841	8.64838	7.89542	9.29179	8.11165	9.20876	7.19573	8.41501	8.79811	7.83943	8.28203
KCNG1	5.807915	5.222415	5.16763	5.16978	5.48982	5.34096	5.364455	5.338275	4.950685	4.966385	5.523985	5.039655	5.36327	5.07763	5.33769	5.17159	5.134925	5.50774	5.00973	5.07358	5.237405	5.3658	5.19873	5.24866	5.28809	5.196785	5.37856	5.237005	4.96399	5.22401	5.256675	5.606795	5.43523	5.426935	5.53744	5.44883	5.21691	5.318465	5.22654	5.605545	5.24215	5.343175	5.476	4.976315	4.966925	5.1953	5.340515	5.06083	5.494495
KCNG2	5.12052	5.07373	4.78495	4.9265	4.89337	5.26112	5.00482	5.07918	5.03132	4.83377	5.15309	4.90987	5.00634	5.22163	5.01483	4.76229	4.79912	5.10982	4.9213	5.14091	4.96757	4.92336	5.21033	5.06632	4.78296	5.01144	4.84948	5.18867	5.20807	4.64714	4.74935	5.42163	5.22931	5.08938	5.13403	4.9356	4.9451	4.89272	5.32286	4.98898	4.79281	4.55811	4.98022	4.78248	4.60675	5.06657	4.91017	4.63143	5.85532
KCNG3	3.826025	3.74839	3.630725	3.66146	3.70221	3.80588	3.75578	3.66488	3.532735	3.63765	3.567085	3.84344	3.695685	3.80797	3.72077	3.834555	3.684815	3.95861	3.68865	3.852575	3.558095	3.54517	3.5683	3.64221	3.89552	3.71034	3.66783	3.68375	3.5788	3.76064	3.737285	3.70414	3.47969	3.65166	3.830035	3.545815	3.55359	3.625835	3.5802	3.60038	3.782965	3.366605	3.74438	3.55724	3.763535	3.81784	3.628085	3.72829	3.730725
KCNG4	5.59965	4.39268	4.9285	4.48477	4.47955	5.10863	4.75462	4.3633	4.73853	4.39233	5.25318	4.48996	4.76842	4.53249	4.96313	4.572	4.42106	4.85666	4.5783	4.439	4.56928	4.2494	4.2774	4.69629	4.35958	4.94993	4.62445	4.34278	4.44788	4.69972	4.3962	4.56367	4.45046	4.4723	5.0369	4.62023	4.34044	4.73224	4.06567	4.76703	4.52441	4.362	4.79007	4.06821	4.62118	4.55708	4.66033	4.35156	4.59759
RASL11B	5.06808	4.88154	5.12599	4.91409	4.913605	5.36884	4.955255	4.77869	4.77942	4.741405	5.339975	5.037475	4.852615	4.818285	5.144545	4.835505	4.72253	4.964965	4.914955	4.787105	5.01253	5.105255	4.96259	4.86469	4.90331	4.930685	5.13175	5.042535	4.88358	4.95271	5.103105	5.038205	4.894295	4.974485	4.825425	4.832095	4.896285	5.103605	4.7942	4.82211	4.8688	4.833515	5.09294	5.038605	4.69926	5.00813	4.96206	4.789385	5.44591
FBXO27	4.83143	4.54649	4.45699	4.26518	4.32316	4.61929	4.66299	4.39927	4.54956	4.4256	4.67114	4.60545	4.47432	4.70222	4.97408	4.39663	4.28939	4.80048	4.45268	4.44396	4.58106	4.46386	4.35473	4.52917	4.6562	4.73683	4.57621	4.60264	4.51885	4.32819	4.2704	4.55627	4.47771	4.40666	4.70527	4.5953	4.45924	4.66499	4.53304	4.8645	4.35329	4.31859	4.60663	4.47025	4.20185	4.32338	4.62697	4.4739	5.01873
FBXO28	7.388612	8.115286	7.824714	7.754234	7.24926	7.306532	7.365636	7.634078	7.81124	7.9644	7.783002	7.7698	7.625224	7.482192	7.458392	7.834022	7.921346	7.544896	7.705664	7.385906	7.479454	7.997294	7.72591	7.848076	7.913376	7.815752	7.414504	7.54358	7.841572	8.026456	7.520578	7.857648	7.758058	7.997652	8.01314	7.686514	7.583822	7.600206	7.6061	7.774006	7.955846	7.690652	7.84532	7.52533	7.751262	7.727374	7.924546	7.502766	7.268824
RASL11A	4.73908	4.5668	5.7023	4.65667	4.63374	4.50881	4.79349	4.7039	5.05203	4.52327	4.66648	4.77342	4.62241	4.61126	4.99377	4.41993	4.63803	4.56912	4.54509	4.75722	4.80256	4.76128	4.76915	4.75365	4.78807	4.70591	4.7745	4.62823	4.76383	4.78033	4.94946	5.05109	4.47412	4.88699	4.77555	5.01227	4.59775	4.69133	4.70973	4.89861	4.5012	4.67204	4.80434	4.49148	4.96018	4.76103	4.80027	4.85156	5.3506
FBXO25	8.70212	9.00102	9.01228	9.28735	9.20706	9.32718	8.72819	9.34818	8.94078	8.8401	9.00861	9.02057	8.88372	9.41573	8.9756	9.02542	9.21178	9.07649	9.07777	8.962	8.95186	9.57313	9.10957	9.05269	9.04003	9.16054	9.55034	9.175	9.12176	8.92187	9.03228	8.85709	9.15487	9.04624	8.97013	9.03842	8.95161	8.84946	9.14134	9.04923	9.09697	9.91492	9.07259	9.20908	8.95547	8.93831	9.42318	9.17838	9.14106
GOLIM4	7.02862	7.38641	6.996823333	7.117396667	7.36086	7.242913333	7.644353333	7.381856667	7.14668	7.519686667	7.235056667	6.613216667	7.372456667	7.572703333	7.213656667	7.840993333	7.340443333	7.049603333	7.024993333	7.70225	7.71239	7.000203333	7.41136	7.730133333	7.376003333	6.574696667	7.45389	8.05873	7.532566667	6.99572	7.37674	7.298573333	7.526773333	7.463176667	6.942223333	7.70856	7.865583333	7.53491	7.260103333	7.798306667	7.133406667	7.555366667	7.00839	6.625366667	7.75842	7.003893333	6.26411	7.034906667	7.645243333
LOC102723684	3.53012	3.4997	4.03518	3.49745	3.54722	3.53743	3.60935	3.6029	3.61301	3.35558	3.52168	3.51676	3.63694	3.65347	3.68618	3.58159	3.50405	3.47329	3.73698	3.52327	3.62693	3.45109	3.65591	3.56559	3.37089	3.52142	3.66238	3.87654	3.76256	3.73181	3.87265	3.60071	3.50235	3.6196	3.68062	3.54596	3.37219	3.4523	3.47947	3.36078	3.69321	3.55269	3.30941	3.45032	3.69674	3.78676	3.63538	3.61499	3.65307
LOC100289473	5.09023	4.72009	5.12447	4.87898	4.80181	5.15632	5.0487	4.46074	4.42599	4.45626	4.86635	4.79465	5.14844	5.22	4.88431	4.58205	4.6172	5.05887	5.05391	5.0508	4.68024	4.75652	4.47597	4.79502	4.7408	5.18657	4.68259	4.8263	4.83021	4.92933	4.49228	4.80709	4.53006	4.70421	4.95508	4.91715	4.95839	5.15312	4.71406	4.92558	4.69442	4.29883	4.70287	4.84273	4.97115	5.08625	4.7994	4.83435	5.30664
FBXO24	5.043325	4.487505	4.341175	4.166145	4.411045	4.77981	4.12897	4.525945	4.172125	4.319415	4.50827	4.263925	4.140385	4.337755	4.21089	4.266235	4.152755	4.54716	4.33962	4.34956	4.31243	4.61482	4.85339	4.234555	4.623375	4.55303	4.521235	4.45824	4.31869	4.324425	4.2916	4.840115	4.723035	4.387025	4.72098	4.190605	4.603625	4.58804	4.546705	4.74227	4.17386	4.558425	4.27582	4.71822	4.09834	4.27083	4.454885	4.3496	5.131385
MCHR2-AS1	3.95575	3.74645	3.70097	3.789595	3.97298	4.039555	3.824125	3.92546	3.72297	3.823475	3.97054	3.950235	3.87366	3.9453	4.030065	3.96629	3.64552	3.97749	3.897	3.9851	3.93139	3.94832	4.095195	3.99515	4.023955	4.307795	3.836555	3.9044	3.858295	3.89559	3.998105	3.95648	4.0224	3.868485	4.134495	4.132065	3.899915	4.07146	3.86116	4.10569	3.876265	3.84884	3.832905	3.9498	4.02687	3.823855	3.99812	3.755195	4.10268
FBXO21	6.970193333	7.21882	7.211893333	6.796723333	6.961906667	7.16865	6.653393333	7.358143333	6.910513333	7.390746667	7.323726667	7.151766667	7.118256667	7.10519	7.148336667	7.107796667	7.426563333	6.98186	7.043276667	7.1391	7.36472	7.455266667	7.34222	7.351553333	7.344836667	7.232066667	7.255396667	7.246503333	7.183686667	7.13335	7.071896667	7.372823333	7.49223	7.224313333	7.31388	7.27385	7.440063333	7.192706667	7.399266667	7.236126667	7.408613333	7.557303333	6.968066667	7.087173333	7.240043333	7.313703333	7.2229	7.45072	7.658836667
FBXO22	5.82154	6.537474	6.233428	6.713128	6.097892	5.925036	6.085138	6.076336	6.225166	6.356554	6.243252	6.145456	6.13538	6.210242	6.16688	6.417064	6.333906	6.005382	6.122004	6.093772	6.04257	6.393134	6.143776	6.393394	6.239498	6.221446	6.11598	6.051724	6.24872	6.278018	6.206666	6.361516	6.22561	6.308104	6.243878	6.334902	6.061212	6.20115	6.3446	6.196528	6.088784	6.516892	6.055114	6.119686	6.367	6.291096	6.075456	6.154366	6.218672
FADS3	7.95776	6.857675	8.271725	7.53155	7.434645	7.05838	7.84032	7.857955	7.786565	6.79223	7.01416	7.842375	7.39184	7.610765	6.953265	7.717	7.91309	7.27331	7.98444	7.22793	7.49066	8.625825	6.7218	7.048485	7.58162	8.006535	8.83457	8.128655	7.406595	7.679745	7.101505	8.224675	6.86407	8.154495	7.606225	7.794005	8.033685	6.740965	7.918365	8.34005	8.169795	8.216995	8.30125	8.288035	7.73397	7.1741	8.7124	6.984265	7.14884
FADS2	5.1518	5.295915	5.40863	5.276225	5.212515	5.554385	5.42371	5.471775	5.17578	5.046175	5.63207	5.17576	5.31182	5.32209	5.42104	5.20977	5.56671	5.36511	5.5439	5.3307	5.598085	5.30812	5.30397	4.974875	5.405825	5.55153	5.447775	5.974645	5.105665	4.819135	5.1154	5.5873	5.411965	5.45905	5.42027	5.20955	5.35738	5.35489	5.305945	5.58853	5.34637	5.277035	5.14767	5.31344	5.235035	5.33633	5.550455	5.46237	5.385055
POTEM	5.03247	4.83627	5.35758	4.89249	4.47151	4.6488	5.46728	5.10311	4.91049	5.07176	5.2966	5.1631	4.92332	5.02502	5.2215	4.95091	5.15736	4.87491	5.04375	4.95749	4.75616	4.91019	5.09236	4.98428	4.53165	4.61749	5.07861	4.7338	4.85147	4.88575	5.00296	4.78001	5.03004	5.34849	4.90967	4.87112	4.78513	4.83358	4.78406	4.77163	5.08666	4.66843	5.26686	5.0441	4.94841	4.90312	4.93988	4.81533	4.57657
POFUT2	5.4768375	5.1705425	5.36164	5.2373625	5.1086575	5.4723775	5.32201	5.27404	5.1719275	5.116005	5.22685	5.2559125	5.1195025	5.1696675	5.0815925	5.25118	5.14013	5.518105	5.23103	5.2650125	5.1551275	5.350065	5.604005	5.2832875	5.41974	5.5678	5.411915	5.5498475	5.1276775	5.2598525	5.18912	5.5406925	5.510685	5.3446425	5.3553625	5.29145	5.4984725	5.376615	5.430985	5.4228075	5.7152	5.2350625	5.42232	5.442215	5.1492325	5.3010425	5.4026125	5.2128875	5.54922
PTAR1	5.945356667	6.78482	6.12217	6.252343333	6.280603333	6.3802	5.79415	6.105903333	6.557786667	6.824053333	6.353623333	6.485636667	6.327856667	6.181703333	6.260673333	6.49175	6.838233333	6.2505	6.147656667	6.27867	6.602916667	6.248736667	6.750046667	6.389843333	6.812836667	6.292303333	6.562093333	5.992346667	6.312753333	6.204436667	6.260436667	6.515346667	6.681876667	6.834033333	6.67264	6.594773333	6.322856667	6.391753333	6.603733333	6.414436667	6.738016667	7.09702	6.243273333	6.829476667	6.47724	6.616613333	6.35455	6.399403333	6.28424
FNTA	8.298176667	8.389003333	8.226796667	8.39777	8.560563333	8.528656667	8.522976667	8.550493333	8.312896667	8.974806667	8.375836667	8.368796667	8.291246667	8.52251	8.543376667	8.617183333	8.543216667	8.384676667	8.32729	8.60328	8.69597	8.74663	8.747023333	8.631173333	8.614136667	8.25002	8.67617	8.3279	8.595643333	8.58719	8.30528	8.53315	8.74204	8.73801	8.326256667	8.61608	8.747936667	8.50649	8.484173333	8.474163333	8.64355	8.73126	8.206096667	8.412176667	8.487993333	8.508373333	8.33632	8.511936667	8.28362
AX746699	3.62707	3.68408	3.42113	3.66012	3.55698	3.49732	3.63179	3.86515	3.56433	3.69273	3.56113	3.52585	3.56398	3.4856	3.76135	3.63233	3.69252	3.51047	3.74878	3.44995	3.52207	3.50181	3.43576	3.42003	3.43638	3.5375	3.81025	3.41315	3.48398	3.55093	3.86205	3.52192	3.79901	3.71934	3.56941	3.51046	3.59113	3.89448	3.30638	3.63792	3.5708	3.36414	3.49667	3.78845	3.381	3.79912	3.56847	3.61243	3.44532
POFUT1	4.83479	4.842615	4.854985	4.73675	4.669035	4.81471	4.803135	5.184085	4.652345	4.99879	4.76004	4.92806	5.003025	4.860965	4.74494	5.02814	4.96701	5.078395	4.84883	4.932385	5.046745	5.138615	5.26677	4.935465	5.079455	5.2678	5.213305	5.07497	4.924	4.809835	5.032555	5.3179	5.47795	5.20192	5.215365	5.169375	5.286205	4.902145	5.181545	4.9749	4.6723	5.339075	4.814215	5.30021	5.033525	5.037075	4.84709	5.018435	5.08918
NEK1	4.719406	4.883642	4.357442	4.619858	4.64402	4.787678	4.898242	5.133932	4.905372	5.351742	4.795958	4.75746	5.082386	4.681178	4.788938	5.182852	5.014826	4.687544	4.545612	5.285106	4.957436	4.864414	4.915062	4.771604	4.698742	4.590986	5.2769	4.533586	4.954218	4.741294	4.69772	4.351652	5.107986	4.888666	4.540296	4.901728	4.609012	4.80882	4.741388	4.452404	4.698482	5.07016	4.63847	4.88208	4.742276	4.992268	4.66998	4.887168	4.642538
TNFRSF8	5.19734	4.79041	4.6416	4.58438	4.36933	4.71622	4.80397	5.06243	4.92015	4.81133	5.14298	5.03145	5.17685	5.01544	4.96966	5.08343	4.58001	4.85129	4.86324	4.89019	4.56722	4.59474	5.05675	4.83415	4.50162	4.91239	4.57953	4.45934	4.74283	4.69706	5.12131	4.89514	4.99627	4.79524	5.04193	4.71727	4.71682	4.82155	4.26215	4.55897	4.82932	4.89172	4.80588	4.46438	4.79302	4.48543	4.50903	4.70027	5.15418
NEK2	3.67035	3.95848	3.66097	3.651945	4.376185	3.677075	3.803285	3.850565	3.98997	3.69103	4.05973	3.961445	3.829945	3.826635	3.441835	3.789915	3.59247	3.75631	3.729295	4.09961	4.81098	3.68546	3.657055	4.357245	3.985355	3.706275	3.907745	3.970805	3.99058	3.872265	3.864055	3.855865	3.7405	3.78085	3.662785	4.884315	4.157665	3.8802	3.85187	3.82414	3.97032	3.747475	3.781005	3.90286	3.54681	4.002945	4.13351	3.88772	3.89334
NEK3	4.823815	4.78138	4.43667	5.048345	5.111835	5.32859	4.51837	5.42352	4.90992	5.64322	5.024675	5.204925	5.00301	4.908175	4.9645	5.65674	5.258785	5.084385	4.89086	5.310245	5.18413	4.914095	5.660225	5.11335	5.23176	4.74341	5.54681	5.208825	4.92901	4.89113	4.71766	4.96201	5.53002	4.41472	5.021255	4.4819	5.08489	5.052455	4.95723	4.64089	4.829295	6.39385	4.83002	5.59197	4.9718	5.395165	5.74473	4.96741	4.60304
TNFRSF4	5.331065	4.793145	5.04086	5.150215	4.76756	5.33117	4.988265	5.07079	5.0127	4.644875	5.341045	4.761915	5.005195	4.824285	4.780175	5.165665	4.80025	4.88478	5.01432	4.939365	4.87485	5.151655	5.070995	4.78868	4.59581	5.187155	5.249425	5.039495	4.8683	4.97683	4.74038	4.83875	4.82552	5.001825	4.94955	4.62417	4.85999	5.03165	4.79561	5.009975	5.14141	4.933605	4.9906	4.96904	5.01154	4.89273	4.906425	4.930475	4.96325
KCNH1	4.35719	3.66931	3.76089	3.86715	3.516	3.95842	3.85478	3.84651	4.13614	3.77924	4.55004	4.00883	3.75572	3.73309	3.87988	3.93553	3.98933	4.36335	3.86195	4.01533	3.85302	3.7495	4.1738	3.81263	3.88682	4.35072	4.36507	4.13121	3.47178	3.89673	3.98671	3.82652	3.71796	3.78918	3.99167	3.92159	4.04952	4.16316	4.1955	3.86915	3.83715	3.88778	4.02043	3.7503	3.58383	3.75054	4.02207	3.79316	4.4214
KCNH2	5.379275	4.936935	5.106095	4.718415	4.825715	5.303245	4.994195	5.060355	4.86212	4.824765	5.0458	5.177335	5.05745	4.879015	4.80204	4.9896	4.74721	5.000875	4.95992	4.849685	4.702575	4.78424	4.86305	4.90657	5.012135	5.15207	5.128605	5.008535	4.8302	4.90144	4.846915	4.910695	4.90811	5.082305	4.75058	4.920055	4.80202	5.12266	4.887165	4.904915	4.966425	4.803655	4.92612	4.872515	4.80098	4.66054	5.016035	4.764155	5.354555
PIAS4	6.64873	6.15648	6.853855	6.69287	6.463125	6.68326	6.892685	6.18816	7.020045	6.555865	6.14113	6.909305	6.645425	6.78297	6.520065	6.788725	6.63493	6.51134	6.915685	6.72833	6.71501	6.84632	6.28023	6.903695	6.541435	6.831785	7.1316	6.68094	6.5966	6.861405	6.679505	6.99541	6.47225	7.033705	6.720955	6.735145	6.466275	6.387765	7.20514	6.607405	6.84668	7.28325	6.756125	7.03454	6.734405	6.66692	6.79232	6.88828	6.744915
PIAS3	6.34043	6.60813	6.33779	6.88668	6.74762	6.90117	6.58455	6.45518	6.42505	6.5788	6.60618	6.74442	6.29209	6.66754	6.61737	6.51983	6.78194	6.79514	6.78263	6.3991	7.08446	7.06648	6.34752	6.44159	7.09498	6.89347	7.09939	7.04612	6.50066	6.50495	6.75186	6.65007	6.66643	6.90125	6.47966	6.62017	7.14232	6.65998	7.28421	6.93637	6.84404	7.33324	6.96195	7.24146	6.70638	6.67572	7.31313	6.87859	6.41425
KCNH3	6.23393	5.39192	5.65161	5.3204	5.75954	5.65415	5.92668	5.62312	5.88179	5.20541	5.98246	5.73517	5.65996	5.63573	5.64727	5.7744	5.35402	5.74552	5.50198	5.13107	5.68025	5.7191	5.82618	5.66408	5.49669	5.7062	5.64128	5.47873	5.6772	5.78752	5.74718	6.1599	5.80613	5.72404	5.65814	5.70779	5.55392	5.35918	5.48187	5.73534	5.75833	5.39	5.73267	5.42515	5.79773	5.96151	5.71484	5.59851	6.03395
KCNH4	5.52225	5.24297	5.16168	5.06488	5.12569	5.17268	4.89815	5.28434	4.7888	4.92567	5.60027	5.02949	4.87178	4.80529	4.95744	5.18556	4.97597	5.5205	5.12362	5.03771	5.01314	5.00573	5.05141	4.6828	5.08039	5.43908	4.85176	5.17138	5.17987	5.12432	5.05241	5.18235	5.61459	5.05839	5.33835	5.24062	5.1532	5.24297	5.06663	4.88429	5.11339	4.85781	4.94552	5.2747	5.17631	5.03319	5.0051	4.9504	5.15766
DGAT2	6.291115	6.14751	6.556975	6.95223	5.929605	6.15126	8.3104	7.257025	6.914935	6.12641	7.199315	6.4209	6.203015	6.736815	6.187895	6.636995	7.014735	5.75826	6.46772	5.911095	6.078645	8.47819	6.282335	6.65416	5.867095	8.15501	10.06265	6.426425	5.75316	6.32826	5.700255	7.45433	6.551965	8.07973	6.592035	6.328385	6.013355	6.117715	6.36403	7.866735	8.46367	6.89771	7.894945	6.361805	6.32316	5.931995	9.386865	6.43237	6.173465
KCNH5	3.9038	3.507926667	3.71769	3.63284	3.812376667	3.7266	3.681746667	3.658823333	3.75553	3.693156667	3.786856667	3.590456667	3.623566667	3.56416	3.733896667	3.528343333	3.431466667	3.833676667	3.691996667	3.676363333	3.531733333	3.645573333	3.777726667	3.539406667	3.555716667	3.683973333	3.665886667	3.643543333	3.593043333	3.626073333	3.89341	3.68738	3.74488	3.566706667	3.695513333	3.65637	3.502093333	3.628356667	3.603533333	3.76574	3.53508	3.5365	3.672563333	3.801223333	3.575806667	3.59319	3.705033333	3.624236667	3.788086667
DGAT1	8.01081	7.2926	8.04228	7.78693	8.05138	7.18583	7.79264	8.01763	7.85287	7.16396	7.22923	7.69257	7.62076	7.86615	7.36287	7.56645	8.21306	7.44609	7.85741	8.12694	7.96606	8.44151	7.45653	7.58705	8.02172	7.9325	8.2158	8.0521	7.81358	7.98315	7.72527	8.14174	7.9202	7.82271	8.0216	7.88319	8.20792	7.91031	8.44288	8.45711	7.91698	8.49251	7.94363	8.44236	7.97286	8.30598	8.53253	8.22273	7.96411
KCNH6	4.658103333	4.327136667	4.27404	4.233616667	4.276063333	4.589506667	4.247633333	4.421023333	4.36271	4.247633333	4.581763333	4.240126667	4.294773333	4.427023333	4.37599	4.287043333	4.220923333	4.583123333	4.43635	4.265833333	4.192426667	4.419676667	4.235426667	4.401963333	4.305966667	4.369696667	4.392816667	4.23591	4.24089	4.37056	4.398476667	4.44172	4.507716667	4.318153333	4.426976667	4.430583333	4.541226667	4.28708	4.378763333	4.307763333	4.24507	4.211763333	4.284746667	4.252533333	4.298223333	4.230396667	4.329256667	4.27908	4.6684
FBXO18	6.15339	5.907185	6.217375	5.98964	6.04784	6.432835	6.16205	6.314935	5.98622	6.150915	6.1281	6.196	6.139895	6.143275	6.028715	6.10225	6.27973	6.178195	6.36975	6.23901	6.134545	6.48347	6.14047	5.99762	6.37867	6.210935	6.325305	6.210325	6.14525	6.147365	6.02983	6.1949	6.081475	6.342215	6.177475	6.311395	6.107855	6.23645	6.318585	6.30268	6.045205	6.416355	6.16274	6.37691	6.074165	6.213485	6.23775	6.2971	6.25032
KCNH7	3.72121	3.751545	4.06259	3.78364	3.807025	4.02193	3.869085	3.87295	3.915585	3.766995	3.988035	3.72037	3.764305	3.729695	3.779795	3.904575	3.794835	3.800425	3.88959	3.712175	3.907635	3.85629	3.87674	3.59194	3.72077	4.061945	3.80072	4.00957	3.799455	3.99707	3.868305	3.777435	4.002495	3.74332	3.730315	3.71532	4.015705	3.821695	3.75179	3.85177	3.78465	3.697695	3.831815	3.86545	3.772415	3.74435	3.828475	3.781805	3.83313
KCNH8	3.491	3.45436	3.27324	3.14227	3.16193	3.16232	3.24291	3.14438	3.46751	3.31148	3.14619	3.23647	3.24895	3.37863	3.16137	3.29009	3.01406	3.51217	3.29187	3.20832	3.19462	3.29029	3.1294	3.20545	3.4414	3.33377	3.20276	3.13414	3.17781	3.12205	3.26221	3.3317	3.49277	3.18385	3.21885	3.39858	3.29519	3.19903	3.25618	3.39303	3.3109	3.27793	3.43287	3.41031	3.20021	3.36953	3.33511	3.06848	3.60697
FBXO16	4.25239	3.78796	3.60277	3.48956	3.86932	3.89208	3.57078	3.71526	3.82069	3.50785	4.08881	3.77956	3.7235	3.57986	3.79379	3.50425	3.67508	3.71221	3.36996	3.67437	3.63116	3.7066	3.59251	3.72275	3.63894	3.55783	3.57111	3.55571	3.82559	3.70945	3.82614	3.76183	3.51693	3.40263	3.51637	3.58777	3.38144	3.72393	3.58602	3.72589	3.61941	3.65758	3.71104	3.59633	3.60632	3.74133	3.66828	3.72632	3.75805
STX8	6.85835	6.95767	6.809745	7.028335	6.95535	7.05658	6.6538	7.195955	6.878575	7.255555	7.539225	7.063085	7.145215	7.212545	7.19567	7.097505	6.97669	7.222145	6.904835	7.331995	7.05112	7.036145	7.170595	7.009225	7.141765	7.277875	7.12057	7.002025	6.85111	6.79544	7.200045	6.79986	7.28063	6.65303	7.307665	7.12106	6.79182	6.901165	7.053325	6.931485	6.59333	7.260345	6.82835	7.116505	6.865895	7.05461	7.04184	7.099155	7.295155
STX7	8.1362525	8.3544375	7.8036675	8.2654025	8.2787725	8.26548	7.9932825	8.090665	8.1253925	8.329805	8.4344925	8.175635	8.05457	7.967005	8.330005	8.054405	8.26372	8.1911425	8.010445	8.19637	8.2887875	8.25087	8.3322325	8.252435	8.23006	8.28157	8.4442825	8.2644675	8.2133775	8.3418525	8.159325	8.2352325	8.3975125	8.3867275	8.16182	8.352775	8.3655325	8.35112	8.309245	8.341265	8.26694	8.499825	8.20425	8.3670475	8.130555	8.2813075	8.21076	8.2971825	8.2638125
FBXO17	5.03973	4.8776	4.58067	4.42812	4.25294	4.75764	4.92923	5.10241	4.62752	4.83532	5.39864	4.7344	5.01407	5.05573	4.90281	5.17758	4.73115	5.29415	4.88942	5.41332	4.71398	4.91903	4.51482	4.58893	4.59788	4.95257	4.80529	4.69465	4.73937	4.84607	4.74731	4.98557	4.79773	4.77678	4.94482	4.88103	4.70905	4.69516	4.61778	4.81913	4.88815	4.60198	5.07424	4.70424	4.66005	4.66782	4.77819	4.76563	4.99415
FBXO15	6.27612	7.0303	7.53262	7.04637	7.4009	4.99822	6.10966	6.09396	8.90182	7.03752	5.81051	7.6861	6.92778	6.20722	5.8839	8.45127	6.58727	6.066	5.19939	6.78286	7.5508	6.98182	4.79233	7.31773	7.29088	6.10307	5.09242	6.81509	7.69642	7.76602	7.34045	7.00519	5.18516	6.33016	6.05023	7.15053	5.66624	5.92197	6.46086	5.83138	5.66062	7.5195	6.44704	6.35867	6.83566	6.74943	6.74225	5.13422	6.85445
LOC100288152	5.69497	5.22905	5.67388	4.89163	5.31126	5.97841	5.32499	5.21011	4.72512	5.04086	5.85822	5.31467	5.556	4.89649	5.35357	4.89428	5.37043	5.35943	4.9871	4.87929	5.01314	5.16802	5.61114	5.06036	5.25716	5.74466	4.8528	4.98591	4.6966	5.31608	5.40846	5.15313	5.11536	4.9672	5.26265	4.91728	5.41512	5.10415	5.14859	5.35033	4.90055	5.50635	5.40564	5.20464	4.9225	5.33731	5.20437	5.28197	5.41949
LOC102723697	3.72101	3.55406	3.75934	3.67528	3.73048	3.8314	3.53946	3.87125	4.07125	3.63846	4.00039	3.59768	3.60841	3.95223	3.84193	4.10299	3.86807	3.76077	4.10583	3.86968	3.74137	3.98555	4.14063	3.91359	3.74363	3.63908	3.55801	3.7475	3.90495	3.66499	3.48143	3.60023	3.74877	3.60893	3.75321	3.72232	3.89289	3.70666	3.76539	3.72001	3.6845	3.7825	3.6372	3.54722	3.82374	3.70747	3.67141	3.69732	3.7324
FBXO10	5.5507175	5.2796	5.0485425	5.18067	5.4686025	5.40216	5.15246	5.1781275	4.98372	5.2826525	5.393875	5.1081975	5.1330625	5.3951975	5.446705	5.1892475	5.3268925	5.5712075	5.0598975	5.3097125	5.4138725	5.2610075	5.5536775	5.262395	5.194275	5.483765	5.6543525	5.64013	5.21061	5.26434	5.1573875	5.252965	5.5281475	5.16703	5.34694	5.3760325	5.8753775	5.617825	5.663975	5.425495	5.142745	6.38611	5.3770175	5.6362725	5.1654275	5.7882925	5.6226425	5.57707	5.3751775
FBXO11	6.671466667	7.533073333	7.01983	7.84517	7.475013333	7.594313333	6.967346667	7.031143333	7.292816667	7.761986667	7.486586667	7.00351	7.172433333	7.15862	7.564103333	7.31477	7.219936667	7.404656667	7.57113	7.015686667	7.06673	6.884983333	7.033213333	7.25405	6.798023333	6.97141	6.763143333	6.75501	7.12559	7.28993	7.607326667	7.075576667	7.060206667	7.359523333	7.080516667	6.891916667	6.92069	6.81604	6.97213	6.885443333	7.161083333	7.066053333	6.66503	6.852706667	6.965886667	6.877673333	6.749833333	7.123536667	7.1762
PIAS2	5.23641375	5.72855125	5.37733	5.37378	5.41779625	5.41119375	5.29502625	5.39190625	5.41422375	5.8460275	5.57213875	5.7100575	5.1988625	5.55688125	5.76170625	5.35812375	5.6150125	5.4939125	5.55762125	5.64614375	5.6995875	5.30810375	5.857955	5.64236	5.73750625	5.55087875	5.469345	5.4459325	5.55620375	5.5576625	5.478425	5.40408375	5.65562125	5.44775625	5.47184375	5.39674625	5.76005375	5.6116875	5.930845	5.67996375	5.8555675	5.86597875	5.6357975	5.471265	5.5139425	5.90705625	5.72980875	5.706005	5.35050375
PIAS1	8.534533333	8.819813333	8.48438	8.717123333	8.536496667	8.49605	9.044846667	9.052776667	9.049353333	9.195733333	8.681933333	8.638783333	8.845436667	8.744023333	8.977686667	9.04617	8.874053333	8.918473333	8.738193333	8.906906667	8.42783	8.872843333	9.12201	9.108803333	8.77134	8.54478	8.372536667	8.10643	8.926653333	8.866826667	8.681746667	8.829986667	9.054693333	8.986956667	8.480306667	8.688386667	8.60738	8.656746667	8.55353	8.46208	8.775126667	8.45227	8.46111	8.48632	8.788386667	8.543786667	8.283226667	8.923966667	9.014956667
LOC102723692	4.82281	4.81275	4.92444	4.35645	3.97168	4.66294	4.52535	4.51035	4.67505	4.28883	5.18088	4.32372	4.75013	4.39105	4.42405	4.92111	4.24466	4.27407	4.50583	4.70625	4.32104	4.44582	4.30522	4.25555	4.23294	4.17937	4.16251	4.49058	4.13396	4.10954	4.46771	4.35568	4.77318	4.61585	4.82184	4.30341	4.16689	4.56929	4.18112	4.45148	4.49618	4.22225	4.91706	4.57307	4.56889	4.58812	4.46589	4.37987	4.7529
LENEP	5.67911	5.25413	5.11219	4.71145	5.07678	5.51787	5.37461	4.97917	5.4273	4.85688	5.47179	5.43224	5.46823	5.18672	5.69571	5.27289	5.02188	5.50793	4.64912	5.30755	5.14455	4.74902	4.80961	5.14767	4.91265	5.27289	4.95038	4.91544	5.21136	5.29816	5.45802	4.83932	4.88198	5.06517	5.11309	5.11673	5.00666	5.11229	4.89939	4.98243	5.35075	4.53713	5.30715	4.7034	5.42728	5.39597	5.16367	5.1125	5.35908
NPAS4	4.935415	4.824755	4.93424	4.706155	4.559845	5.05608	4.713435	4.907115	4.78668	4.71336	4.946115	4.91919	4.84931	4.596595	4.72946	4.847335	4.66891	4.982845	4.72546	4.714555	4.78276	4.996465	4.55999	4.765785	5.08836	5.186095	4.91232	4.92211	4.764795	5.103765	4.65625	4.939885	4.876515	4.88189	5.035655	4.87269	4.825045	4.89448	4.900495	4.941125	5.003175	4.62437	4.91911	4.926655	4.805325	4.956115	4.920475	4.86656	5.172015
LENG1	6.1414	5.52926	6.52216	6.05169	6.22234	5.7358	6.28027	5.9024	6.03615	5.70511	5.85567	6.20587	5.90228	6.27804	5.93265	6.03173	6.05837	6.09281	5.99578	5.81688	6.37988	6.45112	6.68409	6.19302	6.43001	5.90897	6.6938	6.19457	5.8797	5.9249	5.7013	7.31479	6.84119	6.57374	6.48394	6.50788	6.70224	6.10245	6.57763	6.63682	6.00056	7.04118	5.89904	6.74411	6.03718	6.31534	6.35128	5.91757	6.97739
MINPP1	8.9501	10.0545	9.06047	9.49028	9.10888	8.89053	9.15931	9.17798	9.31156	9.2831	9.06151	8.70413	9.41895	9.08471	8.65514	9.11951	9.06133	8.795	9.55165	8.58891	9.01921	9.22355	9.16587	9.6924	8.85086	9.30739	9.23259	8.57696	9.0605	9.25032	9.27154	8.95996	8.94683	9.2093	8.98681	9.36888	8.65345	8.62861	8.82182	8.63092	8.61992	8.68479	9.12219	8.7748	9.44546	8.56245	8.62657	9.07759	8.26725
DMTF1	8.278	9.44923	8.27125	8.97729	8.80284	9.50768	8.68388	8.78394	8.73575	9.26211	8.67807	8.42529	8.89729	8.49231	8.7673	9.09721	9.09136	8.67073	8.69364	8.47356	8.54162	8.72149	8.66781	8.56597	8.38843	8.463	8.33047	7.95716	8.76828	8.79278	8.47919	8.63128	8.59647	9.17443	8.51726	8.76305	8.49987	8.42234	8.21324	8.67105	8.453	8.61196	8.30449	8.43976	8.71008	8.35592	8.32484	8.73207	8.43095
GRASPOS	4.73667	4.47382	4.49563	4.61275	4.5943	4.77153	4.47542	4.66918	4.35542	4.44091	5.36538	4.42424	4.49035	4.58068	4.59727	4.32086	4.72569	4.42006	4.30395	4.55003	4.65846	4.50996	4.78618	4.41053	4.55135	4.5194	4.69228	4.39047	4.31738	4.49148	4.46771	4.5615	5.00829	4.54443	4.70542	4.57383	4.77184	4.83984	4.5102	4.62045	4.45157	4.52696	4.77725	4.18107	4.417	4.67668	4.5639	4.41986	4.72762
PKP2	4.065575	3.729975	3.810005	3.986295	3.860645	4.71896	3.76448	3.790295	3.97731	3.8237	4.26665	4.08707	3.94713	3.880465	3.814915	3.74887	3.79603	4.132285	4.40723	3.82707	3.80889	3.755235	3.86721	3.712555	3.731225	4.08423	3.818485	3.871595	3.834205	3.76511	3.84261	3.692605	3.89997	3.814925	4.14119	3.910735	3.89718	3.74254	3.709245	3.63011	3.78546	3.932905	3.797635	3.774275	3.81667	3.72688	3.833235	3.906795	3.957385
PKP1	5.046625	4.615805	4.84168	4.66676	4.59811	4.60086	4.856155	4.68114	4.5809	4.393355	4.811345	4.91759	4.887375	4.745395	4.722795	4.926475	4.384865	5.092365	4.591015	4.739175	4.735275	4.47074	4.55996	4.74916	4.425975	4.78169	4.424145	4.763555	4.542415	4.715475	4.78891	4.29708	4.816505	4.618745	4.53775	4.752855	4.56577	4.83495	4.33585	4.672245	4.738875	4.48211	4.797555	4.26629	4.52369	4.90353	4.871945	4.712795	4.691185
PKP4	4.715678	5.08782	5.08071	4.694978	5.217412	5.113002	4.832988	4.866968	5.033154	5.09962	4.851508	5.010428	4.672376	4.978532	4.974188	4.909952	5.122044	4.939838	4.780438	4.961914	5.56226	5.128364	4.970374	4.710578	5.478392	5.102406	5.153466	5.442156	5.090622	5.070946	5.13558	5.003068	5.124976	4.541738	5.003062	5.020912	5.237548	5.294272	4.844816	4.876566	5.257626	5.861686	5.106344	4.985188	4.868364	5.302778	5.444946	4.886126	4.954614
LOC401463	4.496895	4.303495	4.14923	4.409135	4.30174	4.15244	4.218115	4.47363	4.46041	4.1875	4.56304	4.32134	4.280925	4.331445	4.167945	4.10472	4.13401	4.52947	4.379885	4.226435	4.28294	4.347095	4.219455	4.128035	4.42159	4.679765	4.5078	4.45454	4.225085	4.350495	4.39781	4.43201	4.647215	4.282655	4.542685	4.25715	4.326245	4.36061	4.1855	4.5269	4.29122	4.195035	4.35131	4.67003	4.269855	4.37597	4.296285	4.165	4.72445
PKP3	5.90685	5.240625	5.610425	5.588225	5.37295	5.529975	5.755675	5.666085	5.251725	5.29293	5.353435	5.82155	5.53102	5.678895	5.61785	5.66966	5.28631	5.941315	5.590775	5.594425	5.39745	5.380585	5.474985	5.38434	5.17888	5.52703	5.383675	5.46878	5.347895	5.47596	5.621485	5.32388	5.604515	5.474865	5.328115	5.137395	5.2863	5.48599	5.314835	5.50129	5.380035	5.16557	5.73218	5.2958	5.65905	5.459	5.290695	5.3243	5.716095
MIR210HG	4.28399	4.08238	4.137865	3.98252	4.13524	4.24801	4.036205	4.10492	3.919075	3.881575	4.34236	4.106735	4.022995	3.98281	4.087955	3.805205	4.051135	4.153505	4.029085	4.04547	3.951155	4.024575	4.39587	4.13749	4.172155	4.100405	4.112225	4.17608	3.99699	3.948655	4.13213	4.297645	4.332365	3.997295	4.07108	4.104705	4.12401	4.458115	4.09002	4.389685	4.007645	3.92505	4.11577	4.11781	3.84655	4.269375	4.144635	3.84363	4.38921
CR936796	3.75494	4.034176667	4.17638	4.111736667	3.975536667	3.86906	4.265693333	3.94807	4.085763333	4.239016667	3.81891	4.2708	3.962866667	3.738856667	4.008246667	3.94275	3.93146	4.176346667	3.916033333	3.737883333	3.669253333	3.57087	4.700913333	4.012436667	3.989283333	4.151743333	4.16486	3.558666667	4.22953	4.06604	4.210326667	3.608666667	3.975113333	3.93145	3.889483333	3.6799	3.648843333	3.786943333	4.171923333	3.826886667	4.019326667	3.810486667	3.894073333	4.30888	3.846916667	3.977976667	4.007683333	4.06109	4.175653333
BLK	4.88276	4.590315	4.564275	4.40606	4.5754	4.744165	4.521885	4.54258	4.617655	4.47214	4.633725	4.650795	4.894	4.61135	4.65442	4.80649	4.45982	4.65294	4.557075	4.56078	4.68017	4.743105	4.918635	4.587935	4.58545	4.75941	4.697875	4.64767	4.50692	4.535905	4.506645	4.700425	4.903085	4.554075	4.773735	4.78767	4.642935	4.70513	4.4601	4.842335	4.60392	4.634845	4.781865	4.355625	4.615115	4.579375	4.683775	4.6853	4.848785
LOC100505716	3.71215	3.6575	3.6724	3.67276	3.58769	3.58826	3.80389	3.71725	3.70461	3.64336	3.97148	3.75616	3.58086	3.81363	3.81531	3.70988	3.78389	3.71667	3.58021	3.73293	3.63082	3.68867	3.68397	3.65976	3.79789	3.69291	3.83065	3.81812	3.85583	3.80422	3.96796	3.50885	3.7023	3.70261	3.54289	3.7	3.56695	3.75322	3.89185	3.44122	3.91238	3.54563	3.79473	3.65264	3.88649	3.83502	3.68786	3.71291	3.49397
LOC100505715	7.09721	7.15275	7.37422	7.51308	7.41202	7.33703	7.15132	7.37176	7.06665	7.19741	7.11319	7.17506	7.21795	7.05398	7.55944	7.45477	6.60608	7.31267	7.34912	7.19296	6.7904	6.71856	6.73615	7.65703	6.78322	6.93166	6.82575	6.72029	7.41868	7.22724	7.24088	6.78782	6.61455	6.52189	7.08408	6.67092	6.71093	6.77492	6.65623	6.98325	6.84717	7.31702	7.30202	6.64	7.37163	7.07991	6.7009	7.27806	6.95728
KCNE1	6.57648	6.60077	7.037745	6.82422	7.09713	7.358705	6.430355	7.050505	6.548355	6.443555	6.76901	6.680425	6.98774	6.338	5.99774	6.862015	6.09502	6.561285	7.69138	6.545115	5.698435	7.71225	6.654035	7.224515	6.636465	7.39003	7.781315	7.008715	6.742055	7.111965	6.17605	7.547985	6.94159	7.519285	7.265285	8.17451	6.70876	6.068745	7.518585	6.86652	7.547125	9.353535	7.94014	7.53422	7.35887	7.11551	7.27563	7.312665	6.129555
BLM	6.75755	6.52997	5.96857	5.6602	6.40635	6.50295	5.9332	5.83738	6.28162	6.91459	6.13111	5.91057	6.17386	6.24518	5.85317	6.08381	5.6959	6.56683	6.94415	6.07804	7.01058	6.09116	6.51649	6.00026	6.93685	5.70349	5.93193	6.1254	6.47418	6.57303	5.98965	6.2808	6.60628	6.29783	5.71795	6.24673	6.63004	6.8438	5.66453	5.65698	6.18115	5.48102	6.41132	5.25053	5.75123	6.20491	6.31142	6.63865	6.39879
KCNE2	5.64156	4.84997	4.86778	4.99279	4.78192	4.93834	4.81832	4.83921	4.63686	4.66649	5.06467	4.77087	4.83639	4.87906	5.04708	4.77126	4.87442	5.17611	4.86145	4.78653	4.5432	4.56571	4.74154	4.7244	4.85442	4.69116	4.50477	4.88178	4.81388	4.94313	4.90789	4.54491	4.84991	4.73827	4.96593	4.60717	4.81941	4.93204	4.54034	4.67603	4.65661	4.43387	4.62405	4.12494	4.5797	4.65515	4.71968	4.66586	5.02732
PDZRN3-AS1	4.20105	4.12787	4.09588	3.79328	3.87368	4.14188	3.94446	3.902	3.96186	3.73492	4.30151	4.05135	4.31154	3.88649	3.87597	4.15492	3.88908	4.21113	3.83538	4.24307	4.00533	3.81169	4.14759	3.83232	3.93319	4.06893	3.98559	3.78918	4.05353	3.97199	4.0484	4.02259	3.82351	3.87508	3.82757	4.00631	3.83951	4.57755	3.6663	3.86725	4.22895	3.64246	3.99498	3.7747	3.88462	3.98008	4.04529	3.79285	4.10716
KCNE3	8.583796667	7.25413	7.6909	7.76765	8.589013333	7.405466667	7.614216667	7.622203333	7.95298	8.36329	7.740166667	7.874776667	7.621306667	8.4269	8.850053333	8.19691	8.30419	7.77427	7.758153333	8.86633	8.692893333	7.64652	9.001343333	8.64577	8.728053333	7.784996667	7.64607	9.071266667	8.438463333	8.450553333	7.81162	8.432973333	8.965746667	7.47777	8.168786667	8.305633333	9.30028	8.758903333	9.307716667	8.436986667	7.6612	9.079896667	7.347246667	8.526516667	8.389033333	9.06836	6.400353333	8.632216667	7.297483333
KCNE4	4.029376667	3.872056667	3.887703333	3.900416667	3.899566667	4.123533333	3.887316667	3.840863333	3.825733333	3.760203333	4.20042	3.87463	3.962223333	3.819393333	4.052626667	3.815763333	3.756883333	3.751386667	3.742073333	3.787616667	3.796446667	3.729746667	3.857673333	3.854656667	3.87297	4.010116667	3.959126667	3.829846667	3.748313333	3.749386667	3.802586667	3.817896667	3.77132	3.7122	3.797086667	3.742156667	3.91064	4.00562	3.772423333	3.8442	3.857353333	3.672623333	3.906006667	3.833426667	3.83539	3.926243333	3.93679	3.74883	4.04065
ZC4H2	5.33544	5.691243333	5.737173333	5.72822	5.307576667	5.695363333	5.504783333	5.935423333	5.97454	5.74904	5.90883	5.585236667	5.927146667	5.765623333	5.639406667	5.993853333	5.588106667	5.738183333	5.311893333	5.49146	5.72768	5.604276667	5.517	5.90091	5.49883	5.849446667	5.46426	5.67291	5.64343	5.741883333	5.461513333	5.512553333	5.722403333	5.416353333	6.02255	5.737143333	5.67573	5.812763333	5.55611	5.763813333	5.409253333	5.871676667	5.788013333	5.72915	5.670973333	5.746096667	5.73149	5.881223333	5.83675
LOC100505718	3.63167	3.5967	3.86985	3.77436	3.71737	3.54796	3.76132	3.58132	3.72208	3.47659	3.75985	3.8987	3.81191	3.5557	3.51122	3.48329	3.5059	3.79346	3.66956	3.83296	3.55469	3.54744	3.56077	3.69319	3.474	3.54516	3.60235	3.62651	3.63956	3.71043	3.68081	3.21324	3.68328	3.61673	3.56854	3.64461	3.59244	3.6667	3.46715	3.5508	4.00643	3.5833	3.80266	3.57928	3.60979	3.63106	3.64314	3.50486	3.4791
LOC283665	3.66035	3.17923	3.3526	3.31861	3.11297	3.60973	3.23763	3.27185	3.12159	3.15805	3.66699	3.11995	3.44092	3.20804	3.19585	3.37496	3.41069	3.58642	3.30115	3.34625	3.25848	3.12165	3.11038	3.51914	3.33414	3.23825	3.31319	3.31049	3.29761	3.45043	3.61928	3.22117	3.31126	3.32434	3.42186	3.27141	3.10332	3.36415	3.05953	3.35745	3.3136	3.13664	3.39614	3.20558	3.25664	3.25828	3.13952	3.20832	3.58907
IREB2	5.67176	5.93085	5.81361	5.963365	5.9281875	5.63102	5.8331625	6.0178075	6.049915	6.3503325	5.3922625	5.87151	6.0934425	5.8601625	6.191115	6.076475	6.0604975	5.73208	6.4178825	5.9721675	5.579645	5.52964	5.8040525	6.394835	5.6524575	5.4349075	5.0953475	5.29502	6.1639275	6.362055	6.095775	5.791295	5.7550425	6.0811975	5.8268275	5.85852	5.69561	5.63808	5.6026025	5.3758525	5.4220375	5.4187275	5.50061	5.59538	6.185755	5.81058	5.2070675	5.86891	5.533785
GSTT2	5.8293	6.07228	6.90416	6.99028	8.09973	5.60469	5.56188	6.03286	5.17483	5.56452	5.92236	5.72585	6.00435	5.83302	5.64581	5.9678	5.64204	5.51994	5.93106	5.86664	6.23679	5.24204	5.88132	6.89633	7.09439	6.49505	6.09563	7.31455	6.71626	5.08981	5.80798	7.18303	5.70644	5.72228	5.7512	5.40561	6.94218	5.62491	6.63093	5.2252	6.09196	6.74981	6.40296	7.08732	6.75434	5.5561	5.68254	6.33827	5.20305
LOC100289495	5.74943	5.26724	5.52658	5.10652	4.85795	5.9037	5.62724	5.79134	5.50338	5.47955	5.68802	5.44225	5.65371	5.67599	5.43246	5.38254	5.39257	5.71004	5.23463	5.41919	5.38593	5.13396	5.47349	5.40903	5.14193	5.38704	5.34753	5.41115	5.29068	5.24684	5.22052	5.19233	5.48038	5.51374	5.51394	5.4265	5.43315	5.65371	5.10641	5.43876	5.44813	5.5291	5.47873	5.09406	5.369	5.64383	5.46066	5.61229	5.2646
FBXO45	6.134773333	6.577333333	6.736503333	6.377413333	5.935356667	6.17769	6.2923	6.483133333	6.767483333	6.76757	6.271733333	6.348783333	6.29857	6.257263333	6.171393333	6.806773333	6.63653	6.12325	6.51701	6.618166667	6.861213333	6.807146667	6.483993333	6.875	6.816833333	6.559466667	6.662943333	6.379386667	6.661066667	6.787513333	6.393923333	6.63353	6.69289	6.855293333	6.447093333	6.81213	6.408613333	6.01724	6.73211	6.217823333	6.273536667	6.788356667	6.193173333	6.671043333	6.928596667	6.45453	6.381576667	6.2221	7.16075
GSTT1	6.41051	6.119545	6.617235	4.630045	7.27386	6.913195	7.23671	7.01565	6.377615	6.89379	6.104415	4.47295	6.12998	6.90583	4.137005	4.322035	4.389385	6.365385	7.054445	7.95374	7.391925	4.534085	6.62159	4.45529	6.78676	7.034605	6.646005	4.372315	6.52164	4.632775	6.1398	6.456185	6.86779	4.476535	4.390775	6.66389	7.2672	7.714045	7.605605	4.38736	6.200955	6.859605	6.91045	6.6793	4.51238	4.469895	6.765255	4.27244	4.24572
C6orf25	4.87656	4.68236	5.02284	4.6202	4.67433	5.00183	4.75504	4.87103	4.57888	4.5244	4.35445	4.9452	4.81464	4.69466	4.56156	4.51156	4.68485	4.98646	4.35916	5.03544	4.76202	4.66154	4.6667	4.47985	4.9256	4.73715	4.75961	4.73687	4.49745	4.80257	4.63636	4.63378	5.21696	4.76789	4.95152	4.50506	4.80079	4.81303	4.33587	4.7705	4.70071	4.4513	4.72926	4.70177	4.73138	4.75108	4.62166	4.6425	4.68501
FBXO46	6.85595	7.15777	7.40217	7.37953	6.98816	6.93868	7.27227	6.74079	6.9164	7.24788	7.0166	7.20125	6.99063	7.44578	7.34782	6.98008	7.41595	6.85064	6.83641	7.49501	7.07318	7.34042	6.96656	7.14765	7.17507	7.4432	7.48339	7.50218	7.37809	7.20276	7.34441	7.20683	6.81648	7.2525	6.69164	7.24886	7.45167	7.60354	7.63807	7.25598	7.68859	7.88805	7.28475	7.5065	7.49536	7.39758	7.46463	7.86293	7.47483
FBXO43	4.28266	4.38023	4.22882	3.9819	4.19887	4.32977	4.0553	4.17574	4.27963	3.99924	4.65255	4.33424	4.14559	4.1875	4.32836	4.42646	3.89587	4.14971	4.14814	4.11939	4.24803	3.86566	4.11066	4.034	3.73816	4.58452	4.09385	4.0983	4.17126	4.20039	4.29768	4.31871	4.24126	4.18889	4.32256	4.07004	4.19985	4.15624	4.11039	4.24085	4.43596	3.98257	3.92454	3.97248	4.18435	3.85868	4.16656	3.86016	4.58334
FBXO44	6.367085	5.744665	5.59676	5.511665	5.53804	5.923725	5.623335	5.813215	5.54704	5.625205	5.837185	5.83007	5.836625	5.65262	5.71621	5.419725	5.657405	6.066985	5.725265	5.867385	5.792335	6.196005	6.171665	5.46121	5.7403	5.929485	6.07566	6.026385	5.44311	5.270425	5.921555	6.523085	6.452635	5.9048	6.04164	5.798715	6.076265	5.878765	6.016565	6.096915	5.6028	5.789075	5.613835	6.13182	5.580095	5.91289	6.184835	5.581175	6.697305
NPAS1	6.258935	5.18399	5.65365	5.211015	5.555385	5.691385	5.25573	6.1104	5.55816	5.68106	5.723985	5.55942	5.74284	5.525985	5.555405	5.613345	5.503945	6.44008	5.34415	5.48539	5.733285	5.946	5.7519	5.28039	5.557005	5.84693	5.889215	5.71215	5.449915	5.350905	5.549055	6.188185	6.3684	6.01113	6.259755	6.058765	5.81388	5.755275	5.80689	6.06604	5.51424	5.687765	5.621915	5.85316	5.62666	5.40544	5.90408	5.636895	6.108685
NPAS2	4.853912	4.946208	6.206794	4.867174	5.110918	5.57943	4.786314	4.924408	4.741012	4.718306	5.44835	5.383846	5.185516	4.806726	5.013896	4.814378	6.418236	5.512794	5.598132	5.121784	4.870708	6.602322	4.65047	5.119744	4.639724	5.279862	5.166394	5.16875	4.854738	4.659012	4.737614	5.356534	4.655376	4.969276	4.795204	4.856796	4.848158	4.886708	5.733532	4.842842	6.28365	7.27835	6.010712	5.284796	4.683928	5.368386	6.267786	4.693818	4.806944
CCDC144A	3.407685	3.249575	3.345045	3.49585	3.397865	3.352685	3.54838	3.284355	3.396705	3.40532	3.467065	3.38624	3.420375	3.19302	3.523545	3.402345	3.370615	3.31351	3.576925	3.242165	3.357195	3.246785	3.26605	3.286785	3.31003	3.440325	3.310665	3.35823	3.31534	3.38077	3.460895	3.289095	3.39995	3.348015	3.425445	3.33089	3.322775	3.342515	3.42448	3.44797	3.14905	3.249085	3.21785	3.402895	3.36854	3.266505	3.2339	3.302305	3.41749
NPAS3	3.991097778	3.931653333	3.865256667	3.847334444	3.933844444	4.062827778	3.897075556	4.014176667	3.890841111	3.863708889	4.114247778	3.901527778	4.003103333	3.845056667	3.93885	3.871964444	3.892356667	3.976171111	3.908178889	3.954766667	3.89983	3.855458889	3.939293333	3.853881111	3.890713333	4.109724444	3.986188889	3.885443333	3.863533333	3.971082222	4.08171	3.918275556	3.953784444	3.869152222	3.979295556	3.953993333	3.846088889	3.985554444	3.875671111	4.108031111	3.935793333	3.796104444	3.942085556	3.908764444	3.885846667	3.922703333	3.943207778	3.897008889	3.910352222
FBXO42	6.604655	6.6786125	6.69814	6.8866025	6.9538625	6.578195	6.5520875	6.92832	6.646245	6.8794725	6.69689	6.7296075	6.70854	6.72791	6.852955	6.669875	6.7502825	6.5861075	6.739965	6.812155	6.89238	6.8399625	6.740825	6.730585	6.7323525	6.9918025	6.9192725	6.71919	6.6367925	6.8191475	6.856035	6.774985	6.893435	6.9738375	6.8926475	6.6518475	6.8919525	6.8943925	6.8084475	6.8642625	6.5873525	7.4074075	6.5790925	6.8296075	6.79901	6.7989075	6.6239875	6.8918975	6.66976
FBXO40	4.81841	4.354195	4.78528	4.615285	4.28539	4.53015	4.545585	4.945145	4.56817	4.23538	4.61778	4.676815	4.653535	4.42453	4.62946	4.707945	4.444305	4.77515	4.61291	4.704655	4.469185	4.652835	4.64638	4.42858	4.635585	4.67537	4.36115	4.530595	4.356105	4.470435	4.60437	4.64302	4.696445	4.469605	4.693845	4.50292	4.445555	4.583315	4.571245	4.55121	4.584305	4.1651	4.62211	4.531265	4.421915	4.523095	4.567915	4.51683	4.63849
LOC100134937	4.90978	4.72225	4.43622	4.17467	4.35689	5.29187	4.41059	4.12468	4.52188	4.83585	4.7242	4.77659	4.5919	5.14572	4.97708	5.22894	4.75935	4.36428	4.48096	4.97604	4.7494	5.25723	4.40363	5.23916	4.77053	4.51332	5.24984	5.37752	4.78408	4.55351	4.90173	5.41885	4.73674	4.82922	4.8054	4.61979	4.98814	4.80834	4.9762	5.16943	4.85657	6.49065	4.58311	5.57135	4.61462	5.08106	4.8437	5.16141	4.7191
MBIP	6.50444	7.4615	7.14056	6.92662	7.13	7.21698	7.06078	6.7291	6.88696	6.86562	6.50409	6.86818	7.2108	7.42716	7.19827	6.69399	7.23092	6.5539	7.10897	7.01917	6.80461	6.81466	6.71134	7.55326	6.61583	6.65087	6.30626	6.84122	6.57208	6.63331	6.67613	6.73926	6.28437	6.49624	6.46731	6.64873	6.31531	6.73302	6.56847	6.46859	6.75515	6.28831	6.73317	6.44455	7.03206	6.65582	6.66051	7.14904	6.49671
BMF	6.89138	6.55955	6.56276	6.41257	6.91755	6.93445	6.50185	6.90501	6.30508	6.48306	6.98893	6.86872	6.67525	6.88776	7.0341	6.29058	6.92483	6.81337	5.99214	6.89372	7.48756	6.85925	7.3129	6.5905	6.59113	7.08944	6.44432	6.99114	6.67352	6.54921	6.49113	6.63355	7.25713	6.57881	6.72169	6.4846	7.19431	6.98105	6.96802	7.01511	6.35632	6.68212	6.82011	7.19493	6.45019	7.16891	6.63505	7.7221	6.6291
LOC100505711	6.5557	6.28294	6.19822	5.92723	6.11735	6.71615	6.72714	6.49897	6.46042	6.15126	6.57672	6.5245	6.21283	6.5048	6.83681	6.11626	5.98753	6.55913	6.17637	6.38025	6.14647	6.06475	5.86443	6.10337	5.9649	6.40849	6.0106	6.25524	6.24215	6.18066	5.97199	6.05414	5.57218	6.00757	6.37337	6.24178	6.03059	6.51597	5.7751	6.14967	5.98812	5.42806	6.51994	5.68106	6.02289	6.36919	6.21633	6.2899	6.10563
LOC100505710	5.78331	6.14146	6.19586	6.60555	5.89654	6.20422	5.94281	5.81801	6.32159	5.93171	6.19201	6.1126	6.14866	6.31217	5.8839	6.16792	5.84341	5.69333	5.82278	5.8361	5.99939	5.78779	5.36676	6.10646	5.52645	6.32262	5.82167	5.82267	5.97567	6.06314	5.92004	5.43814	5.62312	5.84571	5.69467	5.90288	5.27202	5.9731	6.25647	5.85533	6.06127	5.66617	6.19343	5.77657	6.20138	5.66515	6.18399	5.7683	5.57697
KIR2DL5A	5.0485	5.13725	4.88678	4.93018	4.85987	5.20119	4.88489	4.56715	4.91175	4.62613	5.10563	5.0402	4.97524	5.04171	5.28455	5.0165	4.85275	5.12882	4.9212	5.1572	4.93018	4.70499	4.62118	4.95553	5.11815	5.04348	4.95847	5.1892	4.67977	5.06292	4.97779	4.63128	4.63955	4.83831	4.85589	4.83178	4.78871	5.15939	4.76566	4.89467	5.12315	4.40189	5.02893	4.57259	4.9069	5.11765	4.87035	4.9813	4.478
NEK8	6.65325	6.44895	6.78243	6.81462	6.8426	6.49253	6.8554	6.7943	6.752655	6.449385	6.68191	6.17967	6.81788	6.51107	6.763795	6.5	6.295845	6.97361	6.659015	6.40225	6.05922	6.097665	6.340605	6.627225	6.111	6.45751	6.55855	6.327765	6.82183	6.69501	6.791695	6.32273	6.23846	6.560535	6.36765	6.254805	6.32602	6.382365	6.54263	6.061765	6.14297	6.328125	6.439855	6.63084	6.67008	6.097485	6.165065	6.696105	6.29041
NEK9	6.808196667	6.972783333	6.551143333	6.64694	6.31556	6.775463333	6.59253	6.70592	6.632063333	6.757936667	7.12003	6.879573333	6.60111	6.65529	6.970066667	6.781576667	6.949063333	6.741513333	6.558263333	6.76251	6.786283333	6.751896667	7.246553333	6.78817	7.34221	7.33325	6.619843333	6.789193333	6.824476667	6.807293333	6.716603333	7.048816667	7.199233333	6.890223333	7.23501	7.071526667	7.183876667	7.139563333	7.307783333	7.248293333	6.49137	7.025223333	6.954123333	7.159236667	6.94452	7.08333	7.040226667	6.92727	6.70746
KCNF1	6.35938	5.45016	5.12761	5.0387	5.14042	5.29035	5.38617	5.63068	5.00597	5.41573	5.63842	6.0002	5.4401	5.06224	5.30993	5.27503	5.24661	5.887	4.78102	5.37345	5.376	5.2031	5.84802	5.04772	4.69348	4.8655	4.8415	5.2556	4.56998	5.01306	5.30063	5.60073	5.5763	5.81909	5.94214	5.71707	5.42955	5.09189	4.95965	5.07591	4.75266	4.87004	5.2143	5.12872	5.46582	5.27619	5.11516	5.33034	6.52774
SDF2L1	8.21659	8.52174	7.95874	7.80882	9.64858	9.12853	8.17863	8.59245	8.90023	8.7446	8.46547	8.31945	8.42238	9.16704	8.70321	8.19349	8.26479	8.40734	9.78707	9.38058	10.1265	7.73542	9.08903	9.23436	9.36255	9.2467	8.66999	9.88171	9.17828	9.14698	8.89406	9.15411	9.60474	8.40322	9.17235	9.3974	9.61152	9.54597	9.60922	9.05811	9.25051	9.27529	8.63386	9.81622	9.03889	9.8277	8.73086	8.78579	7.41941
HTR1E	4.08424	4.51975	4.31053	4.02714	4.15092	4.35521	4.36302	4.18342	4.38732	3.98132	4.22246	4.2763	4.29301	4.219	4.44633	4.2913	4.12198	4.15871	4.33888	4.37949	4.27475	4.1656	4.23013	4.40233	4.14551	4.25474	4.10258	4.39654	4.11227	4.30329	4.24102	3.77958	4.09643	4.17406	4.32343	3.99769	4.08747	4.77109	4.05661	4.24164	4.21696	3.89467	4.25372	4.17842	4.24298	4.28667	4.29838	4.15791	4.37403
RASL10A	5.71103	4.79004	6.03599	4.88463	4.76228	5.43745	4.99589	5.10089	4.46669	4.59777	5.5668	4.70443	5.13862	5.0026	4.98967	4.98014	4.85477	4.92278	4.64242	5.07273	5.08342	4.59254	5.20982	5.75886	4.85143	4.97048	4.93771	4.80615	4.92033	4.50238	5.26182	4.70443	4.76955	5.02739	4.78638	4.45413	4.88615	5.22233	4.81444	5.01472	4.82292	4.59898	5.08412	4.92926	4.98666	5.07889	4.91356	4.62293	5.25042
NEK4	6.26265	6.813625	6.710105	6.83211	6.740745	6.43105	6.474925	6.49926	6.528705	6.685615	6.54645	6.588445	6.463905	6.628655	6.7195	6.635205	6.66108	6.586185	6.434025	6.52403	6.56843	6.750845	6.23332	6.69058	6.35848	6.021665	6.009965	6.344375	6.830675	6.824305	6.599775	6.33379	5.960505	6.177005	6.36415	6.375155	6.05434	6.319175	6.258795	6.41086	6.661725	6.55492	6.55192	6.401525	6.5073	6.42539	6.37429	6.45479	6.412045
RASL10B	5.86769	5.80183	5.626045	5.488195	5.51034	5.54567	5.69974	5.71582	5.51347	5.41159	5.925895	5.381925	5.6814	5.52744	5.49904	5.40431	5.527515	5.77694	5.538555	5.56331	5.57188	5.768205	5.62675	5.400735	5.60969	5.606275	5.76007	5.63286	5.4779	5.35807	5.495275	5.821615	5.813445	5.81647	5.793755	5.80607	5.89908	5.75746	5.49787	5.789585	5.52385	5.538875	5.52281	5.50131	5.38175	5.63191	5.740695	5.627925	6.177375
HTR1F	4.00149	4.2587	4.12156	4.35825	3.88434	4.07252	4.01382	4.30425	3.90661	3.84243	4.22812	4.06827	3.90764	4.15441	3.98676	3.99884	4.12516	4.34331	3.9993	3.85844	3.92141	3.98685	4.11512	4.03097	3.80344	3.77629	3.89594	3.90034	3.82324	3.99698	3.90506	3.81235	3.86052	3.81648	3.92265	3.92183	4.06634	3.79675	3.73555	3.94447	4.00133	3.61817	4.13046	4.03724	4.09615	3.71734	4.25316	4.08779	3.82667
NEK5	3.403845	3.45366	3.377445	3.493435	3.37832	3.42947	3.37237	3.46175	3.34366	3.60139	3.36825	3.34315	3.427965	3.343955	3.429045	3.444905	3.3925	3.4593	3.354235	3.53813	3.331045	3.39427	3.45947	3.298555	3.491955	3.725905	3.36805	3.400175	3.4662	3.514745	3.7103	3.42324	3.521815	3.238365	3.30976	3.40921	3.43176	3.330815	3.480195	3.366895	3.369295	3.20113	3.267865	3.401985	3.26284	3.518945	3.35803	3.4601	3.470765
TNFRSF9	4.587566667	4.597053333	5.29954	5.198343333	5.31677	5.66204	6.191443333	4.925896667	6.005876667	4.66649	5.174656667	5.407176667	5.084503333	5.229603333	4.474653333	4.782496667	4.928383333	5.065776667	5.531433333	4.49067	4.733163333	5.354823333	4.37926	4.776656667	5.046306667	5.44226	5.350113333	5.227526667	5.46635	4.829573333	5.24057	4.738696667	4.810326667	5.080856667	4.699846667	4.54803	4.349393333	4.67055	4.855626667	4.800416667	4.886526667	5.31952	4.909	5.75483	5.14623	4.792866667	5.40905	4.980203333	4.687933333
NEK6	7.51682	7.3770725	8.0496	7.4691375	7.464505	6.7640275	7.1996225	7.7069825	7.4874175	7.665315	7.3094025	7.32184	7.4510925	7.39693	7.32545	7.7336275	7.5214775	7.348635	7.2754925	7.85968	7.725945	7.29175	7.5621125	7.37156	7.489865	7.42552	7.3254625	7.7601125	7.6556475	7.5576225	7.5390775	7.547215	7.7059775	7.0362625	7.5431575	8.018975	7.35301	7.4695325	7.572395	7.5493725	7.2985375	7.21718	7.5055475	7.3583725	7.7404025	7.6419775	7.45119	7.303505	7.5474075
FBXO38	8.04621	8.667653333	8.17047	8.212073333	8.03253	7.670433333	7.983933333	8.472803333	8.488816667	9.172343333	8.004036667	8.523683333	8.56656	8.208013333	8.31547	8.870616667	8.74754	8.175366667	8.627283333	8.302663333	8.34845	8.575426667	8.701936667	8.777506667	8.661166667	8.42969	8.56533	8.652756667	8.761443333	8.759243333	7.724216667	8.644513333	8.560636667	8.65142	8.811433333	8.69883	8.58791	8.387323333	8.74485	8.461566667	8.60087	8.57547	8.350876667	8.41556	8.533363333	8.677706667	8.737173333	8.20131	7.687936667
STYX	6.213055	6.0279775	5.75597	5.5063275	5.917275	5.5188125	5.5321325	5.2569675	5.58813	6.0364725	5.51109	5.93602	5.4325875	6.245855	5.866645	5.541235	6.004855	5.4672225	5.8613325	5.9569025	5.9640825	5.6492075	6.32346	6.04359	6.2896075	5.6465525	6.04446	5.950635	5.84878	5.630945	5.785435	5.6443875	6.01458	5.6518425	5.6150925	5.920595	6.4490125	6.1804375	6.0462025	5.94536	6.10921	6.6136575	5.687685	5.7051775	5.8839425	6.59312	6.0252775	6.0626775	5.3644625
FBXO39	3.94826	3.52237	3.658	3.43135	3.70978	3.66825	3.6938	3.53641	3.60457	3.31457	3.94465	3.75616	3.54177	3.67583	3.76791	3.63565	3.614	3.59552	3.45202	3.66396	3.40582	3.52952	3.61088	3.68089	3.57286	3.70014	3.60554	3.60652	3.50296	3.61246	3.58549	3.6025	3.53197	3.61939	3.6678	3.65827	3.42089	3.46586	3.36153	3.57355	3.47525	3.3808	3.83943	3.28084	3.83718	3.63755	3.44548	3.58343	3.5002
NEK7	10.2884	10.8198	10.1089	10.9059	10.5913	11.1444	10.4749	10.2027	10.5644	10.7798	10.3759	10.0933	10.4222	10.6238	10.72	10.7076	10.2538	10.6097	10.6305	10.0034	9.91982	10.4322	10.3157	10.6995	10.0784	10.1168	9.90773	9.70505	10.3842	10.3279	10.642	10.6057	10.2167	10.9271	10.5016	10.3317	10.026	10.292	9.88249	10.2999	10.2917	10.4832	10.0558	9.84143	10.0398	9.96046	9.96163	10.3211	10.4418
HTR1D	3.93597	3.71456	3.87357	3.88903	3.72895	3.81734	3.70417	3.69138	3.6135	3.44722	4.37639	3.80399	3.96766	3.8233	3.58011	3.74997	3.60027	3.91785	3.6811	3.97157	3.74902	3.56476	4.23408	3.64078	4.07521	3.95783	3.82908	3.82788	3.54433	3.83466	3.69302	3.71403	3.61623	3.73967	3.90328	3.55535	3.89872	3.75594	3.68716	3.6811	3.83402	3.60453	3.82329	3.76489	3.67939	3.70958	3.76444	3.96247	3.62857
FBXO36	3.87525	3.75129	3.92171	3.714055	3.712255	3.82328	3.802205	3.803625	4.03376	3.90933	3.831965	3.772755	3.92157	3.858795	3.70466	3.842515	3.619765	4.016495	3.709545	3.73141	3.66624	3.93353	3.92505	3.68276	3.854255	3.87983	3.660685	4.14416	3.635705	3.78933	3.799395	4.004385	4.020355	3.72527	3.945485	3.9504	3.74862	3.82117	3.886495	4.00296	3.653615	4.08787	3.81241	3.919625	3.807175	3.806905	3.88846	3.61814	4.23977
HTR1A	5.44455	5.11273	5.25697	4.98374	4.9036	5.2549	5.14601	4.80461	4.84845	4.90438	5.58698	5.32597	5.11954	5.39467	5.23464	5.31175	4.67615	5.85636	5.12961	5.29073	5.28344	5.37277	5.0219	5.04169	4.95372	5.32067	5.2115	5.69684	4.85577	5.08267	5.01061	5.0261	5.37512	5.33453	5.1271	5.10945	5.20072	5.27404	5.04406	5.25311	4.89448	4.94819	5.57004	5.3012	5.21077	5.00828	5.29194	5.04495	5.58011
LOC283674	4.538225	4.17341	4.454665	4.19462	4.15489	4.26762	4.36942	4.349655	4.185705	4.139035	4.449325	4.358745	4.505675	4.364525	4.39731	4.28611	4.035255	4.46881	4.28913	4.26001	4.145425	4.33068	4.28094	4.409285	4.141535	4.239145	4.10665	4.24107	4.2684	4.206385	4.15687	4.27145	4.3477	4.27862	4.258785	4.113365	4.50331	4.18918	4.19701	4.23823	4.09609	4.0652	4.403545	4.265685	4.088085	4.378635	4.299875	4.188025	4.47529
LOC100288175	5.78982	5.46332	5.37379	5.57663	5.20236	5.76619	5.49569	5.64535	5.45989	5.45034	5.57897	5.53539	5.26021	5.41936	5.38501	5.643	5.11674	5.8078	5.26272	5.48626	5.43688	5.78982	5.02278	5.19906	5.30871	5.54738	5.58723	5.55726	5.36306	5.42635	5.62229	5.80691	5.99675	5.56317	5.86273	5.84823	5.42163	5.56262	5.64746	5.4959	5.65651	5.64233	5.5753	5.41378	5.45012	5.41751	5.58231	5.2175	5.90684
HTR1B	5.09618	4.29761	4.51416	4.27055	4.41666	4.51705	4.63454	4.41672	4.22142	4.20469	4.67153	4.29791	4.71731	4.37585	4.72304	4.40918	4.46649	4.49557	4.34367	4.28392	4.22142	4.3313	4.30539	4.38939	3.87663	4.53913	3.97077	4.37484	4.41008	4.16911	4.68999	3.99165	4.46115	4.47283	4.44973	4.36196	4.38293	4.65763	4.24425	4.29686	4.41343	4.23101	4.78673	4.42466	4.2697	4.17655	4.26298	4.42401	4.60485
CSNK1G2-AS1	6.28523	5.73905	6.01986	5.79658	5.19018	5.98958	5.7915	5.46395	5.41495	5.63983	6.08771	5.71929	5.78077	5.98197	6.05568	5.46914	5.27701	5.866	5.65898	5.4281	5.58908	5.65348	5.79729	5.76563	5.39878	6.04811	5.41436	5.67048	5.61606	5.58716	5.83551	5.53902	5.67781	5.66719	5.66186	5.7429	5.35155	5.83653	5.38643	5.69925	5.77988	5.25849	5.81346	5.30341	5.87411	5.55035	5.81039	5.58716	6.28958
FBXO34	8.44421	9.20301	9.00805	8.89989	9.17051	9.10259	8.74899	8.75442	8.79283	8.69728	9.14626	8.73417	8.67065	8.65062	8.95632	8.80522	8.92493	8.82069	8.69007	8.72365	9.04816	9.07176	9.3315	8.89241	9.15588	9.41943	8.97792	8.92923	8.8993	8.95105	8.50021	9.28353	9.3418	9.38632	9.1858	9.36014	9.04259	9.09799	8.96467	8.89632	8.70902	9.53476	8.8216	9.12834	8.8164	9.16132	8.91977	8.74968	9.44316
RGMB-AS1	4.53781	4.35037	4.14112	4.40598	4.20943	4.72299	4.51961	4.52706	4.23601	4.18073	4.40435	4.04423	4.27953	4.45679	4.35512	3.94956	4.46198	4.81241	4.38816	4.25118	4.13693	4.16438	4.26018	4.29756	4.19981	4.71682	4.30102	4.45454	4.0963	4.21122	4.32471	4.35822	4.20847	4.00411	4.27644	3.9064	4.08406	4.51923	4.1725	4.1136	4.54354	3.77598	4.40598	4.08557	4.14855	4.42161	4.19832	4.19806	4.5837
BMX	3.65372	3.61837	3.78108	3.62719	3.64439	3.70976	3.77904	3.66138	3.78966	3.33348	3.71516	3.52182	3.82741	3.42917	3.66766	3.5354	3.72769	3.87698	3.8052	3.51383	3.65671	3.54713	3.45276	3.63882	3.56438	3.55884	3.81129	3.55092	3.69318	3.39245	3.93067	3.57383	3.53101	3.55226	3.65537	3.72372	3.71899	3.49821	3.25618	3.78547	3.82453	3.28315	3.87724	3.67437	3.69464	3.58026	3.75135	3.55757	3.48134
C6orf15	6.59289	6.49101	6.48148	6.34163	6.10507	6.92915	6.75716	6.35859	6.01933	5.89585	6.73268	6.42105	6.44642	6.75092	6.68533	6.09164	6.00204	6.67627	6.06528	6.11288	6.12792	6.36049	6.24788	6.5883	6.18062	6.84481	6.53238	6.22284	6.29951	6.16138	6.66579	6.63057	6.20322	6.27081	6.53839	6.51362	6.13079	6.7283	6.27667	6.55731	6.31187	5.7136	6.51151	6.08421	5.78891	6.09494	6.52179	6.3166	6.79988
FBXO32	4.322795714	4.191537143	4.361957143	4.531362857	4.551184286	4.744164286	4.458837143	4.653167143	4.454158571	4.255608571	4.538172857	4.50658	4.323215714	4.437428571	4.370814286	4.353648571	4.405667143	4.198675714	4.133932857	4.200437143	4.235215714	4.875768571	4.160642857	4.446832857	4.391071429	4.276317143	4.535752857	4.336248571	4.210924286	4.398228571	4.28728	4.431612857	4.293894286	4.470085714	4.22505	4.239715714	4.263257143	4.476387143	4.321434286	4.378308571	4.942284286	4.911284286	4.482148571	4.799448571	4.354338571	4.276388571	4.547138571	4.355745714	4.435541429
FBXO33	7.938605	8.659785	8.31756	8.377625	8.15299	8.300835	7.743355	8.21926	8.04072	8.840805	8.37329	8.27735	8.17019	7.97652	8.171925	8.480035	8.521335	8.17524	8.18672	8.407965	8.44604	8.315205	8.293765	8.2458	8.135695	8.32089	8.28033	8.15329	8.29063	8.40409	8.653865	8.246145	8.332995	8.333195	8.479685	8.362375	8.20181	8.30949	8.46061	8.185695	8.060875	8.04186	8.034195	8.144285	8.26374	8.206585	8.461675	8.368595	8.282445
FBXO30	6.47182	7.84121	6.387115	6.88169	6.50181	6.462305	6.84857	6.681105	6.99974	7.436135	6.625855	6.795195	6.632805	6.751	6.868975	6.87531	6.938205	6.64971	6.41379	6.71132	6.654055	6.62121	6.880615	7.027065	6.83997	6.704655	6.73306	6.50754	6.838495	6.73779	6.573325	6.831905	6.6611	7.188275	6.67603	6.866295	6.645375	6.72343	6.963555	6.446695	7.03884	6.805965	6.463305	7.113555	6.78927	6.7154	6.67767	6.910675	6.82172
FAM90A1	5.10628	4.69235	4.83318	4.38537	4.467	5.2416	4.66867	4.99078	4.82817	4.51169	5.04369	4.5728	4.87366	4.67826	5.05472	5.08912	4.54886	4.91188	4.74448	4.88189	4.74023	4.68822	4.8434	4.59334	4.29808	4.91482	4.33257	4.86888	5.00168	4.77994	5.0414	4.21953	4.68835	4.48825	4.93382	4.57547	4.70508	4.98164	5.0138	4.64809	4.52754	4.82056	4.94973	4.60445	4.77638	4.84773	4.80927	5.09316	5.07707
FBXO31	6.401915	6.397765	6.81061	6.88459	6.67454	6.604475	6.49537	6.752625	6.598395	6.747115	6.601935	6.91008	6.265915	6.669685	6.308015	6.714475	6.81531	6.694435	6.756155	6.390735	6.8607	7.07076	6.73811	6.48098	6.76491	6.72223	6.98634	7.063895	6.59703	6.598525	6.742375	6.80983	6.777715	6.751575	6.53143	6.587065	6.51679	6.49381	6.9363	6.807665	6.704985	7.042925	6.69716	6.952195	6.5936	6.80469	6.987555	6.732665	7.058525
DRAP1	8.41284	7.46189	8.72979	8.42472	8.14488	7.35537	8.45267	7.97755	8.24444	7.74488	7.60789	8.64431	8.28381	8.85513	7.77918	8.01675	8.02513	8.14098	8.73782	8.4842	8.48623	8.211	8.56434	8.23471	9.35949	9.07428	9.15095	9.31688	8.32043	8.11226	8.26438	9.5216	8.70724	8.75393	8.51635	8.89811	9.40869	8.97731	9.40463	9.49544	8.82529	9.21642	8.82288	9.47618	8.8686	8.96393	9.24854	8.22095	8.89578
C6orf10	3.34439	3.3212	3.31485	3.03319	3.14535	3.25495	3.36886	3.32711	3.25668	3.1518	3.22013	3.31562	3.44804	3.22105	3.32544	3.09171	3.15463	3.29196	3.22199	3.36967	3.07774	3.12165	3.26354	3.22041	3.12442	3.17501	3.1339	2.99583	3.27466	3.28719	3.4471	3.06362	3.0329	3.13414	3.17986	3.36846	3.26985	3.22641	3.12642	3.17699	3.16246	3.17862	3.21162	3.14751	3.28504	3.23509	3.26798	3.15765	3.22121
LOC220077	5.514	4.7807	4.99128	4.99418	4.51846	5.148625	5.13163	5.326715	4.950625	5.03844	5.12297	5.23602	5.320435	4.976895	5.195695	5.396595	5.09498	5.26657	4.921565	4.95137	5.163755	5.052155	4.80911	4.927925	4.7547	4.762605	4.831005	4.93768	4.91022	5.1809	5.05069	4.86045	5.23076	5.02809	5.04068	4.993775	4.860265	4.81147	4.906525	4.97751	4.894935	4.82156	5.38491	4.88837	5.006445	5.23413	4.8931	5.154125	5.38134
CELP	5.93995	4.95473	5.28245	5.12125	5.03625	5.12801	5.42049	4.68928	4.87711	4.79395	4.84849	5.3294	4.75013	5.11301	5.6231	4.63455	4.78423	5.47924	5.29432	4.71313	5.30036	4.92198	5.128	5.15059	4.82785	5.62742	5.05705	5.11134	5.02233	4.84313	5.07334	5.46641	5.29739	5.33888	5.56098	5.29735	5.45625	5.79534	4.91216	5.29248	4.79343	4.56066	5.21301	5.21591	4.87279	5.40886	5.40283	5.2237	5.76172
MNAT1	6.15541	6.55395	6.25975	6.49087	5.82446	6.05577	6.37631	6.71329	6.44021	6.48389	6.07842	6.30024	6.09559	6.54809	6.45222	6.38438	6.47365	6.08408	5.91036	6.39947	6.27291	6.34227	6.71025	6.80926	6.57657	6.13169	7.05834	6.02766	6.46075	6.76534	6.78945	6.36651	6.86969	6.61504	5.85236	6.6953	6.55939	5.97864	6.47475	6.251	5.98545	7.14243	5.73614	6.46815	6.56295	6.35342	6.35967	6.18402	6.40672
PIWIL2	5.14065	4.791393333	4.8728	4.618196667	4.590073333	4.866263333	4.825936667	4.755086667	4.833663333	4.633856667	4.793946667	4.660463333	4.838143333	4.75796	4.74493	4.63696	4.664346667	4.835203333	4.685506667	4.64172	4.46273	4.67519	4.84595	4.7951	4.444793333	4.96681	4.611363333	4.638373333	4.498686667	4.57991	4.527613333	4.603563333	4.56506	4.47273	4.783313333	4.704146667	4.533036667	4.6762	4.69179	4.90669	4.623236667	4.34963	4.75987	4.801223333	4.602383333	4.622656667	4.745886667	4.580743333	4.792103333
KCNK5	4.42832	4.07536	4.28606	4.39056	4.4322	4.31697	4.24055	4.3084	4.35929	4.11066	4.40687	4.19997	4.36127	4.32733	4.1121	4.30167	4.00077	4.51347	4.14243	4.27321	4.36211	4.42172	4.85511	4.19201	4.44489	4.65459	4.24603	4.20312	4.14079	4.4674	4.3052	4.43506	4.48337	4.18408	4.27191	4.37491	4.41363	4.21042	4.25209	4.3908	4.46527	4.52601	4.34848	4.59456	4.19893	4.11249	4.49058	4.47311	4.76101
BCAR3	7.80112	7.7539	8.28493	8.99294	7.98638	7.65533	8.81945	8.79101	8.62573	8.66099	8.20757	8.76182	7.94404	8.26382	8.58074	8.39403	8.75773	7.9219	7.00657	7.7839	7.33768	9.10666	8.55493	8.34476	8.01689	8.47968	8.91063	8.17118	8.14208	8.19748	8.29099	8.61235	8.29708	7.72507	8.18804	8.44275	8.39004	7.88132	8.00229	8.15843	8.51467	8.76732	8.32102	8.1048	7.75341	8.43372	8.97239	8.22133	8.33502
PIWIL1	3.25678	3.67058	3.27994	3.27204	3.17498	3.49585	3.31154	3.29035	3.17807	3.3772	3.28943	3.2282	3.59768	3.31016	3.26488	3.35736	3.29078	3.31773	3.48697	3.42676	3.36253	3.59264	3.42878	3.40948	3.49966	3.66689	3.67715	3.63723	3.43824	3.29454	3.5426	3.5573	3.75574	3.66975	3.48339	3.71059	3.66534	3.4306	3.61059	3.70263	3.54277	3.46592	3.359	3.60359	3.37251	3.34336	3.68053	3.45575	3.60117
KCNK6	7.07375	7.02023	7.90464	7.64052	8.55106	7.77796	7.06033	6.64564	7.27869	7.04842	6.55056	7.29179	6.85639	7.34379	7.42054	7.14664	7.40285	7.12795	7.72102	7.96569	7.38213	7.19799	6.82008	7.24297	7.42482	7.03577	7.11826	7.58326	7.66591	7.68966	7.34721	7.35352	6.90969	6.96675	6.69597	7.19285	7.61366	7.25454	7.37021	7.25325	7.06352	7.51814	7.16872	7.41816	7.6315	7.48038	7.31098	7.34226	7.49301
KCNK7	5.36734	5.115273333	5.495763333	5.027746667	4.987063333	5.331596667	5.299516667	5.329773333	5.119393333	4.914793333	5.321956667	5.20183	5.132323333	5.25416	5.263873333	5.21668	5.146856667	5.252996667	5.24006	5.26996	5.33359	5.340696667	5.308763333	5.154906667	5.177373333	5.630756667	5.25991	5.46346	5.07621	5.134323333	5.226813333	5.507506667	5.25573	5.307976667	5.44019	5.047806667	5.512786667	5.377726667	5.404186667	5.604116667	5.141833333	5.173853333	5.231236667	5.114723333	5.097013333	5.218903333	5.30549	5.26166	5.401356667
ALAS2	4.875855	4.63734	4.882745	4.556455	4.777805	4.951185	4.808205	4.9298	4.76075	4.624935	5.0565	4.80148	4.906915	4.7353	4.8238	4.966955	4.67035	4.98078	4.91219	4.83743	4.75601	4.78305	4.558	4.797	4.736685	4.850885	4.82983	4.582345	4.672265	4.78174	4.49047	4.63612	4.90407	4.52109	4.67084	4.68371	4.730815	4.81748	4.763655	4.71965	4.7616	4.569165	5.009665	4.639615	4.84066	4.552975	4.744685	4.9106	4.802755
PIWIL4	4.64912	5.90006	5.77499	6.69218	6.20284	5.87293	5.78521	6.21194	6.05416	6.15383	5.44278	6.32216	6.26673	6.02206	4.97382	6.30372	6.31864	5.32388	6.9032	5.49085	5.2262	6.45015	5.14403	5.94761	5.83531	5.51121	6.33764	6.29856	6.11215	6.47334	5.81519	5.51236	5.72571	6.26531	5.43852	5.8427	5.09313	5.35165	5.93031	5.84302	5.26568	6.70725	6.20674	5.70221	6.12533	5.71325	5.83299	6.21865	5.01878
BCAR4	4.40664	4.11051	4.39999	4.25465	4.3166	4.5229	4.4411	4.22809	4.15513	4.30625	4.42551	4.58308	4.36864	4.23673	4.33791	4.43602	4.26351	4.02218	4.26038	4.63452	4.27458	4.19152	3.99637	4.65525	4.54996	3.97511	4.24269	4.20822	4.12335	4.65455	4.205	4.1845	3.98778	4.04248	4.08622	4.01583	4.28132	4.29966	4.2759	4.11409	4.4648	3.8519	4.53799	4.46301	4.26164	4.59478	4.18518	4.26116	4.25692
ALAS1	12.0466	11.8134	12.8291	12.4283	11.7684	10.1959	12.251	12.4129	12.2629	11.7955	11.6962	12.1406	12.391	12.1697	11.6415	12.5517	12.4252	12.0899	11.8109	11.9896	11.773	12.3312	12.1931	12.1828	11.9937	12.0842	11.9003	12.1737	12.1016	12.3227	12.5486	12.5157	12.2901	11.9033	12.3838	12.5056	12.0506	11.8977	12.5379	12.4387	11.7535	11.416	12.4745	12.442	12.3782	12.2796	11.8597	12.5841	12.3679
LOC284933	5.74301	5.34155	5.32981	5.34487	5.23028	4.70215	5.21378	5.32396	5.48185	5.19028	5.54989	5.46064	5.35894	5.32024	5.44542	5.36339	5.04396	6.21071	5.2951	5.63029	5.0618	5.09795	5.5291	5.33477	5.15377	5.39535	5.38172	5.11056	4.97552	5.07004	5.26713	4.96757	5.17749	5.12244	5.27498	5.42601	4.8161	5.15492	4.78846	5.13793	5.6327	4.74003	5.25401	5.04117	5.26774	5.24198	5.0778	5.28666	5.3565
ONECUT2	4.28797	4.040476	4.144914	4.129834	4.162338	4.210102	4.188128	4.07509	4.073144	3.847092	4.312264	4.099924	4.186286	4.140172	4.067858	4.024724	4.055756	4.148362	4.071556	4.21451	3.997816	4.007884	4.059678	4.005582	4.107396	4.16378	4.12541	3.945738	4.007012	3.99637	3.947752	3.977548	4.185366	4.060144	4.17822	4.043716	3.969326	4.215018	3.967504	4.05232	3.975012	3.766438	4.08737	4.0133	4.00516	3.927116	4.082702	3.96888	4.249432
KCNK9	4.721395	4.626215	4.782145	4.617165	4.3373	4.588215	4.656685	4.55149	4.71074	4.23252	4.874335	4.62756	4.781465	4.65729	4.65851	4.58018	4.282815	4.82419	4.56656	4.646665	4.57905	4.164515	4.54845	4.55805	4.42685	4.816235	4.67153	4.52477	4.61892	4.586135	4.641135	4.534525	4.418735	4.54535	4.4814	4.55123	4.601025	4.798675	4.400155	4.26423	5.065705	4.186885	4.912025	4.42921	4.32526	4.539635	4.64708	4.52646	4.797385
ONECUT3	5.35501	4.77405	4.85719	4.88347	4.32827	4.53303	4.95303	4.59321	5.16769	4.84703	5.28991	5.01864	4.76006	4.59864	5.00328	4.71357	4.47819	4.97813	4.99804	4.72036	4.77026	4.93938	5.47098	4.66673	4.69746	4.72838	4.6333	5.12206	4.78059	4.83395	4.89492	5.30555	5.50596	5.19463	5.11951	5.02176	4.98918	4.91254	4.89256	4.91633	4.87003	4.89428	5.00469	4.91475	4.7608	4.83414	4.75949	4.85886	4.77538
LRRC37BP1	4.36328	4.2691	4.76853	4.2002	4.55815	4.37455	4.51462	4.45632	4.05322	4.13834	4.85854	4.48602	4.46865	4.65606	4.74689	4.43927	4.38072	4.60406	4.48228	4.19486	4.63776	4.36619	4.18237	4.48688	4.52223	4.62877	4.3196	4.59491	4.23608	4.61125	4.90214	4.2304	4.40343	4.2592	4.27552	4.28871	4.60319	4.4409	4.14566	4.37643	4.57323	4.15765	4.59838	4.05175	4.71623	4.29582	4.50766	4.42594	4.45157
ONECUT1	4.0178	4.18184	3.75727	3.95394	4.03511	4.24313	4.01747	4.27486	4.30001	3.76305	4.23957	4.00856	4.1223	3.91708	4.31313	4.16384	4.01587	3.93678	3.95582	3.94743	3.92402	4.1212	3.87429	4.09394	3.78857	3.76246	3.79389	3.85624	4.13208	3.96643	3.86214	3.92226	3.83482	4.00991	4.18759	4.28421	3.79571	4.0659	3.87308	3.96784	3.89207	3.60431	3.96847	3.81222	4.01988	3.75658	3.9097	4.03907	3.95023
LOC284930	4.00891	4.07091	4.16062	4.09713	4.08273	4.39316	4.08971	4.18949	4.03021	3.91136	4.88196	4.06456	4.00394	4.1755	4.23405	4.1616	3.86873	3.92692	4.17692	4.27673	3.93505	3.96768	4.0113	4.21624	4.03624	4.23487	3.80066	4.14897	4.02631	4.33303	4.33676	4.115	3.89292	4.09739	4.16537	4.08007	3.94622	4.11391	3.80142	4.03266	4.07083	3.74661	4.21487	3.47985	4.0394	3.9857	4.15196	4.02097	4.07806
HTR2B	3.67291	3.71821	4.294	3.96814	3.71756	3.82904	3.66947	4.07631	4.43112	3.54749	3.56544	4.30619	4.12193	4.19996	3.75416	4.04647	3.91365	4.02562	3.78218	3.92723	3.74094	3.8524	3.9461	4.02067	3.91965	3.73435	3.56122	3.49267	3.88415	4.33281	3.78919	3.70224	3.80823	4.33488	3.86183	3.83759	3.52637	3.60417	3.89987	3.79516	4.12648	3.60431	3.70117	5.57942	3.76925	3.61389	3.68034	3.77398	3.64209
PPWD1	5.766595	6.425675	5.66689	5.935745	6.044325	5.90516	5.698455	6.211405	5.998195	6.53374	6.139985	5.78177	6.164285	5.82726	6.022525	6.053905	6.062035	5.92516	6.36655	5.80279	5.946205	5.820155	6.220145	6.000085	5.81969	5.96101	5.95238	5.5918	6.09265	6.06171	6.020155	5.971685	6.45328	6.130385	6.110865	5.91702	6.02257	5.78282	5.887555	5.944835	5.85484	6.098415	5.65874	5.99715	6.031015	5.71048	5.74697	6.05405	5.93264
HTR2C	3.34613	3.4529	3.19278	3.19939	3.202375	3.436115	3.340655	3.638775	3.373595	3.29052	3.61714	3.4007	3.47763	3.21692	3.272555	3.57354	3.35578	3.324535	3.267295	3.48749	3.344615	3.379805	3.413335	3.467255	3.472115	3.38222	3.22042	3.441905	3.413315	3.44355	3.51156	3.33157	3.343155	3.244615	3.33337	3.35949	3.347785	3.335245	3.322155	3.438035	3.574385	3.27427	3.275015	3.456995	3.227085	3.314055	3.32972	3.34986	3.530055
NENF	6.77622	7.004933333	7.142433333	6.886595	6.964225	7.286743333	6.804373333	6.769826667	6.513753333	6.750531667	7.069786667	6.807998333	6.774895	6.805173333	6.707446667	6.955388333	6.842881667	6.981308333	6.654318333	6.752828333	6.831613333	7.10307	6.491271667	6.70069	7.000171667	6.988425	7.162401667	6.956126667	6.788311667	6.933228333	7.034191667	6.979173333	6.809653333	6.932086667	6.982341667	6.862898333	6.85502	6.77895	6.879291667	7.046575	6.965143333	6.97326	6.911953333	6.850305	6.642093333	6.815866667	7.009343333	6.658761667	7.186223333
HTR2A	3.914573333	3.85962	3.901826667	3.87935	3.807076667	3.87802	3.94855	3.990956667	4.206696667	3.699733333	4.06377	3.7898	3.870743333	3.847246667	4.03232	3.901423333	3.762053333	3.948956667	3.926213333	3.785933333	3.79381	3.801966667	3.75572	3.68553	3.73429	3.759723333	3.815676667	3.899656667	4.20674	4.12495	3.887443333	3.716763333	3.724606667	3.86958	3.666183333	3.78815	3.665596667	3.674693333	3.859906667	3.713013333	3.835163333	3.83089	3.884443333	3.776826667	3.801466667	3.86661	4.148563333	3.678236667	3.716416667
TNFSF13B	11.45165	11.75555	10.53205	11.7834	11.3723	10.53485	11.5164	11.3783	11.1262	11.3143	11.2909	11.16885	11.80985	11.6854	11.34605	11.82205	11.1029	11.49085	10.50515	10.4837	10.7395	10.9032	11.5362	11.65595	11.22015	11.1929	10.7064	10.94875	11.64095	10.8462	12.1239	10.84785	11.4559	11.14955	10.6425	11.1409	10.9896	10.8641	10.82875	10.98355	10.06873	11.0561	10.62735	11.6623	11.55515	10.6517	10.8094	11.75305	11.1857
LOC102724975	4.4244	4.33031	4.28307	4.06171	4.52281	4.64579	4.02095	4.12243	4.16352	4.26375	4.40188	4.32743	4.07442	4.37283	4.06463	4.1889	4.40796	4.55363	4.17463	4.32282	4.33053	4.44303	4.54006	4.05522	4.25972	4.69393	4.5311	4.37467	4.24594	4.23243	4.40144	4.40227	4.94349	4.15111	4.80236	4.12806	4.35633	4.51074	5.05002	4.89573	4.48551	4.41434	4.39032	5.03858	4.13429	4.34488	4.43911	4.27415	4.56718
BOC	5.936753333	5.40641	5.642753333	5.545656667	5.4497	5.96474	5.516906667	5.792056667	5.48438	5.445513333	6.027273333	5.735623333	5.87036	5.52061	5.581616667	5.698396667	5.556053333	5.772446667	5.482966667	5.48641	5.59823	5.488706667	5.466616667	5.474323333	5.309963333	5.59495	5.417603333	5.495296667	5.46075	5.432013333	5.696733333	5.69102	5.714463333	5.50698	5.762303333	5.53351	5.756773333	5.4527	5.533283333	5.383943333	5.588306667	5.105246667	5.71312	5.408216667	5.461036667	5.51583	5.538643333	5.631976667	5.83634
LOC102723645	3.73132	3.68522	3.77746	3.74214	3.55334	4.16524	3.8428	3.88236	3.87569	3.74948	3.68868	3.7141	3.79696	3.79216	3.78823	3.5536	3.67474	3.66719	3.85229	3.68892	3.6221	3.53439	3.57834	3.61628	3.57948	3.89231	3.56909	3.63832	3.59128	3.54191	3.63692	3.57592	3.8225	3.66147	3.74348	3.69063	3.52429	3.50579	3.56149	3.48891	3.52205	3.50483	3.8275	3.73974	3.67575	3.75025	3.85214	3.71957	4.24466
SPDL1	5.9497	7.03831	6.84434	6.50709	6.65412	6.22321	6.72656	6.35473	6.93482	7.27134	5.99277	6.3056	6.34724	6.52042	6.0106	6.47084	6.69471	6.66666	6.39581	6.35884	7.53861	6.05597	6.47003	6.87794	6.67327	6.29008	6.53999	6.35215	6.84638	6.51275	6.40307	6.16462	6.44989	6.52326	6.49659	6.51275	6.65124	6.69783	5.79863	6.42301	6.65622	6.76049	6.1759	6.53163	6.95678	6.68244	6.44795	6.52614	6.27227
NEO1	4.194816667	4.674996667	4.50741	4.362316667	4.479686667	4.683486667	4.435853333	4.24801	4.313396667	4.317026667	4.718076667	4.30178	4.402986667	4.33817	4.39374	4.17637	4.332193333	4.372493333	4.175423333	4.476483333	4.228053333	4.300613333	4.712103333	4.203883333	4.43358	4.762433333	4.65307	4.590136667	4.49545	4.277463333	4.1621	4.305226667	4.819706667	4.382453333	4.356556667	4.243366667	4.435773333	5.051143333	4.520366667	4.337273333	4.520456667	4.715826667	4.779546667	4.540356667	4.388533333	4.255006667	4.501676667	5.3791	4.60669
DQ581328	4.26257	4.14162	3.94996	3.95631	4.11541	4.41607	4.05622	4.33187	4.1831	3.84035	4.2237	4.11842	3.9126	4.48279	4.41559	4.03556	3.7816	4.07722	4.2667	4.24554	4.00132	4.34747	3.85239	4.15046	4.29559	4.0637	4.13328	4.12148	4.23162	4.10905	4.19406	3.85879	4.21534	3.98333	3.97508	3.9372	4.17779	4.17614	4.07548	4.09207	4.27618	3.77185	3.91853	4.12733	4.08512	4.20988	4.22144	3.91498	4.03685
RP3-497J21.1	4.19253	3.98112	4.16494	3.74408	3.68408	3.95842	4.07292	4.08237	4.08099	3.97448	3.8018	4.09317	3.98875	3.97341	3.99595	4.14442	3.85361	3.79161	4.06713	3.64759	3.89954	3.79215	4.00371	4.00686	3.7998	3.79915	3.7886	3.91857	3.97294	3.73587	4.30487	4.01406	4.21738	3.70507	3.85877	4.21694	3.87583	3.93257	3.92774	3.91495	4.26375	3.982	4.04474	4.06401	4.0328	3.894	3.81709	3.85598	4.03435
BCAS2	9.30008	9.66457	9.46267	9.90745	9.60881	9.75153	9.84835	9.83329	9.95495	9.83554	9.52935	9.58779	9.31917	9.73492	9.34708	9.69326	9.50039	9.50213	9.728	9.1265	9.22053	9.48366	9.34801	9.66675	9.45912	9.50119	9.54103	9.1468	9.82212	9.68271	9.5872	9.70457	9.45668	9.84897	9.29647	9.74223	9.31476	9.36238	9.2514	9.42326	10.5671	9.58505	9.47177	9.47908	9.58031	9.25161	9.50676	9.30333	9.65706
BCAS1	5.57228	5.64234	5.03053	5.34299	5.27035	5.60684	5.35146	5.27679	5.42122	5.35885	5.51976	5.5226	5.37668	5.2659	5.30074	5.27526	5.49552	5.33036	5.59648	5.44758	5.37877	5.47089	5.17194	5.36838	5.60115	5.93235	5.4465	5.65952	5.23339	5.24289	5.61704	5.59305	5.42429	5.20966	5.66291	5.41739	5.62728	5.36381	5.80145	5.79688	5.26382	5.22914	5.2848	5.59875	5.26504	5.41946	5.44109	5.29349	5.59696
MBL2	3.491	3.26527	3.50019	3.41866	3.34552	3.67789	3.43642	3.34409	3.55532	3.41537	3.50538	3.56239	3.47848	3.4668	3.60888	3.58484	3.2771	3.73744	3.5058	3.57064	3.4462	3.39854	3.27886	3.36289	3.29013	3.34409	3.45027	3.42915	3.42049	3.46768	3.76499	3.22195	3.387	3.57585	3.31529	3.11922	3.16595	3.2737	3.34354	3.41121	3.48904	3.2969	3.40208	3.37638	3.3441	3.516	3.29583	3.4665	3.38674
BOK	5.79603	4.88152	5.3799	5.61412	5.85761	5.63041	5.62643	5.09575	5.13014	5.12313	4.79994	5.06135	4.91272	5.23418	5.30926	5.06516	5.73869	5.92879	5.57783	5.45504	5.80443	6.33009	5.11945	5.23485	5.94944	5.38367	6.31132	5.95441	5.32448	5.64871	5.62168	5.62902	5.568	5.56145	5.05585	4.91516	6.17563	6.1449	6.0745	6.16788	5.63337	5.72224	6.0196	6.29008	5.64842	5.72777	6.43769	5.92905	5.89944
LOC100505727	4.435455	4.29727	4.17968	4.428865	4.402255	4.968005	4.36014	4.532125	4.32296	4.013775	4.208955	4.629235	4.183605	5.296205	4.424015	5.02313	4.4602	4.673875	4.73114	4.34117	4.410655	4.296715	4.722335	4.72471	4.08786	4.472955	4.331505	4.36985	4.490975	4.85916	4.47317	4.616025	4.79594	4.485615	4.42626	5.282365	4.639945	4.438995	4.15427	4.335395	4.80644	4.203145	5.05331	4.27953	4.724585	4.579785	4.985625	4.60662	4.13903
BCAS4	4.9004	4.462226	4.50705	4.422322	4.54916	4.84831	4.478068	4.42001	4.483396	4.479064	4.780412	4.55115	4.54433	4.4744	4.600468	4.410538	4.54599	4.904426	4.455138	4.31517	4.500378	4.48199	4.493794	4.47257	4.548084	4.671722	4.575396	4.507336	4.463546	4.396146	4.59407	4.755946	4.716662	4.49119	4.545862	4.667538	4.558354	4.650256	4.517338	4.506294	4.546466	4.374698	4.532482	4.425484	4.420392	4.626904	4.62514	4.580632	4.858756
SLC36A1	7.536635	7.7952	7.654495	7.621795	7.354475	7.10052	6.78376	7.217985	7.82537	7.9029	7.57815	7.83793	7.543425	7.366965	7.788425	7.8814	7.63807	7.818465	7.203705	7.89951	8.08814	7.429915	7.161915	7.379185	7.915765	7.60327	7.791145	7.58825	7.822965	8.045235	7.68966	7.058105	7.152855	7.46461	7.503115	7.651945	8.232485	7.814895	8.04901	7.613175	7.386555	6.90935	7.440495	7.656395	7.441525	7.70116	7.51036	7.230945	7.374835
BCAS3	5.73963	5.60497	5.48705	5.84023	6.15516	5.95491	5.9119	6.0045	6.04918	5.66863	6.16087	5.90119	5.66348	6.24067	6.0521	5.3348	5.78613	5.63847	5.92335	5.98079	6.01848	5.77935	5.75517	6.18966	6.4143	6.45556	6.19739	6.32246	5.95105	5.62239	5.86803	5.89759	6.18614	5.53689	6.24852	5.47854	6.24734	6.15873	6.68028	5.86125	5.67304	7.07707	5.7816	6.40222	6.10239	6.07649	6.22644	6.60173	6.19955
PIANP	5.528245	4.991785	5.124965	4.687585	4.802585	5.35869	4.96863	4.94201	4.425865	4.69633	5.27795	4.8758	4.68331	4.822965	4.89215	4.857775	4.71215	5.12588	4.79921	4.834635	4.61946	5.01405	4.955125	4.91593	4.663145	4.94904	4.89837	5.0108	4.940505	4.73869	5.003945	5.018645	4.90669	4.942215	4.98215	4.7251	5.085985	4.77141	4.80023	4.95939	5.08602	4.712785	5.18775	4.658755	4.69214	4.91014	4.93636	4.876	5.323465
VPS13C	6.521995	6.8917525	6.0569975	6.8581025	6.9302825	6.55734	6.6152425	6.758975	6.565045	7.24089	6.6083325	6.6051575	6.52805	6.57288	7.1219975	6.8359	6.8023075	6.8538125	6.660235	6.7541825	6.5888275	6.357235	6.6200725	6.6854725	6.3559925	6.11652	6.5601525	5.881165	6.72008	6.7074325	6.84207	6.04721	6.5622125	6.59423	6.37543	6.39984	6.7133925	6.468705	6.4133825	6.08229	6.0290475	6.466295	6.1450125	6.230435	6.743765	6.38353	6.0024425	6.917545	6.5935725
VPS13D	6.051774	6.366336	6.101248	6.481898	6.243206	6.031136	6.041364	6.344754	6.363764	6.551326	6.275132	6.390336	6.35645	6.261124	6.237498	6.375508	6.300434	6.427632	6.16402	6.203844	6.337482	6.291618	6.359328	6.205614	6.212554	6.224626	6.340212	6.177058	6.293846	6.411882	6.128236	6.240866	6.480284	6.363744	6.371026	6.233064	6.099088	6.267368	6.341956	6.259908	6.347186	6.287092	6.281032	6.525324	6.467562	6.193268	6.277696	6.317892	6.13739
DHPS	8.08611	7.493533333	8.57454	8.19856	8.08877	7.907886667	8.029886667	7.82577	8.178536667	7.426943333	7.44644	8.35354	7.91923	8.40604	7.391543333	7.820886667	8.280463333	7.935003333	8.394453333	7.967833333	8.356643333	8.301166667	8.28399	7.725016667	8.561283333	8.62857	8.63968	8.770543333	7.886783333	8.021423333	7.677573333	8.2442	8.426976667	8.097783333	8.509883333	8.30473	8.643253333	8.070306667	8.70671	8.69753	8.326416667	9.192093333	8.002386667	8.62634	8.181606667	8.4733	8.828546667	8.183556667	8.28685
HTR3C	4.42951	4.15257	4.22857	4.22619	4.31845	4.34644	4.26842	4.04969	4.22712	3.88142	4.82994	4.20371	4.20961	4.27403	4.47061	4.26596	4.22965	4.52644	4.19825	4.14172	4.33325	4.06297	4.03525	4.42204	4.07998	4.24266	4.00033	4.11127	4.3933	4.22664	4.45382	4.42345	4.06014	3.92219	4.68556	4.36678	4.12514	4.30938	4.09364	4.13274	4.14071	4.17	4.30295	4.01067	4.16859	4.21072	4.22353	4.1518	4.52606
VPS13A	5.110751667	6.15205	5.099006667	5.57441	5.821303333	5.692963333	5.405536667	5.685295	5.449506667	5.77534	5.52314	5.56347	5.518016667	5.679186667	5.777488333	5.629095	6.041065	5.403186667	5.445045	5.809986667	5.44209	5.549673333	5.28374	5.520898333	5.4707	5.287628333	5.645116667	5.12042	5.579611667	5.49543	5.561608333	5.250841667	5.270498333	5.518521667	5.321615	5.516435	5.382268333	5.734375	5.45486	5.395793333	5.503575	6.001151667	5.508525	5.522925	5.723538333	5.469445	5.568746667	5.901288333	5.382111667
VPS13B	5.8171	5.8732125	5.444495	5.840875	5.7770975	5.6649025	5.959905	6.6081375	6.0386525	6.97025	5.735595	5.90375	6.782725	6.03524	6.11304	6.7527175	6.4813375	5.836625	6.1655975	6.4326325	6.2652875	6.29308	6.51812	6.340165	6.2024975	6.0707275	6.5023225	5.7777675	6.1941325	6.1758	5.82767	5.7507825	6.64927	6.5642825	6.3778275	6.8323225	6.3625625	6.195525	6.249085	6.001115	6.1998375	6.2162925	5.7778425	6.2101725	5.9719275	6.002485	5.7640075	6.11459	6.00635
HTR3A	5.039575	4.546755	4.69526	4.72214	4.496625	4.885665	4.76303	4.66945	4.636995	4.510055	4.757375	4.87464	4.863115	4.631755	4.49644	4.600065	4.594855	4.671705	4.60792	4.74902	4.608925	4.436	4.495675	4.6751	4.591655	4.565435	4.302605	4.64926	4.548415	4.557655	4.58007	4.542025	4.46976	4.4259	4.809515	4.49316	4.475715	4.45935	4.40268	4.494665	4.8086	4.19401	4.644295	4.217685	4.84424	4.56664	4.74695	4.65359	4.6914
HTR3B	4.13108	4.0386	3.77203	3.59768	3.50758	4.09169	3.88829	4.1081	3.82094	3.72423	4.3685	3.56566	3.88437	3.863	3.98011	3.7159	3.58838	4.07683	3.83959	3.76483	3.90539	3.96465	3.90049	3.97738	3.96231	4.07048	3.9441	3.56955	3.76471	3.84052	3.72077	4.28274	3.83358	4.03608	3.9172	3.86255	3.56634	4.01319	3.50428	3.88403	3.82	3.31999	3.80211	3.47553	3.6869	3.66973	3.73628	3.6768	4.2362
RABGGTB	9.73809	10.1961	9.47829	9.76318	10.3109	10.2908	9.44065	10.189	10.1619	10.202	9.9757	10.134	10.1283	9.97042	9.58332	10.4867	10.1788	10.1794	10.2853	9.88964	9.94439	10.2069	10.4541	10.3092	9.96829	10.2329	10.3198	9.75705	10.0625	10.3234	9.50456	10.2273	10.4796	10.3659	10.4726	10.3388	10.2456	9.94924	10.071	10.3949	10.4872	10.7584	10.5352	10.028	9.93843	9.86075	10.3682	9.61109	9.97332
RABGGTA	8.66891	7.82083	8.65656	8.53347	8.76328	7.23857	9.12108	8.76251	8.81468	8.14943	7.90438	9.22845	8.35874	8.79293	8.41808	8.52726	8.95383	8.60578	9.04059	8.89956	8.91217	9.12597	8.41871	8.53607	8.85116	8.83611	9.26746	9.19693	8.61053	8.86457	8.20734	8.70571	8.57203	8.65917	8.75714	8.66813	9.19521	8.80571	9.3958	9.27435	8.35098	8.83228	8.48402	9.28634	8.68576	9.07657	8.96234	9.24977	8.53225
NEMF	8.7841225	8.8888	7.8125275	8.358725	8.3718075	7.98264	8.3770825	8.62795	8.550995	9.0736325	8.27476	8.4473575	8.534465	8.4056925	8.70342	8.85942	8.64153	8.679455	8.763075	8.5894025	8.2842025	7.783985	8.914225	8.8634525	8.283445	8.146725	8.0629475	7.9144375	8.9078575	8.37304	8.67686	8.43849	8.82813	8.6911125	8.54429	8.6523475	8.786065	8.3615725	7.789775	8.3752525	8.499495	8.069205	8.0301	8.136375	8.761455	8.2484075	8.170145	8.369165	8.222885
C1D	10.1672	10.369	9.93096	10.201	9.92107	9.38566	10.0336	10.0259	9.94857	10.2606	9.19206	10.0529	10.168	10.1922	10.2947	10.056	10.1972	10.062	10.0556	10.0174	9.12688	9.99179	9.21913	10.3079	9.70534	9.36613	9.16658	9.67503	9.98415	10.0714	10.0413	9.82692	8.88281	10.1684	9.82443	10.0188	9.73384	9.80956	9.42905	9.76396	10.0385	9.31385	9.94577	9.20158	10.0646	9.83502	9.6342	10.1262	9.72757
LOC257396	3.64655	3.97007	3.85293	3.66691	3.42537	3.67789	3.55042	3.66829	3.53631	3.87864	3.49517	3.90193	4.17299	3.69309	3.77168	4.01841	3.92932	3.49864	3.50378	3.6556	3.6222	3.50382	3.54062	3.68702	3.99202	3.66761	3.575	3.36948	3.84456	3.92943	3.5864	3.63559	3.54685	3.51247	3.33731	3.75451	3.33437	3.64899	3.63182	3.42966	3.62961	4.20042	3.63545	3.48128	3.66064	3.54688	3.58277	3.78751	3.36902
BCAT1	10.10896	10.0781175	10.0227975	10.2275175	9.9109275	10.277565	9.7983275	9.9237975	10.8972775	10.38006	10.4569525	10.62012	10.207495	9.9471075	9.530775	10.54089	10.08397	10.28134	10.8194825	9.1255475	10.0811475	10.8704775	9.338865	9.703855	10.3555875	9.997585	10.91995	10.2442675	10.7896125	10.44123	10.2666	10.198595	9.3546625	9.31344	9.3764825	9.6861425	9.285845	9.6716875	9.59023	9.5488225	10.517	10.2273825	10.5455925	10.22978	10.52503	9.4929325	10.6185025	9.000335	9.5228925
BCAT2	6.976845	5.70492	6.355465	6.38938	6.365445	6.339375	6.19609	6.45108	6.11265	6.401225	5.84747	6.484895	6.28144	6.215885	6.09468	6.4155	6.168395	6.30969	6.308285	6.2531	6.41329	6.43947	6.26306	6.18232	6.591695	6.57277	6.543265	6.55271	6.218875	6.042125	6.421895	6.61987	6.56476	6.514635	6.90677	6.614865	6.73742	6.485355	6.421215	6.349055	6.203115	6.42196	6.28912	6.439725	6.394245	6.431595	6.298465	6.18314	6.904915
LOC653160	5.58515	5.30411	5.56046	5.20911	5.04262	5.42393	5.80211	5.73213	5.14545	5.3831	6.27839	5.73495	5.91165	5.54706	5.53607	5.87327	5.53195	5.55952	5.32408	5.61485	5.69483	5.63941	5.4815	5.678	5.76106	5.84257	5.38384	5.62574	5.60684	5.78296	5.60308	5.25413	5.51768	5.58642	5.62977	5.57979	5.755	5.54041	5.81797	5.65632	5.50542	5.43609	6.04795	5.75502	5.72443	5.60589	5.75732	5.61454	5.37793
C1S	5.061885	5.635745	5.790655	6.140475	5.24168	4.89897	9.217965	5.52204	6.103295	5.947405	6.437665	7.12748	6.959625	6.0005	5.29607	6.253265	5.28054	6.113525	6.154965	5.405375	6.71479	6.961375	8.39161	5.444495	5.832645	7.21112	7.538415	6.178455	6.00859	5.37524	5.640945	4.944235	8.54495	7.54213	7.213255	5.95762	6.161155	5.616315	8.068185	7.061005	5.207215	5.51956	7.042285	9.30481	6.148015	6.82058	5.78337	9.619045	5.54099
C1R	5.49138	4.99201	5.19147	5.524	5.28373	5.44345	6.66137	4.74512	5.31736	5.23055	5.78182	6.04649	5.20024	5.51219	5.14121	4.96757	5.43616	5.42918	5.04906	5.05791	5.69081	5.65615	6.0335	4.98211	5.60797	5.61713	6.25112	5.64361	5.20421	5.10209	5.26017	5.50209	5.99079	5.96189	5.9822	5.23486	6.00988	5.36634	6.86605	5.58421	5.58269	5.64434	5.75928	6.63765	6.97422	5.71098	5.535	7.21404	5.3537
LRTM2	6.06846	5.24976	5.25473	5.29685	5.01821	5.52687	5.43499	5.54281	5.26418	5.09152	5.54123	5.44196	5.29844	5.22385	5.30754	5.10929	4.84583	5.603	5.28433	4.79791	4.9782	5.15643	5.02793	5.07674	4.98411	5.1119	5.16601	5.28985	5.21612	5.1435	5.05202	5.89606	5.90689	5.69455	5.65513	5.21619	5.15416	4.75344	4.8586	5.26099	5.06481	4.7496	5.29593	5.17585	4.98546	5.25674	5.09998	5.15151	6.31611
LRTM1	4.21044	4.01684	4.115885	3.825275	3.845	3.901885	3.962505	3.968795	3.912935	3.826245	4.14134	4.15244	4.00085	3.97621	4.05794	3.91849	3.81705	4.013745	3.97353	4.034795	3.947895	3.873875	3.995605	3.984845	4.166355	4.247725	3.89138	3.81245	3.933015	3.957305	3.871705	3.719485	3.842765	3.913865	3.98826	3.832705	4.031835	4.09985	3.817925	4.04047	3.92063	3.817215	4.034845	3.882305	3.916645	4.02315	4.12607	3.93423	4.086435
LENG9	4.80232	4.19187	4.51145	4.63125	4.45482	4.61619	4.37691	4.78146	4.72512	4.2217	5.06883	4.58528	4.68321	4.55271	4.71838	4.57697	4.74693	4.95926	4.79094	4.40263	4.5125	4.69234	4.25029	4.37506	4.12049	4.11762	4.3385	4.57255	4.59308	4.46268	4.66323	4.43605	4.18044	4.58901	4.37985	4.4155	4.32334	4.18635	4.26347	4.13273	4.36169	4.28146	4.52759	4.33797	4.36903	4.6744	4.09872	4.51249	4.64579
LOC284950	3.39065	3.19487	3.2411	3.34109	3.45178	3.40068	3.34724	3.90646	3.13267	3.53982	3.59695	3.46619	3.36381	3.29712	3.26216	3.45095	3.45302	3.16497	3.40846	3.37771	3.56696	3.34595	3.17481	3.23299	3.35559	3.43034	3.39268	3.33424	3.39576	3.25327	3.40875	3.34674	3.23121	3.2771	3.27922	3.09915	3.51695	3.28848	3.45963	3.37708	3.45568	3.67816	3.33445	3.32096	3.2912	3.50455	3.36355	3.49093	3.18656
LOC102723661	4.32861	4.43096	4.45415	4.51554	4.66077	5.10922	4.49829	4.49514	4.24903	4.22277	4.79862	4.28388	4.58819	4.65658	4.85291	4.35405	4.20002	4.77178	4.4372	4.50209	4.31251	4.2585	4.11387	4.22733	4.26593	4.27333	3.79855	4.20494	4.66828	4.4843	4.59199	4.08723	3.89333	4.29052	4.31737	4.1769	3.979	4.34882	4.0446	4.35878	4.38511	4.28761	4.45488	3.88283	4.41515	4.37889	4.33874	4.28572	4.1677
LENG8	6.27939	6.31409	6.77994	6.5762	6.99807	6.10489	6.63544	6.79606	6.13323	7.12672	6.02332	7.19096	6.60641	6.74439	6.58868	6.79724	7.91766	5.82873	6.66915	7.29474	6.32711	7.01064	6.23417	6.0354	7.26643	6.25645	8.15238	8.06679	6.39037	6.36672	6.524	6.54952	6.37361	6.95472	5.99026	6.64737	7.8002	7.16097	7.66979	7.61428	6.82426	6.94495	7.22191	8.75078	6.78883	7.41686	8.51636	7.36843	5.89277
U2AF1	7.5016075	7.432105	7.6861275	7.699835	7.8384525	7.50675	7.3938575	7.82639	7.768385	7.6645	7.539205	7.81506	7.589735	7.2124025	7.5369225	7.634985	7.81748	7.4876675	7.83186	7.678005	7.6393925	7.17383	7.57126	7.57187	7.5169	7.3660775	7.3416	6.9794725	7.5744725	7.49499	7.4425125	7.42328	7.62843	7.9797975	7.538915	7.586185	7.5406025	7.17961	7.6455675	7.39058	7.60866	7.49672	7.8951275	8.114065	7.707775	7.60947	7.2168425	7.713715	7.4953125
IL2RG	11.3955	9.99054	10.6922	10.7082	9.81239	7.78906	10.8243	10.7027	10.4461	10.0204	10.5588	11.1373	10.9747	10.8147	10.1393	10.7745	11.556	10.0093	10.9675	10.6928	9.70457	11.4673	11.4043	10.8916	11.6728	11.6658	11.6767	11.7087	10.7238	10.6104	10.3075	11.437	11.6395	10.989	11.0931	11.1175	11.1933	11.125	11.3268	11.7983	11.6762	10.8656	11.6605	11.67	11.1507	10.488	11.5654	11.2973	10.9354
RP13-20L14.1	5.20537	4.97787	4.91887	4.98468	5.1928	4.81828	4.93705	5.0401	5.37075	4.49192	5.06397	5.29422	5.30848	5.03283	5.09346	4.87924	4.46649	4.81194	4.65424	5.22879	4.9279	4.58568	4.7911	5.09595	4.68236	5.0585	4.50579	5.16169	4.82597	4.85629	5.02077	4.06613	4.3303	4.41365	4.45181	4.42556	4.87561	4.95502	4.28245	4.56447	4.98846	4.95944	5.18229	4.86657	5.06043	4.94358	4.8069	4.8407	4.35448
RP1-286D6.5	3.92424	3.83476	3.82058	3.80588	3.76932	3.88812	3.96568	3.88702	3.73593	3.67128	3.77529	3.92191	3.76244	3.81706	3.86636	4.14406	3.85811	4.0212	3.86309	3.76254	3.98988	3.78825	3.77949	3.93756	3.81571	3.60447	3.7915	3.73405	3.60344	4.0933	3.88643	3.61575	3.877	3.70643	4.14315	3.78238	3.7922	3.82139	4.03179	3.88797	3.85758	3.92046	3.85831	3.89997	3.88122	4.03179	4.02411	3.90274	4.04607
DRAM1	11.1874	11.2237	11.2941	11.7096	11.2066	10.7277	11.8626	11.6345	11.3464	10.7006	11.2153	11.7425	11.4832	11.6991	10.7407	11.3515	11.9283	11.5912	11.2949	11.2379	11.7253	11.9633	11.7974	11.192	11.1523	11.9099	12.1768	11.1227	11.2608	11.0984	11.3808	11.5117	11.9322	11.9871	11.4706	11.7204	11.2548	10.9238	11.8358	12.0351	11.3197	11.3172	11.495	12.1338	11.3885	11.2329	11.9721	11.4387	10.9661
AWAT1	4.38331	3.88262	4.16534	3.77734	3.77009	3.92749	4.05309	3.93173	4.08032	3.82344	4.52419	4.11009	4.0286	4.17208	4.00483	4.02085	4.0021	3.96454	3.95534	3.81862	4.02037	3.94332	4.10098	4.07435	3.76107	3.92807	3.80498	4.00478	3.86007	4.00155	4.03986	3.9759	4.11523	3.78102	4.08449	4.07852	3.96673	4.19494	3.8084	4.06177	3.82553	3.82706	4.08626	3.85368	4.31957	4.04484	3.96816	3.98755	4.15693
U2AF2	6.8071275	6.3041375	6.25632	6.2090925	6.3720875	6.3341025	6.3093275	6.432975	6.4624375	6.38913	6.2967825	6.6305325	6.43592	6.40603	6.1403475	6.214955	6.33918	6.3951	6.511175	6.4870225	6.5379375	6.75934	6.5629625	6.416405	6.756785	6.677275	6.8785725	6.594905	6.385815	6.4353	6.38949	6.86132	6.7338075	6.726835	6.7093775	6.730915	6.67979	6.61567	6.727965	6.6469475	6.4841525	6.50627	6.6182625	6.7131675	6.4812075	6.4107875	6.597305	6.48765	6.92957
LOC100288123	4.23986	3.60934	3.9776	3.82106	3.68408	4.02353	3.88944	4.41575	4.00168	3.62821	3.6191	3.7725	4.1144	4.13511	4.11078	4.08853	3.62996	3.87429	3.8659	3.69582	3.80466	3.76528	3.92792	3.84818	3.43804	3.5145	3.86882	3.85635	3.87223	3.90885	3.74187	4.06876	4.17708	4.02087	3.97534	3.83411	3.91144	3.59879	3.75973	3.72459	3.55276	3.86844	3.57474	3.73029	4.11179	3.89482	3.79371	3.92782	3.98091
DRAM2	9.81056	9.843745	9.49693	9.289465	9.988875	9.7382	8.46237	9.125605	9.06671	10.121125	9.669345	9.59222	9.328015	9.578445	10.144255	9.73243	9.59232	9.875	9.22712	10.00632	10.144535	9.799375	10.178655	9.89057	10.220835	9.716385	9.221895	9.571535	9.808565	9.69728	10.002465	9.760625	10.17653	9.35145	9.77242	9.7008	10.062515	10.30126	9.783145	9.904765	9.375595	10.22	9.403315	9.80868	9.58756	10.23921	9.33591	9.61407	10.104665
KCNJ1	4.82969	4.70589	5.916505	4.06619	4.2801	4.644775	4.19067	4.617465	5.389815	4.629465	4.569065	4.128005	4.44168	4.58967	4.40578	5.22532	4.96523	4.38939	3.880075	4.680545	4.52332	5.08732	4.179985	4.01616	4.202515	3.907935	3.910665	5.81417	5.195505	6.644135	6.155355	4.40451	3.906755	4.07635	4.32763	5.73232	4.04755	4.301675	3.93523	4.24682	4.21359	4.808695	4.33632	4.602955	5.62675	4.75763	4.613795	4.122265	4.76437
SLC36A4	6.82897	8.16937	7.286315	7.648	7.107965	7.319375	6.38267	7.256275	7.36946	7.817085	7.90409	7.317505	7.379875	7.33142	7.009465	7.60115	7.45509	7.2414	7.707745	6.54235	6.976845	7.313875	7.049345	7.54371	6.94041	7.53284	7.362335	6.710415	7.19027	7.24511	7.134785	7.3363	7.244675	7.86364	7.770965	7.55519	6.715925	6.993525	7.03118	7.2776	7.401265	7.2231	6.98558	7.072605	7.2218	6.833465	7.10606	6.895025	7.364505
KCNJ2	7.61161	7.49211	6.22154	6.48712	7.01373	8.23732	5.8429	7.00209	5.52836	6.92744	6.58701	5.88961	7.37918	7.11458	6.4664	6.99781	7.07026	5.61181	8.83431	8.14089	7.05598	6.39674	7.02753	6.83979	8.07308	6.67058	6.69731	8.41701	7.04411	7.67998	8.18004	5.91959	7.18905	5.46892	5.86566	6.96257	6.16482	6.7405	6.03492	5.3405	5.8884	6.21615	6.225	5.72992	7.42217	6.72742	6.43696	7.13983	8.07466
KCNJ3	3.790266667	3.646293333	3.60709	3.505746667	3.573276667	3.687486667	3.61808	3.63813	3.584096667	3.683543333	3.933713333	3.630093333	3.848293333	3.52054	3.698243333	3.63597	3.572656667	3.642276667	3.561716667	3.700406667	3.447896667	3.44035	3.767066667	3.68804	3.50433	3.759123333	3.619586667	3.61605	3.651916667	3.69734	3.734863333	3.5231	3.593766667	3.554023333	3.592963333	3.68719	3.61053	3.76785	3.578143333	3.54972	3.560633333	3.557696667	3.706496667	3.50438	3.59508	3.64881	3.592033333	3.61857	3.5286
KCNJ4	4.70499	4.425665	4.50357	4.34032	4.27469	4.592075	4.38747	4.347805	4.271765	4.251745	4.537245	4.40764	4.439465	4.53752	4.47458	4.276065	4.390595	4.513975	4.123015	4.510045	4.431015	4.57991	4.799485	4.19015	4.63071	5.098415	4.56289	4.59446	4.432195	4.489095	4.39171	4.986075	4.740565	4.385665	4.75373	4.443995	4.68347	4.57249	4.52829	4.693955	4.554705	4.59196	4.526405	4.483855	4.40914	4.78744	4.70365	4.52348	4.885195
KCNJ5	6.806756667	6.22754	5.747571667	5.829436667	7.59942	6.834075	5.748518333	6.347805	5.892986667	6.655126667	5.74153	5.796768333	5.998245	6.126168333	6.836871667	6.385138333	5.709401667	6.847176667	5.668211667	7.560723333	7.474126667	6.046243333	5.907861667	5.714308333	6.409998333	5.575813333	5.477105	6.61373	6.733973333	6.562041667	5.85629	6.476593333	6.20357	5.646546667	5.937008333	6.326751667	6.548001667	7.21953	6.300525	5.680641667	5.624965	6.696368333	5.753163333	6.125048333	6.178965	7.166663333	5.683198333	6.834865	6.837706667
KCNJ6	3.90507	3.765935	3.778405	3.778565	3.896275	3.977745	3.831405	3.849635	3.828145	3.70704	3.998695	3.80104	3.77199	3.86295	3.867185	3.70939	3.59616	3.965065	3.814425	3.981345	3.75613	3.785705	3.55541	3.70844	3.845915	4.203115	3.875205	3.80904	3.82184	3.77987	3.8426	3.726055	3.809735	3.79352	3.969545	3.911255	3.99178	3.844255	3.746495	3.72293	3.793725	3.567015	3.851175	3.85242	3.974615	3.8943	3.8811	3.67384	3.908765
COL26A1	6.232045	5.74091	5.86842	5.343295	5.26285	5.725335	5.511755	5.69985	5.145455	5.56641	5.689785	5.793155	5.555225	5.41814	5.66068	5.65465	5.454505	5.885545	5.503555	5.416955	5.454525	5.78605	5.56564	5.533825	5.661865	5.496195	5.574265	5.699065	5.508875	5.28585	5.60862	6.26148	6.2429	5.894775	5.933115	5.84503	5.67648	5.6746	5.47171	5.475275	5.41992	5.3535	5.557905	5.36864	5.278515	5.541725	5.336305	5.55831	6.23344
AK091729	5.45362	4.75801	5.01779	5.2329	4.90519	5.42063	4.94379	4.85814	4.81823	4.68115	5.06676	4.79929	4.74032	4.82654	5.08271	4.88488	4.8789	4.84462	5.1298	5.16133	4.56451	4.80834	5.01847	4.8755	5.23067	4.72471	4.85725	4.89549	5.13947	4.85736	4.68122	4.83189	5.14002	4.97753	4.78014	4.75407	4.88293	4.96804	4.83458	4.95353	4.89553	4.86761	5.15225	4.77531	4.96374	4.83381	4.81884	4.68717	4.94904
KCNJ8	4.56955	4.310205	4.41812	4.35468	4.21101	4.51817	4.33693	4.310405	4.21081	3.93059	4.381205	4.356035	4.36984	4.388735	4.60445	4.252425	4.050695	4.346055	4.1788	4.283675	4.124875	4.332705	4.09283	4.423945	4.088395	4.42691	4.308855	4.35727	4.254425	4.32672	4.037435	4.1805	4.39066	4.33549	4.26971	4.309085	4.364755	4.5482	4.34658	4.393435	4.493665	4.08251	4.559885	4.099815	4.185085	4.23518	4.31701	4.24165	4.45588
GPKOW	7.90212	7.94773	8.21995	8.11932	7.89173	7.57319	7.97339	8.03216	8.10214	8.17946	8.45955	8.07449	7.56547	8.20147	7.58346	8.14998	8.07455	8.05304	8.23035	7.87563	8.18349	8.32754	8.38229	8.07009	8.42627	8.19491	8.63778	8.226	8.00166	7.9316	8.17881	8.53494	8.45702	8.53462	8.43559	8.26192	8.35572	8.25415	8.54025	8.62055	8.36473	8.62081	8.21249	8.70035	8.0213	8.07645	8.55012	8.06892	8.62549
KCNJ9	5.208255	4.85456	4.98096	4.98015	4.77968	5.09386	4.90525	4.844405	4.83984	4.8811	4.998825	4.83442	4.805815	4.903845	4.97877	4.750625	4.64941	5.09534	5.03336	4.9152	4.817105	4.8765	4.684515	4.757035	4.661725	5.05754	4.602645	4.771815	4.7279	4.77537	4.968065	5.04793	4.762765	5.005465	4.72714	4.91011	4.854085	5.031985	4.84412	4.991675	4.72054	4.6205	4.853425	4.75661	4.89186	4.78605	4.809445	4.858385	5.140375
HTR5A	4.59448	4.72999	4.43625	4.09491	4.53698	5.01252	4.51017	4.91723	4.45062	4.34089	4.93864	4.55786	4.74042	4.54789	4.23096	4.41794	4.57297	5.14392	4.37191	4.46326	4.66321	4.61682	4.41878	4.16061	4.52677	4.90076	4.62256	4.72529	4.37642	4.17429	4.89284	4.76266	4.69847	4.37946	4.72852	4.40222	4.60047	4.62518	4.34894	4.50784	4.25615	4.13271	4.50107	4.55203	4.43297	4.5825	4.38148	4.38779	4.53286
FLJ35934	3.70395	3.64086	3.508735	3.531735	3.31128	3.612895	4.31032	3.546645	3.500425	4.254615	3.74499	3.42838	3.717575	3.559755	4.636465	3.85903	3.66321	3.459245	3.96581	3.933435	3.426675	3.75426	3.60726	3.50964	3.517625	3.769275	3.631425	3.470105	3.87024	3.546695	3.536385	3.708995	3.675425	3.57104	3.634085	3.67254	3.69174	3.827965	3.583595	3.397395	3.553395	3.837225	3.51684	3.52987	3.862485	3.790105	3.519275	3.60494	3.90765
GSTZ1	6.96855	6.70599	7.44947	7.00647	7.82726	7.46329	6.6974	7.09367	6.96273	6.84485	6.85596	6.9451	7.41163	7.58255	7.10377	7.39549	6.81445	7.25248	7.47554	7.71368	7.75769	6.98381	7.08024	7.42944	7.46597	7.71246	7.56814	8.29873	7.47815	7.69148	7.45649	7.48521	7.49976	7.06348	7.73942	7.26994	7.55325	7.36137	7.83068	7.36929	6.7292	8.23518	7.14458	7.59295	7.58152	7.80304	7.21055	7.63575	7.68109
BRE	8.59139	8.59412	9.243806667	8.93968	8.785973333	8.332793333	8.720543333	8.95587	9.23071	8.477726667	8.841803333	8.908273333	8.925773333	8.77729	8.415593333	8.859803333	8.94185	8.927553333	8.962773333	8.553366667	8.56394	9.603693333	8.680173333	8.764893333	8.713063333	9.0526	8.89095	8.799646667	8.979306667	9.09823	9.033956667	8.668646667	8.839966667	8.74613	9.007896667	8.806203333	8.61704	8.740766667	8.952283333	8.606286667	8.62789	8.99163	8.965763333	9.244353333	8.87252	8.461423333	8.621556667	8.813946667	8.93341
IL2RA	4.669915	4.80579	4.9498	4.859735	4.67235	5.078475	5.03171	4.810395	4.45692	4.933145	5.032035	4.77247	5.19031	4.87487	5.015565	4.65647	4.598655	4.757905	7.272855	4.881555	4.870275	4.85643	4.98394	4.77785	4.66791	5.046805	4.747925	4.89383	4.953605	4.76485	4.967145	4.3805	5.015465	4.934195	4.699025	4.761875	4.70476	4.94335	4.83189	4.64736	4.89175	4.612875	5.072085	4.861395	4.782435	4.870405	4.90962	5.049605	4.68071
IL2RB	5.27006	5.59558	5.20116	6.31076	5.55613	5.77232	6.08761	5.15595	5.36387	5.55623	5.49949	5.75305	6.29663	5.74237	5.47519	5.45094	5.33918	5.77814	5.11311	5.63319	5.54447	5.30516	7.32637	5.57952	5.43105	6.04546	5.50955	5.3526	5.49772	5.01253	5.38668	5.43861	7.18498	5.70144	5.53568	5.84938	5.4174	5.76352	5.79551	5.58421	5.35733	4.8878	5.49048	5.50061	5.26559	5.83895	5.50532	7.64796	5.65386
LOC401442	3.78875	3.69152	3.9942	3.85943	3.38442	3.57427	3.84578	3.70909	3.95961	3.75603	3.62242	3.59803	3.84527	3.89285	3.74874	3.68363	3.76981	3.74847	3.57056	3.52652	3.55991	3.66771	3.42257	3.73744	3.6375	3.50511	3.46715	3.65806	3.93724	3.55816	3.83079	3.78634	3.57987	3.61025	3.5874	3.64253	3.80776	3.82221	3.58539	3.82476	3.86565	3.60605	3.77241	3.56333	3.67448	3.66431	3.94131	3.50942	4.0449
KCNK1	4.1730175	3.9738225	3.987565	3.9676925	3.7324025	3.9649	3.9714975	3.98232	4.087365	3.83167	4.326985	3.9951675	4.036115	4.1319725	3.926685	3.9339575	3.8359575	4.2980125	3.9239475	3.86827	3.8220875	3.949175	4.1023825	3.929825	4.08387	4.117415	3.96006	3.8655725	3.88632	3.8494925	3.951925	3.8691225	4.08769	3.9779325	3.8118775	3.887455	3.9930325	4.0719875	3.7676425	3.950765	3.8355825	3.8831875	3.8294975	3.84451	3.8725125	3.92797	4.0094025	3.7439	4.107505
KCNK2	4.10027	3.88846	4.09077	3.66272	3.89087	3.80383	3.97401	3.87451	3.82525	3.58611	3.97972	4.18036	3.95438	3.70355	3.89957	3.73422	3.67417	3.98806	3.69731	3.78457	3.83189	3.78492	3.86636	3.89557	3.72812	4.20192	3.69857	3.74604	4.23423	3.82377	3.64947	3.76128	3.71991	3.90026	4.00863	3.89825	3.69398	3.94054	3.75698	3.84009	4.05081	3.79986	3.94081	3.80482	3.78175	3.80682	3.85179	3.80942	3.60441
BCAR1	6.244525	6.214125	5.733315	6.296125	5.863845	6.069815	6.317035	6.51693	6.08853	6.16175	5.38607	6.418595	5.783355	5.96359	5.159945	5.66258	6.445765	5.79534	5.441075	5.62148	6.064285	6.00921	6.08901	5.80254	6.31622	5.74972	6.576055	6.01659	6.30098	6.30493	6.79869	6.51978	6.411725	5.979445	5.793825	6.237405	5.916975	5.374315	6.300415	6.21831	5.61144	5.369705	6.090845	6.73484	6.533175	5.97344	6.596725	5.23382	5.999615
KCNK3	5.330763333	5.08521	5.175996667	5.18954	4.942556667	5.32403	5.411583333	5.170316667	5.090236667	5.04176	5.706486667	5.28883	5.227356667	5.236356667	5.22873	5.16606	4.9473	5.273383333	5.152563333	5.144076667	5.058746667	4.975736667	5.13678	5.108363333	4.989296667	5.369023333	4.98416	5.108493333	4.92706	5.27573	5.208713333	4.900446667	5.029306667	5.198023333	5.29687	5.033236667	5.16259	5.166893333	4.8789	5.077396667	5.011023333	5.000426667	5.160076667	4.994173333	5.084833333	5.071053333	5.120906667	5.00851	5.322213333
CDRT15	5.54756	4.88935	4.61028	4.5049	5.05407	4.93179	5.01775	5.00055	4.70801	4.94126	4.98769	5.38679	4.62724	5.13142	4.97728	4.68711	5.0252	5.13408	4.85926	4.82869	4.9032	5.1156	5.02901	4.78528	5.40108	4.95087	5.49629	5.1009	4.84781	5.11455	4.65722	5.66569	5.8033	5.29999	5.42857	5.55473	5.42813	4.84795	5.06735	5.51746	4.62925	4.58309	5.124	4.80644	4.78044	5.15567	5.29876	4.96487	5.94147
KCNK4	5.22187	4.61629	4.5741	4.45432	4.76298	4.61839	4.49176	4.39971	4.54927	4.61422	4.79304	4.68685	4.38746	4.62832	4.69765	4.52223	4.46891	4.96451	4.80856	4.56437	4.49126	4.75902	4.45394	4.47307	4.22246	4.73742	4.3655	4.87226	4.22728	4.50068	4.55692	4.5527	4.91206	4.60326	4.67458	4.46268	4.64312	4.66259	4.61629	4.70328	4.69962	4.54206	4.76927	4.41712	4.41606	4.79501	4.46299	4.61199	5.07351
SLC23A3	4.52442	4.190815	4.072945	4.37471	3.932975	4.731985	4.235905	4.129795	4.35361	4.18407	4.59407	4.0742	4.29276	4.312105	4.41396	4.313465	4.10129	4.27927	4.434895	4.08673	4.006305	3.92934	4.25829	4.2782	4.200345	4.55429	4.00991	3.94266	4.27879	4.26925	4.31189	4.36991	4.07278	4.184665	4.225325	4.132575	3.839535	4.031165	4.037405	3.87182	4.153985	3.960165	4.329815	3.982315	4.33642	4.08063	4.125395	4.20435	4.550475
SLC23A2	5.5721525	5.986795	6.69169	5.479785	6.34282	5.5633875	5.73856	5.9474375	6.228635	6.3334825	5.8988625	6.6254975	5.8826125	6.16371	6.097285	6.26341	6.355695	5.75923	5.75536	6.0953575	6.7053075	6.2633025	5.9842225	5.9375275	6.3812625	6.215665	6.334505	6.569425	6.297225	6.5496875	5.77497	6.29287	5.8930025	5.7307175	5.8879125	6.3727325	6.2526825	6.2299975	6.524915	6.081255	6.272255	6.458535	6.29357	6.4218875	5.9217975	6.715215	6.284665	6.0760325	5.7215275
LOC100505658	4.11596	3.68408	3.88498	3.78989	3.88158	4.0377	3.73658	3.72735	3.82044	3.877	4.15831	3.91415	4.02232	3.75493	4.05481	4.1253	3.84934	3.91641	3.76649	3.73616	3.96775	3.75038	3.82101	3.68885	3.58888	3.75249	3.8219	3.77183	3.7896	3.77787	3.66054	3.54718	3.79395	3.57194	4.02435	3.74324	3.73361	3.80773	3.9253	3.65742	3.97758	3.59244	4.22434	3.8039	3.84483	3.99293	3.77985	4.01316	3.73808
CERK	7.81349	8.34922	8.36303	7.63317	8.62226	8.58787	6.19763	8.27878	7.28118	8.70738	8.32744	8.18401	7.9885	8.25479	8.0966	8.11341	8.60538	8.18476	8.03083	8.45229	8.84514	8.01893	8.16371	8.67072	8.625	8.63227	7.48621	8.58279	8.50064	8.54249	8.3572	8.85719	8.24073	7.73639	8.95531	8.18751	7.97559	8.41863	8.0115	8.28009	8.30237	8.62091	8.02198	7.94283	8.23181	8.76733	7.87665	8.4118	8.09837
SLC23A1	4.09049	3.93337	4.01799	3.95962	3.93362	3.97569	3.7642	4.11353	4.01053	3.54818	3.82775	3.72819	4.24906	3.90462	4.26735	4.00333	4.16194	4.12861	3.83752	3.95302	3.877	3.96086	3.63174	3.92614	3.74468	3.62703	3.84745	4.16063	3.7815	4.29502	4.08371	3.65681	3.58203	3.9732	3.87099	3.98922	3.52632	4.0038	3.84502	3.89081	4.23341	3.75994	3.83403	3.42719	4.09046	4.2687	3.76629	4.20829	4.34019
LGALSL	7.371915	7.37198	7.41295	6.454465	8.29001	7.48451	6.40548	6.806595	6.405665	7.219475	6.04219	6.62384	6.58887	6.64999	7.38661	7.01809	6.6489	7.06097	5.689835	7.72899	7.601245	7.293045	6.46711	6.72593	7.906755	6.575075	6.872395	8.69505	7.303435	8.261095	6.910925	6.837365	6.431655	6.245855	5.95051	7.53063	7.152665	7.38077	6.960315	6.991535	6.570165	8.547755	7.002625	6.77108	6.90631	8.10039	6.586205	7.07307	7.27167
CCP110	5.83925	6.56269	5.734195	6.09062	5.753445	6.03431	5.914035	6.04641	6.0958	6.52289	6.202275	6.21349	6.02557	6.33178	6.480705	6.060495	6.148035	6.21083	5.94132	5.999195	6.45133	5.620585	5.81108	6.148295	5.5719	5.609455	5.5908	5.546645	6.200405	5.85385	6.24899	5.664575	6.025755	5.59671	5.944905	5.80314	5.810565	6.180225	5.97584	5.55184	5.81122	5.9037	5.866495	5.73698	6.33806	5.841125	5.6288	6.67142	5.90842
PEX26	5.094376667	5.302946667	5.060276667	5.205963333	5.200486667	5.1041	5.13584	5.362626667	5.16789	5.45473	5.16498	5.10712	5.134106667	4.935506667	4.955276667	5.37464	5.11722	4.797676667	5.08509	5.105753333	5.200723333	5.14408	4.947656667	5.037303333	5.290716667	5.24667	5.441366667	5.450623333	5.215443333	5.20767	4.94235	5.24139	5.165176667	5.187623333	5.012986667	5.18175	5.30927	5.17172	5.328306667	5.118946667	5.101736667	5.269223333	5.277583333	5.318936667	5.05151	5.177803333	5.141026667	5.126666667	5.367723333
LGALS4	4.92955	4.56594	4.65905	4.53108	4.36996	4.80105	4.82801	4.63038	4.37706	4.25536	4.33234	4.52517	4.83318	4.82306	4.51741	4.48361	4.58761	4.77956	4.54406	4.71313	4.51969	4.18732	4.28023	4.49604	4.20983	4.96644	4.46564	4.69868	4.41976	4.62296	4.70729	4.54594	4.17336	4.17846	4.47023	4.41068	4.71106	4.3564	4.20675	4.41706	4.58666	4.13366	4.444	4.32644	4.56695	4.4821	4.56963	4.28082	4.52935
LGALS3	10.718825	9.583355	11.194455	10.382995	11.61743	9.56975	9.700465	10.951485	9.54838	10.054615	9.231555	9.33125	10.10705	10.29036	10.816795	9.67254	9.625405	9.696025	10.36722	10.58238	9.686025	9.483485	9.578025	10.13012	10.224985	9.418035	9.57881	9.469215	11.22669	11.31672	10.20214	11.28503	9.374005	9.44259	9.43993	9.80098	10.123315	10.833415	9.90033	9.406595	9.626135	9.86694	9.520525	9.28125	10.938495	9.74623	9.2602	9.98074	10.146385
LGALS2	8.09637	7.41511	8.1319	7.71559	7.3743	5.86346	4.54526	6.19209	6.21049	7.09072	7.38489	4.76083	9.03605	7.40307	4.66071	5.39064	6.4744	6.34571	4.95852	6.17552	7.25953	7.32579	6.17309	7.27302	7.96509	6.78517	4.88931	8.54132	7.92714	4.93806	5.16212	6.49393	6.078	5.61093	8.53105	6.88933	5.1916	5.18064	6.97046	7.21706	7.04832	7.38312	7.74974	7.20275	9.33843	7.2065	6.2025	6.87644	5.89032
LGALS1	13.2557	13.0769	13.187	13.1524	13.2522	13.3069	12.8624	12.806	12.931	13.3646	13.2695	13.1613	13.5349	13.1771	13.1804	13.0281	11.6521	12.9392	13.0006	13.3216	13.5694	12.1637	13.4822	12.9399	13.2384	13.3172	13.2975	13.5555	13.244	13.1472	12.9292	13.2389	13.6781	12.9155	13.4727	13.1262	13.187	13.5926	13.2023	12.9986	13.0254	13.404	13.2057	13.1463	13.2248	13.3786	13.1266	13.3758	13.5099
HMGN2P46	7.04685	7.43914	6.61244	7.37413	5.6763	5.90588	6.92063	7.01889	6.92173	6.31708	7.52093	6.8361	6.79721	7.5834	6.03866	7.05059	6.89571	7.17777	7.11304	5.81688	5.66282	6.94732	6.72865	6.73327	6.93853	4.76516	7.18741	5.9376	7.11724	6.27832	7.66902	6.48214	6.41039	7.46381	7.12998	7.12175	5.79099	4.81125	6.2296	6.97774	6.39804	6.30601	5.43122	6.60684	7.18093	5.67203	6.62048	7.02153	6.24489
IL36A	5.27267	5.15371	4.85191	4.93052	4.94362	5.55141	5.21287	4.88626	4.54553	4.77536	5.35066	4.67353	4.79902	4.81004	4.91657	4.61449	4.92488	5.53287	4.66978	4.25579	5.04169	5.20033	5.40351	4.57285	5.0684	5.47336	5.11702	5.22624	5.24915	4.92845	5.11171	5.13401	4.9184	4.80825	5.20242	5.10996	5.20836	5.23915	5.07424	5.24098	5.19925	4.78055	5.14107	5.08035	4.75449	4.62025	5.33861	4.82462	5.44753
IL36B	5.58279	6.284905	6.569185	6.64883	4.695655	4.772895	5.651205	5.632865	6.50749	4.99346	5.25532	6.8944	5.57437	5.7423	5.06435	5.914045	5.876455	5.54218	4.878655	4.747255	5.18159	6.233985	5.711775	5.73272	5.608925	6.92686	6.98811	5.776445	5.66919	6.049205	6.82557	6.36202	5.761345	5.63942	5.325355	6.37503	4.886755	4.83343	5.663635	5.753915	7.39967	5.28534	6.056935	5.995675	5.67186	4.618125	7.17199	5.485765	6.051325
FOXD3-AS1	4.29102	4.27407	4.29856	3.97694	4.15217	4.55271	4.03155	4.14187	4.31957	4.18181	4.54538	4.2081	4.28981	4.03436	4.31028	3.98953	4.17523	4.48998	4.09206	3.99324	4.19247	4.3349	4.66282	4.02402	4.37987	4.17423	4.32726	4.39042	3.88016	3.67447	4.22515	4.70486	5.10619	4.53081	4.70003	4.32458	4.10541	4.34709	4.1824	4.52569	4.16659	4.2033	4.17271	4.44382	3.99634	3.84618	4.29953	3.94879	5.38281
BSG	10.0878	9.03986	10.8017	9.4281	9.58182	8.16963	9.75203	9.87194	10.0697	9.54039	9.40952	10.5699	9.87669	9.84214	9.33998	9.64111	9.8086	8.62063	9.76933	10.3661	10.1355	9.64025	10.0938	9.30035	10.3581	10.1378	10.5006	11.056	9.59739	10.1734	8.61855	10.9671	10.1581	8.90896	9.41513	10.1993	10.3135	11.0201	11.0087	10.1476	10.0237	10.7745	10.5435	10.7174	10.5246	10.8148	10.4498	9.89649	9.15776
TUNAR	4.26734	3.80937	4.10292	3.9396	3.57621	4.11277	3.95087	4.35433	3.72479	3.82837	4.14385	4.2268	3.94223	3.80542	4.07425	4.04681	4.13924	4.09725	4.12196	3.99538	4.00229	4.04916	3.59998	3.7856	3.88378	3.77408	3.82908	3.76942	4.11167	3.82169	4.30444	3.66873	3.85536	4.06899	3.71512	3.75821	3.74554	3.95465	3.63689	3.65243	4.13017	3.83071	4.04005	4.01902	3.91329	3.93605	4.09922	3.96453	3.66116
LGALS9	10.4532	9.61342	10.5121	10.0801	9.99067	9.15222	10.0347	10.1619	9.86425	9.97565	9.62101	10.7512	10.4549	10.4238	10.2896	10.2051	10.2238	10.1388	10.0508	11.0043	10.8825	10.3389	10.9417	9.829	10.9119	10.2609	10.5357	11.351	10.4885	10.7405	10.607	10.8332	11.075	9.78758	10.6642	11.1773	11.2573	11.3429	11.1202	10.8715	9.88697	10.7401	10.7105	11.3514	10.7659	11.1211	10.7122	10.8466	10.7732
ATXN7L1	5.42368	5.369615	5.1727625	5.4199425	5.03858	5.2415975	5.23209	5.04966	5.52504	5.1384125	5.5615325	5.217285	5.281155	5.2680875	5.121185	5.242575	5.30632	5.3410575	5.16291	5.170645	5.13147	5.236455	5.404725	5.2444525	5.1298325	5.113765	5.394365	5.3354325	5.3404625	5.1905825	5.4858775	5.0002325	5.1223225	5.2666425	4.98056	5.0346975	5.149815	4.8730325	5.1864725	5.239605	5.20822	4.859355	5.1223625	5.321275	5.5134975	5.1304025	5.3772325	5.4275925	5.1735675
ATXN7L2	4.71325	4.06377	4.40669	4.28773	4.05684	4.33155	4.46516	4.66171	4.35929	4.20307	4.04264	4.67434	4.50356	4.15507	3.9837	4.1	4.66335	4.51009	4.46797	4.1883	4.48915	4.4808	4.31565	4.34731	4.47706	4.26686	4.70199	4.4826	3.87842	4.23013	3.82614	4.18164	4.24375	4.6168	4.07128	4.11143	4.42669	4.32703	4.57773	4.39065	4.30507	4.2833	4.74868	4.46834	4.00639	4.21826	4.53967	4.48831	4.71565
LGALS8	8.276526667	7.98019	8.288755	9.037861667	8.686556667	8.283266667	9.272061667	8.867196667	9.465735	9.286741667	8.669696667	8.819771667	8.50652	8.686286667	8.50957	9.070256667	8.823031667	8.939295	8.766405	8.50674	8.598373333	8.872286667	8.938533333	9.008276667	8.893831667	9.070801667	8.710498333	8.556971667	8.611351667	8.39743	8.665568333	8.875016667	8.982891667	8.928671667	8.69635	9.134176667	8.573378333	8.885621667	8.644675	8.827001667	8.662755	8.632516667	8.368375	8.539588333	8.475065	8.815901667	8.921448333	8.564305	8.339531667
BSN	4.18152	4.33899	4.0466	3.90198	4.22508	4.41217	4.19187	4.03575	4.25757	3.98299	4.26114	4.13086	4.70423	4.31027	4.24694	4.10927	4.10347	4.32906	4.40226	4.502	4.26898	4.13233	4.7374	4.30902	4.31584	4.11652	4.17988	4.47634	4.07757	4.23196	4.09112	4.45533	4.59603	4.29316	4.2538	4.31255	4.56325	4.38709	4.10301	4.44128	4.34607	4.08056	4.4814	4.23751	4.14394	4.25966	4.49935	4.29729	4.4386
INHBA-AS1	4.15981	3.972165	3.990555	4.159535	3.9824	4.04484	4.154665	3.964705	3.81199	3.9422	4.157205	3.9087	4.10078	3.888725	4.049395	3.932805	3.97272	3.903895	4.102295	4.122735	3.91332	3.95138	4.06715	3.959545	3.9197	4.074405	4.23914	4.015445	3.906945	4.15972	3.939795	4.068945	4.016155	4.03335	4.048325	3.92434	3.961265	3.942115	4.04381	4.01209	4.08123	3.783185	4.010965	4.07518	3.920115	3.94844	3.955515	3.958135	3.920235
LOC102724938	3.864	3.47265	3.83769	3.43027	3.74397	3.54998	3.38688	3.77474	3.62968	3.6053	3.68797	3.76072	3.66744	3.63423	3.61149	3.62226	3.74487	3.46521	3.49662	3.76402	3.69558	3.64206	3.58701	3.54179	3.71083	3.60489	3.60593	3.61057	3.8597	3.87618	3.62265	3.45026	3.63845	3.5989	3.75027	3.55509	3.54722	3.66229	3.80949	3.65243	3.74418	3.53696	3.59808	3.55355	3.78039	3.67641	3.60753	3.59708	3.72809
ATXN7L3	7.02617	7.21862	6.90252	7.21063	7.14933	7.37742	7.61881	7.06531	7.38605	6.70701	7.23354	7.424	6.67915	7.48831	7.08671	6.95944	7.69775	6.92457	7.39122	7.3235	7.58246	7.59647	7.20908	7.08309	7.52386	7.85378	8.07261	7.92736	7.14763	7.16106	7.41765	7.55169	7.46871	7.72134	7.42171	7.45475	7.81195	7.90929	8.01528	8.06268	7.6433	7.80511	7.57069	7.75795	7.29574	7.51419	7.82793	7.57452	7.1204
CER1	5.45823	5.13571	4.92247	5.01263	5.4476	5.47995	5.52214	5.18279	5.22134	5.02441	6.12654	5.28058	5.43702	5.56511	5.55643	5.35972	5.0552	5.77808	5.60891	5.36821	5.32451	5.05881	5.25255	5.26553	4.82869	5.22195	4.8622	5.07937	5.22945	4.80656	5.29056	4.95585	5.11249	5.12818	5.06119	5.1575	4.822	5.40069	5.16132	5.04162	5.20685	5.00859	5.19769	4.98496	5.09487	5.40473	5.28893	5.43901	5.16339
RP11-506E9.3	3.83547	3.81286	3.82822	3.59792	3.81094	3.90168	4.02684	3.79743	3.95317	3.886	3.92335	3.93929	3.90948	3.74686	3.69096	3.73921	3.81185	3.62973	3.97842	4.06688	3.88671	3.61858	3.55537	3.89569	3.85916	3.76796	3.54547	3.5888	3.91283	3.95565	3.82302	3.62683	3.78185	3.57743	3.72919	3.61929	3.73328	3.84869	3.57878	3.65243	3.92661	3.76222	3.74731	3.77298	3.84792	3.75298	3.99723	3.77284	3.94383
LIMCH1	3.4583375	3.5337325	3.7282975	3.5103825	3.5997825	3.56543	3.5740275	3.6385925	3.956965	3.8449	3.6137275	3.7768725	3.54788	3.5245125	3.5874925	3.5194875	3.494685	3.52358	3.387965	3.475715	3.52312	3.62416	3.61874	3.4376875	3.728705	3.63865	3.6357225	3.6367575	3.7205725	3.750685	3.60396	3.629655	3.7302525	3.47038	3.6961425	3.641475	3.665775	3.7344	3.544915	3.64884	3.501955	3.5313825	3.578735	3.6114975	3.5278375	3.4039525	3.7579075	3.4884975	3.75159
GOLPH3L	7.86551	8.37829	8.04468	8.18095	8.75442	9.32069	7.8849	8.09111	7.99894	8.36443	8.63645	7.84831	7.73528	7.97673	8.21835	7.27304	8.35972	7.9745	7.93158	8.63583	8.49623	8.37959	8.50657	8.22518	7.91134	8.25226	8.37228	8.35405	7.9554	7.90843	8.27796	7.94419	8.48475	7.93121	7.92678	7.90073	7.69454	8.16625	8.17724	8.01507	7.93239	8.48963	7.62999	8.40359	7.69819	8.17333	8.2812	8.48789	8.38688
BTC	3.15148	3.199	3.30737	3.280075	3.298285	3.169335	3.1274	3.2998	3.01984	3.3728	3.25552	3.21271	3.2573	3.104775	3.23005	3.178015	3.185795	3.163335	3.29584	3.3547	3.150015	3.17983	3.12787	3.22884	3.14315	3.256905	3.10159	3.19119	3.297645	3.184415	3.21527	3.08381	3.241905	3.13915	3.09103	2.98609	3.2456	3.44543	3.179785	3.25966	3.12116	3.22585	3.12756	3.366345	3.29261	3.19207	3.23321	3.241035	3.266275
ZNF542P	5.998575	7.360755	7.10587	6.805015	6.795615	6.66531	6.979265	6.62059	6.920705	6.90354	6.68081	6.484725	6.93979	6.73837	6.38296	6.6657	6.645955	6.120945	6.831515	7.025715	7.04954	6.146045	6.561925	6.917645	6.732375	6.140995	6.68763	6.632905	7.036755	7.070235	6.89875	6.72193	6.52463	6.50871	6.69729	6.834365	6.79744	6.920895	6.79329	6.282765	6.48162	6.93829	6.51192	6.685235	6.5509	6.890135	6.260955	6.904705	6.253135
BTD	6.024625	6.263455	5.7219775	6.00135	6.072285	6.1197825	5.9354075	6.0550875	6.0840475	6.304965	6.15733	5.9907225	5.9530775	6.012115	6.4294825	6.15742	5.933395	6.03692	5.6093825	6.412995	6.5929	6.1513325	6.49735	6.174925	6.2088425	6.5871325	5.93612	6.38298	6.1250375	6.200755	5.760155	6.1190675	6.57027	6.034465	6.190475	6.1627625	6.38004	6.40476	6.4152875	6.0749525	5.560525	6.4805425	5.995965	6.3105	6.104725	6.5916625	6.221995	6.5394525	6.037085
CFDP1	7.81883	7.88344	8.032945	8.632415	8.17251	7.680595	7.70756	8.22263	8.376725	7.540015	7.343035	7.485675	8.149645	7.50636	8.24009	7.57153	7.44591	8.1621	8.2431	8.285755	7.628455	7.25195	7.468135	7.641955	7.751825	7.04469	7.3792	7.344625	8.490225	8.487325	8.2933	7.455215	7.51392	7.387455	7.66354	7.3534	7.445765	7.75663	7.698505	7.058285	7.365845	7.26772	7.43087	8.01642	8.025105	7.2741	7.28084	8.070385	7.31739
CRISPLD1	3.22408	3.44266	3.4204	3.46119	3.34552	3.46327	3.40554	3.46621	3.49169	3.46691	3.46816	3.38771	3.488	3.37708	3.62373	3.3824	3.28352	3.41848	3.4712	3.26793	3.2753	3.37847	3.49841	3.42368	3.20064	3.56274	3.63954	3.60449	3.2733	3.49993	3.46078	3.29152	3.4974	3.56612	3.40025	3.61152	3.48976	3.62553	3.34075	3.46519	3.63117	3.38178	3.33445	3.51669	3.31827	3.27758	3.3736	3.35466	3.43204
SOAT1	10.43829	11.14903667	11.00162333	10.99104667	11.17956667	11.17851	10.59934667	10.32139667	10.62805333	10.79526333	10.74758667	10.80817667	10.25289	10.75315333	11.06018333	10.67535	10.68242	10.87669667	11.32016333	10.43779333	10.43113667	10.71468667	10.43022333	10.91751333	10.32919	10.26676	10.35876333	10.34057667	10.89392333	11.2664	10.94575	11.04565333	10.12867667	10.81722667	10.63120667	10.83948667	10.31055	10.69199	10.21911	10.53718667	10.54275667	9.877156667	10.51934333	9.734376667	10.57238667	10.69698667	10.34605333	10.51343667	10.78154667
CRISPLD2	5.479005	5.24759	5.210535	5.32624	5.21489	5.48293	5.210515	5.16158	5.1177	4.876305	5.49664	5.406265	5.280905	5.324735	5.2525	5.203995	5.11326	5.14453	5.209295	5.289855	5.05768	4.933485	4.77082	5.22293	5.07915	5.377215	4.931705	5.111695	4.971425	5.1529	5.25529	4.71984	5.004045	5.067745	5.070085	5.079195	5.069145	5.125295	4.76343	5.04031	5.23721	4.486875	5.37952	4.931665	5.2794	5.11807	5.11176	5.13134	4.996095
SOAT2	5.64291	5.12237	5.4242	5.2635	5.31327	5.67718	5.54365	5.24535	5.47465	4.90063	5.35613	5.5927	5.19155	5.15948	5.79326	5.43904	5.22409	5.71004	5.14845	5.49183	5.07922	5.21706	5.56945	5.40837	4.89515	4.83007	5.19326	5.35912	5.36198	5.06751	5.61154	4.7128	5.72298	5.49703	5.46066	4.93463	5.19296	5.01044	5.0887	5.26659	5.06792	5.17257	5.19949	5.29714	5.4555	5.23138	5.06228	5.02396	4.84452
SUB1	8.873338333	9.342938333	9.017366667	8.77424	8.947728333	9.133563333	8.599235	8.729373333	8.878583333	9.097578333	8.906928333	8.971483333	9.152978333	9.110293333	9.075401667	8.865466667	8.843785	8.734563333	8.993355	8.822161667	9.03752	8.564995	8.913388333	9.233235	8.894538333	8.694391667	8.467596667	9.045191667	9.04739	8.945621667	9.102175	8.731996667	8.788776667	8.560186667	8.767636667	8.897913333	8.732971667	8.821935	8.68364	8.629406667	9.074955	8.748823333	8.781131667	8.3844	9.303406667	8.84149	8.65405	9.02022	8.968601667
NINJ2	7.79249	7.52994	6.73157	7.20838	7.91178	7.53018	6.89634	7.7217	7.16724	7.97766	7.69884	7.06057	7.15965	7.05519	8.60118	7.33085	7.47619	7.77406	7.52563	8.33814	8.55702	7.20196	8.40281	7.562	7.59246	7.4212	6.54866	7.44138	7.4107	8.06437	7.04125	7.03478	8.46267	6.54172	7.41363	7.0504	8.00793	8.37373	8.19896	6.9148	6.77279	7.0776	6.8084	7.5486	7.23772	8.20006	6.57426	8.70043	7.50561
KCNQ1	8.30345	7.39591	7.79641	7.757495	8.102345	8.260365	7.45441	7.89666	7.203585	7.695975	7.886605	7.593895	7.80579	7.66158	8.23466	7.505945	7.552555	7.88772	7.722065	8.138825	7.850285	8.19475	7.8476	8.0015	7.719295	7.55811	7.45978	8.06363	7.77784	7.957705	7.80036	7.850015	7.717905	7.79561	7.85056	7.6797	8.332295	7.86979	8.000505	8.233145	8.023095	8.616675	8.039855	7.88912	8.129045	7.989235	7.5719	8.04291	7.54297
NINJ1	9.35523	9.27706	10.1406	10.5561	9.73983	9.349	11.3386	10.8921	10.9924	9.22892	9.88317	10.9561	9.93465	10.6998	9.66699	10.46	10.8765	10.3718	10.8206	9.93513	10.0201	10.5529	10.0061	9.86425	9.89255	11.305	11.4891	9.91782	9.73073	9.85748	10.1532	10.0107	10.0982	10.418	9.50346	9.26228	8.71983	9.51283	10.4821	10.8158	10.1063	10.5823	10.3067	11.4872	9.86119	10.2119	11.0087	9.6905	9.63883
KCNQ2	5.596173333	4.80756	5.015676667	4.642993333	4.716413333	5.169986667	4.7904	4.802606667	4.6864	4.66783	5.24064	4.83947	4.78023	4.906293333	4.831813333	4.88926	4.571523333	5.26066	4.64325	4.801096667	4.883966667	4.76529	4.999823333	4.75067	4.973106667	5.104283333	4.886073333	5.02045	4.76109	4.734576667	4.885483333	5.147853333	5.086253333	4.887626667	5.049793333	4.802166667	4.84491	5.064723333	4.80388	4.890463333	4.926046667	4.706616667	4.90708	4.882666667	4.929073333	4.762023333	5.07942	4.724733333	5.250066667
BTK	9.6422	9.42861	8.99068	9.63035	9.82143	8.85809	8.83714	9.37745	9.00709	9.66485	9.06299	9.13033	9.60826	9.50344	9.79572	9.32444	9.34806	9.37397	9.21528	9.82492	9.81502	8.86968	9.68074	9.60133	9.37564	9.12922	8.79858	9.04309	9.47017	9.50023	9.42931	9.47785	9.49466	9.10934	9.48128	9.33667	9.37787	9.38007	9.24177	9.19963	8.76776	8.40798	8.9652	8.98516	9.5591	9.2992	8.6986	9.90158	9.51729
KCNQ3	4.895326667	4.56722	4.664876667	4.638493333	4.70046	4.850276667	4.78871	4.657646667	4.645176667	4.3693	4.868953333	4.790196667	4.71101	4.715596667	4.85823	4.656633333	4.549806667	4.618766667	4.537556667	4.593816667	4.590396667	4.423276667	4.535073333	4.808196667	4.28937	4.659213333	4.398313333	4.493756667	4.499916667	4.608993333	4.6931	4.62242	4.57779	4.37512	4.71513	4.599756667	4.437316667	4.87198	4.313326667	4.550926667	4.650623333	4.361356667	4.781103333	4.384086667	4.60998	4.732853333	4.64531	4.585983333	4.643136667
KCNQ4	4.67826	4.53908	4.420195	4.54289	4.574575	4.685005	4.36389	4.66799	4.345465	4.659665	4.87295	4.574185	4.50902	4.479005	4.414135	4.593265	4.519115	5.029995	4.731475	4.277955	4.497755	4.839705	4.63497	4.34718	4.582405	4.590245	4.640255	4.523795	4.18936	4.60564	4.44497	4.835535	4.993565	4.57226	4.717635	4.73978	4.725965	4.581505	4.588375	4.773195	4.63544	4.64158	4.53791	4.64912	4.419575	4.43689	4.637645	4.28974	5.329725
KCNQ5	3.405885	3.348	3.23541	3.22958	3.43295	3.365985	3.273095	3.548785	3.248405	3.30956	3.54772	3.298245	3.543475	3.356925	3.389995	3.47621	3.30024	3.482365	3.6398	3.25223	3.41493	3.2274	3.30717	3.23726	3.282555	3.46202	3.315355	3.35199	3.320405	3.42135	3.39258	3.407635	3.418885	3.192085	3.312175	3.376385	3.219545	3.143045	3.16159	3.246565	3.370025	3.272065	3.328025	3.44664	3.37057	3.47199	3.447735	3.38454	3.34915
CES3	6.68734	6.2838	6.873385	6.41279	6.833395	6.49505	6.457335	6.66149	6.682345	6.39628	6.565345	6.705335	6.49112	6.297105	6.66318	6.628965	6.467095	6.534845	6.43798	6.563295	6.58457	6.60276	6.249075	6.581605	6.328045	6.21607	6.487745	6.544025	6.45401	6.346295	6.61327	6.35744	6.21981	6.29447	6.30318	6.312315	6.268875	6.418625	6.277965	6.198665	6.71374	6.09458	6.745355	6.248555	6.605925	6.56777	6.47008	6.41201	6.05142
CES2	8.067173333	8.06784	7.76165	8.101686667	8.572186667	8.02228	8.0897	8.152173333	7.831336667	8.017166667	7.94492	8.032196667	7.972583333	7.980186667	8.055323333	7.65102	7.964366667	8.045836667	8.145433333	7.93445	7.83052	7.944503333	7.632593333	8.218036667	8.121313333	8.445433333	7.94356	8.465976667	8.277196667	8.648723333	8.46201	8.314806667	7.803616667	7.58564	7.8789	8.06873	8.183803333	8.447036667	8.412013333	8.396213333	7.714363333	9.086943333	8.23253	8.29745	8.351236667	8.206906667	8.164646667	8.133826667	8.368393333
CETP	4.28654	4.03036	3.7599	4.06178	4.82774	4.15073	4.24055	4.13941	3.77103	3.95537	4.09744	3.98762	4.17494	3.91462	3.87661	4.13848	3.85286	4.5686	3.89632	4.40268	4.07245	3.82293	3.95967	3.76203	3.65076	4.93511	4.00676	4.05582	3.71931	3.67326	4.11476	4.08763	4.15545	4.29316	3.97423	4.00317	4.18585	4.03	3.89071	4.08176	4.04686	3.89938	4.0596	3.53289	3.46454	4.20749	4.32875	3.866	4.20948
GRB7	5.56391	4.80784	4.81429	5.01075	4.77661	5.05354	5.40623	4.90124	4.72104	4.79981	5.07474	4.76338	5.21681	4.98382	5.43396	5.13558	4.51161	4.73525	4.8167	4.73098	4.94205	4.32394	4.45951	5.07191	5.04391	5.15515	4.68955	4.96184	4.96851	5.13607	4.5994	4.79483	4.8119	4.94515	5.00259	5.24297	4.79167	4.9647	4.6275	4.62151	5.04196	4.55722	5.3708	4.524	4.9773	5.06094	5.09622	5.13311	5.14292
DHX8	6.822523333	6.901706667	7.034246667	7.21392	6.819366667	6.610163333	7.158303333	7.355133333	6.994436667	7.011126667	6.866596667	7.127666667	7.050753333	6.974486667	6.665063333	7.078996667	7.282176667	6.79473	7.053756667	7.033723333	7.127366667	7.44092	6.948943333	7.078383333	6.933543333	7.247223333	7.351923333	7.153226667	6.953563333	7.09277	6.810186667	7.369373333	7.28497	7.278526667	7.444093333	7.291576667	6.978643333	7.09949	7.491186667	7.104636667	7.40794	7.311026667	7.30045	7.4675	7.11736	7.060506667	7.269896667	7.250293333	6.897833333
RRAD	4.99124	4.47148	5.397453333	4.793166667	4.220293333	4.775463333	5.032393333	4.859263333	6.093786667	4.586933333	4.52836	5.865996667	4.64475	4.425133333	4.302806667	5.42537	4.824843333	5.130813333	5.243443333	4.342036667	4.28389	6.048953333	4.62066	4.72754	4.537403333	4.70093	5.51387	4.216416667	5.447113333	5.300773333	4.750093333	5.967026667	4.690616667	5.70522	4.883006667	4.57344	4.378973333	4.57214	4.741543333	4.737796667	6.058066667	4.93451	6.166893333	5.285126667	4.618716667	4.331563333	5.320736667	4.516496667	5.167346667
DHX9	7.62298	6.805096667	6.538013333	6.642173333	6.051556667	5.689653333	7.195743333	7.809606667	8.098946667	8.513846667	6.661456667	8.064183333	7.82893	7.46466	7.044903333	8.444213333	7.92216	7.3124	7.92947	7.720403333	7.80561	7.8252	8.51136	8.057213333	8.08102	8.156746667	7.944076667	8.111816667	7.972	7.931006667	6.995633333	7.714986667	8.53865	7.97931	8.580563333	8.461266667	8.05231	7.91168	8.271916667	7.949466667	8.02685	7.89871	7.499636667	8.41351	7.993063333	8.05566	7.902876667	7.396433333	6.34723
ZBTB1	6.98028	8.48954	7.610955	7.973835	7.32317	7.098605	7.899505	7.03311	7.89076	8.029945	7.040995	7.60752	7.361355	7.71962	7.599065	7.807905	7.841825	7.28833	7.47072	7.463695	7.199865	7.753195	7.648995	7.91024	7.768535	7.58276	7.4743	7.506945	7.66609	7.59326	7.59808	7.75894	7.44831	8.23565	7.707085	7.696235	7.63776	7.46694	7.51291	7.88892	7.499385	7.440345	7.462185	7.68615	7.57247	7.64624	7.610605	7.87634	7.294505
LOC102723620	5.98236	5.40663	5.92326	5.47704	5.22637	5.7371	5.9603	5.66619	5.57676	5.08647	6.23136	5.4573	5.55333	5.56871	5.34875	5.26981	5.37256	6.23276	5.58789	5.54993	5.14825	5.2731	5.42356	5.40285	5.35596	5.13881	5.26673	5.10205	5.44869	5.63863	5.58825	5.49408	5.25256	5.42286	5.51707	5.52329	4.89506	5.26564	5.21935	5.40736	5.49323	4.66629	5.52934	5.09331	5.45119	5.03927	5.45321	5.36144	5.52929
ZBTB5	6.75878	7.36979	6.99811	7.0902	7.58837	7.4553	7.23739	7.367	7.26278	7.30125	6.84237	7.06057	7.20199	7.06629	7.16417	7.11032	7.68532	6.90884	7.12354	6.87514	7.40018	7.77659	7.18755	7.24644	7.17067	7.45609	7.47351	7.43441	7.09482	7.01592	6.9027	6.63959	7.22262	7.44453	7.23003	6.98277	6.78443	7.1482	7.31541	7.32793	7.51875	7.75981	7.38283	7.79962	7.00594	7.23011	7.6056	7.19485	7.18967
ZBTB4	8.71919	8.67838	8.27835	8.61548	8.593095	9.103395	8.51173	8.599345	8.503385	8.93101	8.849045	8.62579	8.261375	8.799765	8.970155	8.358905	8.897055	8.73299	7.91098	8.907425	8.763975	9.096655	8.96823	8.63757	9.12289	8.96972	9.03676	8.979575	8.522705	8.58179	8.680835	8.936805	9.03935	8.50409	8.571555	8.61809	9.367565	9.374725	8.976405	9.139525	8.554095	9.459525	8.59903	9.03365	8.377555	9.023205	9.280955	8.942805	9.319545
ZBTB3	5.35365	6.14612	5.683545	5.785455	5.92234	6.23208	5.170165	5.660285	5.382715	6.035045	6.01074	5.31688	5.71321	5.79464	5.81074	5.76987	5.477945	5.415545	5.59626	5.6342	5.637385	5.43875	5.786355	5.861765	5.584035	5.649115	5.422605	5.87035	5.721565	5.7678	5.87611	5.36396	5.642385	5.42289	5.340625	5.23652	5.417715	5.42292	5.762975	5.33988	5.17271	5.6068	5.39432	5.327825	5.691145	5.688835	5.4951	5.686825	5.64134
ZBTB2	5.49496	6.09672	5.40827	5.79796	5.97484	6.16716	5.5678	5.58077	6.14582	5.63326	5.76946	5.60826	5.58	5.944	5.09336	5.51067	6.18543	5.21879	6.16495	5.73431	5.78668	6.6726	5.66746	5.75483	6.12389	5.9202	6.1016	5.99501	5.45756	5.1442	5.77987	6.14556	5.6588	6.15518	5.47971	6.05917	5.42389	5.75283	6.04495	6.04841	6.85286	6.77709	5.79444	6.45464	5.73186	5.84358	6.23338	6.08093	6.2028
NEU2	4.98038	4.29786	4.99062	4.58226	4.39278	4.92389	4.61027	4.74508	4.78762	4.60159	4.86635	4.68012	4.72229	4.64068	4.69339	4.59517	4.73371	4.51149	4.68531	4.60831	4.88274	5.02095	4.91519	4.67122	4.73695	4.95438	5.04956	4.72474	4.42785	4.5974	4.72756	4.56978	5.22238	4.54128	4.84848	4.79902	4.92637	4.89472	4.67122	5.21906	4.72577	4.55722	4.74301	4.89491	4.56363	4.59278	4.90056	4.61154	4.68884
PKHD1	3.985173333	3.8989	3.860716667	3.907796667	3.846323333	3.956003333	3.913106667	3.69272	3.88662	3.681566667	4.013263333	3.90318	3.885886667	3.802483333	4.013683333	4.032056667	3.810123333	3.683816667	3.84789	3.884193333	3.72102	3.800626667	3.868336667	3.84497	3.67911	3.91373	3.92335	3.669833333	3.901896667	3.876523333	3.803113333	3.818906667	3.777723333	3.77139	3.783616667	3.857946667	3.70614	4.06665	3.77761	3.875196667	3.825876667	3.671133333	3.92739	3.665213333	3.794303333	3.910453333	3.909113333	3.65416	3.98527
NKAIN2	3.55725	3.53087	3.564115	3.56661	3.48991	3.51223	3.589765	3.667885	3.58691	3.585945	3.810345	3.584435	3.633095	3.544175	3.538685	3.675815	3.53106	3.532735	3.475365	3.600995	3.67219	3.49456	3.41893	3.504675	3.493285	3.866915	3.525245	3.79109	3.431405	3.671705	3.611	3.51485	3.53392	3.434065	3.525385	3.430085	3.526835	3.77444	3.63254	3.57084	3.809025	3.437615	3.65613	3.66917	3.849615	3.453965	3.80678	3.476555	3.611525
NEU3	6.3512525	6.13697	6.38512	6.0111675	6.012285	6.2542475	6.200215	6.2004575	6.1802425	5.9868975	6.1701	6.039405	6.2341725	6.1922175	6.1881025	6.16473	6.19819	6.437055	5.9982	6.164005	6.26855	6.2623825	6.1486175	6.2093675	6.3404825	6.1616	6.33574	6.2951725	6.22504	6.227745	6.1113725	6.2644775	6.1879625	6.0039925	6.198575	6.14714	6.2639925	6.362685	6.45905	6.2422025	6.225325	5.9191875	6.23513	6.2934675	6.1597425	6.35535	6.01812	6.2813875	6.369745
NKAIN1	5.90426	5.66293	6.13873	5.39632	5.75904	5.94333	5.90298	5.61789	5.81395	5.3617	5.70503	5.6109	5.64432	5.64568	5.61962	5.83576	5.53304	5.372	5.4928	5.90636	5.66773	5.77414	5.48325	5.40842	5.97708	6.32412	5.23929	5.86835	5.61541	5.17597	5.94287	5.31064	5.21784	5.36703	5.64973	5.47903	6.0806	6.12432	5.43443	5.96299	5.72495	5.35977	5.79465	5.6514	5.57418	5.93956	5.70029	5.6482	5.66713
NKAIN4	4.900845	4.487235	4.76719	4.51089	4.564585	5.0228	4.600325	4.81968	4.6603725	4.3496825	4.7742425	5.01026	4.8589675	4.6393175	4.629175	4.74213	4.61217	4.9642325	4.601905	4.679935	4.64785	4.5926425	4.4611175	4.59002	4.499195	4.52448	4.6151175	4.67063	4.580265	4.7187925	4.6673075	4.63376	4.883755	4.62855	4.6845525	4.5934425	4.7166125	4.7473525	4.50504	4.69659	4.629395	4.3106625	4.7343725	4.497	4.6774925	4.689415	4.5977825	4.662055	5.036055
MC2R	4.619493333	4.493266667	4.472053333	4.557206667	4.59104	4.59398	4.712553333	4.42022	4.33949	4.477293333	4.63855	4.55076	4.68989	4.569153333	4.445733333	4.587866667	4.370616667	4.60893	4.52232	4.575876667	4.394983333	4.426206667	4.374246667	4.697343333	4.3852	4.520776667	4.483403333	4.613716667	4.472586667	4.605713333	4.57566	4.445706667	4.28951	4.336136667	4.479143333	4.465873333	4.510273333	4.90169	4.496223333	4.53375	4.594186667	4.269286667	4.67404	4.281673333	4.481943333	4.476616667	4.72865	4.41979	4.80979
NEU4	7.11387	6.85344	6.8939	6.66322	6.645	7.12486	6.75015	6.94645	6.74315	6.65582	6.88548	6.72401	6.91807	6.76017	6.87378	6.90063	6.5585	6.8219	6.80146	6.75125	6.79458	6.87063	6.81399	7.16181	6.71017	6.99231	6.68576	6.77616	6.50182	6.50793	7.08885	7.28038	7.47011	7.1384	7.11676	6.59659	7.09088	6.53263	7.06474	6.58634	7.41961	6.5604	6.97527	7.02114	6.66155	6.83871	6.85104	6.88967	7.45806
NKAIN3	4.31358	4.11607	4.26029	4.18128	3.96871	4.43506	4.1213	3.96823	4.09034	3.96758	3.93548	3.95666	4.01587	4.03746	4.24212	4.23152	4.01615	4.20055	4.11169	4.18456	4.05091	3.90637	3.86636	4.22444	4.08347	4.07839	4.13437	4.11819	4.04014	4.05306	4.28039	3.85478	3.82764	4.06181	4.00221	4.06769	3.99072	4.28848	4.05059	4.18525	4.26406	3.82941	4.32965	3.99648	4.22859	4.15012	4.18825	4.07412	3.99242
RACGAP1	7.21551	8.56196	8.48809	8.77967	8.07409	8.5655	8.60666	8.17807	9.14308	8.39977	7.68301	7.76019	7.94526	7.97877	7.56009	8.0953	7.94755	7.45881	7.83076	7.70716	8.89436	8.52574	7.80017	8.38827	7.90072	7.40459	8.01912	7.47524	7.93026	8.25495	7.73823	8.21543	7.48427	8.32574	7.70391	8.19921	7.34079	7.82147	7.62705	7.65942	8.91274	7.69319	7.8795	7.95848	7.88817	7.78031	7.76731	7.80035	7.25503
RRAS	8.74376	6.82274	8.53428	8.81341	8.5829	7.89198	7.75038	8.33921	7.96118	7.78522	7.52598	8.51666	8.68795	8.90535	8.17924	8.49585	8.24448	8.27604	8.89319	8.45146	8.65513	8.13126	8.6724	8.1826	8.84869	8.83326	8.80698	9.25929	8.36429	8.0199	8.4215	8.35309	8.8971	8.57082	8.91782	8.10134	8.58726	8.7115	9.07253	8.62017	8.13779	9.37068	8.46461	9.74588	8.72218	8.23458	8.87206	9.04442	8.07965
NEU1	10.34	9.75937	11.1923	10.3951	10.2461	9.71422	10.3089	10.4416	10.8325	9.81272	9.71024	10.5988	9.83063	10.5233	9.83159	10.173	10.8074	10.2354	10.3677	10.4309	10.5259	11.2408	10.4797	10.4829	10.7047	11.0835	11.1925	10.8524	10.501	10.8505	9.68406	11.1397	10.6131	10.6174	10.3738	10.6673	10.8069	10.5305	10.895	11.2375	11.8287	10.6644	11.0032	11.0512	10.2724	10.5785	11.1332	10.0054	10.2883
KCNN1	6.36314	5.65029	5.8538	5.99806	5.82671	6.27034	5.79885	6.19318	5.94579	5.77677	6.52435	5.85047	6.30683	5.68117	5.81186	5.88699	5.46602	6.37442	5.63509	6.13786	5.82484	5.64537	5.89731	5.95516	5.72535	6.10193	5.80553	5.72754	5.8167	5.69975	6.01419	5.35324	5.27982	5.56544	6.03803	5.7127	5.706	5.89994	5.59625	5.70005	5.93752	5.36047	6.06768	6.0236	5.89472	5.84349	5.66955	5.55958	5.89135
FAM192A	8.40551	8.6827825	8.637955	8.51555	8.3015475	8.5529975	8.2590425	8.5025975	8.36277	8.6808075	8.904005	8.5499475	8.4433975	8.5430775	8.3945125	8.6007725	8.6375725	8.4769825	8.445415	8.44973	8.78023	8.55568	9.0072425	8.595865	8.8426675	9.0055625	8.6881	8.778125	8.5701875	8.4726575	8.60171	8.70435	9.0595475	8.540935	9.0718575	8.776565	8.68206	8.765985	8.78024	8.65863	8.39033	8.7316975	8.4584025	8.6723825	8.5819825	8.5919225	8.706495	8.75833	8.918955
KCNN2	3.54571	3.42794	3.53526	3.66402	3.54763	3.55165	3.54688	3.70181	3.57426	3.45031	3.79031	3.64917	3.62759	3.48664	3.50711	3.54956	3.51832	3.65093	3.65539	3.70907	3.4125	3.49646	3.53926	3.50853	3.50605	3.36188	3.59868	3.62522	3.4897	3.55881	3.7414	3.61397	3.83294	3.4972	3.58192	3.53371	3.61716	3.55977	3.67859	3.55058	3.49839	3.51295	3.48553	3.50795	3.43309	3.5316	3.67586	3.59466	3.34493
KCNN3	4.4174775	4.1628325	4.1446125	4.1505925	4.067605	4.305765	4.1539675	4.0441525	4.171125	3.9924725	4.2715275	3.9893325	4.061365	4.051465	4.19963	3.90461	3.92214	4.4583825	4.0943575	4.10093	4.17467	4.0900525	4.29122	4.0022425	4.275255	4.1053525	4.165205	4.1996925	3.9412	4.1267775	4.1698725	4.1947675	4.1672175	4.10107	4.2582	4.14768	4.2433175	4.265995	4.1035775	4.1393475	4.0925325	4.00134	4.266565	4.16165	4.1323775	3.98833	4.1214525	3.97374	4.48559
OR7E47P	5.10736	5.31978	5.6563	5.34758	5.21572	5.60492	5.03075	5.6673	5.17903	5.58788	4.95899	5.56157	5.63362	5.47487	5.27087	4.91421	5.42059	4.97238	5.17835	5.20983	5.20752	5.5149	4.61807	5.21806	5.48153	5.61653	5.55983	5.19602	5.20632	5.31778	5.79426	4.46169	4.67705	5.15523	5.09136	5.29064	4.97055	5.35661	5.68595	5.2621	5.7514	5.03075	5.78962	5.28621	4.99367	5.46522	5.40941	5.16683	5.56002
KCNN4	8.04045	7.67083	9.34272	8.34489	8.2357	6.94787	7.43595	7.96972	8.37597	6.92627	7.12629	8.51287	8.32969	8.11043	6.5874	7.92591	8.40052	7.38499	8.9203	7.2128	8.26033	9.44924	6.84489	8.06518	9.31152	8.34666	8.79638	9.39711	8.55063	8.62477	8.83705	8.93635	6.71782	7.51407	8.49	8.95957	8.04975	6.9919	7.88314	7.97336	8.78454	8.39547	9.56755	8.93107	9.12403	7.68575	9.18542	6.42503	8.61457
NTNG1	4.10662	4.20034	3.973885	4.11067	4.15578	4.165955	4.1461	4.067035	3.970635	3.84027	4.205705	3.955685	4.00633	4.1146	4.20713	3.81815	4.03159	4.05352	3.75229	4.041525	3.84618	3.754435	3.93795	3.967815	3.90771	4.00351	4.05673	3.95248	3.882205	4.04939	4.05219	3.803395	3.76086	3.90572	3.87509	3.930225	3.960005	4.08018	3.751325	3.93592	3.92216	3.891185	4.064425	3.59416	3.979935	4.03017	4.14661	3.701205	4.09701
SLC10A4	3.09872	3.18291	3.16427	3.1258	3.2029	3.01129	3.27959	3.17286	3.26155	3.06488	3.4289	3.15044	3.13167	3.05708	3.1445	3.42529	3.22674	3.07914	3.17266	3.11248	3.10406	3.08871	3.24773	3.06616	3.12511	3.27081	3.20125	3.29621	3.13589	3.21945	3.36961	3.31939	3.09532	3.14813	3.07128	3.1168	3.12706	3.25575	3.10437	3.34754	3.70302	3.16098	3.21914	3.32009	3.10099	3.50347	3.15689	3.09048	3.21811
LOC284926	4.45641	4.69297	4.68433	4.87903	4.75943	5.21077	4.60809	5.27605	4.79246	4.93593	4.9807	4.75884	5.47246	5.0187	4.66243	5.0891	5.14451	5.11498	5.19387	4.88911	4.49998	5.12996	4.58064	5.18189	5.20393	4.41569	4.58711	5.13618	4.92748	5.04073	5.17666	4.3511	4.65788	4.24897	4.22942	4.02334	4.36338	4.48925	4.68069	4.22267	4.3166	5.64578	4.49754	4.63465	5.12591	4.71518	4.72125	4.86751	4.70866
BBS2	8.3123	8.97618	8.44835	8.78053	8.47524	8.33354	8.35648	8.8817	8.5945	8.67946	8.51781	8.19945	8.27679	8.62575	8.67693	8.4993	8.50759	8.44409	8.68187	8.46131	8.61352	9.03098	9.16429	8.9887	8.55774	9.17591	8.82982	8.19867	8.89669	8.85644	8.88489	8.92594	9.30577	8.77067	8.76542	8.9283	9.0176	8.8145	8.78259	8.94959	8.63806	9.01911	8.72721	8.87608	8.58205	8.76694	8.83586	8.96555	8.78828
BBS1	6.579816667	6.183026667	6.042163333	6.078693333	6.139673333	6.378793333	6.187213333	6.179503333	5.94729	6.188526667	6.233813333	6.131626667	6.000133333	6.163566667	6.232986667	6.083056667	6.077536667	6.33211	5.74037	6.2158	6.309063333	6.330493333	6.17713	6.114403333	6.382466667	6.326893333	6.08464	6.72213	6.09823	6.132006667	6.141836667	6.302683333	6.24517	6.06693	6.24764	6.23866	6.303696667	6.277303333	6.493943333	6.27556	6.0795	6.52976	6.23007	6.46298	6.106396667	6.419873333	6.353326667	6.420116667	6.556916667
NTNG2	4.01965	4.02554	3.65924	3.35645	3.5287	4.24425	3.5588	3.78483	3.57619	3.76231	4.12986	3.90875	3.85268	3.47456	3.65562	3.80479	3.55676	3.78078	3.65665	3.85644	3.83923	3.78385	3.91471	3.59843	3.79702	4.21199	3.70669	4.01842	3.75169	3.65303	3.90844	3.90041	4.33151	3.96273	3.85398	3.58828	3.77206	3.75497	3.98068	4.11623	4.12665	3.74173	3.81484	3.78356	3.64948	3.81879	4.11447	3.74705	3.85921
XBP1	6.89243	6.84975	7.333935	7.240305	7.648755	7.550495	7.032435	7.24236	7.014675	7.2891	6.73307	7.225355	7.18552	7.118805	7.43581	6.899825	7.094535	7.180495	7.546995	6.99954	6.9715	7.413875	7.565125	7.08265	6.718745	7.023405	7.158175	6.93624	7.252555	7.137635	7.321635	7.2517	7.350915	7.28109	6.98028	7.066955	7.07026	6.894165	6.867605	6.81011	7.05186	7.561555	6.726365	7.05185	7.156535	7.06361	6.869805	6.766175	7.224295
SLC10A7	4.56522	5.23538	4.72526	4.970966667	5.055233333	4.83135	4.895886667	4.918336667	4.93258	4.94315	4.855003333	4.75305	4.974463333	4.83089	4.899546667	4.968483333	4.777163333	4.699696667	4.808126667	4.71301	4.694226667	4.672646667	4.62849	4.971483333	4.67807	4.68219	4.695226667	4.63101	4.97164	4.94193	4.704293333	4.661303333	4.63957	4.746146667	4.63801	4.741653333	4.621173333	4.54963	4.662313333	4.491563333	4.551443333	4.72349	4.625306667	4.706363333	4.805143333	4.782413333	4.624766667	4.74655	4.649896667
YES1	3.53821	3.869216667	4.533496667	4.556236667	3.71087	3.711973333	3.821923333	3.889113333	3.67241	4.78078	4.101886667	3.69299	3.777726667	3.964713333	3.71809	3.797096667	3.968886667	3.952723333	4.226376667	4.10186	3.70816	3.852823333	3.74017	3.605166667	3.4388	4.644776667	4.294776667	3.57551	4.0534	3.69947	3.905006667	4.304653333	3.674386667	3.51222	4.04904	3.814543333	3.722713333	3.536606667	4.410553333	3.94156	5.344823333	3.632806667	4.15782	4.016446667	3.63246	3.989913333	4.78037	4.044946667	3.5097
SLC10A1	4.53805	4.51287	4.57296	4.47577	4.4723	5.02739	5.13679	4.55248	4.45143	4.42928	4.4744	4.64173	5.07891	4.70701	4.75243	4.62316	4.42987	4.68347	4.23843	4.61131	4.69461	4.84475	4.49079	4.55583	4.21965	4.39464	4.33402	4.37288	4.62365	4.48742	4.62901	4.34919	4.25967	4.48274	4.53518	4.46056	4.38106	4.63177	4.26194	4.40697	4.56633	3.93655	4.67163	4.01902	4.51188	4.44872	4.56759	4.50352	4.40895
RP11-173B14.4	5.51721	5.66287	5.32671	5.49087	5.28123	5.76535	5.3807	5.18921	5.47919	5.40124	5.3852	5.29107	5.33661	5.54385	5.39368	5.34962	5.26543	5.17205	5.29233	5.19241	5.39606	5.38873	5.11507	5.44284	5.61035	5.53356	5.25232	5.60663	5.11406	5.82033	5.44973	5.54925	5.49906	5.35163	5.54036	5.49432	5.52786	5.66495	5.42697	5.68893	5.40702	5.25963	5.59899	5.12538	5.45712	5.54471	5.44927	5.55766	5.36646
TRDV3	3.73959	3.781375	3.579505	3.569465	3.561285	3.72516	3.61094	3.681605	3.537425	3.503155	3.657995	3.53599	3.55161	3.603315	3.741275	3.604705	3.554265	3.751915	3.73651	3.65608	3.73258	3.63172	3.99977	3.61098	3.618665	3.71556	3.688545	3.700285	3.63532	3.39397	3.757855	3.60657	3.76433	3.62723	3.63916	3.485595	3.78484	3.880555	3.836895	3.692835	3.56199	3.43665	3.551015	3.548455	3.32626	3.58258	3.639305	4.39856	3.84542
SLC10A2	3.6751	3.72581	3.56342	3.75282	3.62188	3.9135	3.79389	3.72772	3.43961	3.32665	3.52442	3.64449	3.81355	3.5132	3.81537	3.92937	3.66087	3.92431	3.57244	3.92931	3.63648	3.46467	3.66112	3.85427	3.71168	3.58042	3.58752	3.9308	3.66564	3.72694	3.5924	3.63484	3.54976	3.39144	3.77669	3.52291	3.5073	3.81766	3.49293	3.5701	3.69549	3.70019	3.76237	3.6556	3.58331	3.57046	3.74144	3.62658	3.8987
SLC10A3	7.70203	6.93397	8.18033	8.01708	8.21641	7.80592	8.32069	8.02575	7.98317	7.46203	7.59483	8.43516	7.55587	7.75291	7.40133	7.64302	7.97442	7.85578	7.94427	8.21401	7.82034	8.47074	7.3377	7.77366	8.04731	8.0262	8.82694	8.27837	7.93276	7.96955	8.12193	8.08239	7.57594	8.44747	7.55859	8.05577	8.09994	7.95838	8.72108	8.23883	8.31494	8.68502	8.31903	8.56276	7.9789	8.21326	8.44161	7.96448	8.11226
SUCO	7.36725	8.68747	7.57812	8.01466	8.58808	9.08102	7.45767	7.25228	7.82626	8.31612	7.44031	7.84926	7.83637	7.63442	7.76731	7.71327	8.01908	7.85448	8.22317	7.55545	8.12777	7.75008	7.8839	7.86843	7.56486	7.70049	7.78105	7.38116	7.72603	7.70478	7.52319	8.05743	8.10508	8.30605	7.66895	7.53945	7.26944	7.57625	7.54103	7.62916	8.20472	8.6091	8.01827	7.81887	7.65629	7.80973	7.84611	7.85514	7.8786
IL36G	4.2756	4.23599	4.39419	4.2002	3.98018	4.25081	4.24671	3.96037	3.65604	4.34116	4.46771	4.27362	4.01057	4.21192	4.14161	3.98398	4.08114	4.33217	5.02586	3.90613	4.19726	4.52967	4.12311	4.37387	4.35527	4.78167	4.19662	4.52493	4.10229	4.26922	3.75205	4.44666	4.24113	4.37966	4.27259	4.37616	4.09265	4.30224	4.25003	4.42564	4.05231	4.26028	4.27807	4.20832	4.28859	4.11875	4.34491	4.19061	4.52813
NET1	5.354145	5.715045	5.474505	6.107815	5.581665	5.9008	6.61397	5.768285	6.293155	6.208275	5.800525	5.72722	5.4912	5.906495	6.205545	6.142025	6.152405	5.855285	6.0347	5.84296	6.11251	6.0551	7.33317	6.304295	6.243535	6.053695	6.01039	5.679175	5.9561	5.59709	5.67862	5.74754	7.207975	6.05139	5.380205	5.530665	6.47837	6.349935	6.24439	6.710825	6.000645	5.36383	4.886575	6.168845	5.82056	6.119405	6.228185	7.09315	5.763955
ZBTB9	7.40514	7.46454	8.37496	7.51677	7.34985	7.14249	7.64619	7.83028	7.60449	6.99965	7.40681	7.38104	7.31253	7.66306	7.19027	7.38467	7.98997	6.99314	7.28553	7.77391	7.71179	8.3994	7.36869	7.06874	8.29456	7.83496	8.22708	8.16246	7.65279	7.92746	7.61471	7.65669	7.19615	7.62449	7.40717	8.17788	7.83621	8.06362	8.04736	8.01366	7.75777	8.01839	7.77278	7.74815	7.49486	7.74672	8.22376	7.78627	7.97219
LOC102724967	6.29889	5.92684	5.4966	6.06062	5.93917	6.73745	5.72022	5.90539	5.80407	6.10721	6.03756	6.37788	5.556	6.0572	6.26878	6.08994	5.84515	5.69133	5.79621	6.46508	6.4456	6.23737	6.15428	6.06198	6.6066	6.41854	6.25173	6.31317	6.12794	6.17715	6.01949	6.72328	6.68027	6.09264	6.24115	6.13909	6.59626	6.38475	6.57752	6.23276	5.72697	6.77171	6.03134	6.91076	6.08383	6.00282	6.45873	6.34974	7.14272
PEX5L	3.486955	3.5215425	3.50082	3.540245	3.3985325	3.5351175	3.5067175	3.54978	3.5824175	3.385365	3.657525	3.4833075	3.5078075	3.4617975	3.6185525	3.45074	3.532985	3.36032	3.39843	3.54032	3.5129275	3.372665	3.392605	3.5560475	3.6034925	3.70415	3.3975175	3.4569325	3.4696375	3.67323	3.4573	3.41002	3.426245	3.49762	3.442615	3.505575	3.51385	3.6350975	3.401155	3.49027	3.598525	3.4270175	3.51254	3.4942675	3.5193475	3.4925775	3.5569475	3.4404775	3.5309275
LOC100506990	4.88169	5.44467	5.8291	6.04111	6.10622	5.872865	5.95659	5.66854	5.22173	5.798255	5.006295	6.071065	5.98714	6.220585	5.564455	5.575075	6.276875	5.385565	5.77357	6.018745	6.07184	6.59651	5.410125	5.123255	5.41646	5.79236	5.77355	5.93527	5.171995	5.32434	5.677675	5.76025	5.694785	5.72622	5.42111	4.796365	5.730885	5.282285	5.93987	5.293385	5.48152	6.964875	5.366695	6.296755	5.016185	5.15114	6.545275	5.63856	6.326905
MC1R	5.82371	5.7566	5.48334	5.81355	5.92129	6.19952	6.01738	6.12125	6.11581	5.40503	6.18531	5.46217	5.8274	5.54803	5.73359	5.88147	5.61105	6.09274	5.58376	5.81011	5.75357	5.98517	5.89906	5.41129	5.7802	6.31606	6.10945	5.91604	5.62378	5.58138	6.31186	6.11317	6.17387	5.75657	6.03373	5.61222	6.0496	6.0729	5.69464	6.04278	5.9076	5.50787	5.99437	5.86246	5.61884	5.83479	6.23314	5.63396	6.4406
ZBTB6	3.80967	5.22615	3.73924	4.1186	4.47187	3.94599	4.48369	3.815	4.75702	4.0149	4.24132	4.23698	3.97813	4.98217	4.68606	3.85954	5.28946	3.88052	5.12599	4.58599	4.25832	3.7684	4.49548	5.11734	4.60393	4.10867	3.77562	4.30659	4.71943	4.61183	4.10126	4.33745	4.12493	4.38405	4.59049	4.70476	4.47259	4.32776	4.39221	4.62686	4.78743	4.42906	4.25862	4.29691	5.01535	4.62208	4.22727	4.61045	3.28769
LOC102724965	4.23879	4.28085	3.92988	4.13509	3.87568	4.26553	3.55727	4.29451	3.87471	4.31931	3.74954	3.95656	4.02332	3.7933	3.67092	3.90865	4.15367	4.03624	4.12576	4.19292	4.07529	4.89271	4.18007	3.95305	4.77748	5.05059	4.81799	4.88004	3.78934	3.84759	3.94928	4.79491	4.44794	4.1074	4.62432	4.29876	4.59669	4.33154	4.63166	5.07972	4.52224	4.809	4.11397	4.26088	3.98463	4.05731	4.51845	4.13159	4.95856
LOC100505664	4.63988	4.46776	4.30339	4.2212	4.34095	4.33613	4.1103	4.07851	4.3051	4.10668	4.40893	4.14496	4.21708	4.24402	3.99532	4.12461	4.04371	4.38734	4.08012	3.94904	4.40215	4.12132	4.00336	4.25418	4.27798	4.65067	4.17978	4.06531	4.22661	4.29402	4.58745	4.66694	4.39141	4.41605	4.53943	4.04457	4.66127	4.32612	4.15903	4.25956	4.36772	3.79394	4.32125	4.39929	4.10214	4.22341	4.35853	4.12704	4.44562
SPDYA	3.24662	3.51384	3.32246	3.15174	3.40685	3.50147	3.35336	3.11011	3.6073	3.24071	3.57664	3.35579	3.46547	3.45854	3.4562	3.46404	3.33742	3.2985	3.43105	3.37935	3.36853	3.20246	3.52988	3.23953	3.26666	3.35644	3.50114	3.11467	3.36523	3.34444	3.43241	3.35016	3.63792	3.5749	3.51317	3.46179	3.37708	3.40498	3.19807	3.50338	3.40432	3.50213	3.43711	3.34376	3.50934	3.26578	3.24597	3.28707	3.37773
GRB2	9.84329	10.56606667	9.624466667	10.48902	10.06662667	9.624373333	9.780106667	10.06923667	9.71974	10.73336667	10.512	9.95567	10.11610333	10.34393333	10.26270333	10.17628333	10.2478	10.41465667	9.64945	10.29843	10.3367	10.01166333	10.04933333	10.05759667	10.1894	9.95094	10.05399	9.736623333	9.944386667	9.83874	10.7363	9.72103	10.12753333	9.803496667	9.92693	10.17633333	10.64394333	10.23375	10.80701	9.91913	9.557426667	9.620463333	9.65201	10.55803667	10.45065	10.25452667	9.43099	10.45429333	9.76235
GRAP	4.76903	4.5228	4.73104	4.67693	4.45673	4.87696	4.84217	4.87336	4.52245	4.37643	4.899725	4.792225	4.51786	4.741155	4.634	4.326185	4.406385	4.800095	4.567025	4.6834	4.598695	4.849975	4.8949	4.67303	4.988385	4.85754	5.144595	4.74963	4.41159	4.611405	4.566665	4.91164	4.73425	4.745495	4.7711	5.117255	4.905855	4.77576	4.90509	4.927725	4.61651	4.7526	4.55811	4.75091	4.351155	4.61913	4.69898	4.501425	5.117345
LOC100506999	3.20592	3.18468	3.39921	3.07307	3.33526	3.22103	3.1533	3.24189	3.30626	3.42413	3.41616	3.26011	3.36437	3.2466	3.10485	3.16823	3.17542	3.30418	3.20699	3.35822	3.20389	3.2797	3.36508	3.29206	3.18093	3.26793	3.29118	3.34653	3.31718	3.23295	3.3516	3.09415	3.29105	3.17628	3.2124	3.20394	3.22175	3.22241	3.25618	3.14293	3.29267	3.26658	3.13893	3.19002	3.27413	3.24017	3.21136	3.32177	3.29324
LOC100505666	4.94481	5.19625	4.72126	4.83919	5.02273	5.26506	4.72195	4.68308	4.67763	4.77053	5.212	4.61583	4.55345	4.79035	4.68213	4.42369	5.1156	4.64134	4.40853	5.0504	4.91252	4.96409	4.64643	4.77208	5.26237	5.03091	5.24947	5.02131	4.66532	4.87794	5.20318	5.04708	5.41987	5.08228	5.50494	4.72555	5.51609	5.01701	5.14852	5.06012	4.72963	5.21409	4.91079	4.96678	4.93111	4.75467	5.04698	4.61476	5.83692
AC079305.10	3.91072	3.68415	3.99552	3.39851	3.56551	3.85048	3.78966	3.79599	3.41985	3.33422	3.74436	3.72238	3.58532	3.84064	3.64374	3.63939	3.74943	3.76284	3.84552	3.61186	3.37739	3.88245	3.79804	3.69845	3.42597	3.75965	3.52741	3.82631	3.56032	3.76206	3.71518	4.57339	3.74884	3.96191	3.80628	3.62521	3.75561	3.93131	3.65467	3.63423	3.79803	3.38185	4.0693	3.43553	3.59929	3.74545	3.79666	3.49961	4.31536
TFB1M	6.3661875	6.29713	6.1971	5.9339275	6.103585	6.249455	5.95012	6.113575	6.0673975	6.1930025	6.43691	5.74916	6.4997275	6.14473	5.973795	6.2216475	6.024075	6.06581	6.080345	6.0517025	5.97118	6.04698	6.1382575	6.234585	5.8618175	6.0168225	6.049585	6.0332125	6.2766425	6.4489075	6.11735	5.933405	6.2312325	6.1646275	6.17668	6.243025	6.07314	6.01921	5.9327625	5.8400325	5.8225325	5.867635	6.08784	5.80005	6.07021	5.8758375	5.902375	5.94382	5.8279775
C8B	7.00041	7.45237	7.14712	8.24665	6.0404	6.34566	8.43293	8.26081	7.01726	7.54336	6.95487	6.26296	7.25015	7.7295	7.50743	5.58198	6.97768	7.84746	6.59308	7.60733	7.02349	8.50188	9.62463	7.17859	5.76706	7.25943	9.19865	7.11178	7.16044	6.41986	5.81621	6.20695	9.77029	8.34952	6.73179	8.49726	8.8152	8.29478	8.50346	7.98147	7.87184	6.39598	8.88302	7.89519	5.85456	7.26174	7.32563	9.36951	6.48674
C8A	5.86179	5.78616	5.2739	5.47478	5.0803	5.08866	5.4548	5.75095	5.66168	4.86176	4.82527	4.89772	5.923	4.94198	5.41756	5.23368	5.18723	5.75621	5.0948	5.16452	5.08067	5.56477	5.88558	5.35749	5.23354	6.1385	5.28342	5.98129	5.34473	5.81328	5.49134	5.21424	5.88285	5.47231	5.51863	6.56196	6.22125	5.73139	5.11469	5.67632	5.20015	4.80628	6.33334	7.01944	5.49163	5.04505	5.10369	5.43965	4.80656
RP1-187B23.1	4.41427	4.5418	4.3892	4.39502	4.77489	4.58811	4.1354	4.39895	4.23262	4.23477	4.28444	4.38793	4.3198	4.35367	4.66971	4.69062	4.03221	4.55581	4.31527	4.26871	4.23968	4.29261	4.52825	4.43725	3.86411	4.36232	4.23566	4.11367	4.27477	4.19161	4.38702	4.16217	4.13387	4.03802	4.30546	4.28567	4.15773	4.31398	3.85568	4.18113	4.168	3.99079	4.26505	4.10258	4.2715	4.23773	3.90024	4.19873	4.80342
MC4R	4.97826	4.6943	4.92258	4.93289	4.73402	4.80269	4.86465	4.57799	4.59211	4.49174	4.585	4.82749	4.80307	4.97478	4.76122	4.50537	4.39985	4.60773	5.19984	4.75972	4.34031	4.42763	4.24314	4.72961	4.60991	4.85004	4.51525	4.6855	5.12577	4.79703	4.6393	4.62263	4.21999	4.49483	4.3398	4.29846	4.63026	4.88584	4.47319	4.85318	4.77173	4.43586	4.77017	4.55548	4.65666	4.63745	4.48923	4.58642	4.71744
KCNT1	5.200183333	4.540356667	4.765773333	4.661713333	4.847773333	4.86318	4.75757	4.637336667	4.625713333	4.561173333	5.154026667	4.589	4.78906	4.7173	4.777623333	4.66069	4.419706667	5.271166667	4.707606667	4.54888	4.567473333	4.61629	4.853273333	4.72333	4.601403333	4.58352	4.54559	4.679383333	4.622913333	4.69321	4.697523333	4.977763333	4.77709	4.67409	4.62647	4.72136	4.780323333	4.804993333	4.482033333	4.848033333	4.41634	4.524513333	4.637716667	4.744273333	4.53998	4.61278	4.73797	4.52254	5.21504
C8G	4.72632	4.27205	4.59801	4.42769	4.7172	4.51371	4.16129	4.55738	4.62328	4.26469	4.43911	4.53621	4.55286	4.45501	4.10298	4.68923	4.25695	4.4599	4.59842	4.47981	4.15046	4.66154	4.554	4.55853	4.39214	4.45766	4.40354	4.45738	4.16126	4.62834	4.39513	4.46001	4.44533	4.59953	4.16412	4.23413	4.74317	4.75209	4.25116	4.92141	4.2109	4.43724	4.44143	4.90081	4.51545	4.40017	4.44308	4.39668	4.43622
KCNT2	3.326345	3.326825	3.375675	3.32037	3.336575	3.547595	3.267485	3.357545	3.48839	3.479265	3.531005	3.47375	3.47997	3.3782	3.51377	3.495755	3.33205	3.422725	3.30485	3.323275	3.244695	3.41191	3.47851	3.414525	3.470815	3.416995	3.290705	3.42142	3.511175	3.36315	3.52993	3.18707	3.17605	3.20849	3.34596	3.296175	3.239825	3.21526	3.30257	3.3313	3.3785	3.342615	3.324375	3.385595	3.43372	3.2773	3.45692	3.373555	3.26693
SUFU	5.5216525	5.23188	5.5616275	5.2644875	5.5706925	5.372235	5.4021975	5.29409	5.4016175	5.3120725	5.26124	5.451615	5.06901	5.33801	5.4707075	5.2497	5.465405	5.2430475	5.11644	5.45923	5.5800475	5.652235	5.33982	5.27335	5.67742	5.6198425	5.49403	6.1669975	5.2779075	5.68843	5.3290325	5.5221525	5.2671575	5.27941	5.3842275	5.408995	5.7092075	5.5142475	5.9060575	5.730875	5.3784075	5.559515	5.2838875	5.8397475	5.4476225	5.7263775	5.607365	5.3154425	5.54569
BBS9	4.841266	5.025564	4.643834	4.802834	5.210276	5.231744	4.655254	4.847762	4.84135	5.32839	4.90665	4.781926	4.914054	4.815832	4.831512	4.73377	4.869026	4.80508	4.471458	4.885798	5.012806	4.634226	4.750222	4.96452	4.887778	4.75364	4.777332	4.783456	4.710072	4.78023	4.902754	4.405126	4.707378	4.56904	4.842754	4.865102	4.582028	4.928966	4.827738	4.644168	4.67989	5.294202	4.523034	4.777036	4.819972	4.911066	4.841298	5.071702	4.744988
FCER1A	3.72011	3.44838	3.539785	3.63325	3.47148	3.99749	3.459155	3.46121	3.618955	3.436155	3.725885	3.459	3.66239	3.492145	3.564055	3.53429	3.3608	3.700775	3.481185	3.483495	3.545875	3.768895	3.62466	3.50393	3.77144	3.75119	3.511295	3.674525	3.67779	3.6106	3.552845	3.73704	3.59924	3.67081	3.47204	3.631595	3.517235	3.705215	3.522145	3.56632	3.593245	3.486575	3.60044	3.705295	3.464085	3.509895	3.702855	3.54947	3.927755
BBS7	4.544115	5.87361	5.025915	5.305885	5.271705	5.149595	4.962465	4.923145	5.35748	5.946345	4.84748	5.278055	5.029235	5.22845	4.862765	5.330145	5.787005	4.448665	5.120685	4.90882	5.205745	5.416625	5.020795	5.627975	5.073325	4.51752	5.503675	4.970745	5.177155	5.214415	5.12353	5.05351	4.71874	5.520165	4.844975	5.09829	4.7886	4.71725	5.105265	5.03991	5.397655	5.587945	5.059115	5.00407	5.29853	5.110825	5.351095	5.24771	4.48209
BBS5	4.24895	5.03563	4.86504	5.05415	5.35478	4.05458	5.10854	4.80501	4.96668	5.76498	4.29966	5.23016	5.35371	4.76972	4.88588	4.95584	5.51726	4.56779	5.5407	5.30413	5.55632	4.94238	4.88674	5.05702	5.11685	4.98875	5.03285	5.55226	5.66216	5.81442	4.76389	4.75591	4.88918	4.62074	4.59689	5.22584	5.17461	5.71596	6.1335	5.04787	4.88741	5.69701	5.45367	6.12692	5.09162	5.58954	5.10567	5.47509	4.14786
LOC400043	6.24185	6.92832	6.71053	7.66075	6.176	7.92098	7.86626	7.06028	7.24859	6.63802	7.34137	7.5377	8.20546	6.95563	7.64388	7.88527	7.32753	8.07187	7.85741	6.41799	6.33487	6.85162	6.91726	7.64629	6.26042	7.26611	9.17658	5.97149	6.69617	6.77532	7.01005	6.26924	6.64527	8.17292	5.90858	6.25972	7.06545	7.09005	6.92024	7.24404	7.44049	6.85238	7.01858	7.77129	6.77267	6.68839	7.41444	7.114	6.68642
LOC727820	5.852	6.21058	5.7382	6.705455	6.23272	6.61582	6.84672	6.65875	6.62461	6.50554	6.207825	6.21279	6.71399	6.131385	6.70844	6.92732	6.707905	6.761865	6.954545	6.24458	6.27954	6.25494	6.32659	6.602515	5.94261	5.837675	6.33479	5.401015	6.40294	6.67848	6.83958	5.91873	6.69216	6.27774	5.828935	5.92866	6.187275	6.043485	6.306385	5.86929	6.0326	6.173685	6.289715	6.384815	6.733195	5.78317	5.505015	6.415855	5.819185
BBS4	7.06948	7.272975	7.31656	7.108645	6.69514	6.638395	7.88449	7.81285	7.98077	7.951275	7.05993	7.36763	7.703715	7.246365	7.03531	7.938475	7.53648	7.465095	7.19314	7.49701	7.431705	7.31034	7.626125	7.520735	7.40749	7.853265	7.18253	7.50096	7.72492	7.702925	6.68283	7.425595	7.877455	7.307725	7.7479	7.46108	7.353675	7.393535	7.67984	7.238425	7.08852	7.357095	7.124985	7.90235	7.395805	7.525895	7.26222	7.571345	7.05666
LOC101927809	3.89131	3.83571	3.94203	3.20797	3.79464	3.84519	3.71156	3.57554	3.54276	3.62643	4.24644	3.86761	3.50165	3.56309	3.63471	3.53341	3.54338	3.91102	3.40846	3.46793	3.56552	3.59322	3.67294	3.65785	3.31054	3.65602	3.59478	3.55965	3.57164	3.45565	3.55478	3.57732	3.81256	3.64032	3.56517	3.46735	3.68683	3.77369	3.66675	3.5985	3.60938	3.66056	3.74662	3.49504	3.69303	3.49305	3.71083	3.4724	3.89657
PCYT1B	4.08379	3.858316667	3.843216667	3.78581	3.866986667	4.05363	3.925343333	3.960513333	3.875583333	3.87114	4.083713333	3.872316667	4.001153333	3.90798	3.928586667	3.94516	3.866863333	4.251906667	3.94728	3.857083333	3.8681	3.945266667	3.98927	3.839833333	3.858713333	3.85043	3.86985	4.05987	3.879543333	3.83437	3.9419	4.08551	4.141183333	4.087303333	4.274973333	3.880526667	3.90761	3.9699	3.920656667	3.87177	3.84701	3.750033333	3.915763333	3.82353	3.841066667	3.885363333	3.983853333	3.865163333	4.097396667
ZHX2	5.542115	5.976295	5.78594	6.39214	6.390165	6.04882	6.325575	6.06022	5.99853	5.799305	6.166935	5.976925	5.797845	6.06877	6.035055	5.5805	6.021695	5.936	6.344025	5.67956	5.78079	6.331105	5.99288	5.977375	5.836475	6.12872	6.88065	5.74206	5.76859	5.871995	5.94877	6.05407	6.05815	6.4804	5.84402	5.951795	5.908355	5.77553	5.860145	6.34984	6.38955	6.79223	6.29934	6.25489	6.137755	5.830015	5.98463	6.195705	5.63425
ZHX3	5.50597	5.280185	5.26569	5.028445	5.707665	5.477055	4.990915	5.29734	5.126275	5.22224	5.394885	5.15182	5.090995	5.333085	5.584205	5.018465	5.216425	5.30776	5.083525	5.284825	5.51499	5.14975	5.173555	5.17204	5.387425	4.988385	5.056215	5.21653	5.117035	5.312125	5.32777	5.10389	5.351905	5.017085	5.35585	5.329515	5.267345	5.414975	5.23109	5.205345	5.003845	5.25792	5.160025	5.061205	5.216285	5.50243	4.991315	5.20778	5.39486
FCER1G	13.03325	12.44205	12.4073	12.66785	12.64715	12.0307	12.80925	12.52985	12.5751	12.3868	12.835	12.79115	12.80425	13.3403	12.73595	12.46295	12.3504	12.8404	13.0357	12.8671	13.06735	12.2073	13.276	13.0258	13.167	13.2993	13.1467	13.0324	12.5672	12.52595	12.5745	12.87715	13.2132	12.84605	13.18735	13.0335	13.371	13.222	13.3549	13.307	12.9154	11.6573	12.81205	13.22045	12.9768	13.1256	13.0814	12.98445	12.84595
PCYT1A	7.778863333	7.954263333	8.333406667	8.178456667	7.679056667	7.259956667	8.12419	7.75117	8.448486667	8.213663333	7.4091	8.20489	7.88618	7.951176667	7.750033333	7.899173333	8.265466667	7.999006667	7.900506667	8.227116667	8.306326667	8.168596667	8.18129	8.009406667	8.56418	8.470626667	8.268746667	8.490383333	8.233566667	8.155126667	7.72363	8.55757	8.28394	8.3262	8.078486667	8.42158	8.465233333	8.362273333	8.749243333	8.211436667	8.3597	8.17108	8.1148	8.44857	8.3274	8.560766667	8.519463333	7.815663333	7.731996667
LOC101927814	3.771075	3.784835	3.84066	3.925665	3.81267	4.11654	3.84796	3.895325	3.88193	3.746245	3.919705	3.921935	3.972525	4.028065	3.85632	3.909335	4.02645	4.01863	4.04484	4.004385	3.825255	3.908425	4.0824	3.883045	3.950665	4.07627	3.943275	3.88887	3.86926	3.79926	3.87735	4.038575	3.926845	3.91906	4.19716	4.09866	3.720235	4.121315	3.84416	4.08053	4.04196	3.76693	4.028415	3.802765	3.90544	3.76959	3.90368	3.90071	3.9654
LOC101927811	6.20969	6.4627	6.57	6.23233	6.3351	6.96437	6.74496	6.48217	6.20582	6.09947	6.82303	6.09383	6.1601	6.40148	6.48906	5.81938	6.39523	6.69615	6.57469	6.13482	5.24699	6.68702	6.04916	6.18382	6.0108	6.62265	6.70401	6.18678	6.37913	6.39631	6.38843	6.07898	6.33684	6.11385	6.79925	6.24799	5.8614	5.86229	6.2263	6.6554	6.59551	6.4009	6.25645	6.88897	6.21314	6.20418	6.20852	6.08026	6.31137
AGTRAP	8.19988	7.154506667	7.98282	8.105303333	7.15698	6.860963333	8.147236667	7.852516667	8.206943333	7.33408	7.739806667	8.2824	7.971996667	8.365026667	7.448986667	8.122956667	7.76175	8.00216	8.59187	7.610506667	7.884063333	7.863236667	8.055726667	7.986943333	8.241076667	8.433386667	8.539016667	8.13861	7.89518	7.693943333	7.72493	8.07559	8.084766667	8.265033333	8.35772	7.932073333	8.01334	7.980033333	8.534896667	8.439563333	8.021013333	8.133436667	8.125556667	8.92435	8.16186	7.58021	8.505523333	8.121746667	7.57598
CACYBP	8.8796475	9.071665	8.761145	8.78262	8.7301225	8.657705	8.6245625	8.682035	8.8132325	9.2348825	8.7891525	8.8002025	8.840965	8.94184	8.97549	8.839335	8.7043975	8.945895	8.798395	8.7779925	9.018095	8.51103	9.15315	9.0637175	9.163605	8.5335175	8.3379525	8.63221	9.0382775	8.7460525	8.94012	8.76498	9.1713975	8.3782075	9.0304425	9.01257	8.93778	9.0970825	8.6096175	8.6382775	8.962515	8.6641025	8.4691525	8.3825975	9.0264625	8.76707	8.731455	8.7447875	9.120645
TFB2M	5.6007725	5.3885125	5.3064425	5.2105975	5.3213175	5.4471925	5.18612	5.295475	5.0448075	5.16124	5.5253025	5.1656775	5.11061	5.3912675	5.3295575	5.1086675	5.229065	5.43776	5.26539	5.183355	5.19283	5.2394075	5.2608575	5.2564025	5.327745	5.32564	5.2970675	5.3456525	5.335625	5.2660225	5.1479225	5.4354425	5.375375	5.43803	5.3675775	5.3405825	5.308145	5.271565	5.2786	5.3514125	5.2049075	5.0602225	5.2572125	4.97608	5.2887475	5.21553	5.303875	5.13456	5.49657
ZHX1	7.14768	8.673905	7.17565	8.007955	7.759475	7.91428	7.57795	7.5241	7.807605	7.683345	7.597935	7.696855	7.290505	7.01375	7.253815	7.342755	7.603695	7.39679	7.371075	7.550845	7.47944	7.40465	7.3245	7.74473	7.909455	7.08416	7.66985	7.39337	7.843815	7.526785	7.86009	7.40497	7.46293	7.174665	7.00196	7.63981	7.841595	7.34927	7.51538	7.62357	7.575895	7.91134	7.58382	7.67812	7.904375	7.62798	7.834215	7.36514	7.576285
RNF144A	4.122235	4.06042	4.37399	4.07825	3.927205	4.356385	4.037195	4.16878	4.12027	4.07052	4.47185	4.166785	3.976825	4.040335	3.972745	4.26907	4.05176	4.248345	3.83568	4.078895	4.14073	4.23253	3.89055	4.05734	4.22929	4.41182	4.19152	4.229795	4.2361	4.12806	4.07861	4.15582	4.19356	4.07886	4.18791	3.85665	4.257795	4.03774	4.09683	4.175195	4.4142	4.167225	4.160755	3.926105	4.020155	3.982035	4.15631	3.987205	4.09937
MC3R	4.5692	4.35072	4.03277	4.18243	4.03211	4.60285	4.21982	3.8675	4.02372	3.877	4.28374	4.04931	4.41187	4.61735	4.06454	4.35555	3.85092	4.57194	4.12752	4.06489	4.04518	4.21878	4.20505	4.22633	4.5379	4.41882	3.8872	4.18179	4.22902	3.99887	4.3	4.11772	4.04418	4.08026	4.3686	4.14874	3.98042	4.42894	3.89649	3.79459	4.06634	3.93131	4.22594	4.08782	4.21496	4.1014	4.12181	4.08434	4.32655
RNF144B	7.7829725	8.98897	7.6270275	8.94067	7.3843725	8.380385	9.4091375	9.004815	8.641045	7.8881525	8.11645	8.08299	8.9768575	8.538765	7.8685475	8.180155	8.97959	8.5013625	10.2842	7.92149	7.1486425	8.4188925	9.320865	8.7067425	8.645795	9.655235	9.3018925	7.911705	8.801615	8.6206025	8.533615	8.337685	9.380525	9.7231625	8.1365575	8.882065	8.33494	8.230025	8.769885	9.126455	7.986505	7.0368225	8.34575	9.22773	9.1160325	7.78934	8.4986325	8.707015	7.57709
KCNU1	4.09744	4.02677	4.03168	4.0498	3.88014	3.95043	4.1198	3.73829	4.3202	3.69569	3.81599	3.98736	4.10183	4.01355	3.87974	4.15233	3.85336	4.07401	4.06511	4.13398	3.96744	3.80824	3.84738	3.96624	3.60978	3.87762	3.92487	4.23387	3.87451	3.84443	3.91133	3.56388	3.83024	3.74229	3.68301	3.81487	3.80747	3.94278	3.85106	3.93971	3.95117	3.39571	4.47268	3.44319	3.96117	3.84339	3.98667	3.72357	3.7415
AC007292.3	5.62702	5.52247	5.68302	5.86442	6.0046	5.54299	5.95595	5.82931	5.6529	5.44743	5.88346	5.86051	5.54568	5.87581	5.70362	5.49756	5.78857	6.07662	5.87187	5.78734	5.58387	5.73021	5.54426	5.63593	5.6594	5.64889	5.8779	6.00347	5.77261	5.65568	6.2185	6.18282	5.71999	5.73545	5.71312	5.65765	5.63832	5.6567	5.80901	5.7377	5.76195	5.71264	5.84738	5.92763	5.91234	5.78673	5.89365	5.78065	6.06756
PITPNM1	7.4304	6.43227	6.94577	7.08635	7.38972	7.32965	7.0421	7.09701	7.02123	6.66495	7.17568	6.568	6.72903	7.33168	7.14297	6.51793	7.51257	6.96712	7.1852	7.56359	7.78605	7.2313	6.74707	6.79692	7.58041	7.35342	7.67678	7.9733	7.12112	7.27389	6.88818	7.79955	7.10252	7.34229	7.37012	7.37458	7.95044	7.60076	7.93469	7.87458	7.42327	7.27482	6.95841	8.26165	6.9495	7.61119	7.8466	7.63837	6.55642
PITPNM3	4.152065	3.879585	4.17067	3.89207	4.152625	3.76982	3.87635	3.84748	4.084345	3.966915	4.093275	3.956825	4.048195	3.898655	3.958555	3.95778	3.87239	3.910275	3.94272	3.938605	4.010555	3.885815	4.23343	3.976735	3.90013	3.879715	3.83439	3.998565	4.00504	4.01952	3.82049	3.81483	3.80195	3.769145	3.9989	3.9009	3.75392	4.08581	3.66984	3.78449	3.83868	3.83254	3.961635	3.752225	3.934935	4.07502	3.901235	3.922565	4.006415
PITPNM2	5.184813333	4.910223333	4.873546667	4.925243333	4.819293333	5.076246667	4.949363333	4.93359	4.799566667	4.718626667	5.011856667	5.096073333	4.95134	5.035186667	5.09183	4.933173333	4.995233333	4.97256	5.06332	5.04229	4.947433333	4.61665	4.916266667	4.92788	4.668303333	4.925336667	4.725043333	4.978653333	4.85917	4.82878	5.099006667	4.722696667	4.788266667	4.789066667	4.89538	4.913776667	4.87125	5.12005	4.715653333	4.72081	4.843876667	4.649843333	5.070976667	4.67777	4.821853333	4.875343333	4.77744	4.902286667	4.960486667
TAX1BP1	9.8706	10.21105	9.73475	10.40637333	10.10025667	10.00188667	10.34262333	10.02539	10.56322667	10.61944333	10.19245333	9.986293333	10.22681	10.00847667	10.41949667	10.37455	10.03767333	10.23428	10.12992667	9.72938	9.676653333	9.476003333	10.10875	10.29165333	9.549076667	9.693616667	9.596206667	9.3897	10.19373	9.762176667	10.33861667	10.23954	9.862423333	10.26676667	10.19613333	10.06287333	9.85937	9.7216	9.41778	9.76184	9.820656667	9.99347	9.580693333	9.9417	9.95309	9.656676667	9.700663333	10.20400333	10.25358667
RP11-330M19.1	4.61677	4.40195	4.36281	4.3806	4.64593	4.72371	4.55873	4.30953	4.28885	4.26729	4.5459	4.47227	5.16367	4.45316	4.54601	4.78251	4.26823	4.68762	4.43041	4.5106	4.42222	4.16878	4.26645	4.53975	4.06765	3.92998	4.01842	4.6807	4.26483	4.44889	4.76463	4.21765	3.87776	4.13127	3.95643	4.10571	3.97748	4.4624	4.03851	4.18646	4.30536	4.02213	4.56948	3.72763	4.17523	4.44379	4.41186	4.37443	4.41967
LOC100505685	3.60347	3.68407	3.50089	3.52241	3.48833	3.89286	3.59028	3.43419	3.51178	3.59577	4.39963	3.45001	3.87163	3.57645	3.73918	3.63177	3.50337	3.55351	3.536	3.67686	3.47322	3.44195	3.7232	3.57633	3.629	3.62643	3.36401	3.5345	3.46732	3.93002	3.7239	3.49696	3.76742	3.47745	3.54635	3.26198	3.52931	3.56297	3.44143	3.63872	3.41449	3.36307	3.62124	3.42139	3.6869	3.44562	3.56948	3.67653	3.84686
FAM193B	6.07358	5.752515	5.997915	5.957205	5.80628	5.862485	6.194865	6.07326	5.688335	5.714465	5.76509	6.0702	5.82643	6.13031	5.7787	5.761225	6.04166	5.81299	5.931575	6.086605	5.62064	5.720055	5.85233	5.855775	5.88662	5.83881	6.08855	6.04715	5.59101	5.66122	6.013425	6.242135	5.48141	6.14967	5.797855	5.845235	6.10109	5.958615	6.15698	6.105	6.281635	6.47309	6.175705	6.389555	6.14	6.036945	6.27471	6.08554	5.675535
FAM32A	9.57661	9.43803	10.0164	9.92198	9.66879	9.30095	9.89882	9.75701	10.2366	9.81243	9.78113	9.92054	9.71632	9.84116	9.51601	9.98696	9.73761	9.78042	9.74351	9.70074	10.0774	9.67076	10.1068	9.86391	9.98826	10.1134	9.63152	9.98269	9.71012	9.80717	9.88585	10.1149	10.0666	10.0017	10.1306	9.85208	9.97198	9.68715	9.99871	10.0598	9.98966	9.96756	9.96444	9.64536	9.82503	9.86647	9.89707	9.63474	9.97332
LOC101927815	3.69471	4.06478	3.65635	3.84336	3.59634	3.862	4.06804	3.77113	3.981	3.75546	3.9014	3.91419	4.01001	3.7453	3.87238	4.08319	3.91457	3.90787	3.68885	3.82582	3.8721	3.65514	3.89598	3.64961	4.05159	3.96295	3.95545	3.75289	3.95758	3.78204	4.18812	3.70799	3.57987	3.78053	3.80235	3.70951	3.67544	3.95255	3.72767	3.97203	3.67261	3.55279	3.72854	3.54431	3.87855	3.92204	3.74001	3.94037	3.87882
FAM193A	6.95563	7.63371	7.71345	8.00855	7.82156	6.71569	7.60849	7.61641	7.68157	7.68818	7.52839	8.13907	7.25765	7.26854	7.23857	7.55091	8.04603	7.30215	7.08399	7.37795	7.87951	8.37508	7.16521	7.28877	7.91921	7.81156	8.49501	7.64168	7.27371	7.58069	7.35879	7.77949	7.52156	8.29837	7.85013	7.62518	7.55321	7.53482	8.13923	8.02872	8.64075	8.53137	8.43325	8.41218	7.34911	7.8712	8.6057	7.87211	7.6839
LOC102724905	3.88227	3.53918	3.77505	3.5159	3.46385	3.94556	3.72508	3.70154	3.69415	3.57518	3.99164	3.41452	3.64079	3.77126	3.71452	3.47463	3.62503	3.83319	3.7501	3.98986	3.68402	3.54329	3.58199	3.95054	3.64799	3.93326	3.50495	3.3349	3.58864	3.54485	3.72081	3.66811	3.72527	3.60387	3.75464	3.47184	3.37575	3.60084	3.43434	3.51315	3.5639	3.57719	3.4902	3.77745	3.68008	3.62563	3.46432	3.4781	3.97596
LOC101927820	3.43082	3.41018	3.40896	3.53233	3.47892	3.45877	3.21841	3.43546	3.43	3.36598	3.50233	3.5375	3.39874	3.30639	3.41715	3.42013	3.3882	3.26864	3.31125	3.40227	3.52549	3.38189	3.38725	3.28141	3.35305	3.7191	3.47374	3.34369	3.542	3.58013	3.29306	3.23673	3.32342	3.26191	3.22781	3.43905	3.49893	3.53611	3.22034	3.37978	3.52137	3.26481	3.36912	3.30879	3.61243	3.45968	3.43527	3.3237	3.49497
LOC101927824	4.68203	4.81507	4.8784	4.5049	4.60006	4.81094	4.59538	4.86134	4.53796	4.83908	4.85285	5.01172	4.60669	4.80988	4.68827	5.00129	4.77367	4.29327	4.75236	4.59471	4.81025	5.2	4.64967	4.85053	4.88003	4.79486	4.68783	4.71499	4.59175	4.69194	4.65695	4.90688	4.82492	4.89204	4.82461	4.78079	4.77981	4.96324	4.8833	4.85969	4.87108	4.80587	4.86246	5.0505	4.80748	4.64508	4.81426	4.97123	4.97975
SSNA1	7.89776	7.83463	8.48278	8.08027	8.00977	7.69043	8.20217	7.50355	8.6241	7.44228	7.43719	8.32121	7.68883	8.28339	7.59216	8.05835	7.84963	7.75918	8.25665	8.11382	8.36427	8.06072	7.92341	7.9789	8.28571	8.14247	8.31855	8.46458	7.86529	8.04738	7.83411	8.71128	7.91304	8.24021	8.45209	8.19884	8.18612	8.11192	8.60942	8.36604	7.85309	8.79848	8.11564	8.8489	8.06642	8.36183	8.59252	7.72242	8.2805
FAM35A	10.2233	10.8872	9.806	10.4611	10.5353	10.8003	10.2201	10.5469	10.5176	11.5612	10.8035	10.3826	10.6144	10.5602	10.6655	10.9057	10.5047	10.7224	10.4261	10.4335	10.9714	10.193	10.7727	10.6518	10.4778	10.3762	10.4197	9.87214	10.7623	10.4636	10.7861	10.2707	10.79	10.5426	10.6137	10.3287	10.5587	10.3011	10.4912	10.3197	10.1528	10.5065	10.1489	10.4237	10.4826	10.1991	10.2777	10.4457	10.5852
NEXN	5.29199	4.46837	4.16534	4.855995	4.63774	4.03365	6.83363	4.329415	4.754575	5.189895	4.69932	4.37248	5.87434	4.803855	4.61987	4.457415	4.195125	4.553315	4.160705	4.453955	4.07412	3.774925	5.545325	5.41954	4.22737	3.74559	4.016515	3.940855	5.32492	3.988395	5.249385	3.87799	5.20915	4.78784	3.796815	4.84689	5.2535	4.64787	3.84572	4.24143	3.831475	4.09058	3.83485	4.952335	5.43768	4.24247	3.88495	6.582095	4.520875
RP11-1277A3.1	5.94391	5.7566	5.9694	5.80301	6.04564	6.37247	6.32983	5.9617	5.89803	5.72403	6.18276	6.09974	6.00845	6.00545	6.26267	5.96364	5.43047	5.84758	6.01586	6.00349	6.15503	5.68401	5.93507	5.58696	5.74262	5.83719	5.44954	6.02383	5.81659	6.01412	5.74864	5.88372	5.80534	5.86629	6.43809	5.96712	5.74752	5.92054	5.77881	5.84711	5.99635	5.98588	6.04894	5.77668	5.93118	6.22622	6.05378	6.28073	5.72763
RP11-1277A3.3	4.90791	4.73765	4.84132	4.732	4.96974	4.57362	4.68665	4.82092	4.96884	4.99377	5.25331	5.04423	4.98041	4.65386	4.45479	4.68248	4.84097	5.03209	4.4118	4.67362	4.77613	5.05325	4.91208	4.40933	5.1334	5.22184	5.38881	5.33843	4.63998	4.68352	5.05688	4.66208	5.24723	5.03483	4.76123	4.7467	5.07378	4.99733	4.67602	5.2459	4.58223	5.08471	4.70774	5.19958	4.52531	4.61124	4.85894	5.26591	4.95583
FAM196A	3.22503	3.24372	3.23382	3.10978	3.16545	3.3341	3.21481	3.31228	3.11702	3.25251	3.27232	3.27586	3.32021	3.17795	3.28516	3.18976	3.29823	3.18634	3.2845	3.31254	3.15902	3.32567	3.28296	3.25385	3.2729	3.49789	3.09724	3.08753	3.31169	3.64336	3.10711	3.20458	3.28911	3.29618	3.18999	3.14848	3.384	3.18975	3.23057	3.06818	3.14253	3.2305	3.29699	3.35416	3.17213	3.02965	3.2142	3.18052	3.24782
LOC101927829	3.50329	3.43135	3.51437	3.33582	3.45704	3.35425	3.20221	3.17415	3.38873	3.13498	3.87262	3.36222	3.24091	3.3925	3.45288	3.45481	3.41015	3.46983	3.40134	3.31409	3.28028	3.35518	3.54047	3.32869	3.25926	3.18129	3.30568	3.24956	3.38845	3.19891	3.18758	3.28101	3.30788	3.36205	3.45198	3.46017	3.40988	3.37826	3.33915	3.11287	3.31897	3.36797	3.49737	3.23779	3.35284	3.1448	3.44047	3.2829	3.35132
PEX16	7.354533333	6.94771	7.118833333	7.167713333	7.252253333	6.899643333	7.43337	7.223416667	7.634333333	7.08153	7.30331	7.508873333	7.24749	7.484533333	6.74612	7.25186	7.066516667	7.316223333	7.417456667	7.351623333	7.452893333	7.16634	7.29746	7.40264	7.20001	7.35844	7.44149	7.440263333	7.224823333	7.25734	6.785493333	7.573043333	7.234716667	7.463816667	7.576283333	7.179386667	7.45307	7.350513333	7.64224	7.320626667	7.39462	7.62058	7.53066	7.535483333	7.251153333	7.197453333	7.552946667	7.434086667	7.09074
AC018766.6	4.87958	4.44539	4.71988	4.50688	4.62129	4.92621	4.41084	4.28498	4.48619	4.26166	4.53516	4.63365	4.8052	4.55514	4.26611	4.43891	4.37956	4.19256	4.49295	4.60619	4.2871	4.49715	4.84283	4.28474	4.18645	4.696	4.45451	4.43659	4.56199	4.57854	4.60285	4.54374	4.58496	4.34263	4.51714	4.39762	4.59812	4.5442	4.43339	4.33658	4.39775	4.16085	4.48047	4.53516	4.34506	4.73601	4.61255	4.40941	4.60385
PEX19	9.097125	9.44682	9.63116	9.262505	8.86071	8.10503	9.206395	9.43076	9.198925	9.45505	9.16658	9.488305	9.1718	9.157915	9.169395	9.222045	9.528355	9.057395	9.221325	9.506465	9.43019	9.786825	9.390495	9.52268	9.666445	9.707215	9.347	9.82705	9.393745	9.567185	9.18495	9.69706	9.37754	9.33638	9.76612	9.577835	9.53805	9.640755	9.66993	9.5986	9.65449	9.7298	9.80725	9.22631	9.449015	9.73729	9.704145	9.50122	9.18794
KLHL1	4.275865	4.22107	4.2482	4.29871	4.134335	4.29972	4.20863	4.25848	4.18604	4.126675	4.261185	4.44114	4.357015	4.100705	4.214625	4.22805	4.25597	4.24026	4.33894	4.19961	4.2329	4.18084	4.251765	4.17429	4.106335	4.22253	4.10263	4.16256	4.161525	4.006995	4.274225	4.167425	4.266405	4.265515	4.30495	4.36521	4.086715	4.23423	4.02556	4.26427	4.321275	4.231455	4.35573	4.17498	4.273785	4.181825	4.25237	4.200155	4.227035
BC028044	3.16131	3.26102	3.30379	3.43494	3.43278	3.27433	3.27248	3.39347	3.3942	3.14893	3.37459	3.24495	3.59834	3.1739	3.23239	3.18685	3.30098	3.28459	3.14709	3.56546	3.21364	3.10763	3.47543	3.13183	3.11204	3.3837	3.34072	3.14952	3.33701	3.41035	3.19814	3.37038	3.08804	3.22264	3.41739	3.1781	3.21909	3.10771	3.1339	3.1865	3.29109	3.01485	3.33771	3.33204	3.17598	2.99147	3.43142	3.19901	3.23314
KLHL2	9.7065	10.3452	9.74414	10.2157	10.3647	10.4647	9.61231	10.0046	10.0501	10.1986	10.0378	10.1635	9.80033	10.2796	10.3879	10.0597	10.1443	10.1209	10.5122	10.0078	10.0418	10.1696	9.83202	10.2728	9.63358	9.69313	10.1139	9.5733	10.1056	10.2655	10.0176	10.0533	9.71256	10.3512	9.79221	10.176	9.43204	9.71932	9.91299	9.73189	10.1638	10.6612	10.0413	9.837	9.93561	10.0447	9.85577	10.2265	9.93647
KLHL3	4.913415	4.998125	4.718865	4.697775	4.897125	5.05678	4.795175	4.58738	4.611565	4.75814	4.81615	4.86785	4.90012	4.80215	4.83842	4.514335	4.826935	4.842585	4.615175	4.904355	4.7927	4.872185	4.89879	4.68293	4.707895	5.05498	4.498215	4.83025	4.963995	4.8029	4.711065	4.452735	4.661905	4.2992	4.95226	4.620625	4.48863	4.973295	4.931895	4.814505	4.54428	4.81319	5.014655	4.82244	4.832515	4.723325	4.956105	4.80677	4.85962
PEX10	6.67355	5.976405	6.70421	6.55491	6.41456	6.59194	6.24198	6.845425	6.328265	6.215365	5.811715	6.38701	6.498215	6.590115	6.41119	6.51238	6.419725	6.483405	6.79981	7.11657	6.31744	7.17178	6.67429	6.410355	6.8093	6.90493	7.35794	7.887215	6.57072	6.365385	6.31101	7.06734	6.9619	6.27447	6.868455	6.78637	7.481235	6.768015	7.368815	6.61921	6.50733	7.828965	6.59673	7.269655	6.86752	6.881995	7.219275	6.70173	6.815425
KLHL4	3.925785	3.74102	3.937985	3.56289	3.82613	3.73411	3.910885	3.645045	3.743795	3.58655	3.800315	3.732085	4.016755	3.910675	3.7734	3.684595	3.585515	3.74189	3.779255	3.650945	3.692965	3.425075	3.88063	3.895775	3.759325	3.57609	3.45251	3.811075	3.709415	3.73378	3.806535	3.511475	3.66225	3.49285	3.67905	3.540175	3.61807	3.78785	3.479595	3.61324	3.75403	3.445205	3.978475	3.378065	3.64007	3.80896	3.74828	3.626485	3.71559
KCNRG	4.08777	4.16603	4.28196	4.25078	4.23454	4.16755	4.14623	4.23432	4.54047	4.18745	4.21233	3.99534	4.52895	4.23216	4.26702	4.09062	3.98585	4.17323	4.34107	4.15379	3.99103	4.04886	4.06328	4.11437	4.42896	4.12037	4.08432	4.23199	3.99861	4.09506	4.18293	3.83165	3.825	3.94704	4.03069	3.79666	4.14019	4.31913	4.06166	3.93226	4.20759	3.75476	4.17952	4.32133	4.06717	4.0199	3.82753	4.10947	4.21806
PEX12	6.43605	7.4441	7.17099	6.843	7.29975	7.35068	7.1076	7.0543	6.90425	7.08025	6.64401	6.73564	7.24169	7.00526	7.15687	6.86699	7.5677	6.75495	7.08039	7.1448	6.68864	7.5723	6.77415	7.12365	7.31775	7.0074	6.7797	7.28219	7.27565	7.37889	7.11213	6.48341	6.66306	6.70493	6.68292	7.22449	6.7085	6.81071	7.14511	6.58343	6.79852	7.28701	6.92781	7.00682	7.20943	7.39705	6.71954	7.67054	6.73486
PEX13	5.049848	5.89629	5.791926	5.663306	5.781986	5.629334	5.717174	5.317714	5.679354	5.628372	5.565218	5.32146	5.324514	5.60031	5.221398	5.450928	5.636048	5.116656	5.603908	5.493124	5.692122	5.544976	5.534144	5.927856	5.57475	5.522592	5.582264	5.769162	5.508288	5.69596	5.21371	5.741704	5.454856	5.733822	5.381978	5.429496	5.488764	5.43403	5.65772	5.463404	6.123376	5.874042	5.816538	5.532072	5.595388	5.838666	5.481952	5.515658	5.207998
PEX14	7.72199	7.491283333	8.164383333	8.081576667	7.871493333	7.39545	8.038103333	7.810063333	7.99943	8.050503333	7.61946	7.754563333	7.57858	7.88582	7.670056667	8.04908	7.926763333	7.872796667	7.352176667	8.007093333	8.030546667	7.928366667	7.687923333	7.98329	7.94548	7.963463333	7.808876667	7.907493333	8.146666667	8.174453333	7.923603333	8.100913333	7.92157	7.83953	7.891256667	7.954083333	8.155043333	8.14126	8.008626667	7.949646667	7.774083333	7.75407	8.315693333	8.057816667	8.255593333	7.91332	7.93096	8.01091	8.111643333
KLHL9	6.3673675	6.9623225	6.456805	6.5475025	6.4304825	6.479625	6.2881675	6.61494	6.373855	6.8677325	6.66597	6.57168	6.5218575	6.5697175	6.477245	6.49759	6.6197325	6.3697475	6.559275	6.5030575	6.34887	6.4106025	6.523105	6.5844025	6.598425	6.39393	6.5408575	6.56986	6.49431	6.635355	6.37599	6.5930275	6.6112825	6.8619775	6.614405	6.5177075	6.374555	6.5104	6.6894575	6.44493	6.583605	6.67084	6.467285	6.59201	6.56873	6.5453225	6.5052325	6.5352925	6.4187375
ETAA1	6.65892	7.11801	6.50555	6.95349	6.88592	6.57946	6.52222	6.72425	6.321	7.68343	6.98112	6.49967	6.93338	6.88362	6.96396	6.54392	6.73284	6.67609	6.68763	6.72335	6.51832	6.28312	6.83044	7.17493	6.23329	6.25211	6.5174	6.39684	6.7932	6.6005	7.03998	6.2204	6.48427	6.52307	6.24024	6.38097	6.28312	6.28596	6.41227	6.55145	6.34319	6.62636	6.12372	6.38059	6.84354	6.42513	6.37652	6.99935	6.47035
TFAP4	6.33265	6.78055	5.84747	6.00867	6.5632	7.21139	6.39574	6.3683	6.42324	6.5126	6.47163	6.28212	6.38206	6.54323	6.30886	6.15883	6.4765	6.45049	5.94245	6.3994	6.39507	6.78747	6.01845	6.28346	6.33281	6.59278	6.74154	6.66559	6.30314	6.14697	6.59343	6.20679	6.4734	6.22034	6.55799	6.28672	6.59872	6.64365	6.40018	6.51214	6.42619	6.42083	6.30504	6.24418	5.83909	6.77354	6.62485	6.19194	6.48208
KLHL5	6.5563025	7.0865925	6.1227575	7.1375675	7.460675	6.73317	6.31821	6.665455	6.6538975	6.803815	6.38916	6.919105	6.7854375	6.6844825	6.2221325	6.720855	6.6732	6.7847525	7.0017925	5.9461175	6.1201825	6.3748375	6.5355225	6.3977925	6.6450975	5.9561775	6.2086025	6.12239	7.2543575	6.19353	7.2884125	6.40373	6.386985	6.4558625	6.6681775	6.0310375	5.9656225	6.0276925	6.3777375	6.0459925	5.6786175	7.2001275	6.00357	6.510885	7.1091525	6.217705	6.29817	6.78842	6.549945
KCNS1	6.13904	6.16965	5.73568	5.60433	5.85311	5.93131	6.18926	5.75075	5.90916	5.81863	5.99701	5.78441	6.02946	5.82073	5.97434	5.80181	5.49064	6.64265	5.76264	5.9793	5.66998	5.74148	4.86319	6.12509	5.85249	6.04576	6.21275	6.00182	6.05428	5.83243	6.07419	5.57327	5.73176	5.87766	6.17892	5.96712	6.11184	6.23255	5.77398	6.04503	5.72705	5.59865	6.36863	5.86135	5.82766	5.99321	6.24367	5.8462	6.44903
FAM195B	8.4163	7.81578	9.27831	8.62744	7.887	7.09036	8.97688	8.2264	8.54373	8.04787	7.81885	8.77842	8.55941	8.68074	7.4691	8.44796	8.59234	8.29964	8.63628	7.9901	8.25702	8.96517	8.25647	8.44772	8.3628	8.77907	9.66815	8.49401	8.52458	8.70986	8.15734	8.74843	8.12819	8.82766	8.51995	8.74582	8.56341	8.24172	8.85354	8.76169	8.92104	8.82611	9.13471	9.40622	8.48858	8.26958	9.15561	8.2968	8.69371
KLHL6	9.089195	9.1723475	8.64968	9.15185	9.215195	9.2969075	9.1972025	9.6504925	8.9405425	9.5043475	8.483395	8.790905	9.24759	9.2500625	8.8140175	9.5654725	9.07888	8.60312	8.9112575	9.6349275	8.7833925	9.3252625	9.4415225	9.5610225	9.16635	9.0490975	9.5835525	9.6951625	9.3675075	9.5447	9.280435	8.8491075	9.3753475	9.1667125	8.7753575	9.7282025	9.02052	8.930465	9.0210525	9.0206575	8.9967775	9.7925375	8.90676	8.7983075	9.12798	8.9393925	9.3398025	9.33406	8.6744375
FAM195A	9.509445	8.443605	10.13287	9.33283	9.67782	8.590955	8.53291	9.3045	9.23566	8.670075	8.8817	9.82104	9.056075	9.78705	9.06256	9.397985	9.32975	9.44148	9.174365	9.619885	9.462175	9.32446	9.08337	9.10161	9.918915	9.492035	9.110765	9.913395	9.481595	9.44452	9.403485	9.96696	9.068915	9.142595	9.71779	9.566445	9.806735	9.360055	9.93319	9.952095	9.263015	10.461505	9.352355	10.222825	9.284055	9.728465	9.66345	8.86458	9.440695
KCNS2	4.61026	4.331163333	4.307103333	4.261103333	4.105073333	4.32234	4.33003	4.377143333	4.212516667	4.03283	4.53291	4.2791	4.166736667	4.186593333	4.224893333	4.208453333	4.162563333	4.473966667	4.089463333	4.341473333	4.275756667	4.160613333	4.005206667	4.174966667	4.184353333	4.363336667	4.300023333	4.210406667	4.241753333	4.172683333	4.258636667	4.349396667	4.352833333	4.174856667	4.31625	4.285073333	4.20424	4.389653333	4.266413333	4.182263333	4.444376667	3.94783	4.27506	4.133346667	4.04248	4.303176667	4.30724	4.29437	4.46695
KLHL7	6.954046667	7.51123	7.397373333	7.666556667	7.368936667	7.110266667	7.17844	7.543456667	7.674673333	7.862476667	6.864426667	7.402623333	7.267413333	7.593926667	7.16926	7.30805	7.559103333	7.148016667	7.234203333	7.451703333	7.3721	7.84747	6.910323333	7.546866667	7.636933333	7.218376667	7.752766667	7.596076667	7.55417	7.68015	7.30603	7.43703	6.948813333	7.553596667	7.54087	7.703353333	7.478686667	7.202916667	7.764446667	7.508963333	7.668643333	7.88364	7.4578	7.427683333	7.389143333	7.647056667	7.760306667	7.28847	7.330203333
KCNS3	3.8361	4.11046	3.94203	4.50492	4.03608	4.44679	4.17904	4.08173	4.04739	3.95742	4.31629	4.03157	4.11327	4.23098	3.9567	4.29588	4.25391	3.855	4.02553	3.98778	4.20377	4.17929	4.20911	3.9686	4.35142	4.57867	4.1101	4.29709	4.15249	3.94851	3.87649	3.95996	4.06297	4.08258	4.24588	4.08973	4.20579	4.13708	4.02181	4.3395	4.1673	4.24003	3.99094	3.79547	3.99504	3.88531	4.37879	4.21705	4.1752
MC5R	3.52766	3.76787	3.93441	3.51728	3.58588	3.79375	3.85384	3.64543	3.83937	3.42956	3.55623	3.88489	3.73693	3.81595	3.84775	3.95603	3.44758	3.77246	3.8129	3.87203	3.76862	3.49213	3.58691	3.60762	3.58031	3.58764	3.43536	3.73478	3.78392	3.99382	3.4723	3.74026	3.57529	3.54293	3.64092	3.78156	3.46267	3.84131	3.67505	3.62602	3.53518	3.53945	3.78408	3.51614	3.89221	3.66925	4.02501	3.59078	3.98178
KLHL8	7.504066667	8.139036667	7.502763333	7.926293333	7.78293	8.034676667	7.524383333	7.80939	7.7518	8.109716667	7.621593333	7.63894	7.642986667	7.504323333	7.807686667	7.64899	7.969233333	7.776403333	8.264343333	7.719393333	7.514333333	7.74177	7.478036667	8.02144	7.355916667	7.3746	7.57629	7.285186667	7.827583333	8.023823333	7.876456667	7.650543333	7.35749	7.718973333	7.874613333	8.059623333	7.666666667	7.595703333	7.421413333	7.470553333	7.492676667	7.62756	7.59042	7.45765	7.79253	7.520046667	7.428083333	7.88279	7.946186667
LOC101927839	4.30472	4.53031	3.69319	4.5218	4.20359	4.36432	4.09904	4.21235	4.22259	3.96664	4.44464	4.19439	4.16613	4.24843	4.07711	4.17213	4.16478	4.30174	4.45096	3.97562	4.31987	4.15772	3.93362	4.36685	4.28581	4.54959	4.22765	4.74346	3.99555	4.14094	4.38185	4.6947	4.06989	4.30117	4.20096	4.46339	4.57216	4.32146	4.31506	4.50038	4.65936	4.06409	4.2848	4.33381	3.83123	4.16069	4.34083	4.19465	4.71479
LOC102724927	3.09836	3.08326	2.89502	3.10988	3.30372	3.03373	3.0263	3.09079	3.25668	2.9489	3.10201	3.05215	3.01702	2.91737	3.1249	3.07077	3.08637	3.17172	3.17565	3.10297	2.90083	3.1249	3.07298	3.03423	3.18314	3.02995	3.02847	2.98207	3.05341	3.03859	3.10042	3.03895	2.9826	3.17306	3.01923	2.99993	3.1802	2.92952	3.16904	3.08589	2.98839	3.32772	2.9515	3.17487	3.11244	3.12537	2.93636	3.07077	2.98092
LOC101927843	4.26917	4.2479	4.00866	4.29962	3.93743	4.31245	4.03371	4.25613	4.12254	4.17516	4.26496	4.22917	4.29122	4.05139	4.16759	4.65474	4.41451	4.87994	4.21413	4.38777	4.18951	4.13209	4.30914	4.01673	4.12558	4.32166	4.2295	4.03401	4.20885	4.17523	4.1893	4.31171	4.26093	4.55873	4.29302	4.17208	4.19637	4.07207	4.53588	4.39355	4.82528	3.9902	4.34167	4.30366	4.09382	4.21254	4.08554	4.25541	4.40559
LOC101927841	4.00291	4.1546	4.16534	3.98017	3.96882	4.12702	3.773	4.03125	3.9276	4.13099	4.08665	3.75574	3.924	3.8704	3.80002	4.07037	3.92568	3.97595	4.05449	3.97603	4.04841	4.6337	3.90237	4.21272	4.2742	4.29316	4.3786	4.08964	3.7585	4.03622	3.91193	4.5383	4.27436	4.2059	4.08107	4.10338	4.35629	4.15748	4.59759	4.92551	4.47519	5.53336	4.10431	4.51037	4.10338	3.62206	4.1137	4.0026	3.92786
INPPL1	7.70226	8.01737	7.77125	7.81253	8.39575	7.91527	7.79057	7.83584	7.72737	7.84572	7.47351	7.99995	7.53059	8.07709	8.13521	7.8452	8.21987	7.69631	7.76517	8.05027	8.17829	8.21611	7.71227	7.68804	8.18904	7.85265	8.15498	8.31603	7.93597	8.36539	7.8586	8.2163	7.94367	7.99786	8.28975	8.32703	8.12791	8.34834	8.42969	8.64296	7.95108	8.73281	8.06007	8.32492	7.99802	8.29711	8.3345	8.14486	7.93844
PLAT	3.7024	3.63376	3.70777	3.81815	3.66047	3.89874	3.63518	3.54817	3.69549	3.64781	3.98152	3.69646	3.60128	3.61919	3.94039	3.65506	3.58524	3.57854	3.81619	3.63369	3.77447	3.65713	3.55623	4.0121	3.69839	3.72652	3.82908	3.63658	3.70688	3.62556	3.52054	3.57681	3.81731	3.67548	3.69042	3.61174	3.52043	3.76647	3.77295	3.48188	3.87164	3.50493	3.68442	3.7031	3.83685	3.86304	3.69614	3.84292	3.62616
PLB1	5.01539	4.722725	4.96819	4.871555	4.91225	4.93565	4.960495	4.71507	4.650745	4.76903	4.86046	5.092065	5.009435	4.83389	5.044855	4.868215	4.77766	5.04306	4.816885	4.831585	4.936885	5.01873	4.898745	4.89403	4.8509	4.88404	4.80401	4.65346	4.73068	4.933925	4.820595	5.178705	4.96051	4.78926	4.952625	5.09595	4.97775	4.9874	4.758265	4.778445	4.88333	4.897675	5.05818	4.88642	4.681035	4.863315	4.843145	4.971735	5.403555
IGF1R	5.448882	5.90772	5.954534	5.457244	5.781148	5.70105	5.071544	5.926062	5.54279	6.290576	5.692576	5.960592	5.61309	5.813862	5.702442	5.95642	5.822756	5.544618	5.699606	6.194938	5.667478	6.077584	5.314538	6.095228	5.656466	5.726304	6.232162	6.042316	5.651402	6.184044	5.931234	5.96737	5.371236	5.324756	5.594662	6.013282	5.538252	6.047682	5.643438	5.498368	5.79254	6.36859	5.76137	5.561328	5.27391	6.02993	5.516034	5.70851	6.1404
TXN2	8.723875	8.001005	9.108965	8.35153	8.50774	8.07384	8.4168	8.17698	8.50761	7.86848	8.35949	8.593575	8.12141	8.476785	8.042955	8.27136	7.96931	8.570535	8.441625	8.560725	8.52466	8.14831	8.349825	8.509655	8.65179	8.72011	8.557675	8.970145	8.529295	8.7393	8.349855	8.840355	8.55696	8.002585	8.474905	8.442295	8.894885	8.51989	8.949135	8.54298	8.15129	8.562695	8.39404	8.76684	8.71608	8.590975	8.55973	8.28842	8.516405
FAM198A	3.51511	3.64667	3.69115	3.7337	3.818	3.7103	3.39188	3.76942	3.83087	3.72491	3.91738	3.81921	3.85314	3.73965	3.46385	3.46573	3.57261	3.64317	3.74039	3.77266	3.71786	3.58238	3.72204	3.54659	3.57801	3.50891	3.72557	3.92293	3.70318	3.5544	3.48549	3.58384	3.73682	3.7085	3.7544	3.63489	3.53107	3.92021	3.43966	3.6341	3.72707	3.42016	3.71681	3.74335	3.52224	3.47062	3.63964	3.37773	3.88836
FLJ33360	3.87932	3.61025	3.70279	4.02755	3.59249	3.95978	3.63405	3.62642	3.81803	3.46402	3.79592	3.6151	3.98427	3.8902	3.89004	3.9973	3.68971	4.00197	3.62902	3.50615	3.54816	3.30671	3.64667	3.65096	3.52644	3.58468	3.70625	3.70363	3.66307	3.77493	3.78191	3.56575	3.4872	3.32653	3.66307	3.90192	3.50808	3.87651	3.58966	3.47259	3.64492	3.32223	3.82032	3.24838	3.72368	3.49547	3.38767	3.8157	3.70919
RP11-805I24.3	7.13822	6.51532	6.65508	6.44061	6.51051	7.06241	6.65347	6.64923	6.48415	6.37194	7.50765	6.95389	6.91343	6.56709	6.88765	6.69515	6.37456	6.62764	6.74687	6.51745	6.47759	6.47385	6.69152	6.59162	6.45493	6.74944	6.67222	6.88256	6.54135	6.6617	6.45486	7.01791	7.25511	6.50944	6.82407	6.70289	6.64915	6.83247	6.44585	6.48174	6.85122	6.21352	6.7115	6.11321	6.46235	6.55667	6.57303	6.57415	7.30347
PPIP5K1	6.02038	5.95552	5.91953	5.609665	6.35343	5.7224	6.167195	6.133395	6.07574	6.48815	5.520765	6.313625	5.73354	6.077195	6.12522	5.81951	6.567525	6.076265	5.48327	6.461915	6.26141	6.302275	6.26168	5.890415	6.78049	6.42872	6.480405	6.590095	6.136695	6.15451	5.745475	6.141065	6.282555	6.048515	6.20053	6.255095	6.766925	6.85333	6.688235	6.469055	5.98369	7.090815	6.26658	6.795615	6.31261	6.7176	6.456235	6.555385	6.02859
PLAU	8.47576	8.080495	9.33713	7.86143	8.40364	8.10979	8.468795	8.265175	8.705005	8.855495	8.48447	9.146245	9.16873	9.095405	8.05471	8.81877	8.780235	8.705575	7.893355	8.12522	10.28361	9.354835	8.859415	7.48276	9.09322	9.59717	10.26755	9.41379	8.8244	8.346255	7.574955	8.01495	8.841705	7.724395	8.27651	8.01916	8.93901	8.994725	9.54743	9.593445	8.83108	9.50123	8.75808	9.889365	8.85036	9.1491	9.730835	8.88162	7.475815
PPIP5K2	9.58909	9.93837	9.28416	9.33904	9.63697	8.99248	8.86136	9.17374	9.09012	9.87662	8.72199	9.81999	9.47181	9.4102	9.67926	9.64902	9.80487	9.57906	9.29086	9.50985	9.22518	9.18196	9.10693	9.52614	9.42544	8.81778	8.56824	9.21528	9.81925	9.78471	9.72658	9.34468	8.88472	8.82266	9.63358	9.57418	9.16052	9.29228	9.14769	8.79364	8.93804	8.90312	8.69082	8.52523	9.57798	9.65043	8.96754	9.62796	9.49872
FAM198B	8.7243	8.963425	7.83686	8.02395	7.72505	7.26657	7.26804	7.359945	8.98352	8.485155	7.86851	9.13091	8.57065	8.508615	8.09799	9.108805	8.45121	8.65447	7.74523	8.210645	8.457395	7.857235	7.490565	8.348165	9.248975	7.97854	5.77466	9.219125	8.932975	8.97565	8.18736	7.28506	7.44809	7.31799	8.97314	8.13344	7.603885	8.43501	8.17602	8.04293	6.85299	7.20269	7.670775	8.49921	8.838205	8.78963	6.909645	7.619225	7.081125
ENPP2	4.333425	4.781825	5.82784	4.562725	4.511685	3.97858	4.621325	4.463845	4.715445	4.59626	4.35314	4.305945	5.6088	4.90619	4.456295	4.40601	4.369615	4.70837	4.88324	3.90114	6.211105	4.66932	5.046705	4.640145	4.476165	4.494805	4.25151	4.292375	5.773865	5.910965	4.35144	3.96569	4.872415	5.06757	4.23699	4.95699	4.19414	4.545945	4.945655	4.6107	4.54429	4.006575	4.348705	6.236	5.397145	4.83585	4.21141	6.57694	4.029555
ENPP1	3.987255	3.9512275	3.9944475	3.8216275	3.73259	3.989025	3.89683	4.0049525	3.8028	3.7509375	4.18738	3.922315	4.071085	3.90429	3.98031	3.9827225	3.7618275	3.848735	3.812365	3.9518725	3.914015	3.7485375	3.856775	3.8328525	3.9075675	4.013935	3.864095	3.8270075	3.897945	3.81197	3.7579675	3.7751225	3.91786	3.8468275	3.8131275	3.862885	3.8399225	4.06263	3.75067	3.77658	3.93386	3.7944725	3.945155	3.7865575	3.87317	3.8133675	3.9042775	3.828885	3.8925625
ENPP4	8.48844	9.897	9.42176	9.88811	8.38726	8.61865	10.24608	9.563615	9.638125	9.331935	8.92011	9.132655	9.82521	9.74855	8.943015	9.18948	9.409165	9.467095	11.0839	8.84392	8.757285	9.941245	9.379485	10.13045	8.67039	9.683325	9.51684	8.31872	9.051825	9.269915	8.556215	9.53188	9.297015	10.18242	9.39748	9.71806	8.938925	8.928045	9.132875	9.751455	10.703225	8.38529	9.7463	9.247685	9.363145	8.613785	9.55159	9.47629	8.844085
ENPP3	4.51826	4.95155	4.61276	4.45904	4.92885	4.459445	5.027585	4.439635	4.00644	4.350865	4.77648	4.41246	4.65027	4.336735	5.849725	4.18636	4.430695	4.375375	4.162985	4.78136	4.658355	4.031925	5.06821	4.721605	4.341375	5.215055	4.890605	4.61915	4.72067	5.565765	4.25968	3.995645	4.86879	4.69258	4.28528	5.026965	5.924115	5.89824	5.179725	4.43153	4.941795	5.010945	5.21366	4.76264	4.587985	5.549715	4.55252	6.23449	4.034055
LOC101927849	4.30849	4.71157	4.48287	4.17929	4.41566	4.71534	4.56004	4.10575	4.38026	4.34489	4.3395	4.35716	4.85377	4.22978	4.55833	4.49377	4.44184	4.07508	4.16171	4.53222	4.39562	4.17036	4.34207	4.45036	4.02753	4.15194	4.13851	3.90034	4.36015	4.53932	4.39038	4.03567	4.01896	3.96976	4.32143	4.32569	3.88375	4.21312	4.24107	4.1039	4.18075	4.34364	4.49831	3.73147	4.23581	4.0761	4.13213	4.30453	4.67195
ENPP6	5.15059	4.93092	4.00136	4.15046	4.09662	3.99448	4.26526	3.98709	4.96885	5.07607	4.92213	4.72698	4.50816	4.9847	5.0862	3.91794	4.42416	5.71194	4.37722	3.88848	4.31619	4.3695	4.25259	5.0882	3.85515	4.11054	3.87545	3.82457	4.9447	4.52698	3.81096	4.2006	3.76663	4.40157	3.9636	4.3884	4.37344	5.25274	4.71823	3.84834	4.24055	4.15008	4.25883	3.60251	4.23996	4.44762	4.27793	5.73148	3.82119
ENPP5	3.34944	3.625125	3.247945	3.28733	3.289535	3.39008	3.71272	3.616085	3.413925	3.670955	3.38473	3.279445	3.34733	3.212475	3.472735	3.615615	3.34468	3.51052	3.892485	3.16303	3.38104	3.22523	4.11079	3.152455	3.348025	3.58417	3.47563	3.185945	3.127165	3.41042	3.25348	3.321955	4.01877	3.274465	3.27548	3.332135	3.51749	3.597535	3.421275	3.251315	3.352465	3.235025	3.5071	3.30368	3.408235	3.38422	3.23599	5.608525	3.239115
ENPP7	6.22266	5.36857	6.03093	5.61363	5.54186	5.75051	5.38614	5.84034	5.71485	5.17772	5.49036	5.13856	5.85287	5.42105	5.05747	5.70846	5.03725	5.99928	5.82609	5.94881	5.42653	5.47719	5.74297	5.49474	5.54232	5.77389	5.50285	5.44138	5.0606	5.17504	5.87391	5.90253	5.36561	5.44096	5.77309	5.58381	5.49427	5.29288	4.91943	5.63038	5.28761	5.07205	5.45653	4.86219	5.40463	5.34129	5.50969	5.48476	5.90836
CARD10	5.02207	4.58573	4.60632	4.406736667	4.546556667	4.90134	4.652316667	4.769403333	4.316503333	4.404223333	4.831253333	4.48397	4.46865	4.469586667	4.663576667	4.43431	4.61871	4.789126667	4.42023	4.687776667	4.581783333	4.639476667	4.71706	4.548696667	4.619586667	4.9708	4.58481	4.680933333	4.4885	4.565386667	4.68852	5.061693333	4.98015	4.647613333	4.963093333	4.54392	4.698053333	4.819083333	4.621393333	4.763253333	4.481736667	4.535203333	4.560153333	4.64238	4.496936667	4.44059	4.701793333	4.55236	5.094246667
LOC389247	5.43625	4.39928	4.62281	4.19326	4.19138	4.72963	4.48638	4.53328	4.08563	4.10393	4.79701	4.474	4.42392	4.46101	4.68823	4.60541	4.48245	4.9551	4.53603	4.71267	4.44178	4.38971	4.06378	4.60733	4.13158	4.53167	4.02056	4.52512	4.57126	4.53705	4.6997	3.83434	4.60912	4.67121	4.73129	4.26715	4.67602	4.56379	4.19749	4.5367	4.60139	4.4897	4.71705	4.4073	4.63753	4.5405	4.45621	4.47522	4.41518
ADAM11	5.23737	5.234065	5.1937	4.845155	5.106975	5.45322	5.26699	5.027315	5.23664	4.934235	5.287185	4.90888	4.877585	5.221885	5.02509	5.050605	4.952095	5.06967	5.07256	4.984775	5.098415	5.157505	5.116915	5.096665	5.16147	5.750955	5.28329	5.19994	4.971115	4.95614	5.27917	5.311975	5.216365	5.213395	5.175585	5.163895	5.17356	5.22171	5.267335	5.30807	5.129675	4.88662	4.941945	5.17596	5.036585	4.996955	5.24582	4.987215	5.50898
RP11-521O16.2	3.8995	3.88528	3.94843	4.16287	3.80057	4.11794	3.99716	4.09104	4.07482	3.90363	3.98325	4.1857	3.96721	3.98368	3.9659	4.07944	3.9042	4.24482	4.18608	4.10316	3.93059	3.92914	3.86917	3.97269	3.92031	4.00191	3.98616	4.17422	3.9681	4.00697	3.99206	4.34229	3.92469	3.85866	4.15708	3.85651	3.98459	3.93881	3.89664	4.29467	3.95106	3.97741	3.99313	3.8352	4.06448	4.0357	4.18135	3.7844	3.86915
ADAM10	10.75341	10.70213333	9.941983333	10.24354	10.07638667	9.427503333	9.70888	10.24183333	10.43538667	11.09263333	10.66712667	10.35040333	10.38478	10.07049667	10.56484333	10.90593333	10.74383667	10.62638	10.11903667	10.55533	10.08945667	10.16650667	10.59538333	10.78006667	11.02246667	10.70746667	10.28783333	10.00941333	10.81746667	10.34147333	9.980093333	10.55751333	10.61798333	10.59092667	10.40288	10.7245	10.8321	10.66134333	10.68516667	10.76153333	10.53076667	9.93344	10.55466333	10.57496667	10.36010667	10.63152	10.37666333	10.06586	10.17779
DHDDS	7.82025	7.605945	8.189435	7.80268	8.107215	7.947825	7.91288	7.88344	8.10749	7.88791	7.57188	8.132715	7.89237	7.79804	7.769585	7.905495	7.954085	7.699765	7.96665	7.913225	8.290415	8.28711	8.028045	7.817955	8.166405	8.179085	8.5057	8.645975	8.168085	8.16573	7.612335	8.06598	7.97745	7.957355	7.92895	8.214255	7.86337	8.21635	8.614905	8.08844	7.95602	8.40671	8.130555	8.625775	8.023665	8.352225	8.36856	7.92599	7.88653
ADAM19	5.38481	5.06929	5.222435	4.95532	4.981735	5.27084	5.0339	5.08279	5.147405	5.02061	5.04755	4.976955	5.28081	4.99225	4.881385	5.003025	4.92718	5.221815	5.281655	5.093505	4.89741	5.764705	5.099675	5.026745	4.74669	5.39598	5.308175	5.135045	5.13417	5.05317	5.29456	5.2941	5.83149	4.97303	5.473045	5.23069	4.94509	5.129595	4.85113	5.085455	5.66527	4.70311	5.455335	5.19822	4.841345	5.314005	5.111105	5.55408	5.369815
ADAM18	3.4647	3.631995	3.779945	3.565185	3.636775	3.62685	3.67477	3.70399	3.821125	3.546845	3.926075	3.569835	3.50267	3.498085	3.67312	3.88121	3.478275	3.615825	3.528435	3.674885	3.61586	3.41358	3.55839	3.60966	3.54096	3.486085	3.5116	3.604065	3.54858	3.494935	3.964495	3.50431	3.37817	3.438995	3.58142	3.42362	3.73392	3.714785	3.32675	3.53056	3.64301	3.51052	3.641165	3.39686	3.455125	3.503605	3.70484	3.419955	3.53306
ADAM17	9.495706667	9.566556667	9.699763333	10.03793	8.805076667	9.82307	10.05453333	9.209766667	10.13898667	8.994093333	9.5219	9.522446667	9.04321	10.01352667	9.219413333	9.122096667	9.829183333	9.548993333	10.19860333	8.904323333	8.83584	10.16516333	9.96942	9.48451	9.634756667	9.482936667	10.44868	9.40923	9.51355	9.429246667	9.689206667	9.586443333	9.908206667	10.11912667	8.72737	9.638196667	9.77586	9.301223333	9.540873333	10.5516	10.17801333	9.99278	9.892833333	9.6041	9.513443333	9.39417	10.05869	8.742473333	9.641546667
BRMS1	8.46598	7.37146	9.14595	8.54684	8.44749	7.53837	8.97762	8.40433	8.70437	7.84978	8.12254	8.93903	7.9934	8.74041	7.66689	8.20931	8.52898	8.24638	8.62832	8.46358	8.61792	8.68239	8.36328	8.47859	8.61004	9.00907	9.1895	9.03393	8.37515	8.58895	8.6159	8.97167	8.47972	8.62422	8.63664	8.58316	8.93495	8.61954	9.30581	8.93324	8.57772	9.2011	8.79517	9.21013	8.75238	8.31183	8.94984	8.45443	8.98474
ADAM15	6.954135	6.36252	6.59965	6.56185	6.622825	6.713475	6.41054	6.717705	6.625615	6.310755	6.973645	6.587075	6.50662	6.925765	6.79928	6.529255	6.641625	6.583835	6.68764	7.01661	6.977645	6.326875	6.390425	6.539695	7.15843	6.727665	6.664235	7.17446	6.43042	6.798235	6.57798	6.855005	6.345975	6.427055	6.821945	6.745795	7.571245	7.015995	7.524115	6.83767	6.61739	6.856245	6.774225	7.30782	6.994635	6.86648	6.836175	6.822905	6.714035
LOC91548	7.42499	7.05661	7.34792	7.47457	7.08872	7.68258	7.5337	7.2871	7.66202	7.59864	7.54292	7.28989	7.01926	7.45195	7.42758	7.26047	7.48858	7.78211	7.26563	7.15847	7.20793	7.2655	7.58828	7.0779	7.4452	7.4509	7.37143	7.29589	7.19622	7.4104	7.67485	7.10504	7.6223	7.21323	7.31951	7.30096	7.62962	7.54427	7.47829	7.42967	7.36841	7.02805	7.13297	7.47055	7.33636	7.38271	7.41947	7.35293	7.26507
ADAM12	4.766524	5.799912	5.904402	5.142446	4.742312	4.82323	4.733174	5.552534	4.670188	5.006874	5.341972	4.63567	5.185418	5.185558	5.167838	6.640898	5.616406	4.690724	4.598852	5.038636	4.990056	5.214738	4.762444	5.395818	6.44306	5.164866	4.679874	5.007526	5.607772	6.482642	6.111268	4.564252	4.811418	4.570078	5.201124	4.938526	4.835044	5.260834	4.767072	4.649966	4.876614	4.247764	5.168852	6.09236	6.131348	5.71638	5.332814	4.850704	4.57813
PLAA	6.304683333	7.408006667	6.793816667	6.875676667	6.759423333	6.265633333	7.13132	6.336826667	7.030013333	6.850406667	6.096363333	6.859316667	6.74414	6.923083333	6.3078	6.707186667	7.292283333	6.30793	6.630373333	6.800226667	6.743506667	7.035686667	6.630503333	6.873383333	7.035113333	6.715406667	6.842943333	6.91403	7.021723333	7.048226667	6.280056667	6.956546667	6.632083333	6.75941	6.326326667	6.84027	6.711123333	6.962026667	7.055516667	6.566593333	6.59695	6.908256667	6.41211	7.092283333	6.816923333	7.09213	7.002646667	6.95621	6.390156667
CARD18	3.34498	3.41945	3.39383	3.53899	3.60038	3.68767	3.44834	3.58225	3.61122	3.44844	3.86826	3.57731	3.46862	3.46007	3.69823	3.7689	3.2444	3.47956	3.39348	3.51719	3.54357	3.76961	3.55637	3.56322	3.8547	3.89902	3.55411	3.42271	3.59882	3.71786	3.50293	3.61209	3.30352	3.43274	3.60978	3.37595	3.37708	3.66959	3.37621	3.31989	3.55184	3.24702	3.40139	3.03504	3.55089	3.70887	3.50479	3.35045	3.81288
CARD16	6.92283	6.932065	6.2979	6.888405	6.697585	6.48809	7.437065	6.58249	6.609645	7.065595	7.128415	6.445995	7.59484	6.686705	7.44217	6.963575	6.42499	7.107635	7.437685	6.882825	6.67593	6.63773	7.40889	6.445955	6.43734	7.279685	7.067045	6.079465	6.648135	6.64283	6.919265	6.77224	7.396445	7.154945	6.93452	6.94728	7.14028	7.07039	7.01417	6.888485	7.283885	6.369275	6.53683	6.54623	6.64371	6.726275	6.92185	7.25758	6.614525
CTD-2251F13.1	3.87463	3.73204	3.7929	3.83828	3.31304	3.89233	3.80696	3.75735	4.08951	3.73776	3.70521	3.8092	3.82429	3.87567	3.81728	3.85664	3.87172	3.85757	3.76765	3.89889	3.71614	3.69389	4.27055	3.7127	3.636	3.54402	3.90539	3.82896	3.85588	4.02289	3.62172	3.84357	3.83672	3.65211	3.84286	3.7381	3.63289	3.79743	3.73132	4.12701	3.94359	3.66999	3.89198	3.65441	3.77751	3.89225	3.86402	3.57981	4.06008
CARD14	5.965486667	5.36615	5.753333333	5.196213333	5.932148333	5.524893333	5.1641	5.488473333	5.323681667	5.431843333	5.643993333	5.509723333	5.334355	5.446873333	5.61482	5.732831667	5.477311667	5.830241667	5.254233333	5.632348333	5.587616667	5.584615	5.240255	5.411348333	5.466345	5.46612	5.310465	5.982393333	5.52585	5.488046667	5.389348333	5.633033333	5.616968333	5.275151667	5.617303333	5.456041667	5.655513333	5.62363	5.445265	5.479033333	5.211438333	5.563238333	5.429703333	5.487558333	5.17578	5.884771667	5.667373333	5.237545	5.90141
RP11-216L13.19	3.75003	3.53314	3.67006	3.8524	3.88582	3.83599	3.70117	3.43067	3.81843	3.61264	3.73177	3.54966	3.64432	3.61283	3.49899	3.63128	3.76981	3.38631	3.44927	3.4946	3.59654	3.73891	3.53177	3.60336	3.72148	3.79747	4.09276	3.86411	3.73602	3.55669	3.66694	3.65636	3.62958	3.64407	3.80548	3.63556	3.65812	3.63137	3.80782	3.7175	3.61526	3.60806	3.35928	3.83488	3.43971	4.04786	3.80834	3.77728	3.41282
CARD11	5.68363	5.22194	5.372665	5.307805	5.689685	5.693175	5.301605	5.61312	5.367435	5.39385	5.67792	5.372215	5.428585	5.41755	5.320605	5.4324	5.270045	5.694315	5.410005	5.426	5.410365	5.68697	6.010865	5.316955	5.376005	5.44945	5.55276	5.608525	5.390825	5.24563	5.39775	5.860915	5.884885	5.64612	5.759205	5.65044	5.673665	5.42329	5.596405	5.41736	5.229575	5.286635	5.42248	5.31799	5.12189	5.50605	5.28633	5.41018	5.93133
RP11-350F4.2	3.99275	5.15713	4.212893333	4.534716667	4.415986667	4.691446667	3.854116667	4.483626667	4.386963333	5.250963333	4.831383333	4.57268	4.440623333	4.498663333	4.467323333	4.332413333	4.8601	4.086893333	4.280413333	4.77997	4.798983333	4.316486667	4.6766	4.67012	4.82269	4.41893	4.23911	4.325186667	4.500353333	4.60049	4.495426667	4.43366	4.8138	4.05576	4.793046667	4.45166	4.597753333	4.676173333	4.9142	4.274746667	4.208196667	4.497	4.10543	4.528733333	4.614036667	4.710136667	4.338023333	4.52533	4.119703333
LOC101927865	3.98827	3.97101	3.9817	3.6869	3.74343	3.95709	3.98962	3.74332	4.08924	4.0254	3.81599	4.0135	3.74888	4.05319	3.78714	3.7206	3.85166	3.93614	3.8426	3.63345	3.78925	3.91456	4.1476	3.78379	3.63857	4.20971	4.05784	4.08366	3.71412	3.87608	3.93614	3.768	4.05093	3.94207	3.70726	3.82339	4.06301	4.10558	3.91648	3.85655	3.74919	4.09956	3.97627	3.64922	3.90567	3.64123	3.91986	3.93592	4.22016
LOC101927869	3.46327	3.44813	3.36775	3.3707	3.50814	3.56982	3.33968	3.33838	3.26863	3.54639	3.68525	3.35227	3.50621	3.36193	3.27665	3.45558	3.27459	3.68146	3.32257	3.50188	3.18103	3.29032	3.2654	3.38609	3.08194	3.74988	3.45836	3.49617	3.28698	3.32701	3.56298	3.09915	3.21796	3.34675	3.34126	3.40517	3.16635	3.45582	3.22487	3.31479	3.52137	3.33117	3.29118	3.4378	3.2348	3.37419	3.18085	3.37493	3.71443
HTRA3	5.106865	5.186095	5.026295	4.946275	4.932775	5.25491	5.27579	5.08232	5.264585	5.042725	5.43677	5.099875	5.125815	5.084385	4.794725	4.98051	4.800805	5.08215	4.93773	5.10503	4.954645	5.21268	5.022425	4.85311	5.08783	5.415695	5.303245	5.119585	4.874355	4.74793	5.16869	5.31146	5.118745	5.142805	5.19959	5.20018	5.06586	5.355095	4.970825	5.324025	5.07804	4.923455	5.05209	4.92737	4.789915	4.950855	4.98091	4.845265	5.415385
HTRA4	9.93167	9.57745	9.34377	9.48653	10.2135	8.42331	9.23491	9.89347	8.82327	11.0183	9.69592	8.34299	9.52647	10.4491	10.4326	9.87843	8.72839	9.8854	8.22625	9.98808	9.70779	8.72142	9.28457	9.54671	8.87536	8.201	8.42787	9.59396	10.361	9.87302	9.93247	9.15664	8.626	8.1252	8.4772	9.76354	9.45957	9.86504	8.70076	7.96394	7.84788	8.50192	8.85442	8.81159	9.88635	9.69662	7.02428	10.1046	10.2305
PLD5	3.375505	3.384565	3.392895	3.337455	3.51958	3.53657	3.40444	3.617585	3.54186	3.351585	3.482115	3.34717	3.542	3.489685	3.459595	3.42326	3.308215	3.51298	3.526205	3.358205	3.2965	3.29449	3.32432	3.46616	3.360365	3.325675	3.35746	3.30765	3.460785	3.54674	3.394995	3.258215	3.385425	3.24855	3.31226	3.33246	3.19767	3.4905	3.433835	3.25462	3.33849	3.268615	3.29962	3.34505	3.42198	3.444325	3.36394	3.3198	3.3315
HTRA1	6.68526	6.093	6.11793	5.40884	8.10654	7.99724	5.56604	5.68796	5.75201	6.25085	5.93544	6.10183	5.85016	6.60989	5.78134	5.93477	6.02571	5.97464	5.35864	7.02004	7.64112	6.60667	5.48694	5.6417	7.88324	6.10425	4.86961	7.25351	5.91108	6.26489	5.98116	5.70468	5.22524	5.04041	6.39545	5.90032	6.94023	7.50493	5.40435	5.6402	7.00432	6.32272	6.62215	5.52497	5.89454	6.58369	6.99371	5.07861	6.40708
PLD4	4.906665	4.544915	4.62791	4.502875	4.38645	4.70605	4.59521	4.996155	4.58768	4.48356	5.046745	4.780575	4.51545	4.53084	4.539815	4.737605	4.60666	4.81031	4.650765	4.493985	4.835675	4.6577	4.619135	4.539865	4.78793	4.78242	4.7295	4.940445	4.42974	4.509955	4.75063	4.739885	4.9721	4.88186	4.773475	4.481035	4.995015	4.699235	4.59733	4.555545	4.322295	4.526265	4.605965	4.53997	4.38333	4.68705	4.723995	4.624905	4.70407
DAPP1	7.3838175	7.3443425	6.9393125	7.3251975	7.08939	7.273095	8.2405475	7.662035	7.6020525	7.49072	7.31248	7.2539325	7.6617975	7.533125	7.633815	7.777755	7.34487	7.1320825	7.5155325	7.433725	7.0693625	7.3998125	7.8372075	8.049745	7.35193	7.38175	7.347235	6.722445	7.534275	7.48212	7.04711	7.003555	7.746785	7.544475	7.3216775	7.632795	7.52904	7.576405	6.974415	7.1486075	6.9671275	6.9600625	6.828645	7.2410425	7.6702875	6.959345	7.1612875	7.51529	7.188995
HTRA2	7.439855	7.74672	8.43046	8.095025	7.97058	7.972495	8.45369	8.06514	8.2691	7.602465	7.645505	8.403155	7.65635	8.16232	7.697965	7.95423	8.520245	7.83799	8.06878	8.223685	8.20222	9.03636	7.76628	7.828495	8.360265	8.375335	8.99633	8.66963	7.97173	7.717725	7.90409	8.549125	8.011125	8.44926	8.087	8.33254	8.37289	8.41243	8.734015	8.60949	8.32953	9.25592	8.48384	8.89118	8.041105	8.1881	8.880965	7.878005	8.215835
PLD6	4.92292	4.43565	4.49819	4.13151	4.45308	4.74487	4.26887	4.62305	4.65168	4.78382	4.80091	4.72512	4.75013	4.49792	4.3475	4.52923	4.61121	4.79814	4.5875	4.38769	4.35544	4.73079	4.7911	4.5218	4.46374	4.29316	4.32424	4.39109	4.41405	4.65289	4.51567	4.40809	4.81073	4.58182	4.6343	4.70209	4.44275	4.32472	4.44202	4.51436	4.34607	4.46238	4.74614	4.51767	4.501	4.33648	4.46876	4.76258	4.39289
PLD1	5.710344286	7.089015714	6.282384286	6.862855714	6.424247143	5.499282857	6.817395714	7.014104286	6.620678571	6.546737143	5.892397143	6.81752	7.845324286	6.611838571	6.294454286	6.435081429	7.085487143	6.336984286	6.749212857	6.050395714	6.473034286	7.274265714	6.53612	6.490851429	6.12824	7.288904286	7.917004286	5.980398571	6.656308571	6.723127143	6.313504286	6.289854286	6.562731429	7.700438571	6.759241429	6.300441429	6.144485714	6.219968571	6.237387143	6.89337	6.099875714	6.924584286	6.563268571	7.263955714	7.13811	6.302162857	6.630945714	6.623692857	5.891114286
PLD3	10.8308	9.07344	10.9146	10.225	11.5206	10.7119	10.8378	10.208	10.5294	9.84773	9.4482	11.2437	10.9215	10.4612	10.679	10.4476	11.3972	10.1501	10.2533	11.9129	11.7316	10.9969	11.283	9.67698	11.3522	10.5133	10.9477	12.2103	10.9757	10.5881	9.81469	11.123	11.249	10.1509	10.9537	11.0429	11.8507	11.4041	11.6823	10.8725	10.0494	12.3473	11.587	12.2206	10.5524	11.9826	11.4254	11.2648	10.5
PLD2	8.32847	7.34209	7.50151	7.79795	7.39747	7.25319	8.05694	8.03198	7.63913	6.97225	7.50421	7.62621	7.58773	8.19448	7.69388	7.44	8.00337	7.8382	7.72707	7.70337	7.42596	7.78134	7.97271	7.40309	7.82603	8.24024	8.15243	7.94804	7.70885	7.45797	7.80867	8.14841	8.10073	8.20466	7.90502	7.69984	8.38576	7.67969	8.18226	8.35935	7.39178	7.34732	7.57453	8.81142	7.97138	7.5867	8.01713	8.05296	8.15193
GRK1	5.70566	5.37981	5.38193	5.15141	5.14201	5.4898	5.27604	4.81829	4.83724	5.26595	5.65388	5.17889	5.39911	5.23992	5.36591	5.10038	5.15068	5.62072	5.00288	5.06104	5.22557	5.53544	5.48516	5.19346	5.96133	6.03828	5.66848	5.36959	5.29189	5.10142	5.22755	6.24539	5.67731	5.22936	5.61098	5.54424	5.56792	5.51376	5.57365	5.71386	5.28727	5.33247	5.43221	5.33406	5.33765	5.16732	5.23524	5.08581	6.19977
KCNV1	3.55573	3.642695	4.081815	3.834615	3.570935	3.73584	3.892075	3.691715	3.81688	3.66001	3.62719	3.779925	3.984075	3.691825	4.067955	3.657925	3.714585	3.700835	3.68655	3.676845	3.669235	3.45609	3.6667	3.67444	3.86448	3.707585	3.438265	3.894	3.776745	3.75899	4.21856	3.4483	3.557395	3.7414	3.52417	3.62592	3.524555	3.66358	3.54457	3.73547	3.82222	3.789105	3.735405	3.398875	3.622445	3.698265	3.79852	3.79358	3.56694
KCNV2	3.86533	3.80779	3.86406	3.55792	3.63308	3.59771	3.69449	3.61762	3.75264	3.64027	3.58629	3.5104	3.7223	3.56928	3.72545	3.63122	3.73533	3.5786	3.59238	3.68032	3.66961	3.59448	3.62869	3.68205	3.72126	4.12604	3.53128	3.70913	3.65484	3.68497	3.88126	3.66326	3.68965	3.8296	3.6168	3.70314	3.82401	3.79621	3.69443	3.72332	3.82524	3.64455	3.79834	3.60059	3.64049	3.73074	3.53096	3.68049	3.88986
GRK5	6.00538	5.715455	5.67954	5.901165	5.770825	5.860225	5.865875	5.967415	5.609415	5.7846525	5.951935	5.9334225	6.020575	5.843515	5.836695	5.8265	5.8205925	5.9523625	5.56328	5.9054325	5.744705	5.789215	5.799975	5.9456175	5.8964375	5.9205925	6.00558	5.8688175	5.7076125	5.68511	5.6696175	5.349745	5.6151575	5.608415	5.8485025	5.7755125	5.90035	6.0050925	5.730195	5.962535	5.7715575	5.88145	5.810185	5.8774725	5.9583375	5.9035125	5.977985	5.9897975	6.0824225
GRK4	4.128305	3.8288625	4.1477725	3.8368825	4.15885	4.0845625	4.05306	4.0919425	4.3445325	3.9968775	4.1748	4.07018	4.023265	4.0393825	4.05969	3.984335	4.1304975	3.9556325	3.9308625	4.0820775	4.1091875	4.1633325	3.9633525	3.82587	3.959425	3.9955275	4.0357075	4.10392	4.032605	4.3665975	4.17428	4.0637325	3.91951	3.934245	3.9358375	3.8368575	3.9862575	3.887305	4.037145	3.8398475	3.952755	3.8859875	4.09356	3.86446	4.120635	4.2034275	4.072565	3.8756425	4.0346925
GRK7	3.75649	3.58447	4.1816	3.6195	3.54982	3.80835	3.46506	3.81451	3.63768	3.35411	3.44937	3.77726	3.66568	3.73431	3.60781	3.53652	3.61074	3.63281	3.52171	3.71267	3.42656	3.37563	3.41095	3.3751	3.40534	3.90232	3.35189	3.46447	3.65147	3.67704	3.72919	3.44133	3.34577	3.53796	3.44362	3.42051	3.67715	3.70461	3.53663	3.51612	3.32755	3.11144	3.47257	3.54722	3.74323	3.65902	3.41607	3.69642	4.11568
GRK6	8.55864	7.4393375	8.837055	8.369755	8.3637425	7.7298	7.6756325	8.2395975	7.66198	7.9879075	7.77585	8.4292625	7.9153775	8.7172275	8.177665	8.179	8.4433	7.96288	7.9344925	8.4984225	8.37634	8.2212125	8.1266075	8.1885	8.71465	8.394995	8.2446325	8.886955	7.9837175	8.3568375	8.2904925	8.88124	8.29063	7.90317	8.09088	8.4220675	8.9344	8.1863975	8.687185	8.53502	7.7903725	8.97905	8.1783675	8.72729	8.2828025	8.63269	8.7333725	7.8334575	8.541675
PIBF1	6.99821	7.80025	6.36445	7.41808	7.2652	7.47132	6.80676	7.5	7.50531	8.4156	6.79373	6.94431	7.2267	7.29289	7.54752	7.33423	7.36576	7.28929	7.15136	6.89561	6.77052	6.11873	7.63726	7.72877	6.73092	6.51088	7.10923	6.76686	7.67035	6.86324	7.38196	7.15903	7.43215	7.59914	7.11675	7.53713	7.18332	6.90107	6.26292	7.08166	7.01874	7.86646	6.46026	7.10764	7.2893	6.71495	6.90946	7.19754	6.53106
LOC101927876	4.1262	3.73373	3.88635	3.64914	3.51786	4.1917	3.98791	3.93682	4.033	3.92983	4.08925	4.00315	3.92294	3.72936	3.77611	4.10243	3.93492	3.89053	3.87008	3.97138	3.92557	3.77486	3.86979	3.87769	3.82383	3.67496	3.77961	3.80384	3.76285	3.75559	4.12831	3.58723	4.08232	3.99083	3.7316	3.87355	3.73268	3.85151	3.93112	3.71803	4.05209	3.86176	3.99409	3.87224	3.6361	3.68096	4.02363	3.82999	3.93815
LOC101927877	4.38053	4.22362	4.52012	4.40477	4.21235	4.39675	4.78306	4.14093	4.41971	4.13653	4.48157	4.22606	4.53423	4.64131	4.5576	4.38563	4.41788	4.48225	4.17282	4.34174	4.23581	4.38618	4.0551	4.33481	4.015	4.32736	4.22442	4.68629	4.16955	4.32724	4.34451	4.13729	4.08911	4.05533	4.0535	4.30106	4.03123	4.67824	3.82503	4.31994	4.56389	3.70893	4.39805	3.82576	4.30814	4.08741	4.48238	4.24383	4.15494
CHCHD10	11.129	9.3074	10.5868	10.1253	11.3432	10.0451	10.5945	10.0087	10.2246	9.41059	9.76408	10.9335	9.78454	10.6316	10.5215	9.99677	10.2983	10.3308	10.0327	11.6186	10.9959	10.3961	10.4688	10.1697	11.215	9.8113	10.5666	11.9444	10.2877	10.6141	10.8782	10.9109	10.6061	9.09403	10.3899	10.2528	11.7438	11.2211	11.4868	10.5789	10.3972	11.479	10.959	11.251	10.8216	11.3963	11.1528	11.1065	10.7755
FAM199X	7.11286	7.85806	7.308556667	7.518	7.58464	7.693713333	7.285536667	7.249823333	7.44525	7.721303333	7.451706667	7.42038	7.288623333	7.253176667	7.818723333	7.403923333	7.449156667	7.330646667	7.47918	7.52873	7.666823333	7.150113333	7.58701	7.657443333	7.655456667	7.689743333	7.47173	7.566683333	7.37658	7.310133333	7.349333333	7.087466667	7.50579	7.50149	7.40968	7.50775	7.51843	7.61616	7.7022	7.621686667	7.673593333	7.75522	7.460186667	7.591756667	7.478113333	7.748413333	7.546933333	7.536153333	7.628983333
IGF2R	10.247785	10.45327	10.584125	10.13234	10.409145	9.714435	10.4987	10.7435	10.64895	10.5024	10.378265	10.42907	10.43515	10.405965	10.05853	10.5974	10.90705	10.36777	10.170295	10.74895	10.7165	11.0479	10.6445	10.59855	10.7295	10.957	11.3002	10.8493	10.64545	10.81575	9.895725	11.13595	10.70935	10.77795	9.993895	11.10825	10.77195	10.69245	10.7282	11.10245	10.94705	10.6544	10.50111	11.13515	10.59643	10.54692	11.0061	10.20863	10.46545
BSPRY	4.714405	4.28617	4.75505	4.60891	4.519805	4.865825	4.55533	4.490615	4.26404	4.318685	5.028955	4.518635	4.45632	4.54329	4.66618	4.53578	4.398025	4.35247	4.495065	4.52699	4.59979	4.280555	4.291645	4.553145	4.42338	4.492275	4.451065	4.475645	4.53862	4.145165	4.50358	4.306445	4.368385	4.425755	4.43288	4.38886	4.6949	4.59998	4.369295	4.64658	4.41516	4.21536	4.56998	4.119575	4.40238	4.716445	4.390515	4.497145	4.73991
LOC101927870	3.264675	3.10528	3.31799	3.341585	3.26629	3.37303	3.171615	3.11578	3.325115	3.236405	3.286565	3.31664	3.280965	3.210155	3.138935	3.228685	3.177615	3.315895	3.24698	3.20221	3.174925	3.13887	3.366885	3.20091	3.228525	3.370415	3.200455	3.27134	3.22565	3.21993	3.33404	3.085085	3.264145	3.1064	3.468155	3.13481	3.21499	3.221565	3.09429	3.29111	3.29059	3.29816	3.135975	3.031185	3.169115	3.22766	3.21345	3.21697	3.08185
RPS6KA2-AS1	5.68134	4.65706	5.02213	5.09752	5.00782	5.29937	5.18108	5.02723	4.79548	4.57489	5.65212	5.44923	5.79897	4.96086	5.0232	4.9764	4.65652	5.48641	5.04877	5.01361	5.13841	4.99131	5.46574	4.71305	5.26838	4.83194	5.13716	4.68865	4.98953	4.81258	4.84153	5.14716	5.57266	5.43668	5.24995	5.00607	5.03777	4.83868	4.50549	4.89573	4.69663	4.74784	4.9327	4.988	4.87823	4.8295	4.88726	4.84866	5.60937
SPINK13	4.17866	4.15055	4.32289	4.36013	4.15046	4.39419	4.4922	4.31787	4.18791	4.0935	4.4824	4.4662	4.53169	4.3963	4.39098	4.13742	3.92492	4.33014	4.10241	4.26785	4.22978	3.9477	4.20295	4.17921	4.06786	4.4935	3.74763	4.08778	3.91147	4.33563	4.0331	4.12145	4.31965	4.10337	4.26348	4.32394	3.96619	4.56569	3.93755	4.19903	4.26271	4.07152	4.39022	4.36869	4.18009	4.36938	4.34772	4.14961	4.54373
RP11-161D15.1	3.8346	3.65852	3.43858	3.57931	3.75576	4.17483	3.54688	3.7178	3.53531	3.85323	4.03933	3.59159	3.75849	3.61677	3.518	3.95149	3.58724	3.93371	3.57606	3.35844	3.76794	3.93396	3.64893	3.60681	3.65994	3.6046	3.66735	3.62985	4.06179	3.63484	3.65243	3.77945	3.62325	3.81175	3.69734	3.95382	3.65408	3.6636	4.02222	3.93069	3.76187	3.47124	3.66838	3.79266	3.77046	3.76712	3.76451	3.69732	3.89683
LOC101927886	4.88006	5.18881	4.54946	4.95171	4.95664	5.09854	5.3136	4.92115	4.7607	5.11881	5.12918	4.81546	4.90222	5.06473	5.12864	5.10619	4.83912	5.0123	4.92863	5.52541	5.10363	4.93221	4.65166	5.01666	5.1001	4.85473	4.66831	5.18641	4.86521	5.19244	5.01738	5.13803	5.23893	4.66991	4.80621	5.04108	5.22305	5.04179	5.37202	4.87942	4.86974	5.04285	5.14364	5.03608	4.58611	5.40094	5.16367	5.77789	5.03962
ZMYND15	6.86508	6.0957	6.77952	6.89587	6.83306	6.20093	7.09177	6.85599	5.95911	5.90048	6.14428	6.97432	6.09587	7.39924	6.43923	6.21953	7.96729	5.61226	6.80412	7.20439	6.72739	7.90357	7.3153	6.75405	7.29278	7.44123	8.22646	8.21032	6.57949	5.95308	6.80931	7.15422	7.88175	7.19956	6.86338	7.37766	7.84342	7.14615	8.56224	8.13523	7.30677	7.25441	7.54572	9.10635	7.10105	7.31893	7.72267	8.16644	7.04774
LOC101927884	5.14621	5.46899	5.25677	5.42466	5.42596	5.50943	5.42048	5.21293	5.4495	5.02905	5.82705	5.18069	5.55609	5.20377	5.9632	5.40295	5.0711	5.1234	5.27966	5.10388	5.16462	5.05744	5.08575	5.47009	5.19417	5.07567	4.74392	5.0035	4.8508	5.43134	6.03912	4.75456	4.86118	5.23462	5.06413	5.23211	4.49618	5.15012	4.68138	5.04428	5.26298	4.73552	5.38112	4.74362	5.23862	4.94671	5.35543	5.48175	5.17167
ZMYND19	7.38246	6.42119	7.65712	7.17162	7.8734	7.29443	6.56226	7.33854	7.07979	6.92983	6.95091	7.17105	7.0918	7.35289	7.12873	6.76449	7.22198	7.39648	6.99117	7.54331	7.38987	7.55319	6.77964	6.99006	7.64321	7.0174	7.70629	7.93845	7.40724	7.29777	7.55434	7.22788	6.85637	7.06232	7.44144	7.10856	7.62863	7.02347	7.62772	7.2355	7.23434	8.30129	7.12742	7.37757	7.36201	7.80604	7.4482	6.94306	7.66417
DIAPH2-AS1	3.98056	3.795475	3.912105	3.69929	3.8875	4.00184	4.30406	4.123245	3.640015	3.944785	3.58244	3.745415	4.249455	3.73452	3.9475	3.999555	3.918575	3.987035	3.845895	3.79672	3.80966	3.702195	3.82512	4.042665	3.62055	3.930005	3.977875	3.70787	4.104085	3.92859	3.85234	3.81582	3.793775	3.677875	3.637895	3.875795	3.567555	3.911515	3.83687	3.737745	4.566595	4.46384	4.255335	3.781245	3.81721	3.743775	3.840685	3.787385	3.717165
PLEK	10.8137	10.572305	11.533	10.84525	10.77615	9.91074	11.21145	10.8643	10.409885	10.51425	10.34375	10.8561	10.8236	10.79595	9.915425	10.7097	10.563005	10.155525	10.24055	10.9043	10.8064	11.1045	10.6646	10.688	11.15025	11.1709	11.34595	11.68185	11.2214	11.43325	10.95275	11.2333	10.81175	10.66395	10.60425	11.6268	10.72445	10.70775	11.1106	11.0919	11.0158	9.92645	10.53115	11.25595	10.96255	10.92315	10.6425	10.41595	11.34115
PITPNC1	6.008544	6.093046	6.08224	5.658856	5.96207	5.640576	5.559782	5.898722	5.738314	6.528036	6.056684	6.059864	5.852732	5.802224	6.035112	5.922992	6.232576	5.592526	6.17593	6.216136	6.384146	6.19991	6.24893	6.204554	6.38751	5.962988	6.274514	6.068288	6.140672	6.22363	5.873548	6.363432	6.276352	6.160646	6.270446	6.322416	6.406782	6.469442	6.189902	6.22173	6.46034	6.344216	6.10908	6.340226	6.012714	6.39221	6.19437	6.310114	6.141568
GRM1	4.489926667	4.221356667	4.337373333	4.23294	4.58269	4.415406667	4.54764	4.399536667	4.73064	4.279663333	4.38085	4.419766667	4.430666667	4.165443333	4.326623333	4.545403333	4.17973	4.55804	4.401106667	4.305003333	4.373986667	4.546853333	4.378943333	4.301273333	4.438166667	4.33003	4.308936667	4.431773333	4.380723333	4.189146667	4.209916667	4.399093333	4.407986667	4.293966667	4.358143333	4.168493333	4.29536	4.269283333	4.28633	4.425933333	4.132456667	4.25227	4.187123333	4.567563333	4.116786667	4.35864	4.318956667	4.28266	4.5404
GRM3	4.16537	4.09381	4.14047	4.25906	4.05879	4.44946	4.2745	4.39594	3.75753	4.15603	4.83753	4.29975	4.07552	4.26866	4.15366	4.47414	3.89957	3.82476	4.01906	4.0587	4.16412	4.26688	4.27036	4.26199	4.02058	4.15995	4.07498	4.15088	4.26028	3.99395	4.4449	4.31871	4.13772	4.47455	4.65665	4.54824	4.45925	4.40892	4.10463	4.34444	4.41647	4.25532	4.08061	4.37225	4.12327	4.03331	4.36298	4.28346	4.4
GRM2	5.204795	5.304625	5.257895	4.953595	5.035055	5.696835	5.283715	5.34271	5.156995	5.070605	5.835495	5.260155	5.27441	5.0825	5.170405	5.120015	5.044455	5.31067	5.02357	5.0594	5.240085	5.035615	5.00324	5.26205	4.963425	5.353455	5.0074	5.202725	5.07882	5.09454	5.335395	5.013265	5.215365	5.13926	5.24055	5.35415	5.176835	5.164745	5.03032	5.08067	5.37824	4.920005	5.45776	4.98183	5.11846	5.29563	5.18521	5.09175	5.653345
GRM5	4.251663333	4.08493	4.028856667	4.15656	4.29532	4.332213333	4.138583333	4.146903333	4.029413333	3.916773333	4.477183333	4.002916667	4.03286	4.046376667	4.0447	4.055583333	3.974073333	4.042233333	4.17408	4.015163333	4.113276667	4.025946667	3.942253333	3.928556667	4.14948	4.167446667	4.262293333	4.185626667	4.06416	3.858076667	4.113466667	3.99081	4.200563333	4.137546667	3.998863333	4.120753333	4.070333333	4.065486667	4.078173333	4.332786667	4.08593	3.912616667	4.09015	3.885473333	3.9606	4.054016667	4.174066667	3.96325	4.269406667
CA1	4.521395	4.53373	4.57648	4.52371	4.33186	4.81554	4.647245	4.759615	4.58047	4.4916	5.059795	4.592715	4.78315	4.52523	4.670965	4.71433	4.52341	4.669605	4.703635	4.55663	4.57748	4.235065	4.551785	4.399175	4.184395	4.43407	4.375005	4.272895	4.433595	4.4549	4.795145	4.238635	4.474335	4.37863	4.50873	4.255725	4.28862	4.489775	4.37153	4.304185	4.49771	4.204045	4.557295	4.206575	4.587105	4.640395	4.653375	4.48155	4.509065
GRM4	6.91863	5.91209	6.54604	5.87822	6.17417	6.46021	6.09752	6.31561	6.19979	6.13582	6.57741	6.43274	6.25313	5.93612	6.36057	6.10616	5.99536	6.40007	6.19088	6.10683	6.06249	5.94847	6.48989	6.55028	6.09393	6.05079	6.3541	6.3615	5.99176	5.99362	5.8293	6.10185	6.36417	6.19713	6.47376	6.23061	6.47277	6.36733	5.9372	6.27826	6.11816	6.12415	6.17526	5.97572	6.34483	6.13831	6.47222	6.16193	7.14685
CA3	3.12588	3.20275	3.27579	3.28428	3.18469	3.52927	3.06551	3.35506	3.41279	3.28235	3.29922	3.33725	3.27157	3.08518	3.33325	3.27397	3.24304	3.23067	3.03763	3.35472	3.30369	3.16072	3.25649	3.07743	3.23096	3.2572	3.32834	3.22182	3.23788	3.16007	3.30059	3.30155	3.38668	3.27984	3.18323	3.2116	3.36493	3.24527	3.30022	3.24856	3.06336	3.15604	3.01761	3.3435	3.33867	2.94698	3.19295	3.19981	3.2503
ZIC2	3.32523	3.5392	3.17557	3.30611	3.59249	3.55684	3.38644	3.44741	3.57546	3.34996	3.77405	3.66124	3.38867	3.37773	3.20238	3.39907	3.35135	3.32933	3.27378	3.3642	3.20724	3.29399	3.30963	3.39054	3.24723	3.33728	3.33905	3.29129	3.21188	3.51366	3.50414	3.19462	3.25861	3.36205	3.35103	3.32001	3.3887	3.53891	3.34624	3.51896	3.63408	3.33224	3.52041	3.35013	3.39525	3.23518	3.39762	3.21104	3.15363
CA2	11.92	12.1387	12.2763	12.3095	12.6328	11.1774	12.2088	12.9091	12.8893	11.272	11.3993	12.5575	11.5394	11.7295	11.393	12.4189	12.4527	11.7692	10.4701	12.3505	11.7722	12.5018	11.0587	13.3223	11.8749	12.744	12.0623	12.2934	12.6442	13.1964	12.0717	12.7661	10.838	12.1272	11.7837	13.0367	12.3588	11.4767	12.0966	12.8643	12.911	10.5871	12.0839	11.5672	12.1474	12.1464	12.5565	10.2413	11.7891
GRM6	4.073	4.1922	4.05867	4.26762	4.00185	4.23391	4.63271	4.42231	4.40027	3.7508	3.95231	4.11909	4.47877	4.17682	4.17008	4.39317	3.95557	4.02266	4.06199	4.29206	4.00699	3.99002	4.0685	4.68938	3.86455	4.27649	3.94644	4.2222	4.22627	4.46731	4.0935	3.79991	3.71646	4.11954	4.05986	3.66669	3.70659	4.13607	3.68523	3.74867	4.60217	3.67789	4.33907	3.82328	4.14207	4.23595	3.94452	4.22532	4.0203
ZIC3	3.81834	3.64551	3.64234	3.64591	3.88763	3.48183	3.86198	3.79625	3.71842	3.74935	3.39799	3.72854	3.79292	3.67227	3.79276	3.85926	3.79363	3.51089	3.87435	3.95447	3.66532	3.74983	3.52549	3.91027	3.6641	3.70144	3.53059	4.2548	3.72454	3.90655	3.76614	3.7237	3.38502	3.6908	3.66408	3.40137	3.62943	4.00586	3.64332	4.01406	3.68409	3.61611	3.55521	3.58766	3.50404	3.98227	3.82909	3.57686	3.49335
ZIC1	4.090436667	3.845883333	4.08239	3.838783333	3.966406667	4.16736	3.787093333	4.015886667	4.018963333	3.792956667	4.163923333	3.832336667	3.92029	3.918676667	3.90792	3.808823333	3.92394	3.9718	3.910863333	3.905556667	4.109076667	4.055396667	4.116893333	3.87255	4.028503333	4.04644	4.101446667	4.28018	3.787503333	4.014666667	3.867533333	4.122413333	4.272763333	3.970056667	4.11029	3.82113	4.395436667	4.0859	4.197546667	4.1237	4.001196667	4.023273333	3.893136667	4.076866667	3.896993333	3.92697	3.917213333	3.886823333	4.17407
GRM8	4.452973333	4.29621	4.271566667	4.47019	4.46501	4.440483333	4.256083333	4.293126667	4.16423	4.148863333	4.620676667	4.22305	4.219456667	4.310643333	4.21923	4.270056667	4.214893333	4.46754	4.383733333	4.319126667	4.302576667	4.39671	4.421826667	4.258176667	4.28389	4.533246667	4.36453	4.403556667	4.486953333	4.380906667	4.325156667	4.465493333	4.353323333	4.27858	4.30976	4.35756	4.188953333	4.43254	4.341716667	4.32995	4.252696667	4.2916	4.207043333	4.578226667	4.345913333	4.242693333	4.488563333	4.24683	4.58795
CA4	4.645775	4.3205	4.646985	4.45059	4.562005	4.754825	4.52809	4.51182	4.253065	4.227325	4.57716	4.70764	4.46228	4.607105	4.393775	4.52427	4.33805	4.726915	4.628395	4.51982	4.467435	4.76479	4.944505	4.56205	4.51343	4.455975	4.42725	4.381985	4.555195	4.551715	4.812535	4.593915	4.83111	4.84857	4.56444	4.525625	4.253035	4.37416	4.399805	4.259155	4.574795	4.21614	4.73318	4.3175	4.345095	4.438615	4.6602	4.420075	4.62525
SPATA31C2	3.79389	3.78966	3.73913	3.22827	3.83128	3.73023	3.47817	3.8122	3.68327	3.72389	3.73124	3.48034	3.4032	3.51862	3.65567	3.50384	3.47893	3.32986	3.71834	3.57368	3.64982	3.75952	3.84076	3.75272	3.45062	3.50149	3.5821	3.48178	3.4769	3.36833	3.55355	3.82748	3.60579	3.63997	3.57463	3.7296	3.75393	3.44034	3.56623	3.63352	3.52441	3.62789	3.6082	3.54544	3.6117	3.60539	3.74453	3.77248	3.70137
CA7	6.27098	5.76819	6.32301	5.93762	5.89521	6.47829	5.87263	5.81995	5.66171	5.69723	6.08777	5.72562	5.73266	5.84563	6.10844	5.80125	5.83356	6.0737	5.97507	5.81854	5.65176	5.77568	5.79014	5.92026	5.69482	5.67161	5.60793	5.99536	5.8375	5.89955	5.93657	5.99823	6.24814	5.89926	6.21986	5.70756	5.88499	6.03015	5.8872	5.83686	5.78554	5.52669	6.04924	5.52004	5.57818	5.99889	5.934	5.63582	6.56895
CA6	4.127335	3.92046	3.99007	4.04439	3.935755	4.11466	4.15927	4.08181	4.308035	3.818485	4.11789	3.96182	4.229555	4.043235	3.97527	4.1071	3.977115	4.27792	4.102625	4.17055	3.910845	3.912385	4.046465	3.93132	3.89915	4.04899	4.009045	3.955805	4.090995	4.07307	4.294915	4.04936	4.094505	3.92014	4.02547	3.992575	3.80771	4.19884	3.74577	4.075355	4.051825	3.99728	4.11863	4.04744	4.022125	4.077055	4.08652	3.93318	4.092645
CA9	5.58963	5.29864	5.06904	5.24448	4.69295	5.65508	5.723	5.36364	5.23287	5.31746	5.59062	5.3177	5.44123	5.24499	5.07393	5.31866	4.96583	5.60944	5.18999	5.44934	5.21144	5.23631	5.32407	5.22405	5.23177	5.38262	5.48061	5.32698	5.24752	5.02214	5.34716	5.83298	5.62628	5.10319	5.90295	5.3103	4.98699	5.22673	5.09186	5.18793	5.23051	5.43424	5.55978	5.21778	5.22751	5.4022	5.46541	5.24108	5.96832
MYBL2	6.86301	6.49845	6.69301	5.97341	6.81029	6.54885	6.38978	6.64097	6.36806	6.27553	6.80167	6.74622	5.94965	6.32107	6.52835	6.24539	6.29597	6.50235	6.16918	6.58129	7.41273	6.66193	6.48841	6.33369	6.41742	6.48619	6.37212	6.62403	6.42975	6.26357	6.56166	6.60045	6.7304	6.6462	6.84988	6.36847	6.89488	6.76499	6.58123	6.73537	6.31847	6.46531	6.35469	6.22827	6.71177	6.70668	6.82846	6.49252	7.22286
CA8	3.737333333	3.663436667	3.59401	3.646836667	3.631893333	3.742576667	3.596443333	3.695453333	3.666603333	3.53006	3.761746667	3.57869	3.57481	3.632006667	3.6608	3.653566667	3.50259	3.73253	3.71511	3.675163333	3.611013333	3.641323333	3.63301	3.5537	3.647633333	3.777326667	3.65064	3.626926667	3.599133333	3.58092	3.83584	3.5332	3.491326667	3.599376667	3.68023	3.523533333	3.51185	3.71314	3.649403333	3.678193333	3.598176667	3.61107	3.600186667	3.689023333	3.578526667	3.6132	3.711233333	3.55766	3.710883333
MYBL1	4.53225	4.401365	4.13038	4.397805	4.470405	4.38007	4.19277	3.978725	4.2317	4.21659	4.333845	4.19898	4.06809	4.19035	4.33322	4.005085	4.1375	4.33846	4.25032	4.322925	4.622625	4.50532	4.64926	4.0232	4.475035	4.549435	4.561415	4.524735	4.08713	4.01054	4.51102	4.90473	4.87986	4.42731	4.63311	4.571875	4.661485	4.41113	4.56273	4.765915	4.24114	4.380235	4.03962	4.533985	4.1107	4.53806	4.52297	4.377365	4.80001
SUN3	3.61757	3.5268	3.36688	3.30818	3.65168	3.60981	3.38508	3.41259	3.47449	3.37239	3.69562	3.38771	3.44804	3.33168	3.50869	3.3592	3.5018	3.48305	3.29652	3.43845	3.34702	3.75035	3.63174	3.50594	3.70096	3.58569	3.69048	3.61022	3.35882	3.4921	3.66285	3.7273	3.71435	3.59203	3.67111	3.40218	3.70538	3.37121	3.54212	3.65859	3.46308	3.53159	3.23532	3.60251	3.42297	3.49822	3.49737	3.20835	3.60674
SUN2	9.10239	8.92203	9.39959	9.02927	8.71372	9.17211	9.00251	9.16573	8.82075	8.48801	9.1767	9.03462	9.11388	9.42209	8.68785	8.81307	9.28955	8.82709	9.10302	8.67763	8.86583	9.25757	9.19088	9.06398	9.14187	9.33845	9.41599	9.16413	8.98524	8.9468	9.24114	9.55749	9.44402	9.62727	8.98865	9.44917	9.4212	8.86198	9.47369	9.7165	8.91374	8.95401	9.20823	9.61575	9.21801	8.63915	9.4732	9.2482	9.34021
SUN1	4.6784525	5.133205	4.802805	5.0194625	4.762455	4.91914	4.8912375	4.9072225	4.62343	4.8540925	4.7682775	4.7256025	4.837315	4.9285575	4.95147	4.924685	4.8274475	4.70829	5.187695	4.764695	4.6622025	4.685165	4.6094075	5.0483575	4.71595	4.5512725	4.54448	4.6998675	4.9829825	4.86856	4.8948775	4.71989	4.46796	4.8670475	4.7159425	4.59933	4.5442725	4.74019	4.44316	4.73895	5.4124875	4.710405	5.026475	4.5747625	4.772185	4.838755	4.85896	4.9407425	4.6291125
ATP6AP1	12.1317	11.483	12.0719	11.6171	11.9825	11.0718	11.638	11.577	11.3365	11.2809	11.1416	12.1235	11.4102	12.1509	11.7183	11.4747	12.214	11.8258	11.8531	12.2453	12.2064	12.0332	11.7622	11.8481	12.5945	12.2831	12.3598	12.7889	11.8093	11.9484	11.5571	12.0527	11.7197	11.6176	11.9588	12.075	12.3082	12.5193	12.716	12.7003	12.0968	12.5455	12.3416	12.7095	12.2243	12.4136	12.5561	12.2641	11.9698
CAD	5.863455	5.543015	5.618735	5.70459	5.97556	5.883025	5.365925	5.94476	5.35005	5.85886	5.4063	5.70303	5.747495	5.696275	5.75679	5.762855	5.95555	5.77786	5.596965	5.927045	5.850585	5.99297	5.841225	5.595	6.26815	5.69905	5.91606	6.23612	5.81257	5.76179	5.892125	5.752	5.7028	5.516205	5.73864	5.654885	6.076265	6.06893	5.98926	5.842145	5.64935	5.966275	5.72388	5.880355	5.864275	6.144685	5.851925	5.940725	5.9062
ATP6AP2	9.622493333	9.512983333	9.53019	9.288183333	9.6529	9.693583333	9.237646667	9.312976667	9.46725	9.39162	9.096263333	9.376936667	9.305473333	9.539263333	9.664353333	9.67523	9.67993	9.4014	9.42035	9.52315	9.676133333	9.56997	9.541633333	9.72516	9.420766667	9.41916	9.200066667	9.66574	9.41102	9.69235	9.447616667	9.40137	9.80513	9.150623333	9.446403333	9.777906667	9.309626667	9.391176667	9.430563333	9.296463333	9.428983333	9.178116667	9.484733333	9.157686667	9.566456667	9.662336667	9.320136667	9.347846667	9.18337
HUNK	4.492935	4.429515	4.1836	4.40579	4.32667	4.592985	4.30918	4.199595	4.522035	4.12768	4.86306	4.433015	4.3274	4.503435	4.251485	4.439605	4.16884	4.4893	4.17413	4.461615	4.523795	4.29433	4.14322	4.28423	4.518455	4.77194	4.30963	4.39174	4.22872	4.52878	4.49878	4.70521	4.407465	4.259595	4.443625	4.237805	4.313915	4.737775	4.430095	4.435385	4.226825	4.18178	4.28854	4.07529	4.131505	4.31647	4.32127	4.35788	4.57077
SUN5	5.79349	5.2895425	5.4808225	5.269915	5.354275	5.424545	5.5042275	5.4732425	5.38447	5.1093975	5.607585	5.5832625	5.5697425	5.53435	5.42871	5.539195	5.3538825	5.4813475	5.430345	5.4578225	5.4240125	5.3198325	5.23858	5.3732025	5.29985	5.6213875	5.3016925	5.371565	5.31245	5.5143675	5.510045	5.2999825	5.33016	5.2689275	5.24123	5.26037	5.354555	5.4488275	5.3565375	5.4564875	5.5027525	5.2594775	5.5492075	5.31709	5.46111	5.477825	5.5224825	5.50935	5.3157775
RP5-991G20.4	5.12335	5.15761	5.23442	5.25255	5.30576	5.29035	5.34205	5.18628	5.21075	5.28408	5.49653	5.20373	4.98675	5.26001	4.86145	5.42239	5.27506	5.00365	4.91298	4.85204	5.57644	5.17656	4.80852	5.33403	5.23992	4.84115	5.25156	5.0946	4.89638	5.24851	5.12949	5.22453	5.01309	4.55027	5.07041	5.08733	4.90575	5.37656	5.20367	4.7672	5.37156	4.58798	5.25413	4.8228	4.78791	5.4614	5.25495	5.17476	4.87833
ELF1	9.89955	9.89771	9.61295	9.566875	9.524525	9.71211	10.28045	10.25755	10.2852	10.7659	9.94274	10.26255	10.2999	9.890545	9.99592	10.5614	10.10216	9.505285	9.95515	10.27842	10.01071	10.3476	10.59445	10.3716	10.34905	9.757385	10.37785	9.920005	10.2701	10.19825	9.64771	10.13318	10.58875	10.76765	10.3621	10.408	10.1671	10.0816	10.0453	9.933025	10.6992	10.0696	9.893445	9.988065	10.04395	10.26845	10.1	10.070125	10.10388
ELF2	6.87425	7.828626667	7.115993333	7.38738	7.217923333	7.515333333	7.48653	6.97868	7.371	7.178253333	7.376056667	7.435406667	7.087826667	7.427083333	7.737336667	7.26404	7.40894	6.9403	7.212373333	7.16686	7.12737	6.937136667	7.441896667	7.549223333	7.212583333	7.414503333	7.33984	7.191756667	7.208093333	7.02245	7.067396667	6.919713333	7.361523333	7.506306667	7.251946667	7.1641	7.31072	7.2259	7.22242	7.328836667	7.176706667	7.43695	7.22409	7.301196667	7.39161	7.24683	7.190993333	7.594753333	6.77573
ELF3	5.074963333	4.984346667	5.075833333	5.01823	4.991243333	5.144593333	5.132726667	5.237656667	5.129356667	4.865383333	5.25451	5.199826667	4.88577	4.94797	5.149663333	5.000053333	4.91199	5.14727	5.03075	5.0301	4.829976667	4.941926667	5.19207	4.921603333	4.860686667	5.32523	5.07963	4.992646667	4.85719	4.95336	5.144816667	5.023683333	5.07166	4.93896	5.02812	4.976223333	5.00442	5.110253333	4.87516	4.988823333	5.069513333	4.82093	5.01606	4.913463333	4.903823333	4.999866667	5.01141	5.02488	5.33994
GFOD1	5.76852	5.751755	6.78534	5.942285	6.527695	5.551185	5.99458	6.01808	6.23626	5.84942	6.036775	6.448965	5.77753	5.83252	5.58074	5.856845	5.792965	6.116155	6.04846	6.19651	6.11965	7.255465	5.437445	6.29185	5.61217	5.639365	5.730695	6.25831	6.15174	6.631585	6.33641	5.60392	5.574995	5.753195	5.835215	5.93467	5.45164	5.47771	5.86796	5.58067	6.41169	5.09521	6.139595	5.38782	6.27419	5.833185	5.975925	5.762735	6.13776
ELF4	8.53117	8.476195	8.91453	9.38188	8.832185	8.03791	9.344325	9.08176	9.013955	8.827475	8.51224	9.249835	8.588925	8.9849	8.605705	8.373045	9.31392	8.48333	8.83889	8.64647	8.83141	9.69146	8.38255	8.821405	8.808245	9.216825	9.702425	8.90422	8.69781	8.753525	8.727215	9.28371	8.567195	9.546945	8.785025	9.06118	9.02649	8.7365	9.37393	9.418655	9.96598	9.585705	9.59419	9.22656	8.70052	8.605595	9.801365	8.86199	8.773065
ELF5	4.01072	4.000445	3.885565	3.744435	4.603985	4.633445	4.511305	4.12943	4.110775	4.28185	4.22033	4.25633	4.15742	3.89316	4.828305	4.00717	3.946055	4.050025	3.825045	4.09189	4.336945	4.01319	4.425745	3.84909	3.797675	4.066695	3.90076	3.95523	4.105455	4.345165	4.06669	4.243745	4.14262	3.950835	3.94404	3.921415	4.21312	5.605325	3.881465	3.801145	3.86681	4.033965	4.0632	3.765575	3.97346	4.576885	3.977365	4.01298	4.23614
CAT	8.92843	8.296826667	8.245936667	8.253043333	8.64678	7.965273333	7.88707	8.704946667	8.537613333	9.263703333	8.699846667	9.133203333	8.428403333	8.651843333	9.506236667	8.90165	9.10047	8.696333333	8.404436667	9.175036667	9.172316667	8.796346667	9.621403333	9.21404	9.439483333	8.857786667	8.968606667	9.150286667	8.861576667	8.577246667	8.36147	8.963366667	9.679876667	8.42373	9.53151	8.812493333	9.511196667	9.37345	9.141766667	8.741106667	8.66142	9.168706667	8.65637	9.047433333	8.91955	9.468426667	9.05309	9.237526667	8.895746667
GFOD2	6.446905	6.26295	6.39214	6.494415	6.24189	6.22782	6.34356	6.12739	6.170895	5.999255	6.52419	6.448825	6.288285	6.356215	6.36068	6.33466	6.25526	6.49889	6.12776	6.499775	6.70597	6.522125	6.359255	6.18384	6.571865	6.624635	6.64186	6.50546	6.277285	6.301595	6.13259	6.27128	6.31745	6.354955	6.4674	6.35346	6.58841	6.51317	6.511735	6.77165	6.270555	6.540365	6.465195	6.642215	6.484475	6.472565	6.729255	6.49539	6.665485
ZMYND10	5.248695	4.6002	4.745835	4.42975	4.594225	4.888315	4.624675	4.79472	4.387645	4.490175	4.60335	4.68483	4.56017	4.603445	4.83705	4.517595	4.6017	5.04679	4.66536	4.697225	4.62785	4.74911	4.742755	4.867325	4.89343	5.02507	4.631735	4.736995	4.53772	4.61337	4.63669	4.72342	4.86734	4.647195	4.922295	4.842005	4.75282	4.933825	4.70223	4.82866	4.79817	4.529855	4.764785	4.611685	4.529745	4.84331	4.76605	4.576315	5.13069
ZMYND11	7.099145	7.1240725	6.80486	6.7978525	6.8345375	6.6755625	6.64032	7.098405	6.91354	7.50228	6.863495	7.2574475	6.9839525	6.9746725	7.0656375	7.25225	7.4290125	7.1285975	7.2641425	7.30366	7.2895475	7.306725	7.5146325	7.060695	7.2593425	7.29861	7.54385	7.49184	7.2357875	6.88639	6.5423375	6.9434475	7.55599	7.441675	7.3756325	7.5341725	7.2569925	7.1060425	7.409465	7.377865	7.322635	7.7241975	6.998715	7.224355	7.4071575	7.4818725	7.4894375	7.165835	6.62635
SHANK3	4.61992	4.399545	4.372065	4.35641	4.265525	4.606765	4.60278	4.66138	4.30497	4.51876	4.501475	4.620895	4.44069	4.369585	4.444215	4.56307	4.693965	4.48675	4.419345	4.49732	4.544115	4.89311	4.369235	4.325235	4.308295	4.66936	4.45275	4.60189	4.46311	4.532825	4.536885	5.144845	4.478925	4.340225	4.762775	4.67178	4.51051	4.67989	4.50407	4.59207	4.55009	5.28309	4.94522	4.38374	4.454255	4.40321	5.53096	4.33019	4.86519
ZMYND12	4.22069	5.15424	4.94419	4.45893	5.22678	4.91681	4.24372	4.71691	4.14562	4.51229	4.66694	4.48985	4.75014	4.57073	4.76968	4.31299	4.56069	4.03269	4.50307	4.46771	4.87946	5.1165	4.29475	4.68752	4.64675	4.87653	4.56394	4.76723	4.29018	4.60295	5.11587	4.32592	4.66255	4.25754	4.7227	4.47735	4.64022	5.20171	4.93874	4.37432	4.89586	5.98217	5.11915	5.19596	5.06597	5.22114	4.55625	5.28454	5.18795
SHANK2	3.923234	3.77257	3.932484	3.919752	3.85273	3.96491	3.900612	3.908138	3.994948	3.72443	4.052058	3.928712	3.939438	3.90939	3.986006	3.79986	3.798906	3.982124	3.91145	3.897388	3.817132	3.748268	3.783466	3.81947	3.782866	4.052568	3.792202	3.851352	3.772648	3.916386	3.860398	3.703196	3.72932	3.725736	3.959826	3.822296	3.883984	3.955342	3.707838	3.812416	3.916106	3.5905	3.940362	3.699506	3.748144	3.928012	3.865248	3.877252	3.791656
PLEC	8.516975	5.66948	7.93892	8.13218	7.090505	6.200015	7.98075	8.46286	7.740535	7.541285	6.60724	8.479485	8.1109	7.7678	7.339575	8.3213	8.94068	7.90182	7.839775	7.90179	7.872025	8.900455	7.46994	7.51649	8.064765	8.50709	9.485755	9.1411	7.765225	8.08253	6.41153	8.90721	7.64149	8.49423	7.995525	8.039605	9.20662	8.08909	9.511205	9.05483	8.16298	8.40476	7.892135	10.04031	8.353285	7.689205	9.750525	7.970185	6.99753
SHANK1	5.33448	4.69674	4.8436	4.48349	4.56237	5.24521	4.29169	4.90124	4.90131	4.85083	4.91081	4.90759	4.91057	4.63882	4.77827	4.72999	4.58986	4.9278	4.69547	4.92356	4.91864	4.97523	5.08928	4.23713	4.47368	4.74964	4.94749	4.89018	4.44621	4.66426	4.76972	5.27299	5.56952	4.8358	4.98156	4.76707	5.35373	4.97292	5.11254	4.83522	4.55649	4.77721	4.83164	4.69629	4.45198	4.68654	4.78133	4.65952	5.41869
RRN3	7.99274	8.9909	8.72864	8.82503	8.27203	8.0977	9.49952	8.57999	9.12523	8.98474	8.08645	8.92885	8.55668	8.60419	8.362	8.81452	8.77825	8.40629	8.77964	7.98071	8.31443	9.13044	8.48783	9.16561	8.13162	8.29267	8.671	8.07761	8.5305	8.70501	8.18687	8.83476	8.46478	9.55692	8.49344	8.30478	7.87706	8.27564	8.39773	8.3077	9.40814	8.91456	8.94477	8.35243	8.4946	8.34053	8.9711	8.54419	8.21606
DAPL1	5.17307	5.04445	4.99819	4.81218	5.47338	4.90016	5.1469	5.34155	5.01541	4.87715	4.8509	5.0942	4.89758	4.9598	4.77698	4.88252	5.02471	5.17531	5.16941	5.20585	5.04138	4.95161	4.92191	4.92036	5.3612	5.68571	5.16001	5.26234	4.98807	4.98518	4.83003	4.72841	5.51207	5.28369	5.17057	5.20744	5.06977	5.26913	5.14247	5.71605	5.00578	4.70605	5.00168	5.03211	5.12497	5.3683	5.26031	5.01634	5.05788
RP11-379F4.6	5.15204	5.12072	5.26811	6.05658	5.89145	4.86089	5.47137	5.18086	5.51796	4.74033	5.43275	4.91002	5.13816	5.08512	5.30936	4.88324	5.03914	5.16301	5.23936	4.93945	4.63429	4.43766	4.58743	4.8756	4.7757	4.74863	4.67669	4.61843	5.52731	5.41601	5.96804	5.26521	4.51346	4.88121	4.77635	5.05074	4.74344	4.83557	4.80689	4.76493	4.56762	4.49496	4.88035	4.82721	5.4003	4.67418	4.41326	4.92971	4.80086
CBL	7.854868	7.341168	7.544058	7.593616	7.43333	6.947506	7.66439	7.78187	7.768258	8.110406	7.446964	7.508644	7.512482	7.767558	7.716928	7.914094	7.841848	7.301702	7.317446	8.010562	7.835626	8.017078	7.83929	7.847988	7.999854	7.28393	7.989852	7.881356	7.846552	7.809974	7.541808	7.69918	7.9157	8.197332	7.511234	8.011156	8.190222	8.031184	7.957832	7.51478	8.189824	7.934262	7.628842	7.622998	7.8071	7.894948	7.533798	7.409464	7.821596
FLJ44087	4.00176	3.89909	3.81044	3.93284	3.98973	4.14514	3.89978	4.11246	3.93506	3.60878	4.00649	3.92789	3.83562	3.8753	3.9347	3.7185	3.99829	3.99942	3.85749	4.00847	3.83466	4.0522	3.87137	3.82536	3.70163	3.95462	3.85486	3.90172	3.74072	3.67285	3.97015	3.91669	4.18577	3.89037	4.03604	4.28668	3.81484	3.84198	3.89718	3.85485	3.98628	3.74298	3.68156	3.95731	4.20163	3.76994	4.25629	3.89646	4.18222
AC005606.14	3.61342	3.83781	3.68408	3.834	3.92357	4.06876	3.76785	4.03513	3.82933	4.03707	3.63441	4.00607	3.87884	3.77904	3.65486	3.90406	4.14999	4.21044	3.83908	3.89187	4.04195	4.34797	3.80851	3.86963	3.78294	3.95169	3.85466	4.01842	3.89883	3.76332	4.30588	4.11487	3.87477	3.68182	3.9241	3.72643	3.86715	3.85584	3.96318	4.06166	3.88074	3.91664	3.6887	4.08483	3.87748	3.90498	3.87067	3.71658	3.88127
KRT17P5	4.95824	4.98893	5.1467	4.90093	4.75677	5.18776	5.09889	4.93576	4.87599	4.89414	5.23081	5.05483	4.92419	5.14362	5.11458	5.10811	4.80093	4.68847	4.74448	4.89441	5.0618	4.75051	4.61362	4.95614	5.0618	4.9492	4.91584	4.7543	4.70911	5.14524	4.89904	5.11907	4.63986	4.85763	4.90717	5.01235	4.90802	5.4719	4.58075	4.91357	4.82921	4.70081	4.95806	4.76883	4.97496	4.84071	4.97536	4.72156	5.06276
SV2C	3.50022	3.50455	3.653315	3.500635	3.55783	3.54797	3.481535	3.577705	3.65514	3.559095	3.69244	3.46903	3.62404	3.398185	3.39608	3.58256	3.48006	3.449135	3.440645	3.48898	3.544785	3.427915	3.28458	3.30877	3.470635	3.676965	3.444695	3.416365	3.36191	3.453595	3.591155	3.53223	3.36312	3.38118	3.5587	3.42909	3.516235	3.69788	3.557065	3.76984	3.47431	3.35647	3.55991	3.617505	3.508635	3.530995	3.47315	3.338685	3.55986
SV2B	5.00665	4.808803333	5.13645	4.65198	4.838483333	5.018363333	4.67561	4.878406667	4.788096667	4.54136	5.22659	4.70427	5.09245	4.735343333	4.947673333	4.713213333	4.59229	5.13754	4.67984	4.79387	4.751833333	4.500036667	4.407356667	4.750546667	4.504866667	4.837136667	4.679643333	4.623206667	4.689253333	4.842983333	4.723556667	4.25845	4.66344	4.462353333	4.770356667	4.720543333	4.758386667	4.804063333	4.668653333	4.44724	4.706493333	4.561286667	4.971236667	4.47435	4.946383333	4.82638	4.715	4.699233333	4.943986667
CBS	7.138973333	6.139396667	6.365846667	5.691556667	7.340233333	6.78328	6.85925	5.896713333	5.831626667	7.051073333	6.203076667	6.284646667	6.51389	5.976933333	6.125043333	6.433463333	6.235893333	6.693486667	6.38683	6.633296667	7.220623333	6.392246667	6.257306667	5.71873	5.798373333	6.7838	6.892033333	6.735433333	6.30412	6.485823333	6.256696667	6.479756667	6.37994	7.004616667	6.531806667	6.87689	6.06911	7.054846667	7.171896667	7.380533333	6.164306667	7.720313333	7.255363333	7.025973333	6.330386667	6.661216667	8.30007	7.10767	6.92839
TBX22	3.15466	3.25073	3.12762	3.22111	3.06945	3.36021	3.14743	3.17589	3.30265	3.25897	3.47504	3.23185	3.12184	3.22491	3.20761	3.20733	3.17693	3.17536	3.11275	3.36115	3.04696	3.19838	2.94318	3.1993	3.21062	3.61561	3.27623	2.99523	3.34667	3.2464	3.37825	3.0162	3.1759	3.17337	3.27224	3.23698	3.14507	3.4201	3.21719	3.17934	3.14555	3.24354	3.31175	3.20068	3.17648	3.12866	3.13325	3.22718	3.25686
SV2A	5.15061	4.35531	4.39419	4.22706	3.95151	4.60512	4.41545	4.40189	4.00975	4.20134	4.62009	4.30689	4.55437	4.267	4.20791	4.355	4.34405	4.62826	4.24897	4.60501	4.26418	4.20139	4.56468	4.09138	4.23842	4.37413	4.17234	4.33194	4.48417	4.37977	4.58096	4.6018	4.25521	4.59639	4.60535	4.59514	4.6908	5.06824	4.05981	4.46858	4.40232	4.15439	4.35719	4.21166	4.41598	4.55111	4.47753	4.04683	4.58644
AX746710	3.17898	3.19619	3.1854	3.1035	3.12367	3.17333	3.24011	3.20998	3.30989	3.13734	3.20357	3.52945	3.36752	3.41289	3.30652	3.33534	3.07212	3.41428	3.28399	3.30743	3.1106	3.23184	3.3024	3.24434	3.60365	3.4178	3.34297	3.10859	3.24304	3.04019	3.19967	3.24237	3.127	3.18835	3.3049	3.20536	3.39229	3.21285	3.42495	3.24461	3.19567	3.23967	3.22366	3.1701	3.22889	3.31836	3.28894	3.39267	3.32025
TBX21	5.30365	5.07135	5.27901	5.17438	4.95694	5.58987	5.15843	5.03409	4.91834	4.29498	5.39755	5.08517	5.00275	5.2028	4.99722	4.91248	4.92692	4.87897	5.02427	5.11042	5.09187	5.09451	5.0638	5.05088	4.77496	4.95593	5.13222	5.25807	4.75011	4.89883	4.78568	4.66603	5.18892	4.46556	5.09163	4.80277	4.8268	5.29227	4.77854	5.01144	5.37415	4.99296	5.45226	4.60994	4.74931	5.36833	5.2506	5.77363	5.3679
TBX20	4.04458	3.4576	3.60455	3.61348	3.47081	3.81542	3.43415	3.27185	3.68338	3.22414	3.66144	3.30711	3.49362	3.56895	3.4518	3.36802	3.37456	3.89407	3.42359	3.3272	3.38348	3.56055	3.80874	3.32056	3.33903	3.63447	3.52937	3.50593	3.50001	3.70192	3.76583	3.76355	3.69336	3.5749	3.79896	3.76845	3.85579	3.65917	3.64714	3.67199	3.35203	3.31515	3.604	3.24243	3.37971	3.5102	3.59617	3.4352	4.1482
CLVS2	3.84808	3.81546	3.72113	3.59999	3.8165	3.67199	3.69093	3.77994	3.62868	3.43212	4.15221	3.77633	3.649	3.56486	3.69216	3.74518	3.69668	3.85686	3.64693	3.80665	3.82234	3.45695	3.50188	3.91145	3.56605	3.72135	3.34688	3.55704	3.52294	3.81206	3.70189	3.31651	3.38425	3.39692	3.6341	3.27412	3.54722	3.56999	3.23057	3.4604	3.63298	3.33417	3.75876	3.38144	3.99688	3.88642	3.65281	3.79104	3.67076
SPATA31E1	4.40934	3.77882	4.2546	4.078335	4.246755	4.43984	4.061705	3.97504	4.18487	3.88459	4.444795	3.93881	3.8558	4.14317	3.979575	3.95244	3.80862	4.409775	4.046005	3.971755	3.93305	4.02782	4.277075	4.07134	4.061075	3.773775	4.116025	3.962525	3.90319	4.18096	3.930755	4.064885	4.266145	4.002355	3.960825	3.871445	3.99486	3.96841	4.03011	4.02549	4.087195	3.892245	3.997625	3.900875	3.79299	3.98699	3.789065	3.965275	4.351075
CLVS1	4.53437	4.81387	4.54342	4.2878	3.75641	4.54383	4.45401	4.52446	4.98325	4.1595	4.4371	5.20399	4.9856	5.11218	4.44696	4.45535	4.3054	4.54698	4.49647	4.57009	4.28797	5.42062	4.74239	5.47503	4.32253	4.78498	4.43492	5.87799	4.89104	4.56503	4.41207	4.00607	4.33513	4.32953	4.22365	4.3094	3.80661	4.31268	4.08562	4.662	5.08096	6.6341	5.22828	4.80058	4.92496	4.73807	5.839	4.6903	4.30918
RRM1	7.73091	7.684255	7.72924	7.900885	7.933545	6.8661	7.717735	7.839365	8.334075	8.507055	7.29091	7.785545	7.742045	7.78007	7.857245	8.261865	7.933135	7.884445	7.80989	8.022095	8.51491	7.76825	8.155195	8.054335	8.410715	8.030985	7.809385	8.042935	8.113485	7.94623	7.51829	7.84185	8.272725	7.90583	8.36365	7.95614	7.97495	8.06143	8.071815	8.008035	7.662925	8.096465	7.443615	8.13861	8.03863	8.154445	7.72518	7.890295	7.42307
RRM2	5.38788	6.322835	4.544825	5.004775	9.24696	7.22659	4.654455	4.63549	5.12351	7.238005	4.604365	5.022635	4.87557	5.057905	5.507985	5.04226	4.22354	5.26847	4.60518	7.84405	9.97498	4.84603	4.683745	5.810425	7.72847	4.360945	4.403915	7.490835	6.911125	6.343125	5.43616	4.85948	4.580945	4.507755	5.097985	4.475495	7.32614	8.229235	6.73866	4.592695	4.61657	4.219705	4.4332	4.20556	5.5517	7.79813	4.49071	5.70689	4.429375
LOC90246	4.592225	4.403715	4.662595	4.245925	4.41075	4.859705	4.503965	4.44456	4.403985	4.29568	4.734775	4.560315	4.817535	4.43187	4.51328	4.364125	4.219565	4.805625	4.35341	4.52884	4.417555	4.396195	4.665185	4.42523	4.13657	4.29304	4.55406	4.319055	4.42039	4.40003	4.51603	4.418585	4.54959	4.381475	4.721685	4.48311	4.388245	4.567865	4.254275	4.517585	4.34153	4.420805	4.288195	4.306115	4.295405	4.20734	4.430705	4.2517	4.647205
CCK	5.43445	4.48424	4.6218	4.5049	5.06114	5.01915	4.60349	5.13279	4.69455	4.46455	4.53586	4.98255	5.32715	4.59079	4.91221	4.85078	4.72534	4.8732	4.79411	4.96804	4.87775	4.6705	4.81393	4.56843	4.37064	4.66181	4.50133	4.64831	4.6296	4.85598	4.85833	4.43485	4.70669	4.65407	5.00459	4.52913	4.42446	4.4464	4.46334	4.44212	4.65948	4.42607	4.89789	4.48726	4.62036	4.63209	4.52471	4.51443	4.88716
HS3ST5	5.89171	5.65845	5.27776	5.28681	5.2646	5.53842	5.43329	5.64961	5.50792	5.41201	5.81432	5.3584	5.31632	5.29677	5.60845	5.33879	5.29446	5.56188	5.42321	5.55306	5.34041	5.57749	5.21687	5.36272	5.68918	5.63951	5.50118	5.47339	5.45123	5.4142	5.32861	5.96717	5.4444	5.31917	5.64851	5.26963	5.52013	5.70161	5.24933	5.77676	5.86529	5.45211	5.41303	5.26385	5.0928	5.41467	5.4582	5.36533	5.40133
ZIC4	4.17272	3.9086	3.91128	3.661675	4.034555	3.9215	4.013375	3.712395	3.955325	3.6953	4.27151	3.84674	3.841715	3.832965	4.076635	3.804935	3.82785	3.92244	3.810185	3.8867	3.779685	3.8219	3.87117	3.56977	3.826655	3.797365	3.766485	3.91953	3.75659	3.791145	3.660345	3.87777	3.90889	3.796835	3.84858	3.798995	3.878185	3.803665	3.743505	3.99384	3.95932	3.84294	3.837805	3.72996	3.84972	3.905875	3.840335	3.86707	3.822895
HS3ST6	4.81954	4.15657	4.42012	4.35663	4.23039	4.55225	4.4002	4.38542	4.17535	4.05139	4.46324	4.27561	4.29726	4.40336	4.22686	4.17104	4.212	4.8602	4.48431	4.18125	4.39881	4.5931	4.2109	4.23707	4.23324	4.32854	4.25829	4.5859	4.28441	4.30804	4.18845	4.66179	4.8337	4.49843	4.34552	4.57668	4.83838	4.28924	4.33876	4.57275	4.28292	4.35314	4.49106	4.5491	4.24174	4.57962	4.34475	4.27346	4.75595
ZIC5	4.27515	3.85808	4.18938	3.94477	3.73238	4.11328	4.08563	3.69466	3.88059	3.91549	4.48194	4.03746	4.00234	3.93761	4.19568	3.8518	3.98713	4.29401	3.91046	4.16452	3.79083	3.9897	4.10026	3.88717	3.88581	4.43823	3.93842	3.64418	3.97786	3.92844	4.08605	4.11492	4.00768	4.06942	4.24941	4.009	3.83033	3.84768	3.45654	3.80185	3.74186	3.47833	4.02236	3.39351	3.9317	3.79836	3.87935	3.95347	4.44559
AC079767.4	8.55818	8.56734	7.49944	7.28051	10.5527	9.2705	8.89276	8.3256	8.03708	8.62675	8.82905	8.40726	7.9199	8.49665	8.96022	8.06763	7.44689	9.12932	6.72738	8.56082	9.2757	8.46491	8.81707	8.39754	8.16534	7.81359	8.54933	8.98681	8.41999	8.13437	7.9288	8.30555	8.56014	7.54186	8.1667	8.44564	8.20311	8.81557	8.99858	8.13584	8.13615	10.7125	8.74211	8.86482	7.89712	9.51331	8.21516	8.64675	9.04992
SUOX	6.537815	6.542275	6.90604	6.32179	6.46264	6.127325	6.46726	6.319525	6.224495	6.27806	6.664835	6.670945	6.272155	6.83211	6.617105	6.16148	6.586575	6.64271	6.386615	7.079145	7.027695	6.788395	6.99791	6.70174	7.2169	7.051465	7.15002	7.23545	6.56407	6.393315	6.39774	6.93008	7.19121	6.278645	6.918565	6.847265	7.558155	7.190395	7.560345	7.20039	6.253395	6.652185	6.794915	7.316815	6.718745	7.320795	7.0116	7.3419	6.933245
HS3ST4	4.56887	4.50472	4.22974	4.44219	4.37019	4.57479	4.59773	4.43902	4.15977	4.08085	4.63705	4.46277	4.32615	4.37714	4.11819	4.6168	4.33129	4.65004	4.13288	4.70635	4.4231	4.4804	4.43458	4.19302	4.53165	4.55428	4.28178	4.51153	4.19867	4.2348	4.77487	4.37906	4.54607	4.41969	4.61549	4.42805	4.42669	4.80281	4.18191	4.5317	4.45129	4.15953	4.47339	4.27626	4.13995	4.10223	4.60376	4.48112	4.51306
TBX19	5.85314	6.31077	6.73136	6.60005	6.34396	6.27205	6.53892	6.19615	6.80667	6.41328	6.26011	6.54318	6.5598	6.23739	6.39601	6.77358	6.6762	6.49856	6.0462	6.29983	6.49448	6.35307	5.97242	6.63921	5.50205	5.7787	6.38076	6.37365	5.9428	6.25437	6.00182	6.36715	5.89662	6.72215	6.52982	6.44015	5.79538	6.13452	6.405	6.15201	6.37848	6.60509	6.71477	6.93645	6.67334	6.11981	6.29447	6.7304	6.45765
CFC1	5.03079	4.713195	4.799795	4.354935	4.724255	4.986125	4.76851	4.781665	4.535415	4.517695	4.662305	4.56957	4.79002	4.60995	4.651995	4.618395	4.544475	4.930225	4.63547	4.62814	4.657785	4.69155	4.631205	4.485405	4.71717	4.719355	4.71013	4.84058	4.434765	4.21664	4.846145	5.050495	4.80278	4.881745	5.03758	4.624765	4.757875	4.6493	4.52895	4.66273	4.512195	4.347295	4.596175	4.46043	4.45179	4.56916	4.636855	4.571865	5.02645
HS3ST1	6.04853	4.75786	4.741256667	4.60215	5.072013333	4.957013333	4.83641	4.95735	5.533146667	5.894063333	5.216353333	5.720016667	4.6365	5.17682	5.420533333	5.33067	4.88364	5.26687	5.213086667	5.587606667	6.718013333	5.576506667	5.270423333	5.273783333	5.147426667	5.401636667	4.77462	4.51568	5.293596667	4.51382	4.88337	5.152716667	5.3575	4.829346667	5.360743333	4.711893333	6.07306	5.894996667	5.623626667	4.839433333	4.972236667	5.075026667	4.851843333	6.114133333	5.41409	5.998973333	5.0215	4.850903333	5.083233333
TBX18	3.5897375	3.51316	3.4940425	3.608865	3.558085	3.7702275	3.4882025	3.463645	3.457635	3.4302825	3.670575	3.425245	3.5088575	3.6241025	3.622955	3.46615	3.455545	3.6722	3.3998975	3.5507375	3.4658925	3.47861	3.651085	3.429235	3.69254	3.743295	3.4931875	3.6820525	3.49603	3.4789025	3.4866675	3.5017025	3.61202	3.5623275	3.6430675	3.56452	3.577015	3.8373925	3.435725	3.573315	3.5141925	3.374705	3.564035	3.49971	3.4512175	3.4319775	3.53222	3.4812975	3.7324125
HS3ST2	7.35966	7.86958	8.35694	6.63071	10.5542	10.0307	6.34247	9.15073	8.59945	8.92436	6.19742	8.08285	6.45909	7.23588	7.6607	7.98482	6.51844	7.41058	5.80618	8.86383	10.6881	7.5072	5.22873	6.24285	7.48373	7.45173	5.67081	8.72432	9.29677	9.83802	6.16168	6.53283	5.16446	4.62109	4.9018	7.97466	5.93532	9.18421	6.75159	5.43743	5.45941	7.10372	6.11689	6.51126	7.18778	9.46973	6.84399	6.47558	6.01614
CD2	5.02623	4.32869	4.35853	5.71696	4.61707	5.51295	5.25646	5.02931	4.63681	5.62445	4.2163	4.8009	6.09722	5.11635	6.35702	4.52365	4.73248	4.59506	4.22911	5.03817	5.15567	4.19026	8.38975	5.06795	4.83774	4.76543	4.66398	4.57082	5.22747	4.83774	4.81639	4.55066	8.13291	4.58136	4.67727	5.23753	5.0217	5.26682	4.92085	4.26392	4.34607	4.0609	4.46239	4.08483	4.46194	5.49937	4.48141	7.55175	5.00601
TBX15	4.68675	4.29722	4.4415	4.40265	4.37	4.67571	4.27057	3.98367	4.30226	4.17623	4.70807	4.31346	4.53467	4.31704	4.44763	4.38208	4.17408	4.09161	4.4472	4.5865	4.471	4.57206	4.56145	4.50513	4.37987	4.30027	4.40013	4.44076	4.47544	4.18987	4.54437	4.52907	4.83363	4.46175	4.13813	4.56028	4.68111	4.62087	4.54872	4.42916	4.31008	4.43724	4.30057	4.4059	4.07382	4.40982	4.44106	4.33519	4.78805
CD4	6.61712	5.962915	6.351685	6.267125	6.716725	5.942195	6.722785	6.43961	6.26558	6.209585	6.12824	6.6391	6.530885	6.47373	6.652435	6.27416	6.835975	6.345115	6.33401	7.03989	6.919055	6.629685	6.76897	6.347275	6.639705	6.78719	6.84566	6.75264	6.40104	6.42189	6.31166	6.382195	6.80742	6.384965	6.23295	6.2294	7.14231	6.928695	6.90171	6.85663	6.504785	6.25807	6.280915	7.11325	6.62961	6.96571	6.635325	7.248575	6.424475
CCS	7.56455	6.57953	7.78999	7.00748	7.76004	6.84889	6.9584	7.40773	7.44971	6.50715	6.81209	7.38685	6.94872	7.52324	6.81507	7.25619	7.09092	7.51491	7.48472	7.75214	7.89181	6.87075	7.43701	7.41397	7.52506	7.55664	7.46881	7.57221	7.25527	7.42705	7.20826	7.98643	7.52886	7.14572	7.55953	7.20619	7.70649	7.29783	7.97282	7.40407	7.14328	8.00232	7.84707	8.00552	7.68119	7.85763	7.60509	7.5478	7.18894
CD6	5.201525714	4.939962857	4.931552857	4.805508571	4.93108	5.139441429	4.964071429	4.772705714	4.841711429	4.763928571	4.898272857	4.835071429	4.886968571	4.985608571	5.167231429	4.870741429	4.819105714	5.112604286	4.943394286	5.269604286	4.88444	4.638681429	4.91649	4.877217143	5.075894286	4.897522857	4.845245714	5.188294286	4.909281429	4.921045714	4.902251429	4.944334286	5.142654286	4.849405714	5.065767143	4.838384286	5.1052	5.296465714	4.827385714	5.01418	4.841927143	4.771035714	4.919895714	4.556217143	4.818805714	5.16584	4.976994286	5.251982857	5.311692857
CD5	5.37101	5.32093	5.175405	5.2392	5.058645	5.6479	5.545045	5.532085	5.28686	5.16315	5.87188	5.35808	5.3515	5.510615	5.73308	5.17723	5.029695	5.42323	5.242475	5.484115	5.434475	5.0536	5.638355	5.43948	5.30111	5.40566	5.42294	5.485095	5.39889	5.32577	5.52117	5.51204	5.707695	5.12797	5.5278	5.35935	5.44333	5.50429	5.295425	5.457765	5.433625	4.99595	5.412505	5.032175	5.28457	5.494835	5.521695	5.889485	5.49136
TBX10	5.29325	4.70363	4.758865	4.64667	4.646665	4.9381	4.73825	4.723775	4.646645	4.435015	4.985765	4.756425	4.784605	4.801225	4.92915	4.822835	4.518495	5.215385	4.902545	4.79736	4.722725	4.840985	4.940195	4.85446	4.89704	4.92366	4.713145	4.92032	4.64645	4.699305	4.767705	4.93961	5.138385	4.79487	5.192675	4.93495	4.99572	4.852025	4.750775	4.746095	4.66979	4.569025	4.762855	4.53124	4.640955	4.663805	4.790945	4.723175	5.042315
CD7	4.921965	4.54332	4.61597	4.574445	4.67315	4.907785	4.49133	4.511245	4.51487	4.60117	4.963615	4.8058	4.48094	4.61592	4.65794	4.51619	4.49108	4.985065	4.6438	4.63615	4.59379	4.752815	4.999035	4.447685	4.633335	4.81586	4.6784	4.740055	4.43267	4.70755	4.52425	4.997745	5.23873	4.88488	4.88088	4.60961	4.83165	4.86959	4.76133	4.61369	4.566835	4.4678	4.639765	4.99381	4.528965	4.7883	4.826515	4.972935	5.497135
ZNF259P1	4.38985	4.44476	4.67412	4.54775	4.28283	4.59518	4.23915	4.53743	4.33854	4.23403	4.60794	4.51666	4.39064	4.21086	4.561	4.30944	4.57438	4.70003	4.68123	4.0489	4.62763	4.59155	4.57105	4.3788	4.34219	4.4542	4.31336	4.33914	4.36344	4.32781	4.36403	4.00078	4.42685	4.45346	4.6492	4.39906	4.91918	4.60499	4.44212	4.50903	4.61866	4.36632	4.52572	4.36309	4.41407	4.38749	4.68339	4.37443	4.51201
CD9	7.721626667	7.661303333	7.676806667	7.413256667	8.038693333	7.394733333	7.51752	7.791926667	7.695553333	7.70768	7.330276667	7.37561	7.112053333	7.97598	7.905086667	7.551226667	8.196563333	7.70028	7.319373333	8.282023333	7.711083333	7.924326667	7.707283333	8.072016667	8.010406667	7.620326667	7.908456667	8.267986667	7.88083	7.760463333	7.731843333	8.14385	7.6279	7.570476667	7.355843333	8.282456667	8.27881	8.0128	8.181256667	7.71995	7.637403333	7.941696667	7.546286667	7.833106667	7.869633333	7.899963333	7.746833333	7.69608	8.473993333
RP11-307P5.2	4.27268	4.27672	4.12149	4.07153	4.11899	4.40047	4.27713	4.21337	3.93192	3.97009	4.33503	4.41377	4.35308	4.26974	4.40508	3.97227	4.12754	4.34412	4.22558	4.08892	4.14238	4.10439	4.20084	4.11579	3.93438	4.50614	4.01778	4.34724	4.07187	3.99731	4.29337	4.15526	4.52485	4.24281	4.19272	4.27675	3.87478	4.79176	4.16942	4.24895	4.1525	3.89955	4.1736	3.72984	4.1849	4.01289	3.88582	4.08192	4.46461
MNX1-AS1	3.95121	3.55146	3.73591	3.66088	3.36983	3.51868	3.65171	3.44704	3.73783	3.66055	3.80948	3.55112	3.72675	3.78343	3.82748	3.66545	3.65424	3.68991	3.62945	3.79899	3.44987	3.63422	3.69049	3.68381	3.68391	3.64201	3.55027	3.64472	3.67565	3.79003	3.65243	3.66926	3.84453	3.81683	3.70471	3.46946	3.76119	3.94205	3.58663	3.81601	3.90158	3.42751	3.99807	3.73281	3.70406	3.89273	3.71497	3.52201	3.96765
VPS29	8.738215	8.90595	8.71373	8.937285	8.74387	8.826525	8.966	8.66235	8.88884	8.578225	8.84545	8.839425	8.731585	8.956055	8.802585	8.690785	8.638935	8.89777	8.94493	8.894605	8.609705	8.43043	8.900585	8.85803	8.87297	9.00876	8.68158	8.586805	8.81227	8.919745	8.908535	8.997795	8.82609	8.918665	8.887225	8.96342	8.860845	8.81839	8.874235	8.633825	8.45079	8.61135	8.702405	8.908095	9.07393	8.652355	8.64951	8.66146	8.85621
CDA	6.57122	5.34203	7.65086	5.55438	8.77467	6.58311	4.99516	5.40489	6.3785	5.07912	4.91719	6.62082	5.73645	5.54803	6.70379	6.48382	6.24647	5.78752	5.21103	6.75758	7.19481	7.18489	5.04963	5.32256	7.97435	8.30598	6.14828	8.75477	6.48276	7.43661	7.72316	6.36738	5.45432	6.08107	6.89943	6.55477	5.85876	6.5799	6.22266	5.81729	6.17635	7.80563	5.82563	6.97482	7.21825	7.38039	6.62245	4.73612	7.40903
FRMPD3	5.58782	5.16268	5.2457	4.96738	5.26282	5.46286	5.30111	4.81714	5.01087	4.81009	5.06674	5.14201	5.50496	4.83107	5.05186	5.16501	5.02107	5.27686	4.94664	5.31824	5.10875	4.69587	4.8743	5.03062	5.02258	4.65985	4.81591	5.08705	4.83235	5.03691	5.42658	4.63137	4.84575	4.73221	4.9863	4.68802	4.99766	5.09631	4.58406	4.65638	5.01629	4.59214	4.90858	4.60238	5.08758	5.18873	4.70392	5.07764	5.08927
FRMPD4	4.56737	4.41198	4.31687	4.273085	4.680115	4.6371	4.234345	4.63272	4.25305	4.27081	4.645125	4.49348	4.43348	4.373995	4.350815	4.483985	4.492185	4.40923	4.43678	4.48569	4.46405	4.26081	4.2627	4.231095	4.174255	4.100745	4.201375	4.59127	4.156745	4.31433	4.44046	4.32158	4.306795	4.29479	4.58469	4.32648	4.684625	4.268495	4.37584	4.42852	4.362255	3.91047	4.540595	4.354525	4.2801	4.516475	4.333915	4.55645	4.43825
CLEC10A	6.6429	5.11823	5.48711	4.49764	5.26928	5.50658	4.60978	5.38779	5.274	5.70307	6.10854	5.75218	5.27316	6.33967	6.31138	5.79881	5.29178	6.95626	5.87602	5.08534	6.28048	5.46242	5.72314	5.84738	6.31892	4.93533	5.05304	5.41211	4.98043	5.21927	5.0775	5.25493	6.049	5.19053	5.59262	5.53282	6.63043	6.23612	5.51368	4.95842	5.6665	4.69574	5.25036	6.00941	6.25033	7.04234	5.16366	5.59534	5.9007
FRMPD1	4.82267	4.26108	4.22456	4.14443	4.5187	4.50424	4.4286	4.2563	4.1489	4.06534	4.44009	4.16281	4.06853	4.49822	4.28907	4.13511	4.17555	4.63175	4.03486	4.28688	4.18196	3.79266	3.93624	4.00336	3.9609	4.60538	4.68429	4.27286	4.16606	4.09024	4.18083	4.06876	4.75071	4.32448	4.69556	4.22484	4.41135	4.76273	4.17431	4.20362	4.03153	4.06584	4.59181	4.43492	4.17626	4.38843	4.3223	4.79542	4.63714
RRP1	7.101625	6.390425	7.14799	6.573225	6.46621	6.503495	7.00253	6.93494	6.808895	6.52922	6.873575	7.038365	6.706115	6.895	6.607945	6.836095	6.737655	6.667705	6.671105	6.60681	6.848325	6.919415	6.81153	6.50418	6.67296	6.828825	7.12022	6.977755	6.704635	6.610955	6.775025	7.438565	6.96062	7.10011	7.001915	7.032135	6.967365	6.617025	7.06832	7.095055	6.613925	6.98924	6.909925	7.09035	6.85267	6.50207	7.096045	6.56348	7.45255
GRPR	7.39949	6.75653	7.06327	6.96238	6.95671	7.11774	7.03146	7.0243	6.78674	6.51665	6.93822	6.66437	6.89124	6.87607	7.43671	6.82159	6.75191	7.15537	6.93095	6.93234	6.82929	6.46187	6.52687	6.95832	6.42266	6.92517	6.28766	6.88495	7.00692	6.97529	7.06449	5.95653	6.47889	6.62508	6.58639	6.51267	6.49841	6.95228	6.69045	6.65585	6.82885	6.01996	6.9878	6.34822	6.73025	6.92305	6.84335	6.68304	7.03392
ELK1	5.911416667	6.164773333	6.35732	6.012243333	5.846293333	6.10036	6.200753333	6.265446667	6.037946667	5.977616667	6.21366	6.391286667	6.10064	6.249833333	5.918406667	5.865036667	6.38314	6.05645	6.644313333	6.114366667	6.03389	6.533463333	5.707246667	6.115936667	6.24641	6.35749	6.869833333	6.952236667	5.957933333	6.05906	5.79896	6.582383333	6.070193333	6.433903333	6.219323333	6.50412	6.671323333	6.413196667	6.79623	7.114133333	7.225423333	6.452496667	6.757196667	6.81274	6.089836667	6.421	7.063566667	6.059013333	6.082383333
RRP8	4.90033	4.79979	4.89769	4.875233333	5.00665	4.761466667	4.85479	4.85195	5.027503333	4.78682	4.6065	4.972226667	4.912666667	4.87759	4.783046667	5.072203333	5.068536667	4.872333333	4.917073333	4.93837	4.981556667	5.129596667	5.005503333	4.95216	4.891196667	4.96929	5.073856667	4.823543333	4.940696667	4.821696667	4.833736667	4.92584	4.823553333	4.994156667	4.952513333	5.00155	5.034813333	4.861276667	5.03595	4.935446667	4.844676667	5.029666667	4.817906667	5.16781	4.85185	4.944056667	5.05834	4.945666667	4.890996667
RRP9	6.54539	5.94524	6.87708	6.40843	6.073	6.12025	6.56026	6.44535	6.24727	5.98359	6.47034	7.03468	6.34782	6.78184	6.04379	6.41882	6.44549	6.54536	6.90757	6.56099	6.59907	6.63953	6.48815	6.53628	7.05853	6.84052	7.51401	6.96494	6.53126	6.54635	6.19723	7.19972	6.65814	6.42717	6.82439	6.57217	7.10538	6.54688	7.37397	7.08819	6.80976	7.12336	6.74015	7.50198	6.69704	6.51182	7.04453	6.60694	7.22043
ELK3	6.730415	6.907535	5.29867	6.317165	5.7156	6.46598	6.252625	6.40383	6.344715	7.09723	6.85533	6.907325	6.82605	7.199905	6.79922	7.27939	6.75838	6.56832	7.11091	6.00802	6.157295	6.30514	6.44849	6.825455	7.145025	6.34793	6.06957	6.16085	6.705835	6.585925	6.60167	6.01056	6.26076	6.10572	6.56164	5.84296	6.269215	6.28237	5.742585	5.396705	5.83331	5.6787	5.721875	6.19145	6.841395	6.22276	6.97568	6.20251	6.64925
ELK4	5.634985	5.974596667	5.801846667	5.703918333	5.815665	5.882005	5.777066667	5.878901667	5.944726667	6.07354	5.855476667	6.075081667	5.816685	5.849418333	5.943953333	5.982131667	5.97997	5.897233333	5.758361667	6.062173333	5.827001667	5.939785	5.842818333	5.97495	5.823888333	5.840031667	5.7435	5.820658333	5.807286667	5.96211	5.81395	5.850401667	5.917266667	5.865346667	6.029035	5.971908333	5.875373333	5.860095	5.935665	5.968318333	5.914723333	6.22636	5.892346667	5.974901667	5.971346667	6.026101667	5.867501667	6.008436667	5.765571667
ALCAM	9.071883333	9.57402	9.86836	9.489856667	9.140796667	8.48764	8.981656667	8.93265	9.496223333	8.794236667	8.406883333	9.165126667	9.178853333	8.641116667	8.484383333	9.20425	9.78871	8.761173333	10.75436333	9.06543	8.735106667	9.474233333	8.57341	10.03190333	9.83635	9.513353333	9.173223333	9.210616667	10.14916333	10.05977667	9.818673333	10.05604	8.470493333	9.45957	9.028066667	10.08320667	9.0561	8.83094	8.974176667	9.179826667	9.7233	8.938493333	9.244833333	9.70224	9.8709	8.783806667	8.975573333	8.283506667	9.569116667
SCN11A	3.384603333	3.355123333	3.47928	3.333086667	3.690736667	3.39194	3.461676667	3.47014	3.63735	3.32219	3.479546667	3.616363333	3.399196667	3.385363333	3.511663333	3.522156667	3.405603333	3.337513333	3.555183333	3.503886667	3.359263333	3.199876667	3.468366667	3.46534	3.418313333	3.312383333	3.30709	3.40687	3.544213333	3.551386667	3.51	3.340703333	3.484866667	3.22124	3.13211	3.349413333	3.214693333	3.412626667	3.268653333	3.272113333	3.344773333	3.23701	3.267836667	3.190356667	3.497913333	3.350003333	3.15179	3.53994	3.456026667
VPS35	9.26463	9.285642	8.64743	9.265014	9.173216	8.622344	9.097882	9.297128	9.363402	9.371594	8.84258	9.082	9.391702	8.949308	8.989386	9.495638	9.212902	9.364188	9.145162	9.473246	9.409708	9.099354	9.246616	9.293932	9.53668	9.270574	9.158768	9.344838	9.402068	9.414922	9.167556	9.07526	9.257316	9.186824	9.329664	9.28717	9.33764	9.32891	9.17593	9.379008	9.06908	9.132734	8.914476	9.243578	9.286614	9.314336	9.187092	9.061998	8.526592
VPS36	6.217595	6.482245	6.12515	6.30516	6.37188	6.49028	5.94743	6.43852	6.33339	6.39069	6.40988	6.090455	6.37814	6.238905	6.284955	6.266265	6.522425	6.207145	6.234245	6.170685	6.305745	6.32372	6.315565	6.2289	6.477635	6.223425	6.36231	6.20508	6.249575	6.12219	6.201815	6.182775	6.35044	6.128735	5.901435	6.285605	6.37997	6.40586	6.382025	6.293735	6.1614	6.28207	6.117565	6.52526	6.23923	6.265265	6.27062	6.516205	6.50017
VPS39	7.98726	7.67894	8.12497	7.88851	8.17908	8.11682	7.64459	7.95365	7.91076	7.89886	7.83482	8.03253	7.71184	8.15002	8.1002	7.93569	8.47626	8.07027	7.93382	8.14952	8.12769	8.2238	8.13855	8.01174	8.1171	8.34666	8.50468	8.72985	7.82843	7.92489	8.13301	8.66242	8.43235	7.99219	8.41789	8.30852	8.69431	8.16467	8.54491	8.6115	8.09112	9.0767	8.23014	8.90233	8.06813	8.16043	8.6559	8.20767	8.29078
VPS18	7.07508	6.438005	7.053415	6.71343	6.94376	6.505425	7.1201	7.205015	6.83709	6.747125	6.88929	7.14527	7.047945	7.153825	6.775325	6.90954	7.31726	7.012275	6.887605	7.332715	7.48832	7.225965	6.678585	6.727815	7.48165	7.7146	7.665855	8.17767	7.068215	7.448955	6.59735	7.539045	6.91743	7.026525	7.391665	7.30175	7.934675	7.61307	8.098985	7.433465	7.164145	7.380565	7.3112	8.04678	7.01979	7.613485	7.80419	7.182605	7.52616
SSTR5-AS1	4.76382	4.76831	4.71751	4.27847	4.37712	4.41347	4.76553	4.54025	5.19788	4.34677	4.79939	4.50301	4.91106	4.48879	4.71221	4.83523	4.38413	4.619	4.78492	4.73762	4.48804	4.37713	4.41169	4.69091	4.82411	4.43491	4.29791	4.32809	4.43583	4.61048	4.77646	4.77731	4.50518	4.37211	4.5067	4.56894	4.62254	4.58072	4.49766	4.4382	4.81163	4.51617	4.71751	4.25037	4.52531	4.60637	4.63569	4.62977	4.61929
AC008753.4	6.32809	6.11607	5.7075	5.6885	5.83642	6.39406	5.95014	6.09866	5.97524	6.12724	5.92615	5.60576	5.94956	6.13603	6.01463	5.8568	5.76522	5.87234	6.01772	6.03551	5.96447	6.36977	5.98617	5.51096	6.16249	6.45946	6.40158	6.3002	5.99988	5.84783	6.22218	6.46407	6.46531	6.14937	5.9528	6.22942	6.30601	6.02778	6.33442	6.37849	5.84304	5.98039	5.77705	6.02437	6.11183	5.90524	6.07779	5.91532	6.96891
CLEC11A	5.957103333	5.631586667	5.731186667	5.379006667	6.338926667	5.513463333	5.094746667	5.810436667	5.532653333	6.285366667	5.79259	6.093413333	5.341	5.504616667	5.736413333	5.897746667	5.132693333	5.68196	5.6914	5.58551	6.102243333	5.804203333	5.347723333	5.8382	6.693313333	5.692273333	5.596286667	6.0225	5.689766667	5.804576667	5.51176	6.291376667	5.492536667	5.49693	5.92849	5.538306667	6.073726667	6.0877	6.12286	5.622176667	5.563453333	6.48672	6.63146	5.43494	5.75306	6.070646667	5.918733333	5.387843333	5.942533333
HUS1	6.665413333	6.78575	7.39802	7.111566667	6.645583333	6.179746667	7.183403333	7.192233333	7.264483333	7.09632	6.89693	7.066453333	6.754966667	6.90848	6.716213333	7.224233333	7.35399	6.763386667	6.87113	6.862593333	6.84225	7.303816667	7.069046667	7.21465	6.926833333	7.3866	7.097033333	6.709533333	6.946706667	7.217353333	7.07721	6.9656	6.888743333	7.758646667	6.965743333	7.084033333	7.091353333	6.758073333	7.214693333	7.0528	7.397813333	6.738656667	7.255606667	7.308143333	6.919923333	6.855193333	6.866426667	6.915826667	6.606676667
FLJ34503	3.47993	3.16967	3.51311	3.33734	3.31742	3.52041	3.49291	3.27842	3.47757	3.59047	4.00603	3.38771	3.95525	3.55757	3.39664	3.57913	3.26573	3.53305	3.44518	3.46725	3.38409	3.53962	3.52956	3.28728	3.89944	3.46324	3.38831	3.28856	3.49617	3.39217	3.86209	3.2966	3.67773	3.44991	3.45222	3.47431	3.26033	3.2791	3.11539	3.6247	3.27563	3.32041	3.58461	3.43445	3.44583	3.55204	3.55675	3.39234	3.60853
CEL	3.940415	3.40579	3.44762	3.489325	3.67159	3.77992	3.50683	3.54769	3.5489	3.29712	4.170765	3.595005	3.456285	3.50002	3.51762	3.54242	3.520955	4.37474	3.593565	3.655815	3.545105	3.485605	3.93033	3.38419	3.604505	3.674805	3.71642	3.63832	3.465605	3.45832	3.528915	3.715375	3.683465	3.668165	3.534485	3.485725	3.700185	3.64548	3.49636	3.60826	3.464315	3.79196	3.708755	3.532595	3.65448	3.396965	3.607205	3.532845	3.856275
NUP93	6.42472	6.53424	6.43887	6.280725	6.37396	6.33049	6.340545	6.47773	6.316265	6.37855	6.397745	6.43176	6.439745	6.512905	6.338915	6.42886	6.27175	6.325235	6.49002	6.420755	6.56008	6.468165	6.578555	6.432735	6.74224	6.929395	6.544865	6.610745	6.469585	6.312935	6.51705	6.38961	6.619975	6.406305	6.534365	6.446315	6.46122	6.547505	6.59373	6.651995	6.433625	6.64466	6.661465	6.495735	6.373295	6.607245	6.601875	6.53856	6.75141
BCAN	5.4298525	5.0913225	5.337875	5.2065025	5.046185	5.544425	5.1707275	5.04579	5.1117325	5.0523475	5.23973	5.115005	5.1496	5.258375	5.486975	5.258215	4.9665575	5.466325	5.322165	5.1139575	5.1256725	5.34221	5.19581	5.274425	5.0398975	5.279735	5.0342325	5.3079775	4.994545	5.242575	5.337515	5.2101075	5.0106175	5.08608	5.1852625	4.969955	5.084605	5.161965	5.015575	5.1434925	5.2101475	5.0420525	5.23377	5.03089	5.1218525	5.013955	5.27304	5.0081	5.3337375
RP11-532F12.5	5.40242	4.6832	5.02828	4.5887	4.8575	4.75821	4.67101	4.82041	4.64226	4.54065	5.21763	4.92459	5.33273	4.51901	4.51801	4.75324	4.80659	5.07737	4.92433	5.28012	4.75213	4.7637	4.7544	4.83038	5.02117	4.98411	4.71121	4.75344	4.75647	4.71183	4.70591	4.99298	4.57231	4.72181	4.71924	4.7678	4.69884	4.62767	4.43263	4.83252	4.59723	4.53647	4.79235	4.71596	4.96682	4.70678	4.4418	4.90616	5.11777
BCAM	6.186445	5.804815	5.693545	5.604055	5.93903	6.261895	5.865325	5.621865	5.700165	5.64212	6.36119	5.62603	5.67355	5.754015	5.87214	5.76255	5.451775	6.248665	5.76192	5.777565	5.767215	5.890855	5.923915	5.58019	5.819325	5.761975	5.68057	5.75126	5.66145	5.594105	5.625515	6.03389	5.860315	5.82215	6.0808	5.78538	5.85317	5.951085	5.569275	5.800765	5.58592	5.38809	5.710565	5.426285	5.58068	5.464605	5.799685	5.51052	6.23644
SCN10A	5.13916	4.73359	5.13531	4.56449	4.8015	4.79164	4.87994	4.9458	4.74488	4.3477	5.25407	5.16311	5.2675	4.9715	5.06379	4.87144	4.75534	4.93615	4.68228	4.92075	4.7452	4.77941	4.62415	4.87768	4.57714	4.54143	4.73971	4.73821	4.6959	4.89041	5.04769	4.57853	4.31464	4.60367	4.81962	4.91113	4.35827	4.77879	4.38965	4.75105	4.96136	4.4725	5.05662	4.31108	4.85526	4.81779	4.84125	4.7377	4.76144
KRTAP4-12	3.649	3.89519	3.90715	3.61854	3.59922	3.54496	3.71119	3.72892	3.51881	3.44973	3.84492	3.6828	3.67467	3.66648	3.70485	3.68981	3.54561	3.87808	3.44953	4.35653	3.3672	3.38734	3.45632	3.63452	3.61453	3.73145	3.4628	3.65373	3.57893	4.16046	3.55467	3.63711	3.33538	3.61847	3.71853	3.7156	3.65333	3.68611	3.44412	3.71783	3.78336	3.22781	3.72433	3.553	3.39067	3.77684	3.65661	3.49338	3.75425
KRTAP4-11	3.34097	3.47022	3.23147	3.24684	3.28398	3.65944	3.32937	3.88517	3.45328	3.67476	4.27557	3.552	3.40319	3.51062	3.38267	3.50367	3.30587	3.37508	3.32832	3.30664	3.8113	3.39751	3.53028	3.49943	3.57729	3.24797	3.51937	3.50534	3.26563	3.48269	3.47313	3.54952	3.33925	3.53796	3.87883	3.52153	3.25177	3.32269	3.38113	3.30444	3.33959	3.24407	3.5745	3.23898	3.38076	3.36953	3.27773	3.33408	3.31415
HECW2	3.693783333	3.632006667	3.71197	3.70487	3.603373333	3.875193333	3.71529	3.644676667	3.737946667	3.669553333	3.832346667	3.65819	3.773076667	3.647063333	3.44046	3.652206667	3.663843333	3.66464	3.56145	3.713543333	3.668773333	3.72529	3.61627	3.493613333	3.68549	3.881496667	4.006993333	3.807323333	3.699236667	3.7706	3.690033333	3.470096667	3.66005	3.826196667	3.6103	3.575653333	3.683716667	3.63917	3.709133333	3.680983333	4.007766667	3.580423333	3.708766667	3.967936667	3.63739	3.787356667	3.746323333	3.64677	3.731746667
HECW1	4.468716667	4.36166	4.558486667	4.527236667	4.30625	4.594263333	4.538833333	4.525613333	4.203426667	4.35273	4.72696	4.698763333	4.687513333	4.634333333	4.584873333	4.427953333	4.48267	4.36628	4.397453333	4.290493333	4.34955	4.270843333	4.371683333	4.318183333	4.218053333	4.460853333	4.140193333	4.35997	4.424803333	4.408126667	4.629653333	4.159383333	4.270933333	4.25129	4.440383333	4.381096667	4.32943	4.380463333	4.05809	4.30673	4.38185	4.08669	4.539276667	4.24212	4.404916667	4.363343333	4.441416667	4.355183333	4.2512
SRFBP1	7.48401	7.9631	7.17498	8.18799	7.69663	7.06594	8.08381	8.15596	7.96988	8.19374	6.88131	7.87924	8.24566	8.09993	8.24506	8.13228	8.29609	7.51004	8.45972	7.71986	7.19641	7.42111	7.69769	8.20802	7.89932	7.23321	7.69535	6.97	8.15104	7.99597	7.75645	8.0927	7.38566	8.10975	7.62195	8.19301	7.68161	7.72606	7.45067	7.4356	7.8115	7.41925	7.28781	7.47099	8.12941	7.42689	7.45877	7.92511	7.55277
DLX6-AS1	4.02271	4.0958	4.07552	3.97695	3.98005	4.1429	4.19042	4.09329	4.05855	3.83119	3.90533	3.94813	3.85219	4.20893	4.21595	3.94971	4.03372	4.12114	4.04901	3.98029	3.95335	3.70499	3.91779	4.32598	3.7802	3.93933	3.82155	3.8682	3.9749	4.34387	3.91164	3.7441	3.87241	3.66891	3.88332	3.8461	3.82117	4.3596	3.83187	3.93624	3.95621	3.64276	4.11381	3.64288	4.14855	3.88774	3.83992	4.01213	3.82254
NUP98	7.82578	8.362546667	8.63023	8.47731	7.856393333	7.627156667	8.344993333	8.524713333	8.594086667	8.521906667	7.967486667	8.637576667	8.507316667	8.163493333	7.779423333	8.40929	8.972633333	8.002603333	8.304466667	8.013863333	8.542396667	9.24167	8.372653333	8.234146667	8.706116667	9.021033333	8.734163333	8.643596667	8.354613333	8.431236667	8.14607	8.787633333	8.55991	8.826806667	8.869933333	8.512303333	8.254106667	8.06944	8.967046667	8.871113333	9.530856667	8.712306667	8.88062	9.226233333	8.51768	8.482513333	8.94815	8.14022	8.23431
RP11-480I12.10	6.97269	6.19059	6.54264	6.00184	6.27798	6.53511	6.32691	6.60921	6.06356	5.99053	6.50834	6.34267	6.43847	6.26434	6.33554	6.11387	6.16768	6.47711	5.95413	6.22247	6.24378	6.15705	6.20448	6.32907	6.18809	6.19573	6.21115	6.20865	6.34435	6.08653	6.2665	6.12737	6.04868	5.9086	6.21108	6.29688	6.24217	6.43745	6.15901	6.25744	6.2642	5.86652	6.50834	6.1429	6.15969	6.29827	6.2802	6.15388	6.43217
VPS25	8.83715	8.35857	9.48228	8.97902	9.13997	8.67195	8.87387	9.1284	8.98215	8.80848	8.89291	9.1293	9.04721	9.36998	8.79471	9.23001	9.08994	9.10129	9.17829	9.1452	9.15499	9.29645	9.11059	9.08054	9.45068	9.72753	9.5446	9.58376	9.07686	9.21161	8.85057	9.65277	9.23968	8.92596	9.45635	9.19811	9.38395	9.18776	9.74172	9.23509	8.90325	9.63765	9.10522	9.30763	9.11241	9.33517	9.45403	9.07243	9.13191
CFB	5.855515	5.692165	6.131345	6.687335	5.6585	6.079885	7.32369	5.961055	5.845545	5.84476	6.24004	5.898055	6.016225	6.66777	5.761585	5.612115	6.131595	6.06264	6.640325	5.37887	6.076605	6.778495	7.066505	5.6023	6.043915	7.01116	7.782055	5.78765	5.605885	5.03807	6.020485	6.42386	7.19526	7.386645	6.403455	6.00251	6.460425	5.9336	6.43717	6.67772	5.905625	5.98762	6.13411	6.88579	6.19171	5.95655	6.530455	6.99328	6.84044
VPS28	9.92937	9.1742	10.1926	9.96024	9.99144	9.46327	9.84211	10.1568	9.99207	9.6239	9.74674	10.3192	9.89411	10.4734	9.60638	10.0041	9.9555	10.0098	10.113	10.2194	9.86688	10.3588	10.0237	9.92407	10.4392	10.6274	10.6304	10.4751	9.94953	10.0243	9.99237	10.4632	10.2235	10.1448	10.4882	10.138	10.3378	9.97194	10.7389	10.1294	10.0172	10.6746	10.0774	11.1192	10.2626	10.2432	10.5269	10.1918	10.0194
AK055981	4.67683	4.69237	4.3766	4.30782	5.28094	4.31329	4.45149	4.50376	4.65847	4.6139	4.66844	4.46575	4.68812	4.86001	4.77381	4.80493	4.62024	4.62292	4.45288	5.40037	4.73267	4.23535	4.46315	4.78889	4.6418	4.52511	4.02523	4.58023	4.90477	4.46705	4.65936	4.54893	4.49878	4.44134	4.59198	4.62364	4.34396	4.55612	4.37925	4.59873	4.62499	3.90612	4.37633	4.56262	4.90992	4.97821	4.34128	4.98092	4.77802
DKFZP761C1711	3.467045	3.614345	3.39298	3.59601	3.610685	3.5906	3.503245	3.59169	3.793285	3.531015	3.61571	3.62739	3.558645	3.583405	3.44676	3.521755	3.41856	3.475775	3.56761	3.63377	3.48461	3.507605	3.61731	3.631815	3.67934	3.645665	3.50669	3.5328	3.79252	3.49541	3.418555	3.543465	3.556635	3.46698	3.665885	3.750975	3.40051	3.70641	3.486795	3.528455	3.5398	3.457585	3.44547	3.628945	3.45705	3.44799	3.59301	3.517825	3.459855
CFD	9.42274	8.0523	9.17858	10.6323	10.642	11.022	10.8587	9.19934	10.1079	9.67856	9.3492	8.63602	8.73937	9.53765	9.39268	9.40485	9.21851	9.39688	10.247	9.21294	8.3962	10.0161	11.0915	9.21271	9.82494	10.8826	10.4715	9.72082	10.0627	8.57363	8.95442	10.2548	11.1033	9.42303	10.4854	9.01626	10.2001	10.4598	9.17456	9.45958	10.309	10.9179	9.29447	10.9845	9.70826	10.5938	9.19761	10.3758	9.92714
PLEKHA8P1	6.45732	6.12486	6.46633	6.15386	6.62767	6.0289	6.26085	6.564	6.47753	6.38026	5.90184	6.43785	6.33862	6.29445	6.379	6.22464	6.2603	6.83763	6.29222	6.31701	6.85977	6.47617	6.45466	6.67236	6.21376	6.56889	6.67489	6.46765	6.69645	6.57396	6.48248	6.10253	6.54322	6.29867	6.71802	6.42504	6.46111	6.41982	5.95127	6.53599	6.41929	6.18121	6.27945	6.70898	6.63187	6.35145	6.47053	6.44473	6.56782
CFH	4.2494	4.18767	4.1062	4.12294	3.76595	4.09837	3.76451	3.87907	3.61276	3.97933	4.31514	3.79391	3.86754	3.84477	3.90147	4.08023	3.7971	4.23798	4.15784	4.08641	4.04008	4.109	4.31038	4.01195	4.16292	3.90849	4.29208	3.91274	3.84985	3.88945	4.04342	3.96663	4.01508	4.13147	4.10643	4.04739	4.05722	4.47223	3.88864	4.23027	3.73009	3.75636	3.80065	3.98075	3.93053	4.37889	3.92661	4.33882	4.16334
CFI	3.52147	3.71228	3.741785	3.65532	3.677435	3.754015	3.487145	3.641935	3.517055	3.74178	3.86274	3.68771	3.816245	3.52309	3.655175	3.63073	3.463975	3.506705	3.57796	3.60882	3.734165	3.747305	3.6622	3.533475	3.530065	3.564565	3.673485	3.63951	3.670315	3.675775	3.72136	3.638735	3.924985	3.640135	3.760715	3.589105	3.59349	3.810105	4.37996	3.67976	3.55136	4.37028	3.744485	3.619345	3.79649	3.49785	3.595435	3.604415	3.59481
CFP	8.63049	6.76174	6.86179	7.37034	6.8259	6.52834	7.30896	7.53072	7.27442	6.98673	7.26072	8.34852	7.30286	8.05937	8.16913	7.42295	7.48623	7.81305	8.92167	7.84482	7.40545	7.3989	8.35266	8.25682	7.75481	7.25533	6.78675	6.99282	7.29217	7.19024	8.00171	8.21771	8.51909	8.0084	6.64575	6.73415	9.86237	8.11446	9.37713	8.16708	7.71209	6.55827	7.14927	8.16208	7.17868	7.77842	7.67129	9.01168	7.79723
RRP7A	6.544453333	6.366803333	7.115683333	6.368193333	6.35376	6.215706667	7.16975	7.10429	6.824773333	6.956006667	6.87269	7.204266667	6.707796667	6.631266667	6.688476667	7.53541	6.81486	6.757833333	7.04766	7.44402	7.32631	7.051826667	6.70609	6.71437	6.911143333	6.52781	7.23084	6.778653333	6.490043333	7.358033333	6.428426667	6.853203333	7.161933333	6.041736667	6.744693333	6.593383333	6.97196	7.106506667	7.04458	6.875023333	7.123323333	7.13524	6.798603333	6.87789	6.526926667	7.263006667	7.368466667	6.007496667	7.22087
NUP85	8.75129	8.75541	8.89142	8.76779	8.73155	8.37004	8.50471	9.12599	8.75367	9.41434	9.17481	8.87097	8.71575	8.80677	8.84427	9.1712	9.43427	8.88405	8.73337	9.19956	9.54897	9.2129	9.67341	9.04802	9.50648	8.84986	9.36678	8.94719	9.01396	8.98965	8.64782	8.94144	9.77142	9.31654	9.51392	9.02811	9.45285	9.31802	9.51321	9.15384	8.77875	9.25911	8.86297	9.57623	8.84538	9.36945	9.12401	9.31001	9.07252
VPS11	8.48321	8.22799	8.69393	8.98445	8.78612	8.38896	7.96845	8.84357	8.6255	8.75213	8.4843	8.71929	8.66977	8.71562	8.4669	8.79673	8.66367	8.9494	8.73318	8.50488	9.14635	9.02955	8.6482	8.53566	8.86028	8.55802	8.71623	8.77951	8.65199	8.76247	8.84684	8.81563	8.65174	8.75393	8.93816	8.89081	8.64778	8.79097	8.86024	8.83439	8.74944	8.95335	8.94081	8.86032	8.84007	8.79843	8.58256	8.76684	9.06567
ST3GAL4	4.787425	4.82726	4.7255	4.886975	4.451055	4.935295	4.722545	4.6785	4.85218	4.614795	4.65642	4.362985	4.646045	5.048785	4.6294	4.67962	4.76349	4.894725	4.774525	4.485675	4.717605	5.34467	4.744685	4.726475	4.880995	5.197525	5.316705	5.06504	4.590135	4.748495	4.86685	5.12142	5.277055	4.832095	4.991545	4.816535	4.909945	4.87413	4.949235	5.413135	4.520025	5.05351	4.84263	5.11362	4.922685	4.591765	5.269245	4.746105	4.96593
RRS1	8.86531	8.55952	8.52135	8.37051	8.32761	8.088	8.48763	8.5263	8.14263	8.57898	8.34444	8.81283	8.42155	8.9656	8.42481	8.57666	8.43104	8.90709	8.84266	8.60129	8.45932	8.55196	8.4877	8.54324	9.46908	8.37159	8.60868	8.69344	8.77993	8.62973	8.76709	8.49703	8.7379	8.38521	9.19891	8.79723	8.77805	8.5975	9.17989	8.81562	8.32042	8.50179	8.52012	8.42771	8.872	8.61976	8.55354	8.8403	8.88201
ST3GAL5	9.11244	9.378	9.97019	9.07264	9.73788	8.40364	8.30636	8.94204	8.85843	9.62339	8.98493	9.04672	8.82621	8.77207	8.75871	9.02091	9.51525	8.81286	8.22295	9.25513	9.44889	9.37553	8.73421	8.98736	9.8054	9.25948	9.08149	9.32322	9.62764	9.78542	9.31972	9.64767	8.83122	8.79363	9.03234	9.74964	9.14377	8.84092	9.59071	9.28741	9.23758	8.69848	9.22024	9.15464	9.00409	9.45195	9.06976	8.98463	9.40367
ST3GAL6	6.266745	6.7768975	6.3919225	6.462875	6.3921	6.2813825	6.0272025	6.38395	6.5982875	6.6178625	6.3332675	6.28679	6.472665	6.43901	6.5097375	6.34114	6.4273075	6.45503	6.01967	6.5788925	6.5846975	6.581605	6.4442275	6.5035375	6.557985	6.3079325	6.2707925	6.5078125	6.6771775	6.668705	6.465905	6.568085	6.32325	6.491815	6.4511025	6.6490575	6.3490275	6.38699	6.2820675	6.5559275	6.68514	6.08425	6.6298925	5.9696125	6.5136	6.3672325	6.2856425	6.1915	6.3158
NUP88	6.81515	7.06654	7.06229	7.157205	6.829755	6.786635	7.028415	7.04731	7.24424	7.12802	7.251535	6.77522	7.104265	6.86685	6.8001	7.38933	6.94122	7.065065	7.01306	6.70627	6.93719	6.916305	6.58667	7.21411	7.03298	6.985325	6.79178	6.785965	7.035045	7.072145	7.094115	6.79094	6.826215	7.140585	7.089135	6.873365	6.70163	6.94802	6.749995	6.82575	7.44027	6.98606	7.16766	6.87864	6.92964	6.618195	6.994635	6.764665	6.83202
RP5-1065J22.8	5.1466	4.543	4.56712	4.78218	4.84258	4.63759	4.49478	5.29867	4.67304	4.52205	4.82267	4.80515	4.88163	4.5167	4.6467	5.08544	4.72217	4.57341	4.92041	4.90513	4.42851	4.1987	4.40509	4.74517	4.83569	4.50052	4.59513	4.66183	5.00883	4.87757	5.01062	4.35873	4.37131	4.60524	4.83111	4.7844	4.49252	4.44189	5.05774	4.63978	4.66261	4.53172	4.68536	4.43057	4.91965	4.55948	4.31228	4.54435	4.64061
HOXA11-AS	4.44753	3.918545	3.85983	3.756495	4.0374	3.991025	4.09981	3.9948	3.947295	3.88391	4.13522	3.95204	3.921255	4.04606	3.89127	3.8721	3.911005	4.30014	3.97317	3.949555	4.014735	4.0395	4.14146	3.86218	4.158685	4.24118	4.153235	3.878505	3.76393	4.124955	4.17239	4.450455	4.33628	4.11597	4.01887	3.897685	4.106625	4.104385	4.079945	4.35268	3.86577	3.93179	3.94708	3.934685	3.86825	4.017225	3.9887	4.153705	4.3119
CGA	3.990935	4.275895	4.25526	4.14738	4.15721	4.311235	4.216165	4.096145	4.36415	4.09065	4.52805	4.11809	4.257655	3.94493	4.527395	4.206785	3.957755	4.33543	4.1772	4.112225	4.124275	3.967755	3.97798	4.177245	3.954725	4.390865	3.90848	4.238615	4.143255	4.25126	4.361035	4.202675	4.1424	4.08003	3.971565	4.191575	4.15686	4.198205	3.880855	4.285265	4.22382	3.87746	4.15729	4.042635	4.178225	4.159995	4.160725	4.07124	4.144535
ST3GAL1	7.628946667	7.550186667	8.151656667	8.202453333	7.877616667	7.394893333	8.995023333	7.811756667	8.635273333	7.579093333	7.36761	8.444433333	7.91953	8.07363	7.45185	8.08574	8.28819	8.00088	8.121116667	7.69356	8.477156667	8.41069	8.082223333	8.15909	8.18564	8.614096667	8.432376667	8.275236667	7.864866667	8.00836	7.84617	8.128846667	8.25908	8.408843333	7.815723333	7.972546667	8.397436667	8.022606667	8.213183333	8.749733333	7.661286667	8.48924	7.963446667	9.169973333	7.828083333	7.993256667	8.68112	7.755336667	7.895603333
ST3GAL2	7.050376	6.499546	7.067838	6.760864	6.478156	6.458778	6.59182	6.832766	6.530454	6.444862	6.684838	6.640472	6.801352	6.72962	6.337264	6.52156	6.69387	6.595466	6.97653	6.471796	6.457426	6.903022	6.64822	6.546016	6.829954	7.129124	6.924584	7.159476	6.811538	6.900118	6.97091	6.957372	6.968304	6.672844	6.845058	6.638598	6.835178	6.55748	6.859012	7.113344	6.703048	6.694386	6.748326	7.006244	7.005868	6.601146	6.812284	6.726644	7.207008
ST3GAL3	5.747554286	5.339604286	5.478952857	5.369841429	5.447838571	5.596784286	5.572615714	5.36451	5.308742857	5.119608571	5.504335714	5.405752857	5.279564286	5.602188571	5.516537143	5.318165714	5.283294286	5.512898571	5.413404286	5.311112857	5.270337143	5.479182857	5.50969	5.358324286	5.36158	5.46278	5.495055714	5.565534286	5.29675	5.275177143	5.310808571	5.321562857	5.489771429	5.337182857	5.473734286	5.303657143	5.54682	5.51253	5.363177143	5.546171429	5.338355714	5.54545	5.480172857	5.419005714	5.293942857	5.329622857	5.579131429	5.32532	5.560235714
VPS16	6.25231	6.0854	6.245495	6.48504	6.21584	6.00674	6.13902	6.332215	6.203235	6.22149	6.09607	6.305345	6.135985	6.16087	6.449225	6.229785	6.161485	6.220495	6.00552	6.03369	6.233135	6.52709	6.15803	6.221635	6.478875	6.609795	6.35598	6.144105	6.408165	6.281445	6.388705	6.35275	6.310795	6.502165	6.60632	6.37763	6.383645	6.061365	6.504045	6.306015	6.02454	6.301965	6.220915	6.646305	6.356775	6.277335	6.13495	6.10355	6.47856
PLK4	4.039193333	4.341736667	3.87755	3.990856667	4.509096667	4.235766667	4.51092	4.383113333	4.79449	4.36252	4.133176667	4.12105	4.19663	4.013046667	4.100633333	4.280586667	4.269953333	3.982276667	4.076133333	4.234683333	4.84563	4.276646667	4.10572	4.173503333	4.663276667	4.030923333	4.095606667	4.264126667	4.304586667	4.18438	4.166533333	3.737416667	4.082036667	4.389823333	4.11803	4.11647	4.264326667	4.286883333	4.118566667	3.974793333	4.154853333	3.90624	4.018973333	4.592243333	4.157816667	4.413683333	4.167936667	4.225726667	3.897213333
LRRC37A3	5.745863333	5.594483333	5.746506667	5.701713333	5.759116667	5.577493333	5.556006667	5.78426	5.6973	5.67879	5.44462	5.803963333	5.83846	5.695676667	5.658153333	5.930753333	5.913486667	5.715143333	5.507486667	5.7518	5.586396667	5.458176667	5.565536667	5.546203333	5.711273333	5.32244	5.39776	5.395493333	5.586826667	5.919246667	6.283813333	5.5474	5.62563	5.549336667	5.60846	5.8115	5.64186	5.522123333	5.67915	5.510916667	5.47046	5.411183333	5.346576667	5.577196667	5.884903333	5.62988	5.34347	5.764516667	5.562383333
C3orf18	7.19783	7.19145	7.47027	7.13257	7.72312	7.44511	6.98485	7.33839	7.25558	6.8599	7.28492	7.10715	7.1323	7.24472	6.72852	6.84298	7.28933	7.20351	7.10601	7.25762	7.36543	7.57221	6.89261	7.03645	7.69212	7.37784	7.6227	7.62563	6.97227	7.27569	7.17398	7.10948	7.28903	7.05557	7.07349	7.20154	7.44401	7.22443	7.54053	7.43017	7.13073	7.83564	7.3374	7.3553	7.56103	7.39865	7.17501	7.53762	7.47415
NFE2	4.15623	3.64393	3.89326	3.67583	3.87116	3.68676	3.78017	4.20311	3.80453	3.79371	4.38477	3.59475	3.53455	3.97113	3.85194	3.95639	3.87996	4.32176	3.74641	3.82052	4.02264	4.00415	3.91162	3.73119	3.54381	4.02108	4.11871	3.89946	3.72683	3.79888	3.97257	4.03513	4.3336	4.10465	3.87329	3.84032	4.22373	3.97295	3.76238	3.71468	3.72707	3.90718	3.7756	4.01902	3.55874	4.06185	3.78648	3.76796	4.04984
LOC100422737	4.18649	4.12735	4.36312	4.287835	4.24885	4.265605	4.32244	4.37305	4.03911	3.93611	4.024425	4.190985	4.335925	4.0789	4.368215	4.12222	4.078015	4.302675	4.232045	4.24285	4.15324	4.04568	4.048555	4.16193	4.1821	3.96038	3.993965	3.90639	4.117995	4.023015	4.17573	4.35646	4.15104	4.143205	4.088845	4.076565	4.251485	4.10942	4.181255	3.925825	4.23626	3.90613	4.042395	4.18619	4.044675	4.0808	4.042645	3.941765	4.333675
PLK3	6.28387	6.23702	7.24444	6.80792	6.654566667	6.422853333	6.852533333	6.610503333	6.601223333	6.082976667	6.21857	6.293636667	6.47425	6.50991	5.922346667	6.11851	6.563066667	6.38031	7.027303333	6.01063	6.116806667	6.877966667	6.383226667	6.02829	6.21833	6.635306667	7.018693333	6.59165	6.304183333	6.529516667	6.59237	6.66054	6.229713333	6.67698	6.251966667	6.629946667	6.14669	5.994756667	6.339466667	6.877156667	6.556503333	6.726946667	6.55501	7.00627	6.554836667	6.20746	6.767213333	5.77582	6.5828
LRRC37A2	6.34955	6.321315	6.016225	6.225625	6.327845	6.45302	6.276665	6.10337	6.46738	6.436925	6.82449	6.25253	6.167255	6.470455	6.15265	6.361755	6.49053	6.223	6.3577	6.3588	6.37022	6.181625	6.45806	6.22968	6.13173	6.058315	5.889185	6.174045	6.178465	6.13033	6.451655	5.837635	6.17234	6.09384	6.03147	6.139215	6.391245	6.236295	6.589225	6.214485	5.803495	6.29092	6.065355	6.71647	6.387555	6.212955	6.02314	6.37784	5.802425
ARL14EP	7.51664	8.24114	7.3844	7.96676	7.65961	7.98992	7.44459	8.12982	7.72878	8.72413	8.14419	7.57271	8.00036	8.2889	8.13018	7.74176	8.1616	8.22068	7.54084	7.7879	7.63904	8.04251	8.60544	8.11275	7.64648	7.91594	7.47282	7.38736	8.09897	8.06711	7.99407	7.55176	8.57883	8.41591	8.10209	7.6501	7.48484	7.63454	7.85125	7.62476	7.86296	7.9065	7.34941	7.58744	7.9499	7.57694	7.77206	8.22321	7.73507
C3orf17	6.93817	7.61138	7.333105	7.220115	7.25125	7.158375	6.87711	7.309425	7.35136	7.91666	7.42068	7.515525	7.476325	7.27619	7.166405	7.444635	7.58731	6.98482	7.3497	7.29353	7.387005	7.423125	7.749795	7.36108	7.68952	7.396765	6.946295	7.446285	7.340545	7.26157	7.35575	7.212485	7.307285	7.4619	7.36747	7.165935	7.00922	7.022115	7.145875	7.2667	7.29917	7.86194	7.19977	7.359545	7.438625	7.42038	7.25669	7.35247	6.872755
NFE4	3.73178	3.87527	4.11025	3.81493	3.94185	4.21179	4.0185	4.44238	3.88499	3.75554	4.02417	4.02494	4.32836	3.93718	3.78747	3.89088	3.96145	4.0198	3.66796	4.06749	3.88135	3.86192	3.63174	3.90894	3.59257	3.74649	3.89711	3.88071	4.25259	4.59883	3.86961	3.88852	3.76	3.8969	3.84566	3.72151	3.83197	3.98059	3.81786	4.05841	3.52617	3.61751	3.97	3.49504	3.98497	3.94427	3.97368	3.90345	3.88785
PLK5	6.01488	5.42659	5.55056	5.40142	5.47642	6.02115	5.74308	5.32839	5.27844	5.41555	5.78902	5.30739	5.6281	5.67249	5.6522	5.67416	5.39909	5.78318	5.3272	5.34867	5.46998	5.47954	5.42946	5.62199	5.69224	5.55452	5.6182	5.50255	5.3689	5.63543	5.42523	5.63128	5.39736	5.54096	5.67599	5.42204	5.48011	5.81185	5.31955	5.54805	5.55088	5.22906	5.72158	5.45455	5.39686	5.21299	5.6553	5.24361	6.01234
APOOL	7.089065	7.856925	7.4729325	7.903575	7.0241025	7.54946	7.8241975	7.4389325	6.991575	8.1374825	7.6497775	7.6172225	7.4526275	7.668485	7.3398075	7.7204375	7.7389475	7.7277775	7.700615	7.494925	7.4088125	7.7066525	6.7423675	7.362555	7.130575	7.5431225	6.803315	7.7195625	7.86966	7.60502	7.0421825	7.7537025	6.72216	6.4498375	7.36894	6.8206325	7.3927	7.52405	7.6262825	7.34645	7.506855	7.7484	7.5312275	7.556765	7.5772175	7.59153	7.7216925	7.296335	7.59468
GTF2IRD2	5.604475	5.806885	5.511735	5.636295	6.265425	6.247445	5.6721	5.90231	5.85142	6.04637	6.216645	5.71235	5.9377	5.972265	6.04347	5.73939	5.929425	6.05011	5.9502	5.891155	6.296815	5.75047	6.03077	6.150625	5.90812	6.07978	6.120615	5.762665	5.881125	5.788705	5.731845	5.78646	6.00003	6.07074	5.958075	5.61147	5.89596	5.87922	5.884375	5.75643	5.78145	6.203755	5.761245	5.98239	5.61693	5.855505	5.8048	6.05707	6.006055
MCAM	5.10445	4.76758	4.71478	4.70212	4.55625	4.75976	4.84184	4.79854	4.60123	4.80923	4.93399	4.87957	4.59453	4.81304	4.68885	4.67022	4.76904	4.83145	4.55417	4.75267	4.66947	4.89531	4.61514	4.75887	5.10746	4.81245	4.83515	4.87439	4.62141	4.85361	4.96648	5.27794	5.23697	4.86005	5.17753	4.84416	5.10893	4.83588	4.96437	5.01547	4.82921	4.80358	4.67413	4.86689	4.84302	4.73221	5.08719	4.82848	5.42396
PLK2	4.35657	5.00879	5.74831	5.66067	4.05253	4.12795	4.61479	4.68384	5.89899	4.81787	4.67429	5.26944	4.06922	4.38329	3.69162	4.92685	5.2996	4.31727	4.81419	4.05263	4.7071	6.11644	4.67529	5.44374	4.12684	4.09717	4.50477	4.51453	4.09332	4.85407	4.46771	6.70355	4.53529	5.69856	4.41416	4.59311	4.50803	3.76647	4.79164	5.53942	6.9313	5.93683	6.15615	5.14338	4.35494	4.84556	6.0906	4.80281	4.81878
PLK1	5.0279	4.71167	4.93865	4.87253	5.23465	5.40346	5.06463	4.99223	4.88429	4.93273	4.79922	4.86069	5.08077	5.01077	4.8419	4.74043	4.83685	5.34903	4.70272	5.22199	6.12094	5.01121	4.67269	5.04518	5.22856	4.95463	5.32944	5.11662	4.87696	4.91777	4.93133	5.23787	5.11277	4.96035	5.46471	4.69127	5.39657	5.21307	4.87031	5.16636	5.02989	4.46728	4.81582	5.19432	4.67013	5.15937	5.06929	4.95777	5.09725
FAM170B-AS1	4.469026667	4.188286667	4.19953	4.048256667	4.302726667	4.152313333	4.204926667	4.350056667	4.277763333	3.930073333	4.26963	4.236596667	4.11226	4.17835	4.222213333	4.189046667	4.233	4.194283333	4.213823333	4.1749	4.176406667	4.132656667	4.084793333	4.101693333	4.005676667	4.38536	4.151883333	4.167073333	3.96276	4.149523333	4.30329	4.101486667	4.278263333	4.142106667	4.239033333	4.304936667	4.10147	4.169166667	4.013606667	4.191723333	4.290116667	3.99368	4.232976667	4.026676667	4.230103333	4.182763333	4.238696667	4.216073333	4.32138
RP11-288L9.1	5.71778	5.77409	5.70684	5.44726	5.56689	5.92681	5.69481	5.55463	5.67903	5.60428	5.72095	5.86926	5.64451	5.69913	5.51347	5.69647	5.24586	5.9845	5.5704	5.39361	5.65011	5.55616	5.47423	5.82986	5.88175	5.7441	5.90292	5.52863	5.6171	5.91884	5.77391	5.83284	5.74448	5.63608	6.0267	5.77383	5.7867	6.18307	5.47319	5.96655	5.68188	5.82577	5.84814	5.6211	5.60061	5.49367	5.71627	5.52369	6.20228
KLF3-AS1	4.441855	4.446375	4.58105	4.52481	4.557705	4.62075	4.589135	4.460815	4.55669	4.50672	4.4363	4.63269	4.44914	4.369325	4.531305	4.43629	4.267575	4.33753	4.622035	4.41008	4.34354	4.38774	4.615775	4.560925	4.249385	4.422125	4.34195	4.390715	4.426845	4.493975	4.63017	4.2389	4.490785	4.364505	4.371445	4.33369	4.192175	4.24351	4.31614	4.305345	4.316855	4.34523	4.46103	4.33215	4.506565	4.32859	4.2942	4.34547	4.31579
CGN	4.770215	4.473425	4.678885	4.3738	4.28238	4.48068	4.400495	4.583025	4.21716	4.1462	4.503475	4.494015	4.57456	4.327105	4.428065	4.454965	4.54935	4.356805	4.32431	4.460415	4.429305	4.385495	4.208605	4.288965	4.384065	4.707035	4.488945	4.662115	4.460085	4.729275	4.44676	4.41211	4.481345	4.484085	4.57523	4.287105	4.585835	4.454155	4.610245	4.34278	4.379015	4.330205	4.63531	4.395635	4.350285	4.37886	4.475895	4.3842	4.637885
C3orf14	6.355985	6.82941	6.37223	6.86038	6.33596	6.504285	6.6943	6.639895	6.756005	6.64087	6.67969	6.632195	6.575765	6.714485	6.37581	6.19496	6.61192	6.264125	6.74162	6.29508	6.080135	6.378165	6.7595	6.70671	6.60843	6.600555	6.62802	6.282555	6.519265	6.382405	6.434675	6.50394	6.763115	6.912595	6.41543	6.48935	6.62021	6.312595	6.74297	6.7415	6.590365	6.250385	6.08274	6.65019	6.57803	6.2156	6.505235	6.380125	6.510695
ELL2	7.5933125	8.3459825	7.043795	7.846105	7.079865	7.42781	7.5966425	7.874805	7.77733	7.8802625	7.33853	8.2424125	7.7283425	8.1599425	8.28334	7.757165	8.248345	8.23801	7.9073475	7.32665	7.847275	7.6507175	8.2840625	7.9690525	7.4744525	8.142725	7.739995	7.2630975	7.96495	6.9843825	7.525665	8.1848525	8.236845	7.7044425	6.7538425	7.3906375	7.886145	8.7302525	7.7111125	7.913215	7.6340475	7.4747375	7.7525925	7.6740575	7.4188275	7.956045	7.817035	7.88902	7.3240025
MCAT	7.24375	6.46688	7.33639	6.96319	7.05998	6.53836	7.06775	7.16126	7.47319	6.64769	6.70423	7.29503	7.07577	7.2728	6.66325	7.32192	7.0434	6.89931	6.76892	7.27333	7.31017	7.53266	7.00251	7.09094	7.5582	7.1965	7.47188	7.42701	7.11914	7.45218	7.11161	6.95398	7.41464	6.61009	7.35152	7.35653	7.32676	7.16061	7.6461	7.27406	6.73037	7.76199	7.20782	7.49645	7.33426	7.21743	7.29135	7.23951	7.16907
ELL3	5.26741	5.31912	5.187135	5.31752	5.41886	6.019305	4.967355	5.634715	5.116175	6.42772	5.737695	5.28631	5.79104	5.218195	5.33783	6.02335	5.71319	5.351685	4.992705	5.59194	5.469225	5.395145	5.637495	5.368725	5.2944	5.50882	5.54019	5.435005	5.40887	5.523085	5.57997	4.839725	5.7105	5.589165	5.399785	5.502545	5.51719	5.352	5.419065	5.218225	5.22331	5.631465	5.33449	5.6647	5.4696	5.465555	5.294505	5.5501	5.32682
FLJ34521	4.16594	3.99663	3.61835	3.56715	3.65665	4.09873	3.6425	4.06737	3.5625	3.71783	3.79736	3.63513	3.79402	3.83023	3.78656	3.91879	3.74604	3.79051	3.70884	3.93807	4.12276	3.7132	3.72204	3.87028	3.81386	3.84182	3.83529	4.08186	3.7006	3.72392	3.97718	3.72507	3.78902	3.95521	3.64004	3.84519	3.63183	3.81512	3.96345	3.5127	3.97276	3.55008	3.90106	3.8293	3.65376	4.07508	3.73468	3.89518	3.84519
GTF2IRD1	7.92021	7.53413	7.95186	7.67419	8.10806	8.50875	7.43305	7.72574	7.78507	7.47998	7.63789	7.91864	7.10218	7.54608	7.11219	7.44951	7.7111	7.86587	7.61094	7.50918	7.49792	8.2032	6.69505	7.43383	7.30823	7.58993	7.94197	7.68512	7.59421	7.70478	7.32788	7.92347	7.15179	7.86673	6.85652	7.75835	7.43641	7.61369	7.78046	7.62989	8.10658	9.24105	7.74758	8.06242	7.21151	7.59229	7.80207	7.13047	7.73878
BPIFC	4.79856	4.53979	4.38312	4.20245	4.28825	4.94421	4.36927	4.23571	4.31342	4.26755	4.48347	4.21669	4.59943	4.14037	4.34352	4.27389	4.32565	4.64898	4.04594	4.22039	4.46141	4.1312	4.30526	4.20965	4.16671	4.33588	4.01323	4.71847	4.09355	4.10879	4.39983	4.43386	4.06699	4.18257	4.25698	4.38605	4.08453	4.58068	4.06334	4.1307	4.50262	4.02669	4.43763	3.77298	4.14074	4.20518	4.45502	4.40825	4.4132
MOCS2	6.170995	6.835115	6.934195	6.75432	6.707265	6.55464	6.1767	6.28824	6.186825	6.994015	6.14519	6.68133	6.443335	6.699935	6.689805	6.65296	6.791515	6.4109	6.375595	6.955465	6.8349	6.6842	6.792005	6.7887	6.948645	6.771945	6.37018	6.76878	6.441795	6.572025	6.62161	6.5563	6.6599	6.258435	6.541285	6.9142	6.80265	6.584855	6.6709	6.72529	6.685595	6.944235	6.46884	6.47694	7.12892	6.918795	6.72497	6.802825	6.534245
MOCS3	6.65361	5.75402	6.51423	6.00489	5.98559	6.20049	6.10307	5.53223	6.21311	5.7439	6.2687	6.3201	5.19389	6.64522	5.96086	5.85556	6.31561	6.05454	6.37989	6.26793	6.47091	6.39825	6.61828	6.46958	7.08923	7.3492	7.09674	7.08627	5.92372	6.25201	6.10256	6.97196	6.84989	6.39197	6.72024	6.7909	6.91014	6.68142	7.36883	7.27353	6.9291	7.09479	6.8742	6.98142	6.60797	6.87477	7.29248	6.47587	6.0108
STON1	3.92497	3.837535	4.54556	3.92164	4.10764	3.900555	4.09357	3.985135	4.015655	3.663565	3.911265	3.948745	4.1104	3.7687	3.86836	3.855905	4.04111	3.73076	7.676725	3.972955	3.928275	3.743165	3.91287	3.9105	3.86783	3.77366	3.817105	3.733045	3.793435	3.847535	3.82099	3.796565	3.689905	4.232255	3.89359	3.71562	3.824505	4.06854	3.663495	3.907355	3.961935	3.617945	4.0137	3.699745	3.76207	3.860845	3.82914	3.94215	3.69431
CHM	6.698333333	6.741466667	6.592433333	6.97113	6.164783333	6.132753333	7.113343333	6.822513333	7.264793333	7.157726667	6.103596667	6.840143333	6.86176	6.375026667	6.225883333	7.055026667	6.981256667	6.25271	7.094143333	6.65901	6.41929	7.074456667	6.835723333	7.356693333	6.837916667	6.995986667	6.93169	6.272416667	7.215673333	7.277263333	5.8864	7.00101	6.844053333	7.710573333	6.957666667	7.237913333	6.496936667	6.598263333	6.71003	6.719226667	8.246406667	6.88632	7.199706667	6.86128	6.734896667	6.73498	7.263993333	6.434456667	6.027456667
STON2	4.102325	4.295	4.576855	4.29435	4.2874975	4.1861325	4.77023	4.220025	5.33317	4.22726	4.78202	4.905285	4.2206925	4.0341725	4.128345	4.36109	4.3575825	4.474525	4.5231075	4.080705	4.5032575	4.5807	4.0266375	4.0989925	3.9383875	4.40153	4.759105	4.28522	4.2442625	4.375415	3.956385	4.2781075	3.8505	4.2965975	3.8802825	4.374775	4.1628025	4.4980525	5.06821	4.2214675	4.61676	4.60217	4.964205	4.706105	4.0381	4.9640525	4.8766975	4.428755	4.0950825
MCEE	6.67399	6.85445	7.07034	6.57648	8.1409	9.02951	5.71416	6.62501	6.39634	7.17314	6.90526	6.57977	7.1415	7.17801	7.13141	6.94429	6.5944	7.05872	6.93269	7.51188	7.41892	6.51114	7.63279	7.16183	7.40003	6.89785	6.71162	7.54884	7.33679	7.10692	6.92269	6.74049	7.74853	6.09792	7.24598	7.04046	7.44159	7.22121	7.03945	6.57238	6.4725	7.80371	6.87055	7.51986	7.17791	7.74486	6.6316	7.08482	6.76672
FGD5-AS1	8.54934	8.36836	8.5395	8.32232	8.294145	8.510465	8.116375	8.04946	7.9792	8.307895	8.47569	8.12004	8.172405	8.413765	8.527875	8.31083	8.291095	8.665035	8.1858	8.23699	8.06977	8.26379	8.36176	8.334705	8.15443	7.891365	7.95306	8.383465	8.21537	8.063585	8.257155	8.16553	8.055985	8.29792	8.37568	8.07317	8.19438	8.15961	8.10591	8.06924	8.038955	8.107985	8.24295	7.683125	8.13867	8.322785	8.08023	8.35546	8.39207
RP11-319G9.3	3.950073333	4.073196667	3.782646667	4.232713333	3.85636	3.71668	4.3717	3.981826667	3.963586667	3.91863	3.727493333	3.765656667	3.59131	3.83244	4.147803333	3.688453333	3.994413333	4.056253333	4.11034	3.80919	3.57689	3.960136667	3.863916667	3.711243333	3.791636667	3.881126667	4.15407	3.69076	4.049413333	3.91333	4.138356667	3.699313333	3.83865	3.494813333	3.6957	3.565666667	3.805423333	3.70851	3.822753333	3.803983333	3.75937	4.004726667	3.6545	3.925583333	4.14263	3.722296667	3.627226667	4.006183333	3.575043333
RRP12	5.690772	5.416206	5.928306	5.80326	5.643332	5.551072	5.732462	5.372798	5.595498	5.303648	5.409734	5.657586	5.673098	5.470022	5.749808	5.415024	5.479912	5.71458	5.591058	5.507264	5.558404	5.40616	5.271124	5.59304	5.447176	5.518156	5.652584	5.713678	5.599444	5.91717	5.60109	5.643096	5.273586	5.494256	5.509482	5.538148	5.298386	5.52208	5.494694	5.44989	5.861134	5.649866	5.869368	5.48746	5.820008	5.600438	5.434664	5.576894	5.397902
CIC	7.05064	7.60679	7.33346	7.89024	7.91654	7.70328	7.80015	7.58268	7.79393	7.13601	7.55098	7.98423	7.34271	7.63766	7.49254	6.98985	8.158	6.99588	7.60383	7.54454	7.76201	8.17491	7.21622	7.20252	7.71937	7.86005	8.51375	8.21693	7.28442	7.33372	7.65214	7.81976	7.39092	7.98479	7.58024	7.84769	8.42633	7.8221	8.259	8.56625	7.82395	7.96251	7.61424	8.08935	7.55909	7.87823	8.34123	7.76408	8.06795
RRP15	6.325	7.77576	6.39481	6.67278	6.603235	6.49067	6.400995	6.742655	6.66618	7.55885	6.396575	6.59961	7.14221	6.75068	6.55038	6.956685	6.63579	6.695475	6.5105	6.47477	6.2295	6.35181	6.49899	7.27505	6.609145	5.9441	6.32241	6.033475	6.97846	6.82153	6.596245	6.53763	6.528195	6.123105	6.60593	6.573005	6.250375	6.01159	6.306425	6.173345	6.82638	6.28174	6.33173	5.89625	6.92906	6.26249	6.27992	6.530825	6.851125
ZIK1	4.28406	4.27196	4.286785	3.8225	4.37395	4.259625	4.398665	4.080505	4.230135	4.52657	4.192185	4.362605	4.3073	4.49123	4.2779	4.28609	4.424725	4.14505	4.63982	4.24053	4.6724	4.13862	4.50134	4.526075	4.620245	4.479295	3.97763	4.43141	4.35129	4.327935	4.251455	4.47938	4.58209	3.955695	4.401255	4.35124	4.18943	4.577505	4.5147	4.09981	4.2583	4.69207	4.447725	4.04253	4.045935	4.53752	4.29247	4.26901	4.473935
EDARADD	4.15321	4.14731	4.09941	4.27429	3.88236	4.06017	4.27222	3.92416	4.01714	3.88891	4.15344	4.14263	4.20227	4.22748	4.23327	4.03773	3.94849	4.0804	4.11863	3.98838	4.38337	3.78084	4.39697	4.22633	4.17538	3.97016	4.12816	3.92709	4.12335	4.12071	4.0087	3.96512	3.85924	4.04248	4.09415	4.1508	3.90416	4.493	4.14891	3.85179	4.25552	3.95728	4.34617	3.57219	3.92412	4.29743	4.30287	4.13927	3.88914
RPS6KL1	5.68099	5.98155	6.11047	5.41184	5.38935	5.86018	5.9732	5.53219	6.18275	5.34697	6.01354	6.24745	5.55205	5.77156	4.9693	5.6101	5.60015	6.16923	5.48181	5.30562	6.04973	6.11723	5.78091	5.29677	5.83179	6.18076	6.40628	6.11547	6.23536	5.46722	5.27037	6.31187	5.82283	5.735	5.39169	6.10587	5.76266	6.00081	6.32323	6.15705	5.66838	6.22214	6.08608	5.75331	5.87819	5.42786	6.15659	5.73628	5.88062
EXOC8	8.49486	9.05973	8.96546	9.22129	8.81013	8.82508	9.11226	8.78377	9.09825	8.99186	8.62148	8.36915	8.71888	8.98782	8.46297	9.02037	8.92616	8.68424	9.05119	8.57357	8.61485	8.94554	8.62221	9.11197	8.07623	8.90974	8.94125	8.23698	8.60879	9.12089	8.59025	8.65358	8.61128	9.4551	8.61613	8.86735	8.13562	8.2422	8.71452	8.62605	8.81899	8.50368	8.6105	8.74479	8.55909	8.20582	8.80653	8.80967	8.66939
EXOC7	6.947278	6.428208	6.825914	7.013996	6.860428	6.520918	6.883138	7.10446	6.90579	6.899706	6.809356	6.980894	6.857098	6.886984	6.704684	6.855418	7.220238	6.855258	6.884556	6.934132	6.937424	7.144448	6.808416	6.888654	7.086486	7.160318	7.209774	7.149776	6.760692	6.948042	6.97985	7.051072	7.07381	7.05462	6.94009	7.052562	7.276264	7.010638	7.232752	7.149584	6.768276	7.162148	6.97484	7.477082	6.936102	7.064746	7.125824	7.229428	6.896284
PLLP	4.57192	4.75976	4.42144	4.44214	4.37696	4.65494	4.33134	4.31674	4.28716	4.33279	4.65047	4.45919	4.46124	4.69236	4.52343	4.26701	4.37586	4.52882	4.28059	4.49266	4.4862	4.36276	4.46236	4.07601	4.37778	4.31009	4.3652	4.58249	4.07508	4.5439	4.18251	4.50722	4.47378	4.5049	4.44754	4.59632	4.63592	4.55094	4.34373	4.77697	4.14876	4.38118	4.50648	4.58847	4.41845	4.60049	4.82421	4.41192	4.64751
AC079741.2	3.40638	3.35903	3.54353	3.86764	3.37249	3.47874	3.27647	3.53372	3.46299	3.24582	3.63964	3.36669	3.39764	3.44053	3.42036	3.43611	3.36694	3.35132	3.37396	3.31636	3.39989	3.30978	3.13161	3.42376	3.92293	3.59335	3.34958	3.34583	3.37759	3.50608	3.57943	3.17068	3.22806	3.36717	3.43903	3.35604	3.25799	3.82936	3.12017	3.31061	3.44649	3.36978	3.55435	3.33895	3.38076	3.41881	3.13848	3.29391	3.45016
EXOC4	6.814366667	6.513766667	6.27402	6.482803333	6.696493333	6.427633333	6.46754	7.19131	6.718603333	7.28111	6.501966667	6.780093333	6.970096667	6.585236667	6.80926	6.91492	7.030173333	6.80907	6.528046667	7.08697	6.952546667	6.918926667	7.034223333	6.667883333	7.117326667	6.85847	6.910093333	7.114186667	6.857653333	6.686286667	6.698156667	6.587196667	7.402686667	6.400503333	7.288383333	7.002983333	6.95413	6.96584	7.09098	6.60244	6.547073333	7.30399	6.699663333	7.250453333	7.03044	6.943906667	6.68864	6.872576667	6.370786667
PLIN4	6.71325	5.34635	5.15637	5.47679	5.26645	5.8647	4.97987	4.91182	4.91817	5.17274	5.91634	5.04104	5.52215	5.47019	5.17792	5.11507	5.21781	5.97646	5.01089	5.12122	5.10258	5.42163	5.66177	5.22484	5.34792	5.43731	5.46659	5.74792	4.98888	5.31568	5.41414	6.01174	6.2047	5.42506	5.99877	5.47179	5.67711	5.62785	5.09831	5.47418	5.1123	4.74293	5.76152	5.07345	5.05678	5.26474	5.32775	5.22781	6.09633
EXOC3	7.129945	6.99231	6.83323	7.304215	7.15571	6.21552	6.79313	7.488585	6.94895	7.246725	6.67808	7.164755	6.94809	7.038145	7.163675	6.921595	7.311465	7.292805	7.10608	6.80406	7.18852	7.090975	6.855515	7.174285	6.9759	7.025945	7.078585	6.823815	7.01374	7.113595	6.89933	7.36435	7.20769	7.69174	7.1846	6.9499	7.21179	7.14587	7.418955	6.939345	6.84811	7.265345	6.83417	7.665375	6.8618	7.27024	6.83458	7.500825	6.915335
KB-1568E2.1	3.24125	3.26784	3.21142	3.35667	3.39658	3.23899	3.42906	3.15187	3.47624	3.10259	3.56572	3.15487	3.34386	3.40811	3.31571	3.18505	3.15582	3.26156	3.38429	3.36097	3.12495	3.25923	3.31646	3.27227	3.32543	3.27127	3.00183	3.42804	3.45432	3.29686	3.25613	3.24515	3.10229	3.11729	3.23738	3.46179	3.40188	3.38756	3.17394	3.05667	3.30379	3.28869	3.3301	3.37958	3.31962	3.49197	3.38617	3.37818	3.29956
PLIN3	10.148	9.22415	10.4725	10.0324	10.1278	8.96519	10.3922	9.60019	10.0287	9.29661	9.14833	10.3293	9.73411	9.63382	9.1572	9.75973	10.1451	9.6023	10.3341	10.0987	10.2011	10.2475	10.0714	9.69861	10.2058	10.1173	10.5602	10.6019	9.9179	9.94024	9.75918	10.2128	10.0698	10.2671	9.79307	9.8253	10.4247	10.0778	10.5476	10.3473	9.76082	9.89779	10.1912	10.42	10.1318	9.96887	10.6718	9.92939	9.92661
EXOC6	6.312553333	6.87362	6.326016667	6.85271	6.75847	6.58031	6.31413	6.611743333	6.91713	6.640523333	6.34438	6.659213333	6.694386667	6.305423333	6.738536667	6.558766667	6.56844	6.628216667	6.190403333	6.595783333	6.78347	6.536463333	6.6472	6.512103333	6.872663333	6.61697	6.68179	6.613386667	6.960586667	6.802763333	6.924356667	6.43366	6.69105	6.497013333	6.51444	6.561993333	6.51205	6.864056667	6.869723333	6.608623333	6.466043333	6.980506667	6.442326667	6.509206667	6.84878	6.712083333	6.482963333	6.612396667	6.371376667
PLIN2	9.10225	9.66286	9.348875	10.014245	10.35644	9.844705	9.315305	9.403255	9.297005	9.39308	9.388305	9.3629	9.30337	8.98088	9.70727	9.58182	9.279305	9.349725	9.388095	9.50779	9.21375	9.23916	9.21247	9.58961	9.242985	9.040245	9.113415	9.08307	9.750135	10.715565	9.90297	9.66209	9.17875	9.206955	9.377535	9.275905	9.04875	9.397445	9.186955	8.99482	9.26041	9.56085	9.936395	9.15936	9.749595	9.383285	9.307425	9.090235	9.357015
EXOC5	7.548492	8.166142	7.392844	7.920086	7.55392	7.224082	7.790512	7.732014	7.973674	8.068866	7.302716	7.877062	8.008572	7.82656	7.650892	7.894256	8.10304	7.842682	7.991872	7.853508	7.668124	7.80111	8.25704	8.159488	7.944118	8.135012	7.889098	7.709654	8.01409	8.042282	7.310806	7.864144	7.988264	8.03275	7.68545	8.021724	7.811566	7.926284	7.77261	7.973778	7.894344	8.032104	7.525932	7.93698	8.059154	7.901512	7.87485	7.742416	7.223622
PLIN1	4.73806	5.32342	5.34829	4.84153	4.99468	5.4942	5.57079	4.96071	5.08161	4.94329	5.27487	5.04131	5.57024	5.12722	5.2303	5.14527	5.02572	5.05704	5.14202	5.17832	5.04375	4.97513	4.62714	5.1891	5.47949	5.47876	5.20285	5.11634	5.08127	5.40251	5.14283	5.02694	5.08943	4.96135	4.95187	5.05716	4.80853	5.37807	4.90755	4.95503	5.26949	4.79183	5.31864	4.53516	5.09848	5.30274	5.04234	5.11838	4.81476
CTC-471J1.2	3.7979	5.54247	4.62762	4.43312	4.62551	5.70489	4.05434	3.93504	3.98378	5.09596	4.32924	3.96179	3.97985	4.6154	4.44296	4.39376	4.58474	4.09891	4.31073	4.07452	4.01316	4.00346	3.93864	4.62673	4.18326	3.62211	3.98011	3.76798	4.84156	4.74063	4.84267	4.37856	3.91842	4.3923	3.84817	3.89904	3.78276	3.89029	3.85413	3.83475	3.98602	5.02379	3.97661	3.70041	4.41285	4.30521	3.64661	4.3154	3.99814
RCCD1	6.433265	6.20445	6.300635	6.11481	6.264955	6.566825	6.14581	6.11889	6.035565	6.10667	6.714045	6.07332	6.255625	6.302255	6.30888	6.28049	6.17384	6.25158	5.92386	6.42425	6.559655	6.078045	6.368385	6.177985	6.51809	6.191155	6.42415	6.265635	6.181345	6.235855	6.37396	6.11487	6.299325	6.315885	6.30216	6.23765	6.36317	6.30485	6.337785	6.322665	6.22733	6.147945	6.21435	5.99879	6.13149	6.32153	6.192115	6.44303	6.21588
PRO2012	3.46412	3.81286	3.85515	3.77242	4.03612	3.70941	3.70986	3.79813	4.11044	3.79688	3.99745	3.96389	3.59115	3.6844	3.64771	3.78175	3.80301	3.55963	3.8332	3.90584	3.79644	3.50658	3.65596	3.53385	3.98857	4.13177	3.51461	3.94865	3.71649	3.60056	4.15255	3.55137	3.57709	3.42352	3.59155	3.73176	3.91181	3.6835	3.69443	3.85485	3.8141	3.94952	3.6092	3.72899	3.58244	3.83359	3.65591	3.68932	3.56341
MOCS1	4.595183333	4.435096667	4.278633333	4.18324	4.227923333	4.64885	4.291163333	4.337596667	4.419886667	4.32647	4.701206667	4.304773333	4.36047	4.47255	4.268886667	4.33072	4.335253333	4.359753333	4.358326667	4.349096667	4.262623333	4.442226667	4.27301	4.266816667	4.1267	4.509133333	4.57467	4.310413333	4.2691	4.149433333	4.487586667	4.372413333	4.562863333	4.51554	4.311526667	4.506826667	4.584686667	4.25047	4.461966667	4.464496667	4.286226667	4.28309	4.380573333	4.417123333	4.273456667	4.085803333	4.446523333	4.904036667	4.671896667
EXOC2	7.0672	7.30935	7.32412	7.412165	7.14363	6.6609	7.15519	7.360985	7.404805	7.20606	6.90459	7.791575	7.154625	7.27568	6.93205	6.892845	7.293445	7.28268	7.01222	7.264925	7.22412	7.560985	7.36922	7.531165	7.3561	7.766055	7.83706	7.63089	7.2792	7.605215	7.08524	7.60693	7.29948	7.2634	7.293015	7.711605	7.65537	7.43137	7.90959	7.5133	7.745235	8.036665	7.317855	7.764415	7.3633	7.41982	7.728525	7.55063	7.32927
PLIN5	5.339226667	4.931833333	5.0899	4.87322	4.84256	5.103285	4.96653	4.975826667	4.804521667	4.791103333	5.134898333	4.906716667	4.871675	4.912725	5.047823333	4.919906667	4.693346667	5.17377	4.827061667	4.961923333	4.918858333	4.804038333	5.078966667	4.883128333	4.806911667	5.001115	4.8134	4.832083333	4.868125	4.828436667	4.989833333	5.17098	5.198025	4.99034	5.191005	4.948708333	4.952338333	4.966216667	4.753678333	4.878636667	4.743813333	4.680056667	4.963325	4.795728333	4.909208333	4.811695	4.945586667	4.950338333	5.42794
EXOC1	10.1165	10.4303	9.64459	10.3236	9.85533	10.2858	10.0109	10.417	10.3035	10.5889	10.1237	10.279	10.1059	10.1026	10.2355	10.3181	10.4095	10.0743	10.2709	9.91708	10.1901	10.4411	10.3519	10.4078	10.1841	10.4307	10.5476	9.83878	10.1996	10.2329	10.0407	10.3564	10.1299	10.8622	10.2441	10.3729	10.2102	10.0639	10.2473	10.3146	10.3802	10.1358	10.0582	10.3721	10.0362	9.91926	10.4988	10.252	10.2899
NFIX	5.2678075	4.7382725	4.819665	4.8022325	4.8743	5.0360675	4.8763625	5.171155	4.62655	4.810855	5.168265	5.12832	5.0299325	4.8505175	4.8484875	4.82998	5.05585	5.024075	4.805365	4.947575	5.0032875	4.9125875	4.99265	4.87963	4.936975	4.91947	5.0300375	5.099045	4.766935	4.7170475	4.917255	5.13527	5.1363875	4.976495	4.96364	4.9713575	5.291705	4.90852	5.03705	5.2628725	4.761425	5.128305	4.9216325	4.899135	4.8090475	4.9583325	5.17366	5.0853	5.185035
C1orf198	7.6493	7.55286	7.73371	7.86402	7.76826	8.00736	7.95033	7.96107	7.88279	7.66587	7.29601	7.95049	7.6366	7.77276	7.70226	7.4863	7.90117	7.73546	7.56662	8.0339	7.88779	8.36412	7.47205	7.73617	7.64181	8.12668	8.65404	7.91925	8.01945	8.08873	7.48743	8.20811	7.56082	8.10035	7.38866	7.84406	7.7875	7.68334	7.75517	7.8886	8.44635	8.29887	8.20457	7.81774	7.66825	7.675	8.53547	7.56007	7.79092
DCAF12L2	3.64493	3.46375	3.36467	3.47787	3.40329	3.35902	3.49541	3.39072	3.63909	3.58886	3.32564	3.37876	3.39722	3.27678	3.75453	3.59217	3.55336	3.75404	3.71523	3.72754	3.36848	3.506	3.34127	3.35437	3.45921	3.57962	3.48374	3.47322	3.44428	3.5828	3.4708	3.47282	3.59216	3.41799	3.38791	3.57976	3.42093	3.52649	3.35671	3.50303	3.46749	3.25153	3.51874	3.4198	3.53163	3.61298	3.3628	3.44382	3.68946
PRUNE2	5.449576667	4.11952	3.960756667	5.861316667	5.787053333	4.13035	3.93307	4.115283333	5.595103333	4.160056667	5.757093333	4.070113333	4.229536667	4.083513333	4.284823333	5.47676	6.06966	5.66659	5.602056667	4.01929	4.33661	6.005976667	6.438993333	4.289403333	4.296753333	4.2317	6.127153333	6.02526	5.74105	6.021656667	3.95528	4.033633333	6.3053	4.035786667	5.729543333	3.788933333	3.994143333	6.49284	4.009193333	4.159936667	4.201693333	4.819533333	4.24119	4.008493333	6.183566667	4.386573333	5.901596667	4.342853333	4.046653333
DCAF12L1	3.70408	3.58447	3.68498	3.58427	3.59249	3.36107	3.78108	3.61436	3.70058	3.65214	3.94505	3.80267	3.88832	3.57986	3.78869	3.70017	3.65815	3.37816	3.73743	3.7082	3.52474	3.54725	3.99937	3.66589	3.50493	3.54708	3.47428	3.74744	3.57417	3.40467	3.6607	3.42686	3.45109	3.64706	3.56696	3.6391	3.59585	3.67666	3.53395	3.73316	3.77892	3.63627	3.70651	3.74477	3.55061	3.74477	3.62935	3.59953	3.45315
C1orf194	5.0934	4.72708	5.03389	5.05737	5.11861	4.79504	5.17774	4.8155	4.59934	4.40941	5.30737	4.91098	5.10476	4.77955	5.15096	5.25659	4.62107	5.35705	5.2085	4.65782	4.55927	4.39973	4.35351	4.90291	4.40796	4.77986	4.30653	5.11634	4.91921	4.62431	5.19219	4.47794	4.51342	4.62009	4.86411	4.50841	4.44965	4.78786	4.55321	4.41146	5.12262	4.58032	4.86579	4.61944	4.67383	4.78221	4.6728	4.81427	4.60485
C1orf192	4.18937	3.74046	3.92358	3.55514	3.59495	4.06141	3.8677	3.91816	3.4437	3.60377	4.46771	3.71669	3.98087	3.52792	3.80733	3.63889	3.88866	4.01719	3.82449	3.98778	3.66913	3.9549	3.60537	3.67062	3.65403	3.7239	3.94156	3.68715	3.83311	3.79349	3.76707	3.80618	4.02361	3.71712	3.97612	3.75893	3.79583	3.85929	3.6857	3.75272	3.37508	3.90522	3.75641	3.72282	3.5355	3.72618	3.84509	3.71341	4.08297
METTL21A	7.339393333	7.925423333	7.68341	7.520713333	7.359183333	7.206193333	6.544316667	7.447056667	6.671733333	7.53807	7.28787	7.41552	7.34523	7.533753333	7.269126667	7.238263333	7.424713333	6.95048	7.372346667	7.25481	7.21755	7.438003333	6.79399	7.88608	7.439263333	7.175266667	7.231173333	7.312016667	7.55723	7.917066667	7.569826667	7.249886667	6.66656	7.013346667	7.546436667	7.863416667	7.34156	7.097856667	7.36576	7.36087	7.255353333	7.960923333	7.265516667	7.207966667	7.653226667	7.3604	7.508553333	7.323526667	7.287366667
METTL21B	6.72631	7.40129	8.64324	7.68143	8.83864	8.3617	7.89348	7.83169	6.94631	7.06804	7.31741	8.29554	7.22366	7.72188	7.87686	6.93681	7.79378	6.63021	6.91824	7.68572	7.58733	8.72055	7.57424	7.2524	7.73685	7.7197	8.26651	8.15063	7.97387	7.37225	8.33355	7.20216	7.71451	7.20472	7.43036	8.1432	7.38129	8.03356	7.80697	8.01268	7.2046	8.19183	8.03308	7.37721	8.20094	8.21651	7.81603	7.95695	8.28575
APOL5	4.874	4.48069	4.49334	4.41398	4.28467	4.60451	4.64795	4.63146	4.15811	4.44872	4.6428	4.50164	4.45317	5.10749	4.46308	4.38384	4.14834	4.58724	4.74117	4.32009	4.51234	4.68776	4.41387	4.47824	4.77036	4.23423	4.36445	4.84242	4.14225	4.11056	4.18759	4.76751	5.01691	4.48988	4.90708	4.52139	4.48266	4.70905	4.17842	4.31726	4.1053	4.15008	4.4603	4.26046	4.13941	4.19296	4.8197	4.25002	5.67695
APOL4	5.550803333	4.702386667	5.494986667	5.16697	4.506433333	5.190646667	6.35556	5.64986	5.07088	5.38282	5.34275	5.49965	5.280786667	4.930243333	5.284673333	5.46341	5.119216667	4.77263	5.38182	5.53397	5.378623333	5.35605	5.684146667	5.204963333	5.456866667	6.143956667	5.503346667	5.171326667	5.313686667	5.268383333	5.001163333	4.950303333	5.75438	4.89755	5.682533333	5.55281	6.49516	5.219556667	5.584113333	5.63046	5.010816667	4.817343333	5.13077	5.538793333	5.423533333	5.695133333	5.628106667	6.029793333	5.36012
METTL21C	3.29251	3.53852	3.4652	3.41807	3.3099	3.24283	3.40292	3.42539	3.3841	3.22041	3.8599	3.51148	3.55524	3.39711	3.35393	3.45882	3.36205	3.29278	3.34081	3.58339	3.42015	3.41537	3.5164	3.35318	3.30042	3.32766	3.24433	3.2816	3.31934	3.50388	3.2561	3.34617	3.06278	3.53721	3.35994	3.34768	3.22121	3.6151	3.31272	3.37708	3.56789	3.32613	3.40013	3.39772	3.20829	3.26719	3.45714	3.35183	3.3103
APOL6	6.5448825	6.8158625	6.481555	7.508565	6.9159175	7.1266025	8.61296	6.5906275	6.86413	6.3712875	6.1128575	6.41218	6.889025	7.0789475	7.074235	6.3592375	6.4442475	6.667835	6.8452275	7.0344725	6.6742325	6.793315	6.68828	6.7314025	7.0036175	6.25445	6.91324	6.305255	6.9047725	6.4663775	6.7601825	6.8741125	6.7663525	6.798005	6.77071	6.3010375	7.023405	7.2150775	7.2563525	6.266035	6.45328	7.048225	6.2900675	6.9028825	7.15053	6.957795	6.653895	8.1833725	6.22629
RASSF10	3.35889	3.2486	3.46217	3.26691	3.50873	3.30661	3.44517	3.33298	3.21464	3.15658	3.44324	3.5722	3.48169	3.31289	3.29391	3.39464	3.41319	3.42507	3.2861	3.43071	3.30365	3.24256	3.62479	3.46277	3.31629	3.23888	3.20813	3.31061	3.36806	3.31003	3.49876	3.16442	2.99431	3.19652	3.1699	3.27984	3.43522	3.31766	3.16748	3.15758	3.19788	3.18735	3.30407	3.20512	3.32998	3.41005	3.13999	3.40025	3.30989
MINOS1	8.643415	8.742015	8.873835	8.46611	8.225855	8.370105	7.993395	8.60874	8.408915	8.75478	8.828665	8.324945	8.85586	8.84809	8.51578	8.568385	8.372425	8.76351	8.475655	8.60082	8.748645	8.23942	8.646335	8.686465	8.9229	8.67675	8.60865	8.503885	8.541185	8.79948	8.914905	8.525745	8.531965	8.64546	8.955905	8.68758	8.500495	8.644225	8.75089	8.263465	8.37046	8.27116	8.43019	8.73862	8.584445	8.61188	8.31988	8.57702	8.709135
RRP36	6.6727	7.113405	7.27795	7.23897	7.1975	7.0375	7.003625	7.115685	7.433465	7.306445	7.329845	7.022255	7.066225	7.154745	7.01016	7.14334	7.263725	6.99402	7.39305	7.40682	7.36572	7.202615	7.26187	7.195355	7.558845	7.27842	7.18992	7.158935	7.395285	7.478135	7.175685	7.13396	7.11117	7.19364	7.20527	7.209215	7.01722	7.323815	7.470445	7.075035	6.99253	7.3057	6.944835	7.241405	7.246935	7.26749	7.163135	7.056645	7.20439
CKB	5.2798	5.12996	6.15862	5.24811	5.07665	5.31183	5.49214	5.70966	5.72813	4.95792	5.19958	5.81363	5.53857	5.39783	5.11457	5.59238	5.41626	5.07297	6.60597	5.38552	5.28591	5.99125	4.90045	5.18183	4.79643	5.28096	5.3279	5.19046	5.37156	5.54404	5.32329	5.28553	5.26592	5.52381	5.5555	5.40382	4.89121	4.83638	4.95103	5.35915	5.34673	5.30418	6.23701	6.20129	5.30571	5.17511	5.55494	5.2999	5.17754
PAIP2	8.71309	8.916806667	8.856033333	8.932846667	8.77132	9.057026667	9.176583333	9.092653333	9.08003	9.062383333	9.050116667	8.852286667	9.048963333	8.999626667	8.962783333	9.080866667	8.874846667	8.88053	9.09163	8.87644	8.672296667	8.895763333	9.303113333	9.246016667	8.919106667	9.041916667	8.963336667	8.807193333	8.97513	8.935406667	8.845436667	8.928456667	9.313466667	9.227636667	9.055046667	9.068626667	8.991026667	8.871166667	8.910256667	9.094153333	9.220656667	8.80402	9.062176667	9.013073333	8.898596667	8.775043333	8.91705	8.86592	8.87609
APOL1	6.81941	7.01448	7.48967	7.71557	6.9995	7.25913	9.19854	7.24742	7.57044	7.2218	6.73346	7.4057	7.49029	7.24694	7.25742	7.3169	7.39833	7.66377	7.48894	7.44815	7.34378	7.32827	7.97434	7.26543	7.635	7.89632	7.49307	7.09925	7.37631	6.6774	6.96779	7.60669	8.04146	7.68096	7.26259	7.36236	8.09805	7.89219	7.85684	7.58776	7.30185	7.3855	7.21404	8.14111	6.78939	7.54807	7.45804	8.69082	7.82884
APOL3	7.59066	7.83539	6.61015	8.36547	7.72365	7.97872	9.75708	7.87595	7.42904	7.2036	7.61313	7.84085	8.25272	9.13433	7.30036	7.62426	8.214	8.27783	8.0204	7.02474	7.06032	7.59256	9.06789	8.05598	7.93528	8.45249	7.62061	7.2631	7.65567	6.40273	8.19627	7.87728	8.80573	8.98099	8.2723	7.58963	8.44205	7.50434	8.17301	8.56209	6.64558	7.6661	7.16649	8.91814	7.86625	7.59522	7.36311	9.55391	7.82475
PAIP1	8.315638	8.908826	8.557524	8.826578	8.732366	8.853602	8.5648	8.58501	8.510902	8.501422	8.450976	8.724442	8.535822	9.001272	8.453066	8.408956	8.830548	8.287948	9.00215	8.57768	8.283358	8.58606	8.368008	8.786722	8.435594	8.298708	8.340802	8.486542	8.769708	8.506764	8.681792	8.528912	8.132994	8.822102	8.417464	8.70387	8.131636	8.28371	8.45736	8.416538	8.255106	8.576932	8.346256	7.882648	8.772922	8.50575	8.603996	8.574004	8.918256
APOL2	7.28733	7.542385	7.49964	7.481555	7.5031	8.003755	7.842715	7.33285	7.41841	7.562465	7.447535	7.28096	7.199645	7.504775	7.329535	7.35418	7.643415	7.22721	7.29328	7.48031	7.44053	7.65559	7.773975	7.28688	7.79464	8.22178	7.845465	7.64465	7.36158	7.496645	7.643235	8.011115	7.83344	7.90273	7.76193	7.759485	8.003865	7.94697	8.05295	8.23786	7.45266	7.842875	7.533095	7.627545	7.464605	7.46463	7.754335	7.495075	8.21631
ZIM3	3.31055	3.44826	3.29796	3.32313	3.30931	3.59275	3.2654	3.36373	3.13661	3.40333	3.58431	3.30202	3.22	3.204	3.30023	3.48231	3.33354	3.28594	3.13257	3.36229	3.32544	3.24021	3.2654	3.30485	3.51717	3.31935	3.33877	3.39843	3.50973	3.16922	3.29068	3.3055	3.33922	3.23686	3.2342	3.37372	3.13566	3.76848	3.10586	3.50558	3.42504	3.30415	3.3422	3.26111	3.24953	3.37476	3.27407	3.33002	3.16517
HIPK4	6.69035	6.28479	6.42366	6.6206	6.49873	6.64605	6.47992	6.46666	6.69723	6.29716	6.54539	6.37135	6.3435	6.71949	6.73548	6.46444	6.22338	6.84764	6.61136	6.47296	6.23801	6.13018	6.34375	6.16859	6.27873	6.37348	6.15219	6.15034	6.55888	6.38643	6.63588	6.4849	6.31503	6.42768	6.66653	6.49053	6.21421	6.40526	6.06238	6.24944	6.22739	6.05325	6.46444	6.15687	6.18812	6.39109	6.29847	6.25092	6.50251
DIO2-AS1	3.94057	3.88578	3.76266	4.2002	3.86855	3.67505	3.92541	3.79743	3.52425	3.64083	4.24067	4.00856	4.05763	3.97466	4.16262	3.67806	3.46238	4.11355	3.68637	3.87281	3.8776	3.51024	3.51811	4.01239	3.76383	4.06608	3.5246	3.93401	3.74809	3.92279	3.80974	3.80813	3.5518	3.75189	3.52375	3.8213	3.91207	4.19976	3.7696	3.75498	3.71881	3.49946	3.85198	3.60251	3.97528	3.79626	3.7459	3.7795	3.75478
BCHE	3.13892	3.22546	3.06683	3.42111	3.28492	3.22304	3.2022	3.29065	3.34153	3.10027	3.36348	3.41452	3.20342	3.09555	3.30436	3.32493	3.0573	3.04585	3.04205	3.17364	3.27895	3.16553	3.17596	3.2651	3.29606	3.18927	3.30162	3.44414	3.25196	3.26421	3.69215	3.14287	3.26353	3.21838	3.41235	3.15418	3.34674	3.22121	3.30638	3.19708	3.31698	3.16208	3.20333	3.11992	3.4416	3.21619	3.13519	3.42162	3.09404
AC145343.2	4.17896	4.20843	4.42324	4.10353	4.19887	4.80106	4.1718	4.11532	4.16691	4.25207	3.93065	4.12156	4.13739	4.1682	3.92254	3.94452	4.07168	4.46915	3.92356	4.06827	4.17661	4.28807	4.20002	4.23288	4.82119	4.59946	4.40432	4.35393	4.17592	4.06223	4.25962	4.48136	4.45879	4.09177	4.79557	4.18526	4.53776	4.30204	4.04061	4.82064	4.19191	4.44942	4.24417	4.54873	4.05388	4.26373	4.52671	4.07951	4.41269
CKM	4.93414	4.4612	4.65914	4.67806	4.56524	4.81454	4.98248	4.61385	4.69355	4.31363	4.90366	4.90245	4.81039	5.11111	4.83027	4.65868	4.62725	4.89071	4.6415	4.94963	4.78838	4.46486	4.33186	4.60418	4.84444	4.76931	4.74633	4.89578	4.83032	4.80556	4.90586	4.98301	4.94324	4.52748	4.80227	4.80638	5.03755	4.928	5.00643	4.88121	4.90073	4.808	5.10937	4.6427	4.7244	4.90063	4.81464	4.71807	4.86212
MCF2	3.63071	3.672025	3.6482225	3.4796975	3.6034225	3.592565	3.65847	3.56386	3.61932	3.601795	3.70182	3.6021525	3.716515	3.56314	3.58053	3.7153475	3.629805	3.7365025	3.5321225	3.637885	3.62153	3.5043175	3.738245	3.599415	3.7019525	3.6678475	3.574275	3.563875	3.6053875	3.505455	3.634965	3.53743	3.6122	3.5574425	3.514165	3.5249525	3.5883375	3.5262	3.51446	3.6202025	3.676015	3.5093925	3.55907	3.5771075	3.4915475	3.54675	3.57972	3.597665	3.6551375
MOCOS	4.520945	5.212005	5.21304	5.363085	5.46316	6.071385	5.07341	4.96763	5.068765	5.41699	5.511235	5.53176	5.3966	5.27549	5.24829	5.01198	5.1223	4.967555	5.09892	5.177635	4.882705	5.47371	5.33557	5.07519	4.605755	5.290325	6.074155	4.75342	5.051245	4.793385	4.58135	4.85634	5.54175	5.33232	4.954545	5.074245	4.87149	5.240635	5.304835	5.26476	5.22744	6.17224	5.16818	5.53762	4.806905	4.907695	5.258155	5.43551	5.12884
LOC642533	6.20357	6.51125	6.23748	6.06575	5.6346	6.15106	6.42501	6.36625	6.22047	5.81924	6.5322	6.08522	6.3002	6.15621	5.95447	6.29564	6.32806	6.3923	5.7329	6.34759	5.98191	5.96918	5.86984	6.22175	6.15178	6.37302	6.02772	6.1288	5.89109	6.12475	6.15489	5.83519	5.88268	6.08487	6.55049	5.92274	5.96645	6.32565	6.45037	6.39167	6.35445	5.71376	6.30018	6.2556	5.92408	6.14066	6.12559	6.14892	6.17901
ELP2	6.006078	6.176314	6.077042	6.124276	6.06981	6.551246	6.07523	6.372962	6.217688	6.589262	6.371556	6.068622	6.093152	6.276016	6.164466	6.2311	6.76443	6.466166	6.219152	6.178122	6.253824	6.347814	6.656912	6.312878	6.223728	6.42522	6.549142	6.263086	6.370256	6.272404	6.427338	6.416676	6.725482	6.285198	6.638992	6.298758	6.21998	6.169662	6.335606	6.479942	6.277734	6.665838	6.094266	6.625336	6.355082	6.321624	6.268602	6.2488	6.453608
G0S2	8.32142	6.09673	7.52136	8.2945	8.59416	7.64979	8.13564	8.30071	9.08875	6.33853	5.09747	7.86825	8.78506	7.621	5.81428	6.73264	8.49333	6.14203	9.25613	6.65116	7.01127	8.58571	6.43372	5.34724	7.1721	6.8303	7.42556	6.41824	7.01341	7.32064	7.11322	8.31536	6.40641	7.79559	6.66553	7.82543	5.39113	6.14306	6.54281	7.11424	6.53095	7.22261	7.3606	9.57095	7.47184	7.0802	7.12438	6.54109	5.60206
ELP3	8.21599	8.52693	8.427975	8.27211	8.26045	8.06706	7.857365	8.11572	8.29946	8.59634	8.14193	8.35954	8.174865	8.403965	8.162435	8.29917	8.1907	8.38552	8.15036	8.110445	8.33856	8.21694	8.56675	8.602345	8.460855	8.402655	8.334325	8.323335	8.46264	8.484715	8.450095	8.45244	8.534875	8.268435	8.58262	8.37996	8.35317	8.30379	8.55415	8.277465	8.110925	8.298475	8.16142	8.383165	8.342865	8.344135	8.27655	8.38416	8.38004
RRP1B	7.569645	7.566055	7.765555	7.575745	7.39911	7.513625	7.274215	7.65516	7.482365	7.78642	7.208735	7.687585	7.75432	7.67307	7.4229	7.93724	7.706295	7.56636	7.6407	7.424325	7.490015	7.49303	7.37361	7.58624	7.782695	7.560795	7.51559	7.469565	7.664105	7.703945	7.702945	7.681155	7.304235	7.51759	7.66788	7.6873	7.415775	7.59569	7.75358	7.57146	7.371015	7.64044	7.628415	7.42994	7.697075	7.52433	7.68771	7.65772	7.67247
ELP4	8.12566	8.43234	8.15629	7.94595	7.74726	7.98369	7.43118	8.12354	8.14665	8.34906	8.6909	8.23383	8.08531	7.93676	8.01024	7.90568	7.90832	8.27293	7.95279	8.22111	8.30627	8.00233	8.50221	8.07823	8.38683	8.44195	8.14921	8.06636	8.17429	8.20264	7.97302	8.07352	8.7483	7.89894	8.30433	8.42287	7.90281	8.25715	8.25541	7.79015	8.06222	8.02242	7.81193	8.04841	8.19248	8.24218	7.78862	8.20553	8.27579
ELP5	7.44435	7.3538	8.157885	7.67707	7.59111	8.270935	7.712985	7.662245	7.97234	7.391555	8.05974	8.090045	7.603155	8.129855	7.561345	7.685245	7.89251	7.926595	8.127655	7.84493	8.528215	8.093765	8.367545	7.857075	8.42199	8.53829	8.598545	8.33417	7.77613	7.68898	7.691395	8.365565	8.565715	8.217195	8.449655	8.447675	8.36699	7.97582	8.553715	8.477155	8.02018	8.684565	7.941115	8.65593	7.97143	8.303465	8.32667	7.936605	7.612385
HIPK1	6.61942	6.3127475	6.953165	6.6223875	6.747655	6.4655125	7.47893	7.2589875	7.2877175	7.0707025	6.4765625	6.9593375	7.273125	7.0201425	7.14252	7.29521	7.5713875	6.40902	7.3415025	7.5079375	7.1003725	7.48867	7.076725	7.248855	7.1918675	7.1689375	7.5389325	7.505535	7.077005	7.15683	6.5609825	7.5797675	7.00506	7.4620225	6.967005	7.4648175	7.581415	7.3534475	7.3697825	6.9971775	7.24248	7.68418	6.838995	7.219135	7.1447725	7.245465	7.0155925	7.193245	6.9883325
ELP6	6.401755	6.3222875	6.7344725	6.370025	6.5882025	6.4027725	6.5622875	6.50847	6.642235	6.30541	6.270955	6.4224075	6.34397	6.5724075	6.4575925	6.2856	6.28446	6.3380775	6.53818	6.3821725	6.63216	6.3811575	6.53129	6.4934075	6.90257	6.598795	6.439355	6.828135	6.5998925	6.68984	6.5892025	6.468805	6.5887575	6.5691	6.55973	6.3449375	6.73754	6.6503125	6.834455	6.3853825	6.3998375	6.5310225	6.6415175	6.5807175	6.66963	6.8155	6.57425	6.479495	6.40594
HIPK3	7.01333	7.519555	6.9028175	7.0761125	6.8052975	6.4705225	7.2669725	6.74058	7.409125	7.1657325	6.862145	7.5526075	6.853035	7.307425	7.42351	6.947115	7.6730675	7.0601325	7.48234	7.2740125	6.9522375	7.339275	7.6719725	7.34822	7.8973925	7.652735	7.9501925	8.0081925	7.03406	6.98453	6.80716	7.35139	7.58372	7.432235	7.2848825	7.440345	7.7574575	7.501385	7.8938	8.1288025	8.0637625	8.1098125	7.3787925	7.9473225	7.51072	7.88242	7.96794	7.21477	6.2785525
HIPK2	7.222711	6.899808	7.368441	7.076947	7.664933	6.962941	7.427539	7.363392	7.361801	7.534287	7.14405	7.750861	7.241141	7.150782	7.556518	7.315872	7.482269	7.414329	8.238367	7.871779	7.92002	7.764259	7.906324	7.631124	7.377179	7.226295	7.240576	7.61378	7.354733	7.650896	7.171764	7.798519	7.906888	7.661396	7.777091	7.521008	7.995096	7.862284	7.561227	7.468686	7.402489	7.057172	7.517884	7.578708	7.424583	7.856876	7.483688	7.791865	7.46248
LOC100132207	4.0559	4.14303	4.28834	4.16607	3.77896	4.39419	4.03269	3.87636	4.41044	4.03923	4.09955	4.36925	4.3526	3.97166	3.92996	4.34747	4.21911	3.98244	3.77378	3.97548	4.1841	4.23983	4.1064	4.10886	4.03624	4.66553	3.92094	4.24224	3.8855	4.34219	4.22427	3.99454	3.69892	3.68566	3.80666	3.7456	4.11174	4.29153	3.83768	4.00314	4.08561	4.18986	4.39369	3.7671	4.27179	4.00012	4.16519	4.05322	4.0788
NFIA	4.921062857	4.78731	4.304551429	4.643111429	4.828142857	5.429288571	5.097958571	4.746911429	4.992105714	5.254972857	4.911795714	4.82332	4.71627	4.9861	5.30104	4.768675714	4.852467143	4.80741	4.83906	4.778541429	4.654082857	4.589358571	5.567738571	4.943765714	4.956188571	4.642594286	4.861291429	4.472087143	5.066181429	4.857797143	4.817648571	4.583607143	5.564254286	4.239061429	4.45975	4.631075714	5.170582857	5.180674286	4.772592857	4.407427143	4.253514286	4.69397	4.464347143	4.644668571	4.985558571	4.684904286	4.690315714	5.812588571	4.878815714
NFIB	3.8261275	3.7440575	3.7851875	3.74714625	3.7714225	3.8384825	3.748675	3.91203125	3.75866125	3.70939625	3.88312125	3.827905	3.864315	3.74383625	3.69156	3.84675125	3.67567375	3.85707375	3.74597875	3.8761475	3.71376375	3.6354025	3.8396425	3.71691625	3.74052625	3.76030125	3.75393	3.83958	3.68313125	3.730405	3.77676875	3.73615	3.78908375	3.76741625	3.76213	3.735105	3.7081	3.78064375	3.69298125	3.82984	3.80259375	3.64059125	3.78555375	3.8026075	3.73360875	3.73110625	3.8481625	3.7897975	3.87007625
NFIC	7.8551825	6.74373	7.5007575	7.7230225	8.2221775	7.07102	8.137335	7.351465	7.57202	7.2194075	6.8799225	7.2897425	7.6028375	7.497365	7.138205	7.27835	7.27776	7.21305	8.355675	7.4958125	7.52575	7.35463	7.0752175	7.6496325	7.4325825	7.0917525	7.73276	7.7293225	7.789205	7.6504175	7.689515	7.5861425	7.2834275	7.24599	7.032475	7.103805	7.798705	7.276295	7.61987	7.48707	6.84518	7.4878475	7.534035	7.8462525	7.8105775	7.358965	7.6097125	7.295455	7.234875
PLP1	3.34097	3.464	3.30266	3.41526	3.85663	3.61217	3.5446	3.36728	3.48353	3.34357	3.4991	3.29116	3.47574	3.61292	3.65347	3.29965	3.5765	3.59966	3.61521	3.47595	3.52092	3.45993	3.85044	3.51973	3.51726	3.86783	3.54114	3.3914	3.45379	3.00554	3.59307	3.58686	3.51693	3.61172	3.76158	3.69735	3.40218	3.79875	3.72201	3.73601	3.51708	3.50177	3.33781	3.66294	3.41278	3.58304	3.65319	3.34427	3.905
FOSB	4.9602	5.20755	5.52239	5.26861	5.25616	5.50337	5.6714	5.17563	5.37276	4.87981	5.81774	5.93819	5.3159	5.33797	5.12998	5.17711	4.82948	5.47777	5.53534	5.06005	4.99651	5.51493	5.61004	5.13328	5.09453	4.9858	4.87637	5.03875	4.81428	5.08753	4.80281	6.09482	5.79155	5.30821	4.86642	4.65391	5.21021	5.15266	5.01358	5.23498	5.78554	4.9063	5.47875	5.15967	5.05001	5.05843	5.85987	5.26188	5.52161
CLC	4.3175	4.3971	3.97529	4.0079	4.79204	4.18604	4.94305	3.98375	4.04321	4.48447	4.52775	4.47468	4.03809	4.04707	4.65988	4.27201	3.7971	4.57535	4.69122	4.0414	6.36554	4.28346	4.01587	4.32685	3.89667	4.37546	4.29927	4.14662	4.25981	3.9508	4.05193	4.07515	4.50808	3.86511	4.37663	4.00856	3.79455	4.742	4.20201	4.33299	4.08212	4.10586	4.36261	4.10412	3.94732	5.2899	4.14565	4.23017	4.05644
PLP2	8.68029	10.2771	10.2232	11.1832	10.9172	10.0631	10.9146	11.0449	10.7089	10.3272	10.9114	10.9161	10.6834	11.2277	10.5479	11.0319	10.5473	11.0755	11.2997	10.8178	10.8498	11.4482	10.4452	10.5039	10.8604	10.8239	11.9462	11.2666	10.9647	10.7349	10.6488	10.6259	10.6389	11.3282	11.2264	11.1045	9.27263	10.817	11.1929	11.4508	11.3896	11.2969	11.2932	11.3445	10.8287	10.5525	11.6845	10.4435	10.9778
TMEM229B	5.50507	5.18225	5.359663333	5.231056667	5.141253333	5.481776667	5.103406667	5.310686667	5.23589	5.03897	5.33874	5.60614	5.413966667	5.375256667	5.440546667	5.29014	5.320453333	5.384496667	5.50113	5.278616667	5.214026667	5.168226667	5.556053333	5.241423333	5.38574	5.329573333	5.04134	5.339156667	5.198363333	5.047576667	5.249376667	5.333006667	5.590733333	5.25044	5.43496	5.285666667	5.445323333	5.292846667	5.29235	5.322716667	5.268526667	5.199276667	5.228836667	5.309653333	5.14312	5.409516667	5.355543333	5.61991	5.28755
FAM49A	6.948496667	7.649186667	7.12765	7.17489	7.746116667	7.7778	7.95262	7.242556667	8.096176667	7.85361	7.437613333	7.857366667	7.42423	7.703736667	7.578286667	7.723333333	7.922836667	7.16275	7.875396667	7.209846667	7.595066667	7.873826667	7.407336667	7.90862	7.414126667	7.90224	8.074963333	7.559216667	7.582676667	7.349226667	7.220583333	7.284423333	7.562786667	7.266606667	7.894046667	7.236353333	7.467053333	7.779236667	7.463426667	7.368316667	7.80432	7.73093	7.620866667	7.55613	7.79788	7.72945	7.724826667	7.712326667	7.346986667
FAM49B	7.768566667	7.524483333	7.601546667	7.812156667	7.7689	7.033566667	7.47063	7.21146	7.2134	7.45936	7.122686667	7.255686667	7.06721	7.548233333	7.58785	7.279456667	7.691013333	7.672646667	7.85398	7.207943333	7.361786667	7.29303	7.193846667	7.450473333	7.726516667	6.962006667	7.06384	7.180963333	7.576873333	7.473783333	7.965156667	7.682426667	7.26799	7.16466	7.309546667	7.418766667	7.482473333	7.381343333	7.645693333	7.28352	6.855046667	6.791823333	6.92686	7.31783	7.80599	7.27173	7.073556667	7.299423333	7.701546667
C1orf177	4.71862	4.3113	4.72315	4.4676	4.43603	4.51295	4.21899	4.38961	4.50355	4.5442	5.0066	4.53714	4.78781	4.53853	4.54547	4.62079	4.55222	4.71438	4.35094	4.22413	4.43613	4.71283	4.25883	4.61708	4.32501	4.53953	4.10288	4.34086	4.39818	4.60393	4.29966	4.21252	4.65315	4.19209	4.37696	4.09361	4.34447	4.38013	4.40796	4.43903	4.48964	4.25988	4.71631	4.68478	4.40254	4.48025	4.43911	4.51846	4.39368
C1orf174	8.00696	7.796205	7.92637	7.980055	8.11108	8.43638	8.029215	7.004355	8.10713	7.53049	7.544595	7.995735	6.99242	8.240685	8.10861	7.532905	7.621805	7.84622	7.930765	7.8203	8.139045	7.300985	8.32202	8.17101	8.44567	7.809945	7.729635	8.02575	7.995065	8.018045	7.966975	7.544235	8.166465	7.577185	7.74092	7.48103	8.254795	8.01343	8.17444	7.77884	7.60106	8.65227	7.524485	8.20059	8.220925	8.35488	7.59198	7.612555	7.789025
LOC401324	3.58256	3.99709	3.82102	3.68989	3.926	3.74879	3.93066	3.92349	4.38629	3.95225	3.56773	3.931	4.1502	3.9678	3.69866	3.79356	3.92496	3.88135	3.98154	4.03938	3.74525	3.73141	3.80325	3.87499	3.89977	3.69009	3.51608	3.41544	3.62893	4.02445	4.02182	3.71823	3.58241	3.5172	3.70113	3.90926	3.55424	3.78797	3.83947	3.69439	4.07365	3.64799	4.04559	3.62008	3.7699	3.98229	3.77283	3.79316	3.61694
RP11-305L7.3	4.09046	4.03512	4.21188	4.12935	4.21967	4.38389	4.05005	4.00622	4.07378	4.12129	4.00305	4.01497	4.13464	4.21427	4.22628	4.27647	4.03297	4.14927	4.14731	4.34702	4.309	4.06151	4.06279	4.27233	3.92799	4.39531	4.31863	4.34266	4.03562	4.14675	4.01136	4.03718	4.0589	4.08258	4.18722	3.87138	3.99502	4.35068	4.0762	4.15127	4.11191	4.10642	4.1858	4.14422	3.85993	3.82887	4.17702	4.27831	4.50342
DNM3OS	3.430475	3.49696	3.491035	3.36702	3.351695	3.467355	3.43356	3.220895	3.47741	3.32812	3.599305	3.40297	3.26475	3.47778	3.47909	3.30821	3.37768	3.346315	3.436895	3.32302	3.325045	3.33879	3.371625	3.462005	3.27502	3.72023	3.482115	3.3025	3.315725	3.379675	3.19383	3.353135	3.38183	3.254085	3.355385	3.53377	3.402305	3.38537	3.40949	3.379145	3.3822	3.338435	3.396785	3.287575	3.464035	3.419265	3.526815	3.451385	3.35888
CLU	4.4675325	4.3303325	4.450945	4.03206	4.3418525	4.0979125	4.3303675	4.1167325	4.3423575	4.086985	4.085995	4.42208	4.057605	4.0459725	4.04853	4.13214	4.08468	4.4627525	4.0676475	4.2383825	4.10814	4.8418925	4.5797475	4.034465	4.2936075	4.275915	4.3131975	4.2158875	4.2463325	6.0090175	3.9618075	4.3540475	4.72011	4.3344675	4.174265	4.2154375	3.9213675	4.2917225	4.2107475	4.3682425	4.4186075	4.3505375	4.349545	4.5215825	4.164475	4.095055	4.11943	4.242335	4.4746875
LCLAT1	6.90503	8.0714	7.08037	7.23991	7.44966	7.46049	6.79127	7.15015	6.74345	8.10069	7.04184	6.64323	7.26969	7.49225	7.85774	7.10576	7.20016	7.50092	7.12845	7.19364	8.12534	7.34243	7.49272	7.56919	7.95706	6.70002	7.35253	6.91399	7.50401	7.54221	7.68189	6.62484	7.29391	6.68781	7.39258	7.48992	7.64669	7.73983	7.42687	6.76195	6.72065	7.05445	6.83487	7.06379	7.29753	7.24414	7.0701	7.8094	7.40464
RP11-111J6.2	3.11046	3.32357	3.08158	3.18823	3.1389	3.24654	3.20444	3.20212	3.1864	3.38652	3.45565	3.26565	3.26565	3.16947	3.00453	3.297	3.13155	3.16871	3.10618	3.30849	3.05492	3.10664	3.23199	3.16973	3.21496	3.39991	3.23694	3.04861	3.07679	3.06939	3.21405	3.2649	3.21867	3.12925	3.20917	3.19901	3.14275	3.40725	2.99359	3.07363	3.19324	3.29719	3.14873	3.21852	3.10551	3.34606	3.15207	3.14873	3.14457
THG1L	6.97121	7.6092	7.1974	7.51025	7.61089	7.59903	7.34425	7.20727	7.80986	7.78565	7.56275	7.21588	7.23023	7.30807	7.0161	7.51027	7.36915	7.03379	7.40149	6.91252	7.49052	7.54549	7.50643	7.60989	7.36467	7.56264	8.13991	7.48254	7.68881	7.42663	7.22063	7.81096	7.97531	7.98438	7.64865	7.08237	7.16094	6.8836	7.56347	7.376	7.73592	8.42573	7.97605	7.54318	7.79237	7.46495	7.44812	7.62019	6.95798
LOC439938	3.73124	3.87736	3.7008	3.72016	3.74507	4.2087	3.69203	4.17286	3.55125	3.78488	3.59423	3.51313	3.72206	3.84394	3.73646	4.16641	3.6293	3.53485	3.63716	3.94426	3.70186	3.67611	3.7557	3.75813	3.5995	3.86438	3.35265	3.91977	3.60383	3.88503	3.84933	3.49743	3.54952	3.49413	3.67258	3.67637	3.50111	4.30365	3.53416	3.54547	3.90538	4.07261	3.84119	3.539	3.87531	3.83659	3.56274	3.85034	3.52825
PODNL1	6.9839	6.48153	7.01841	6.96329	6.48062	6.62194	7.03778	7.14908	7.11433	6.40445	7.04264	6.85111	6.94873	6.66418	7.21009	6.75924	6.41097	7.17318	7.00799	6.72402	6.38627	6.2266	6.62825	6.48515	6.37883	6.39988	6.21079	6.1161	6.69824	6.59657	7.27981	6.90398	6.77123	6.98697	6.6784	6.58878	6.43234	6.52512	6.41014	6.19672	6.21568	6.04109	6.54181	6.48288	6.7597	6.2203	6.22559	6.50385	6.74749
[truncated: 20,727 more rows]
[truncated: 15 more columns]
