# Supplementary material for: Analysis of the effects of perfluorooctane sulfonate on COPD using network toxicology and molecular docking
Source: iScience. 2025 Aug 18;28(9):113372. doi: 10.1016/j.isci.2025.113372 (PMC12454616; doi:10.1016/j.isci.2025.113372)
Supplement: Table S4. GO enrichment analysis by the SangerBox platform, related to Figure 4 [file mmc6.zip › GSE54837_GPL570_1_11_1_XML.matrix.txt]

Tag	GSM1324621	GSM1324622	GSM1324623	GSM1324624	GSM1324625	GSM1324627	GSM1324629	GSM1324630	GSM1324631	GSM1324632	GSM1324633	GSM1324634	GSM1324635	GSM1324636	GSM1324637	GSM1324639	GSM1324640	GSM1324641	GSM1324642	GSM1324643	GSM1324644	GSM1324645	GSM1324646	GSM1324647	GSM1324648	GSM1324649	GSM1324650	GSM1324651	GSM1324652	GSM1324653	GSM1324654	GSM1324655	GSM1324656	GSM1324657	GSM1324658	GSM1324659	GSM1324660	GSM1324661	GSM1324662	GSM1324663	GSM1324664	GSM1324665	GSM1324666	GSM1324667	GSM1324668	GSM1324669	GSM1324670	GSM1324671	GSM1324672
IGK	158.87671	187.035	181.69077	128.27837	194.59886	411.95767	341.72504	320.50644	130.15388	187.10364	107.89487	216.05838	256.18457	326.95428	187.98875	149.11752	201.19281	57.87334	123.8056	215.47415	376.92502	267.07126	118.02221	217.79666	244.5419	170.43393	136.27116	163.7812	144.29553	206.83461	265.10458	279.75775	395.90799	175.01384	226.18842	288.49759	323.10416	311.53134	81.04444	311.69675	295.03186	190.8849	257.3631	183.7632	101.37856	403.46338	204.90524	90.69473	268.08423
NDUFAF4	194.73064	140.412625	137.284285	100.159265	159.52507	84.509335	125.52971	152.151265	142.18397	115.578415	159.27195	178.46338	103.559395	146.5397	140.286225	148.51026	104.49967	143.157715	88.493645	147.20321	136.006975	161.99575	191.850825	116.21133	159.514355	219.197875	150.12002	116.491725	153.48692	133.443235	104.892225	120.318885	141.171875	191.91584	121.413915	151.61352	170.67057	187.19725	147.815415	195.48218	123.150845	98.44871	149.75544	177.662935	89.94926	119.247305	148.629595	101.905255	135.17249
1-Mar	419.20667	1191.02808	844.94623	1198.49854	1333.43311	1091.16785	511.75244	486.54596	996.44427	1000.28979	954.8587	663.38165	516.09613	953.8067	358.57385	689.1604	1015.79272	822.78497	1193.0127	1009.10413	915.88824	555.93561	710.29846	1243.89099	1045.57092	743.94537	940.94214	940.78448	497.1514	843.71136	745.12036	1272.00305	951.95764	755.9223	875.11218	438.9183	725.99701	539.55029	457.72559	931.55646	520.3736	787.77997	857.841	939.64581	1494.16675	1048.59521	1310.25464	937.65375	999.82416
2-Mar	1820.53711	2390.05713	2702.5896	2730.23291	2156.69678	2723.58032	2340.44702	2469.18115	2776.43311	3263.67236	2417.44824	2871.01001	2798.63184	2990.65186	2509.4668	2133.90894	3822.74146	3396.62231	1648.92175	2766.15015	1866.16345	2052.03052	2381.37964	2513.88379	3168.04517	1644.69922	2867.83691	2714.36108	3497.45337	3631.19312	3391.55615	2556.23364	4454.79883	4201.58496	2617.71997	2550.61328	897.51801	2839.49512	3586.71411	2421.69116	3217.74927	3715.92383	2558.0083	2371.37207	2356.85913	2897.73267	2581.61719	3347.51196	2125.87305
3-Mar	183.276385	129.3506	173.73835	244.117555	182.111335	154.173095	262.49989	173.639145	149.102715	143.903275	157.17836	114.62875	164.83056	125.790815	86.56241	294.965205	215.238885	159.99906	108.140425	165.15859	204.25125	134.70617	100.772775	117.686315	210.4598	118.00979	213.7071	137.787485	152.1418	229.597735	208.279605	115.9621	269.67096	207.146845	196.088915	131.6643	206.861125	180.24159	181.76747	93.068755	175.713605	111.354195	147.24946	129.7241	134.7775	179.17027	151.060065	206.5996	157.076885
4-Mar	57.38025	68.19338	58.9675	47.33103	50.32936	39.45346	48.61393	41.09318	63.13014	59.03819	58.40012	43.95163	37.15655	38.76062	76.83647	37.96133	45.64788	40.45581	46.15799	65.03367	47.54687	40.94408	91.11465	82.67332	37.38944	27.98819	66.24505	52.282	73.77535	72.13558	74.60322	87.23666	52.15714	33.88799	23.01016	45.87551	37.3724	50.94703	76.29253	67.60239	83.40125	66.85063	51.46798	51.38897	57.69879	58.7832	58.95718	66.02782	41.97893
5-Mar	151.24135	297.27058	270.011485	281.189715	273.643985	288.212495	206.50013	244.308905	246.15261	182.717855	289.792695	227.473025	214.10695	218.45987	127.3686	253.3982	204.568005	286.362955	379.54588	310.890425	317.14857	226.888655	247.79225	309.23999	228.253515	265.79512	218.936465	280.060795	128.58272	159.384415	187.919835	251.79978	204.535745	228.389965	258.532065	167.58245	302.63602	215.9035	198.62117	311.316995	221.25556	211.23577	206.873075	286.455975	381.738785	209.517735	225.129365	293.30452	240.67641
6-Mar	568.5138233	422.1489467	510.4723483	537.6246617	521.4442483	528.9836983	598.1277	517.4266967	521.9754183	474.0860783	441.49892	595.688955	479.5036	455.8483	380.5295517	485.0938817	655.2807817	594.9642217	528.023615	574.895485	518.531975	484.0324333	531.2976533	465.3481517	423.1890867	576.3364733	412.58128	523.920555	479.7789033	587.7474783	436.5207533	445.6755283	626.2589017	767.3128867	529.650305	384.8668733	608.8742917	472.3612917	488.9636033	455.41743	461.1303967	438.7674833	524.94968	517.8236917	554.2059117	464.1992433	465.131735	528.96643	493.057285
7-Mar	836.414174	756.331838	842.717306	736.785228	773.444854	1017.637938	694.70876	733.468742	706.32346	691.375654	781.284186	634.907772	678.794204	512.834916	682.924792	683.24578	691.1115	710.063072	940.283928	788.406686	776.749668	615.618556	861.09862	774.775626	576.782412	739.982068	600.585902	812.694782	601.431882	674.6335	671.612066	823.100802	617.752448	617.414666	635.585912	475.346604	892.46063	565.304092	645.733814	844.606264	656.483722	570.679088	683.263074	726.61899	920.268894	530.2313	715.77711	703.021996	690.070422
8-Mar	1186.730683	1145.74712	1249.345463	1812.216667	1106.082987	1049.66859	1323.975297	1487.820587	1087.948877	1350.362767	1034.467193	1441.363387	1171.596543	1558.934707	998.1388233	1382.22961	1653.005943	2114.557927	1055.48796	1454.677583	1169.790663	975.1944167	908.1110633	1082.62938	1489.28852	877.29169	1080.860233	1442.615883	1488.213183	1884.519143	1666.49867	1214.342587	2471.331727	2310.335683	1484.22685	945.51297	565.0957067	1486.43282	1812.62063	890.05338	1428.924963	1184.880997	1271.945253	985.09068	1310.359543	1360.938663	1397.16486	1713.42576	1340.956593
9-Mar	90.21597	53.01239	78.483065	63.895675	51.995685	59.94579	57.39429	54.25987	86.828875	48.78486	54.26895	86.733575	70.388465	105.00347	46.023425	97.220505	60.46643	55.630205	31.18196	52.971445	69.812925	93.681635	47.07676	40.49846	78.065435	86.92733	91.26829	45.33776	72.266735	77.56682	71.09104	39.630565	68.277675	85.007355	84.457805	111.62924	91.05492	99.226165	57.32531	36.41759	49.432975	75.553455	59.776255	84.351755	28.516975	76.847815	70.8944	55.52938	78.549285
10-Mar	37.08949	46.51063	35.032935	38.55208	40.60545	58.819595	52.50517	34.53866	38.839205	49.984215	38.622205	36.922385	33.314165	35.90154	59.110955	31.467265	49.745165	37.738645	38.57404	52.524405	68.97016	42.1215	40.979605	36.62422	40.05627	32.405455	54.95818	38.68174	38.18616	56.17083	39.515215	48.364695	52.91037	38.38361	40.16597	55.5761	39.74059	46.42314	24.804715	63.257125	39.799395	47.276845	57.07931	32.62978	47.2801	48.64991	39.03605	48.042255	45.203325
11-Mar	11.44548	3.27793	8.33701	3.92153	4.00939	8.24969	9.15494	4.61724	10.10882	9.86123	5.15339	6.72542	4.91724	7.43147	8.53735	10.05755	3.24453	3.20907	-0.14979	0.43354	3.89237	10.29575	2.60517	5.9165	7.51102	3.27649	5.93432	4.9099	2.93914	3.55796	8.97494	9.74306	6.95375	11.24171	7.64844	13.6489	16.96931	11.72913	4.04891	8.68119	5.35927	10.5069	15.90546	11.1999	10.50224	6.11524	4.28927	12.86502	2.55258
1-Sep	820.01215	691.03894	983.2171	879.65295	765.90753	834.76807	805.82092	889.92389	1083.38354	787.80206	923.55237	947.06952	877.18207	1059.27954	1256.60864	954.02405	892.20087	775.76361	580.04254	618.32684	882.38037	902.14587	720.95135	820.14404	870.52393	751.27856	1463.64307	713.93878	1159.73059	1059.52588	1109.31909	876.92371	1034.32495	971.55408	885.86383	1211.87476	561.31946	1200.81128	1221.92615	664.06329	954.27405	918.76843	759.30359	950.15289	321.66989	836.88281	849.47681	789.03473	895.21277
2-Sep	653.22672	592.77139	796.024476	597.557922	707.753308	709.123764	664.647628	650.26616	609.938542	578.126082	644.389698	767.26149	717.555602	593.208118	533.903274	781.144032	572.730616	671.857608	736.529108	723.344436	752.86745	714.570922	759.346926	562.193778	616.31206	797.18723	651.933402	691.652518	684.879198	762.542328	509.03231	648.967952	645.388026	653.8919	675.991046	603.669966	861.355918	761.389558	582.303074	675.893528	568.969282	579.624802	667.504944	674.845594	675.954372	569.42935	670.25742	650.971738	619.774628
3-Sep	27.93096	23.08047	21.06767	21.6615	25.5898	18.01318	26.08429	20.5032	19.23506	29.30595	20.93866	16.72481	15.70875	18.39466	18.4946	24.55244	25.57614	14.38011	25.27024	8.66284	17.06705	26.29514	18.85866	30.348	26.06776	16.50254	16.34503	16.57557	18.02265	24.37078	21.40494	17.33257	19.82494	13.09017	21.90107	14.7588	17.8292	19.11077	19.89247	21.15656	17.17058	17.11653	17.87822	11.06616	27.13733	27.40359	15.80759	20.01865	9.25008
4-Sep	23.05869333	34.65329667	29.53491333	38.25556	20.51733333	21.58180667	14.15658	20.36164	20.32232333	47.53815	32.82787333	19.53273667	25.39939	28.83011	27.35203	23.43523333	43.18509667	21.63655333	18.58228	15.47312	28.59530333	25.18391333	31.59449667	20.38504667	27.83291667	20.66852	42.44668667	21.70445333	20.50606	34.63034333	28.07576667	21.43819	29.58571333	30.94193	29.68392667	41.64414	24.09231333	22.40834667	26.46072	26.09822667	27.27838333	28.63225333	25.86739	31.51089333	44.94480333	36.90606667	20.64848667	18.57681667	24.77196
6-Sep	1534.239856	1067.10951	1619.362988	1436.019664	1403.87235	1161.4516	1221.582582	1300.921838	1253.58888	1078.11499	1390.570422	1276.545046	1344.789724	1172.264758	1695.233668	1265.75426	1211.99126	1061.797398	866.824304	1012.010072	1544.315552	1574.697632	1004.065442	1186.245838	1295.70199	1174.608972	1455.623644	989.839332	1421.686086	1553.888574	1161.311646	1004.427892	1425.748976	1229.537916	1314.707618	1648.900244	1339.466064	1414.91493	1494.145202	1104.90244	1272.316174	1166.857886	1255.534596	1575.399682	751.600324	1251.836708	1101.407116	981.82644	1150.396448
7-Sep	936.5610575	875.50114	954.5542925	820.3444525	977.1318675	815.37638	1271.31165	987.6530475	791.1386925	602.56027	887.94211	855.3964475	814.93722	645.7814525	764.8216875	822.8672675	601.06839	934.6001625	944.99246	944.5456075	978.816405	864.48485	1244.540095	720.6785475	590.4179725	1103.179365	655.8244625	914.1694275	579.5354675	815.9902	603.3586025	873.029685	709.05692	797.6835925	631.9409575	610.9998	1386.37472	832.0954	822.3565025	1224.00702	685.18899	570.2309475	819.0785175	944.0193525	875.90183	641.6192675	758.4610875	744.0938225	737.193755
8-Sep	68.79392	57.02484333	68.15923333	54.39961	46.68555	65.33062333	85.07825667	70.39094333	52.97863	65.29078667	46.50364	80.67320667	48.08023333	88.626	50.03329667	63.86706	44.69152333	89.93874333	50.1968	47.38249667	66.83428667	87.60383	55.76441333	36.17594	50.07085	92.75485	84.08166333	62.02810667	27.17580333	49.27284667	55.01163333	34.39138667	51.66546333	85.18725667	85.64630667	128.2969067	112.2032667	108.0438833	38.50369	34.99707	44.64609	37.18834667	61.55340333	81.93591	32.01243	43.93992333	52.34123667	45.69180333	59.8623
9-Sep	690.4609475	696.46917	834.30998	770.9856375	754.4024225	691.8044175	674.0930375	834.2258975	805.5124675	853.14168	820.19704	896.56258	772.8032	837.8293425	906.35436	820.67294	797.575255	801.783205	642.7932125	758.20337	777.6777875	883.2799525	738.422865	714.701935	821.9351625	777.9097225	873.5388875	730.65144	880.82018	791.3765775	795.7698675	726.62775	795.449775	758.6317475	758.738925	983.43328	718.4107575	881.50796	934.7541825	734.0116875	822.6699775	844.9944625	768.3704425	825.4767375	537.575515	900.1279075	781.750855	691.589795	818.914675
10-Sep	22.77322	50.84634	51.45315	48.2887	70.12882	52.20286	37.84063	45.21237	30.10349	35.981125	39.52247	57.351255	42.78578	46.131065	25.24562	31.664795	34.16467	47.822045	47.29446	68.09819	51.553645	52.210645	60.856365	29.245405	40.563945	52.9454	46.431585	36.092855	21.92153	42.725925	34.35733	28.206055	51.11906	63.891065	55.173545	28.15003	52.15548	22.58588	28.4444	60.747185	25.544755	29.50362	32.49223	49.364365	69.40849	27.54319	39.35727	46.02325	35.58181
11-Sep	139.21346	151.735775	183.84685	131.3203775	155.1281375	142.55	158.350945	199.120535	140.8094525	129.4590475	144.01859	147.96511	149.0538775	179.57378	176.490945	171.7461975	128.28069	170.7340775	123.1220975	173.8395725	148.0609375	173.5113425	242.802005	138.5461575	118.918165	195.87911	175.9288025	114.2288425	159.93298	131.022995	137.1390975	254.292385	172.7192725	170.9164625	224.3048875	233.671115	197.27852	182.4022425	180.0345925	114.92779	166.143265	134.5606275	151.8089	160.9180725	85.051105	101.522405	147.0575175	147.77022	146.27521
12-Sep	38.20708	19.17408	14.56201	20.82914	10.35992	12.64213	25.43815	18.84334	10.59548	9.45099	25.29668	19.35578	25.41579	12.89941	36.37291	14.6034	24.56281	24.28466	14.26709	16.75027	10.65221	13.43428	25.21461	15.59445	19.02267	12.24808	24.44223	14.28046	17.68718	18.76434	15.1485	24.51514	25.00824	12.22275	8.03932	10.58026	29.60763	19.1672	33.09794	19.38738	15.60022	33.06822	17.07776	10.19695	18.05924	8.27225	11.94729	20.63887	19.19468
15-Sep	2260.69702	1723.87585	1943.85352	1884.00513	2066.99072	2122.17139	2420.02026	2035.58142	2276.77197	1973.04065	1523.6665	1993.89038	1855.99622	1904.552	1609.86084	2015.15955	1759.19836	2512.89966	2091.9707	2187.06909	2067.79907	2227.89038	2861.56128	1965.04089	1698.50208	2983.76831	1691.55542	1885.62378	1220.33655	1533.77307	1472.62427	1878.82251	1805.26477	1999.56335	1964.28113	957.45984	2877.64551	2058.23511	1804.45947	2563.7771	1896.20044	1652.92065	1711.63074	2603.66577	2202.19092	1128.87512	1740.98755	2251.78271	1759.20728
1-Dec	12.06135	16.99978	8.92426	9.65579	6.8746	7.65328	9.28644	11.07374	4.82346	13.07115	14.89625	12.65417	10.1543	8.91369	3.76604	6.77829	20.86361	7.13304	17.63604	6.87282	2.14974	13.84507	4.48868	4.43044	4.74121	7.78896	9.56422	15.05759	15.40125	12.38632	18.42996	9.63655	8.16305	0.91205	4.73742	8.49491	15.07869	10.68509	17.65992	3.85165	9.77151	17.98427	2.94113	13.10107	18.52161	9.29384	19.86817	6.61872	9.65984
A1BG	62.46084	27.83259	30.92434	56.62001	71.34044	65.50868	44.92707	54.77274	64.15565	63.89828	48.37505	63.30972	44.74281	51.47763	46.80283	55.98031	68.47409	69.41165	43.32012	48.92642	29.9735	63.88823	57.46038	43.49048	59.8005	39.38217	86.25419	35.23301	78.1499	38.66003	70.21923	56.56025	40.51487	60.75063	68.64808	59.6562	84.98438	76.3559	55.40295	43.93767	62.9783	67.49673	40.87012	65.43476	57.74117	32.11492	43.2452	49.1255	57.01442
A1BG-AS1	57.36007	22.92032	26.24445	55.15154	50.11557	50.78483	64.14787	50.16825	57.69573	55.14275	47.15392	88.06083	50.53683	38.27607	34.34311	94.34248	65.69701	46.29171	41.01417	40.04874	44.19445	80.942	44.85526	51.15721	35.9076	68.68495	93.76719	35.14439	59.09291	31.08395	101.69107	39.65459	58.14654	88.44946	101.11384	47.07151	19.03104	107.84788	52.20753	64.09654	63.62037	73.46362	68.03025	72.98445	42.72742	47.36967	45.27731	43.0663	56.64825
A1CF	27.254695	20.60174	21.040055	14.20014	20.441895	18.568705	13.70663	13.85614	13.459305	22.10173	13.981155	17.46609	18.132045	20.42432	14.117425	20.84882	24.622255	21.83701	19.20685	15.03754	20.214185	20.37789	13.006605	17.57662	14.218185	21.58422	20.353475	16.540855	28.36909	16.78431	15.848805	15.062295	17.129305	18.716755	15.41112	13.903405	16.850395	16.07646	19.94048	18.223475	15.810905	19.425665	21.864015	19.483685	18.2683	18.15908	16.091975	14.880985	19.39794
A2M	145.784355	104.000195	98.9278	76.889425	87.52949	121.151195	177.16465	100.374455	94.1045	85.96415	100.94504	91.901095	76.461655	86.13962	252.28168	88.54102	76.3147	108.373715	71.80301	75.11989	100.810315	102.41008	118.587105	99.053675	96.35376	112.16449	56.5864	104.936295	114.27207	114.457885	121.17177	105.45982	96.27139	105.0081	70.863025	143.673325	91.63692	122.87455	127.217215	81.81293	113.528625	79.034935	83.803155	133.43713	66.258135	90.824115	116.58786	115.34788	85.398035
A2M-AS1	498.43073	441.03922	435.3772	287.96512	273.32489	715.59747	975.69244	647.73834	382.53757	234.27336	464.50998	352.63049	217.32368	283.44873	1067.11035	447.05099	141.75896	423.08374	221.96204	257.85336	440.37183	458.69562	397.96619	338.91626	186.17426	761.26044	203.06738	530.73254	424.40683	445.26566	568.62708	245.4538	381.90305	544.82141	321.1864	724.8327	515.79242	753.65424	475.64005	93.86428	462.81613	259.31708	250.70741	946.20935	173.38481	330.28494	572.89648	401.10922	359.24948
A2ML1	16.99094	15.043585	8.923955	6.25817	10.36146	10.512765	17.468425	15.483345	11.32953	10.319705	11.97948	7.559905	15.529215	9.19595	8.118855	3.34895	16.752445	9.104025	15.289895	13.49085	6.34858	14.810995	8.70873	6.902945	6.083905	9.911155	10.21951	8.58788	6.655625	8.45284	15.893445	9.7637	4.36287	1.782915	7.290415	3.16426	16.37138	13.701445	16.806345	9.777445	11.471045	7.461545	3.45218	15.03325	9.025605	15.6423	9.49452	14.310665	11.14319
A2MP1	30.97241	141.67052	155.86349	40.8524	74.15602	183.27943	316.39633	145.44621	39.66068	26.43105	103.02461	74.05627	39.52409	118.49638	268.25027	107.71981	38.04389	125.23513	58.53878	26.48172	112.20329	112.86736	74.72478	66.25214	41.5909	167.17502	66.54604	149.34677	34.48145	119.16838	131.44582	47.2071	90.08649	152.23506	76.80388	209.45686	130.52649	180.32626	91.85041	30.52359	50.56301	58.54568	40.72082	217.4213	51.72163	78.74044	160.15544	86.58871	92.55593
A4GALT	25.34294	22.63472	25.16291	28.92991	19.87519	32.02498	21.33024	9.78931	17.9813	25.40896	16.2659	33.34409	21.57825	21.82452	31.19443	25.96261	19.95768	25.5916	23.08047	20.28424	21.32619	13.50986	25.12517	31.11101	7.31023	25.02102	15.8874	27.34701	17.95263	11.03299	29.49134	24.12285	22.67796	28.12036	11.30742	36.91192	15.62214	10.30876	25.43627	29.55391	22.91617	17.64829	26.87074	20.42739	12.62353	33.56165	28.88734	34.02928	31.41524
A4GNT	7.94427	17.50508	15.16131	7.12703	16.39261	15.18887	10.12325	17.79841	22.14569	14.00751	22.95183	22.36582	20.60911	20.34681	11.66918	17.80261	8.94561	14.1344	22.24171	7.4491	3.75821	3.46839	20.92147	16.66099	30.21652	22.77074	20.10417	17.12724	15.00408	18.74025	27.91105	33.54239	4.69287	17.86743	10.44328	22.08412	26.69548	9.47457	9.77893	9.121	13.94338	14.44483	15.34484	15.4727	26.36557	5.4108	25.76033	7.25548	9.67422
AA06	58.52348	41.65636	41.52981	27.25821	34.90396	41.73822	42.58867	36.52486	44.60843	59.62406	37.76105	33.00476	38.60167	35.4883	54.75654	45.22969	45.26676	43.08096	41.03812	53.1654	49.52543	32.04033	52.796	39.26525	39.21774	31.62012	44.62518	39.14283	50.31161	39.27249	45.95412	51.69448	36.95754	44.9373	32.12312	41.84848	43.56808	33.59011	43.64888	46.92579	46.64634	53.03953	45.57458	30.81589	46.72888	41.47149	26.45953	54.51362	47.88929
AAAS	265.20483	275.77084	294.59955	293.73471	280.76492	301.68475	225.7458	285.62677	337.15259	310.83652	317.81662	272.56958	257.59439	307.57541	304.09589	302.47647	334.87961	240.42374	211.93036	248.70027	301.83047	331.1553	208.26265	251.26675	276.75241	222.64676	247.8024	201.27213	250.24113	311.41824	299.82812	298.1105	335.63724	301.73041	294.12067	436.31186	175.05362	297.1636	329.58417	210.34724	293.00488	347.03622	298.04138	304.02716	163.5928	332.97067	308.52426	269.5997	282.82944
AACS	19.45772	93.07775	138.53554	118.34506	130.60112	90.28044	101.27411	145.12477	146.94946	108.82787	124.46349	106.17683	110.16647	137.3985	104.19354	121.99084	123.75358	110.10075	96.56109	123.95591	86.02014	124.43169	149.69867	97.87507	102.6015	117.19627	88.67525	99.41765	126.80732	66.59048	63.97213	132.93307	102.70705	87.43963	139.92821	95.3044	73.82433	128.33484	91.90679	164.38132	135.18895	75.39939	138.99985	118.98238	133.619	123.63519	129.65302	100.07018	116.14668
AACSP1	22.79779	43.33868	34.85697	30.77804	25.58841	32.15499	38.3434	31.7125	20.32149	18.0017	15.52853	10.52429	15.15744	21.28143	35.14773	13.899	29.71674	31.97423	19.62849	17.29349	22.76074	40.45207	19.94337	26.12072	17.62396	23.64602	15.60892	33.63488	20.81231	23.9621	26.59236	43.63808	39.67846	33.14102	25.69139	48.85899	23.59336	18.84596	20.78432	29.79822	29.97208	29.39542	20.33597	27.38288	24.8263	29.30215	16.75717	17.52331	28.22861
AADAC	1.87177	9.81456	5.48889	8.83229	13.87629	3.12855	4.22295	9.75299	19.59133	4.89662	3.64527	7.29846	2.09452	8.77902	6.27413	11.62744	9.36082	15.99004	2.04389	10.67932	11.29661	4.62547	7.17783	4.25627	9.57044	7.52271	-0.59771	9.3492	8.30625	7.42211	6.82476	13.56742	5.4927	13.77701	7.23275	9.55549	4.09277	3.44201	9.43312	10.74711	11.27713	7.83058	6.30721	2.48569	14.09924	12.23655	9.62037	9.20648	12.06064
AADACL2	9.09619	0.07904	8.53843	7.64551	9.70485	2.48347	8.29013	8.86889	3.43731	12.6996	12.46824	7.20231	3.76768	3.70484	9.77698	14.78938	11.65517	5.23044	6.42046	8.07316	14.13929	8.11097	12.02868	9.15821	4.3418	3.6068	6.7147	13.19288	17.66735	5.57347	10.0362	7.44725	5.42444	3.49955	2.82804	6.46148	10.6256	3.04848	14.12071	7.44889	11.43724	15.12777	2.9061	2.78983	7.34632	11.7475	4.30704	4.1254	3.42619
AADACP1	11.20438	16.84926	4.11694	4.26435	10.51953	1.22934	9.47404	0.49907	3.26803	9.44634	2.67326	4.65498	8.68747	2.9548	4.67717	0.33023	5.23258	-1.22827	4.93224	5.08194	6.34709	3.00707	8.26697	1.8024	16.65989	8.49464	5.25558	6.64488	5.7735	8.08477	7.08636	13.86326	1.39998	2.38928	-3.03105	2.00927	9.55781	9.71249	12.48544	6.44435	1.95182	9.47381	4.00776	7.74644	15.25971	5.38718	3.43461	12.36154	3.90871
AADAT	8.60851	0.51361	2.03936	3.18072	3.95581	2.76753	-1.82824	0.43291	13.76824	7.58606	2.91111	10.60502	-0.34926	14.93375	1.67758	10.70391	11.11148	-0.21076	2.66296	8.98057	6.78005	1.97195	0.71056	9.22919	10.30122	3.32486	8.14322	1.44534	13.85957	15.36158	4.29115	0.7059	6.2694	5.47846	1.07728	3.50531	8.55803	3.21264	10.33684	2.83996	4.28635	6.34656	5.61343	4.52076	9.54492	1.22478	-2.98935	-0.18059	12.08902
AAED1	6.37884	24.20555	12.79613	47.41643	41.83707	34.63819	53.80397	50.49561	38.89325	48.38784	27.12182	37.91904	49.40011	35.05333	11.52364	45.89224	29.48117	35.88325	33.71426	32.38086	38.6343	48.45576	15.19985	1.91921	20.62287	52.95016	17.44635	17.03447	30.70177	31.9954	49.1371	16.3638	35.15878	24.23431	42.45995	20.76134	55.20949	24.18463	17.78689	13.39878	20.14738	37.83354	47.62184	57.28843	21.16828	10.68126	28.24548	35.07365	31.48675
AAGAB	208.20621	424.3192233	383.2546633	296.54977	420.01526	390.1189833	471.89912	455.5665433	373.89429	331.8134267	375.37426	355.51642	364.3686267	381.0444767	340.4108533	388.59248	309.7524533	358.06607	393.4642567	375.8385	365.8733067	360.83149	385.3147333	317.23882	317.34505	466.6691067	310.6186067	436.6827567	328.65219	361.23183	338.7621833	398.2041667	356.1819567	405.06434	414.5560467	395.7534133	400.14257	468.2750633	358.7466967	348.3069333	362.4614967	282.8922433	380.85446	467.2042733	387.0635267	348.46841	364.2575433	387.0367733	383.7184733
AAK1	432.4666614	251.7771714	292.2612971	252.0632086	254.7245457	204.1867457	285.8726171	252.2521029	300.0071286	184.7008057	240.0275943	230.2408286	266.6232614	219.58411	301.4458929	229.5353714	225.39135	278.6488857	209.6337529	211.65465	293.6299314	336.79376	237.8828857	192.0195786	176.5610986	287.5903543	211.1949457	202.0675329	224.0320057	199.7782857	194.4437986	252.2242014	196.8819086	234.2323286	220.4160586	246.2955271	299.8760643	263.6626171	287.21502	216.4834214	214.0462357	230.2757729	267.9021114	264.8478957	160.7103714	174.9364586	225.8911829	177.7782643	249.5370743
AAMDC	66.84679667	116.42187	77.51417	80.66892	130.2187067	110.02106	112.35397	134.3120867	84.61085667	91.28834	101.7907667	101.28666	129.6393633	112.98333	141.51806	91.51880667	133.73093	100.5873767	85.80191333	104.2318733	101.9402167	99.82564333	96.13838	106.02854	159.17105	111.0133133	135.4864467	103.2646167	60.87570667	114.4549733	111.8446133	98.11231333	105.30663	112.9203333	138.73458	141.6200533	67.23577333	121.7368633	122.5085467	111.12718	128.8189633	125.90147	152.2080333	111.1795567	150.2140067	103.64117	118.94731	123.39686	99.56080333
AAMP	205.60353	284.85339	257.30942	249.21802	279.77429	252.64107	258.77441	343.82214	295.48944	328.05164	294.50711	312.29874	276.59717	363.50534	251.50275	286.41183	303.35104	309.59583	283.25388	250.48677	266.01941	293.12201	256.51715	297.34653	368.77161	284.78537	359.95676	311.6033	310.7457	266.45001	327.77304	278.75256	283.15161	309.71228	322.0495	348.21854	231.69318	305.70883	308.74783	216.8092	287.61432	350.56577	290.5769	283.81525	291.02344	362.33154	306.26331	318.49747	351.06659
AANAT	8.58573	15.35217	15.94919	10.32222	4.38548	8.49782	7.49452	11.98267	10.70528	8.70167	14.30428	8.89472	9.10589	12.82174	10.49985	5.6421	12.71545	9.14149	15.54638	6.41192	18.26614	10.4666	13.15345	12.78953	8.65484	14.71768	10.77492	20.92127	13.5876	12.90222	11.13091	15.16733	12.95026	-0.40788	0.3468	4.19771	7.22436	3.01926	15.55917	5.03193	14.06511	10.96304	7.28062	6.07311	-0.21986	8.48804	8.60534	13.21417	4.81827
AAR2	382.80295	399.78595	477.8895	390.74973	473.55814	390.4158	399.45776	552.3255	412.23788	447.771	478.17142	438.72098	486.15604	461.58142	494.46622	417.15253	421.47046	428.08353	381.1897	429.99469	483.68539	522.55145	352.97372	456.63614	508.4671	434.44983	595.57819	412.48172	520.13995	470.13129	488.81229	390.9136	546.0257	430.22565	479.63174	547.25067	497.1944	525.08893	524.59442	469.61655	449.70142	446.54074	466.40741	483.9462	410.2048	578.31433	380.1293	485.08389	420.05844
AARS	348.13574	276.06848	367.6275	332.33569	320.8765	248.04739	279.65002	314.29141	324.6181	299.36154	334.44833	427.64682	364.10583	479.02118	323.74323	405.34531	321.17923	342.83624	317.74994	303.55475	302.66373	342.67349	274.7196	274.53372	306.27393	327.84247	411.42221	326.33237	317.92731	349.42612	310.80417	347.78387	355.85541	406.05243	395.84515	393.77365	400.0285	325.89725	436.55725	198.16106	297.82574	411.95401	345.99023	348.76828	213.26886	395.67572	318.88208	318.9108	381.55383
AARS2	90.86265	92.04509	118.947795	86.510105	127.618335	108.51737	124.051525	105.221985	140.85572	107.705355	121.89455	132.46295	125.682715	130.340985	117.6145	136.9356	114.48845	131.71889	82.637255	90.336595	92.914005	149.55302	83.979825	98.075325	118.62293	101.828815	156.040915	104.12373	171.65537	110.66246	105.34827	101.22834	79.996315	108.817505	134.281525	142.952885	99.215485	172.223525	165.64247	78.91184	117.617715	122.08786	130.720505	134.166985	48.99273	157.88963	122.60942	98.61346	129.54876
AASDH	308.04558	119.046355	210.70063	126.380165	216.25077	130.350015	89.734605	179.668865	174.18495	143.866715	230.76284	162.651625	202.684705	155.220855	82.77947	225.20349	204.55506	252.21695	162.77414	175.63587	171.596755	168.552985	214.960015	145.833305	181.679155	285.96794	180.273985	165.29326	146.47739	181.24374	89.200495	167.98336	172.41032	150.33432	174.11863	136.43846	203.40377	166.99634	182.65605	131.02999	177.81906	128.436795	138.741805	172.651965	206.421115	126.30194	236.350495	186.95825	168.53152
AASDHPPT	188.3532367	197.21226	229.03582	197.71437	245.3652133	236.4473167	318.59604	264.2825	239.4197233	173.4220967	216.5711733	230.9262167	237.7455	175.6877867	166.70918	173.5499	193.2269033	256.49396	275.2386833	329.7521867	248.8492767	242.73126	308.1016667	187.51212	183.3976033	354.3447633	220.48137	261.0526067	153.25755	188.8598833	197.2019433	122.6619533	186.22221	178.9686133	199.4803667	125.24158	344.6972633	223.37907	167.9183233	340.1890767	212.9430433	145.4583067	231.1454233	306.3508033	269.12303	210.87007	181.8865233	224.0386467	172.5621667
AASS	15.868425	12.604145	59.358495	23.251475	52.86392	25.85814	32.959145	23.883525	30.249085	25.79397	36.38877	25.207135	37.01318	18.79181	37.446525	38.546955	28.12489	37.459375	19.735255	32.013085	45.715665	32.05048	32.122785	26.77402	15.717145	23.40492	18.001365	20.595695	37.73915	19.72344	17.21314	16.922865	33.783615	27.766485	48.78321	16.11644	59.98903	32.830035	14.02945	29.07841	20.538385	19.29169	32.64136	35.525585	36.877545	17.47773	36.55007	9.98597	19.35726
AATF	585.38776	1241.60034	1181.4635	1248.84155	1219.86804	1010.14227	1058.70337	1055.16589	1118.31067	1335.91833	1154.1106	1258.12781	1215.72375	1614.8678	1501.42139	1390.12964	1228.41309	1169.13013	1114.77563	1065.75427	1174.48914	1057.24866	1012.50555	1402.31238	1340.12061	1049.0979	1622.62781	1226.17029	1402.4668	1118.9491	1154.427	1293.37781	1180.66907	1377.84094	1338.30115	1647.7019	860.33093	1232.10229	1312.05261	887.19745	1239.88318	1514.04968	1188.94177	1126.90759	955.31592	1283.81238	1260.52881	1129.21301	1323.22754
AATK	366.79941	295.26224	330.14722	433.51501	323.47556	401.05701	276.34998	303.90436	339.32602	370.28464	324.09033	236.28551	355.88553	285.30856	258.74585	332.59171	345.48074	319.99301	438.07455	332.91815	342.2869	278.92969	331.43115	415.10425	357.53979	238.27301	292.85779	453.07959	285.56073	449.33282	372.34485	511.66699	394.94342	376.96283	357.96527	421.2457	197.36775	276.3786	278.93881	376.0881	281.76031	445.18143	441.53992	209.52449	377.81717	372.45691	390.28748	411.78702	419.04343
AB488780	24.35881	331.92792	638.09808	391.08569	404.92081	371.97906	441.52209	370.46515	406.98563	304.99472	388.29895	684.07477	540.15863	454.18091	241.82091	409.44708	361.33035	344.25919	329.92059	388.207	466.75946	561.17773	306.43414	324.37607	504.0162	402.74979	503.87292	415.70822	270.7092	450.56305	307.76364	339.14233	391.59451	352.63989	556.64282	488.1076	613.43817	518.87952	457.28366	343.95584	453.96759	349.58945	445.12988	357.51416	224.59309	492.74979	493.24472	224.11328	381.75653
ABAT	283.67197	529.9196267	509.2564833	519.79334	461.9664833	444.6410533	437.44034	298.76624	316.2093433	288.7486633	467.3953267	320.6955033	461.92004	396.5537333	191.4382167	446.79331	247.3002333	313.5167667	776.8481733	439.5778867	351.40201	226.1484567	384.6367433	515.45128	371.03925	413.9396967	376.90355	540.2939933	220.8238833	315.6586	354.0505933	503.70389	426.7367033	232.24371	280.75602	225.5177233	454.9365333	290.9645633	316.30022	373.9857267	350.66092	352.55504	442.9244967	250.39923	492.82399	405.73164	394.5095433	289.56437	484.38525
ABCA1	209.8326625	91.93971	122.42764	84.2920975	70.3938725	165.6976675	47.5545825	63.448595	238.2501125	229.1337925	141.7682975	72.9709775	124.224235	105.7167425	43.5150475	153.1312	131.3039125	162.3565975	296.0594125	164.1385475	97.435565	129.30856	131.00292	172.490095	115.025135	138.0862325	136.5468125	148.65706	70.5604175	99.9866775	40.8593	197.2044925	76.250455	91.9059375	90.4030125	98.1348925	149.0061825	80.9537	93.0630475	114.6389875	66.8020025	73.946555	173.84066	64.0137875	268.8147725	100.0521625	105.8652675	77.558755	130.550295
ABCA11P	69.40199	28.8361	43.30164	34.54516	27.2105	41.24684	33.80773	15.01325	21.2286	36.07603	18.34054	33.89307	22.67459	31.88014	20.58224	30.98646	32.97906	57.57966	29.51833	25.41391	27.95359	24.54221	22.79951	23.17067	41.48351	39.39413	28.92491	26.95969	19.23018	17.53411	43.08637	26.93919	20.71544	23.33582	34.39445	22.55038	38.07061	33.3092	28.80927	25.47385	19.61962	20.96156	26.43908	37.10991	33.49369	30.16083	28.08895	26.08393	28.53779
ABCA12	45.04666	30.87494	19.33844	41.47937	27.746	30.03053	29.83945	21.24346	19.27997	31.23678	22.22762	39.22978	32.41399	29.78024	42.12971	25.71823	22.2437	32.25346	29.34742	40.60413	20.1749	25.75636	25.4169	30.00236	34.01522	30.41269	25.30807	30.61005	43.67055	42.52592	28.85545	32.04378	20.35967	30.44677	29.68464	19.25382	36.05998	24.33336	55.22595	21.95373	41.42589	28.88433	34.64975	22.38058	20.00272	38.5196	35.66641	26.96766	28.15848
ABCA13	5.747843333	12.42401	5.305596667	8.339713333	19.26829	60.16555667	3.99937	18.64536333	11.23538333	13.53011333	9.46383	32.08658333	21.25546333	15.31400667	9.313556667	14.79647	44.23173333	38.72704333	10.30711333	22.1386	14.92212333	4.017443333	12.64343	13.44841667	16.18164667	15.79203333	13.84188	28.41416667	26.73320667	11.22381333	15.08054667	26.00016667	28.85072	16.78475	14.25926333	32.91167667	77.60948333	24.08613333	9.79644	6.76858	10.18365667	15.95798	10.43523	26.78858	35.47793333	9.1836	8.78442	12.15396333	11.34138333
ABCA17P	19.63261	24.51871	56.86961	25.95552	63.82503	33.13374	29.59294	21.19056	51.0546	38.92957	41.55902	77.45251	49.18322	21.27445	26.31435	71.15536	19.48759	30.94382	35.94987	33.80027	45.97791	40.36409	31.72524	10.69847	14.70664	37.12263	29.32139	24.39101	19.41883	34.45461	19.69769	52.83116	19.51803	52.14859	64.63816	15.69534	79.63459	39.80561	50.15115	37.12597	39.09751	36.22371	65.70209	34.96719	11.91255	32.79988	49.37472	19.71269	66.73974
ABCA2	108.46599	153.9924567	169.9080633	169.1496967	140.0770133	145.1776833	148.49833	138.2993533	168.15819	151.9236833	159.31796	124.73213	145.91993	163.69028	246.7003567	169.0482	113.17636	139.3070533	136.4091567	119.0246033	132.2493067	144.88226	161.04769	124.9723633	132.6526333	138.5600467	158.05425	145.9254667	189.21985	177.8270767	140.14269	191.13289	115.5024167	159.9979067	152.7357533	238.1882467	154.3378967	149.6694433	175.50606	110.09936	131.6542033	166.7716733	121.5855533	154.1824267	116.9308833	143.22359	165.0238267	151.6173167	156.55725
ABCA3	120.92553	93.05506	111.89014	153.61409	91.27977	96.22346	139.2386	118.58214	107.28181	126.3216	102.01928	95.42542	93.34148	118.32566	164.73642	86.92532	144.4026	132.44212	116.38688	105.59036	87.65343	145.89536	144.99759	93.79475	106.59054	87.74121	150.04037	107.69528	75.04484	116.89155	157.36282	132.19124	135.00772	170.6395	93.98335	175.3403	52.23891	129.51611	137.85704	113.32286	114.83091	111.11213	159.25711	108.37345	85.54292	101.01701	105.82977	152.73749	106.27052
ABCA4	72.768995	58.004615	52.46606	56.830065	41.481815	45.52587	45.94636	38.112405	48.06974	43.450255	44.537345	38.107105	48.16297	61.50271	80.12437	47.24161	48.81503	49.633905	44.704905	38.416865	58.325395	45.826945	57.677045	60.40145	43.036675	37.76966	47.074335	45.485875	36.14167	49.26985	46.091945	70.875325	53.38929	41.899045	41.901315	41.33357	27.205645	36.13367	78.14518	51.63805	54.07389	65.62726	42.055305	36.99256	39.33288	52.90565	44.07213	45.487655	42.395795
ABCA5	382.26488	191.971075	229.54316	188.378845	234.490535	304.4159	373.29013	275.95818	192.03325	166.19337	216.080545	247.20609	240.704675	189.428425	118.69143	225.979515	157.37945	263.486665	307.26445	192.966965	274.086095	208.41099	221.72256	210.79839	144.07674	315.302765	138.375925	233.281915	153.616855	165.323865	191.983845	184.214645	182.293045	155.76264	172.366995	168.814215	412.60351	192.94272	148.353755	159.40338	144.91362	176.924705	161.21224	253.29959	209.535295	142.653085	216.135495	121.059195	193.58104
ABCA6	11.42918	2.64194	16.15088	4.75997	1.70586	5.81962	13.13377	11.83139	23.62895	22.95499	20.33265	5.54566	5.13519	13.51763	4.34914	436.68726	2.55428	19.58665	19.58951	13.84893	10.56916	16.19058	11.56841	11.9869	2.43294	2.47884	18.12633	22.39413	5.3751	4.26498	6.1605	4.34086	4.49855	3.24468	24.32528	9.79983	14.09873	10.06768	12.04575	5.10825	0.82571	20.36866	10.92364	8.45932	22.04942	11.50105	11.20723	4.16411	21.9922
ABCA7	175.69087	415.56207	307.47113	189.4118	169.42722	357.27457	172.66393	166.11003	345.09253	485.02386	320.82214	332.98074	243.86438	380.603	146.81163	239.5416	322.56247	258.61194	362.41754	222.75374	265.81851	255.50406	191.72946	352.4873	279.17798	191.36667	272.42896	334.83289	265.80685	407.80484	346.42328	540.34283	304.43384	409.66476	357.31363	479.77515	85.27315	274.1889	265.49707	130.61842	286.90112	491.11334	339.09729	146.14536	320.7114	281.20657	322.35034	211.00632	429.13239
ABCA8	13.02403667	8.105853333	9.382816667	12.83797	7.85173	11.85925333	11.60052333	6.996993333	9.928953333	13.24774667	8.744596667	12.92071333	14.53505667	6.269156667	11.88983333	8.599126667	8.743783333	13.78745333	6.91094	8.849373333	5.70681	4.83661	5.61837	11.66073667	8.90607	16.68086	5.709013333	10.26352	11.33561	9.1425	13.59839667	10.13899667	8.48624	8.25577	8.573223333	11.73904	15.56973667	11.98765667	9.848686667	7.69405	4.665706667	14.3332	11.51092667	10.09552333	11.63198667	11.07560667	11.4065	7.75174	8.83295
ABCA9	32.78195333	25.78287	26.41361667	23.03149333	22.32607	28.34459667	29.16008	23.88282667	33.24873333	35.32486333	24.92398333	30.41520333	23.40817	24.48033333	29.21384667	105.0320067	18.97381333	22.42468	30.32966	30.43359333	21.18144	23.5363	25.54268	25.20048	34.61566667	20.96441333	30.3425	21.98909	25.4384	19.77547333	20.63861	26.07565333	18.05028	25.81511667	26.88830667	30.53403333	31.08743	23.11101667	18.54226333	18.45586667	27.28634	27.35503333	23.26815	25.52580333	21.37031333	24.95518	25.43637667	23.10084667	22.9929
ABCB1	49.71864	55.053515	105.291605	43.96874	65.139365	37.29608	38.88183	80.39461	70.912615	23.94327	72.046385	51.0943	102.079105	94.533075	65.097835	79.40453	36.511405	141.25836	61.544655	55.66147	68.129785	89.76131	67.190335	95.197265	24.52147	157.493785	54.06387	110.61449	36.54009	68.725305	70.64981	53.11716	58.25951	93.053625	103.16015	60.55535	119.31218	109.885115	108.963535	48.052205	55.57589	72.81847	53.687775	130.00698	26.28486	49.98829	67.65923	81.3957	42.308515
ABCB10	105.51469	36.80794	114.5339	86.58268	118.36879	118.64624	189.19316	130.32057	107.73756	63.97058	114.68353	175.81673	82.38242	87.82671	27.06467	108.16451	135.41637	221.88614	141.48442	160.94252	114.25707	78.07023	123.60754	85.58716	68.33492	252.11572	80.34727	119.76595	17.72947	66.66967	59.42654	66.33479	149.74463	168.69969	114.56196	45.6316	330.7294	73.61349	91.92805	173.91805	55.24419	67.11991	69.65434	141.9213	146.17735	29.32074	60.16221	75.93191	77.60468
ABCB11	13.479625	9.02411	1.857955	6.976915	7.04869	9.393435	8.49665	3.82365	0.40721	13.38858	8.34058	1.167415	8.99439	7.26553	6.68163	9.15085	8.03001	10.96318	7.99325	12.80136	12.09358	6.90598	11.367965	6.838155	9.108005	7.20426	6.289475	5.540935	-2.485255	3.837035	4.96174	12.81632	14.629865	13.647395	4.341495	0.660715	11.696505	7.35854	-2.04813	9.018225	5.0651	9.65789	9.295955	10.47265	19.01737	11.696835	7.097685	12.321255	2.62318
ABCB4	47.742385	40.08621	24.327205	51.11804	74.6271	20.867505	97.245245	60.043815	38.141615	16.53694	41.44898	64.283605	65.076245	45.06729	19.0866	202.20063	48.96064	22.163815	24.12356	21.504075	55.161065	36.05088	15.628515	28.150015	40.78237	43.88004	102.870315	48.14967	29.500505	71.98052	87.300225	21.841895	72.250115	39.26022	47.812955	79.4079	76.964275	79.742175	12.470245	42.99233	64.793425	35.804	24.76395	48.63023	26.23155	110.67963	56.364165	51.43127	66.66084
ABCB5	15.43126	7.4894525	5.69263	11.72252	5.85075	6.502705	5.5632025	8.7387325	3.1430375	5.24838	3.313945	3.604165	5.2070475	3.565075	11.2300975	1.924865	5.24553	4.5569025	4.643555	5.47109	3.390175	8.2773775	4.5631675	4.94681	5.082015	2.290495	4.7883625	5.33423	7.729895	2.320515	6.93075	8.3919375	3.567755	7.78903	7.718335	3.741385	7.347265	7.75248	7.19981	7.9625275	9.120275	5.630835	6.27627	3.6974175	5.54263	8.8876675	4.01615	13.59571	4.3138675
ABCB6	87.23525	94.09304	74.7354	81.78396	53.226815	68.95852	59.879785	74.620595	93.24234	94.219965	53.27374	64.816925	64.478735	60.797	106.86758	50.633145	77.94265	76.740895	58.839835	63.36676	66.81026	75.842925	65.63855	67.515015	61.59029	55.77222	68.060075	66.82059	81.6982	71.5635	56.99939	101.250815	64.245835	81.94879	71.28252	105.753215	40.504835	81.154885	55.123695	91.380065	55.20836	61.63024	64.38373	57.688395	74.91066	63.30216	83.025755	76.98645	85.216655
ABCB7	83.38093	272.62698	283.97049	235.48871	285.582	271.92245	234.07716	276.27417	299.80148	319.97217	346.04343	424.32138	321.87125	382.21698	214.06331	390.52332	267.93884	353.53253	312.2482	366.97659	334.41104	295.55106	312.13422	295.94537	459.38266	371.69864	411.88712	262.99615	254.86801	302.08286	193.00511	184.49133	238.00978	338.92007	284.70413	398.57959	227.33572	372.56146	339.60175	353.37253	301.46039	393.16714	316.92899	328.82318	337.28372	279.17651	291.80157	226.03134	329.20148
ABCB8	53.52856	51.497385	69.094465	71.724835	59.57826	59.741455	48.541635	62.05815	80.18424	74.92743	66.095725	71.230705	70.44098	71.261195	74.521275	56.57054	60.89595	64.66525	55.30648	56.67977	53.93028	59.634965	63.90206	52.331435	65.79317	63.92699	78.118035	53.5822	88.669185	88.131695	82.07106	68.241495	63.032	69.88137	72.166095	85.828695	70.32744	62.021325	73.57189	68.572715	72.346255	63.8789	61.43928	60.46805	49.54549	66.39331	51.345385	55.12813	65.42567
ABCB9	36.42508	25.84395667	29.38614333	25.52870333	25.94839	41.55476667	29.56520667	24.71254667	23.07054	26.74133333	21.85955667	39.10864333	25.02985333	26.07683	33.84386	23.32438333	30.60820333	20.77325333	38.39076667	26.57893667	29.69888333	37.87684667	21.14757333	27.24620333	25.67288667	22.14027667	31.40723667	20.95274667	41.49602667	22.98246667	21.95866667	38.20705	41.60068	18.44630333	29.83203667	24.44938667	32.53319667	32.99544333	20.74434333	34.94209	34.08893667	29.18384	26.89448333	25.26337	15.94813667	33.44978667	24.09757667	20.34829667	33.89049667
ABCC1	1319.107805	850.483795	1057.539645	1062.219265	922.86653	790.76951	940.760805	1257.581695	987.92472	757.958	1074.14557	1352.42931	972.648665	1134.728655	972.478275	961.863755	820.55655	961.11842	982.06807	895.872	1014.850055	1199.4635	1019.08577	947.477555	880.721725	1037.51919	1181.729465	774.155515	1050.14041	865.51077	708.626305	989.970305	785.42275	731.648385	950.17386	1089.16562	1504.738525	939.16348	918.50479	985.12581	897.509265	956.68747	896.308915	846.534535	851.11126	1110.390255	859.33654	789.32229	991.1409
ABCC10	191.98638	342.179985	319.98161	359.43801	265.825015	291.30687	268.378555	309.92578	323.19801	306.06086	347.662615	282.184885	300.04837	383.84631	343.201225	366.367015	323.786745	300.768185	214.109095	243.432885	257.52596	343.302445	324.39226	272.231835	256.79614	274.433225	593.21127	240.4906	338.89487	141.900105	161.862805	279.578535	294.31385	321.249695	269.56491	333.08477	312.682265	251.10022	315.29577	192.2535	249.72892	430.8984	289.399445	282.959985	180.468345	300.00419	302.16716	270.624255	344.509345
ABCC11	14.61027	11.973	13.375865	7.171825	8.963265	5.612875	9.08649	8.668045	11.01095	9.06212	10.70232	9.021625	8.728365	12.527895	10.10864	8.38454	17.46442	10.73516	5.124635	10.00879	10.620425	8.43154	16.597875	13.77656	14.201095	10.60276	9.61355	5.897825	8.27706	9.334775	10.40204	12.12188	4.31514	17.4122	9.06311	13.027865	9.401615	17.12034	9.775435	13.613825	13.061725	8.307335	6.222945	11.28894	8.774885	12.171785	13.080725	19.291845	10.289205
ABCC12	27.18197	7.05239	8.26753	11.80156	11.993865	13.153445	15.71865	5.58393	7.01918	7.85806	10.562695	6.34646	11.777405	11.208065	18.57951	9.450985	8.189735	12.01962	12.94651	11.14129	10.717685	5.77677	11.225535	14.30617	6.65125	14.425355	7.980165	6.3717	12.954835	11.86794	5.608025	11.316815	12.85246	5.527785	9.64803	10.26878	10.62525	4.89305	14.1179	9.449055	12.68848	11.984475	6.817775	11.75304	8.128565	6.97997	7.59088	9.975645	-0.32967
ABCC13	117.0051075	96.38659	103.080605	192.5139175	116.9278	74.7847375	158.8379225	162.588745	121.2538225	238.9508025	116.6307875	176.05257	97.4132675	190.9105625	64.9004825	122.6249525	184.50255	362.99071	68.544095	188.800655	58.18939	86.411605	54.9412075	124.34125	180.243945	87.1711025	69.2592725	218.5883625	106.9432425	216.7378425	194.978465	96.9315975	217.6025225	782.20808	165.9819175	81.68161	46.6122375	119.2069275	254.668425	37.92039	136.5109525	96.1970225	104.0994175	92.16216	151.9951925	119.3261025	233.87427	365.356175	181.7289725
ABCC2	23.87454	43.49763	46.44337	38.55312	46.35947	74.07296	31.97912	47.71139	50.97285	57.38508	19.89589	41.94582	69.14471	49.57851	26.6046	34.10271	36.0248	72.04588	54.96925	70.59538	50.04003	67.03914	37.67147	42.5645	39.24437	31.47913	56.59475	52.32898	26.30386	23.10974	59.32375	60.73606	16.85352	54.86993	89.52339	39.10886	17.21601	41.38871	32.04135	33.992	27.76195	57.49854	34.3117	37.1579	87.08813	19.57361	46.08582	40.84998	54.46227
ABCC3	108.564978	77.626668	140.829906	84.024	57.92946	61.891504	60.225844	90.086036	68.50667	119.124896	97.868914	93.801232	77.39265	105.672164	98.524378	69.73064	103.339354	75.355924	89.573474	66.804336	68.038514	106.96872	98.020914	76.256518	82.447676	66.673916	61.533438	94.776546	110.879622	101.232032	106.379538	65.282092	160.86003	88.16867	93.073894	175.55592	58.842362	83.476828	65.803442	82.29212	116.999488	84.352046	107.661018	57.587066	82.929872	137.599	102.761396	97.660562	122.461704
ABCC4	40.025315	55.6289975	80.656575	64.6954225	90.424795	60.4285475	96.1268525	89.831285	58.4722675	47.1957825	71.704805	86.926635	69.9377075	65.6552375	45.0179975	78.6634	156.9200625	195.1167575	40.04589	98.7697975	70.2715025	69.2243775	46.791085	43.6333225	68.6187875	76.416755	41.7342925	52.46642	42.95488	97.9691025	58.56257	49.4417825	109.9603175	226.487505	60.498615	57.0790675	72.88003	80.5411225	54.6328675	33.1214225	63.4805425	46.54982	69.14408	65.9532025	99.777965	50.31297	56.235175	82.021255	60.7636375
ABCC5	336.4411167	498.5290233	534.2873433	364.0550233	504.2324967	520.6576933	334.3553267	421.7246533	427.1331933	329.0655167	539.9391433	433.2650067	466.0444367	425.6980367	346.33791	466.1663033	395.3155267	397.6607267	666.7978233	371.0973533	513.3142767	370.8982533	274.41533	526.1376267	308.1936833	431.9143467	447.0744133	614.4530233	296.7151133	425.6838933	318.03644	413.97048	375.9309867	505.61899	504.5817	558.98243	546.64567	341.08957	436.4119033	354.1936933	404.7090433	577.4124267	473.4469267	480.7571867	436.6960233	475.3789367	590.83887	474.1956067	601.10402
ABCC6P1	3.90467	11.57034	5.59618	13.49841	3.99843	15.90388	2.79624	5.6295	8.16717	8.74995	8.34037	12.01706	3.44115	10.53448	4.06398	3.56003	12.98704	8.64751	3.38309	7.92023	3.472	15.17347	6.9025	11.92774	13.93305	10.2442	8.13305	11.40419	17.08168	6.09675	18.0499	4.16411	6.16532	12.93199	4.7568	11.55223	11.8821	12.98897	11.37253	9.35068	16.0247	13.11134	8.91577	7.95382	9.91096	6.22054	7.34236	9.89681	17.67943
ABCC8	6.670255	13.527165	8.07543	18.776825	8.84644	4.599355	14.770665	5.41014	8.72243	8.781725	9.79899	9.308815	8.154625	12.071295	9.655575	6.972625	6.20536	8.264135	12.556585	6.583175	11.606645	4.181745	7.057915	7.330605	4.840635	7.829975	10.4233	13.744575	17.362315	8.56752	12.770725	4.897445	6.83749	8.13689	5.442315	11.019695	10.948705	12.022485	14.98209	8.028565	8.69323	3.038405	7.452605	5.190845	9.3607	9.483285	8.68854	10.279495	8.34323
ABCC9	19.168838	18.273794	12.486298	20.533084	15.266326	15.972858	21.965312	16.86999	12.046612	26.904086	17.379022	16.188706	16.33087	10.211892	21.703168	13.440596	12.36745	16.909128	11.024956	10.516146	13.05954	11.41054	24.222306	15.44536	23.103694	13.599794	16.637414	12.344886	14.542242	18.956102	18.412532	21.82687	13.71954	13.68492	11.031598	16.578164	16.2174	10.420304	18.79699	27.516644	20.774402	17.933034	11.412298	10.106538	12.957022	17.30665	14.674548	19.166094	9.642004
ABCD1	188.03247	171.93892	130.05792	151.15468	120.95305	126.38828	49.12196	117.28931	125.19656	243.6964	139.44121	159.43633	119.75108	174.72655	115.24648	110.46304	149.19662	124.75238	137.71506	118.0764	102.121	140.54665	101.26568	177.02277	167.3842	76.33959	257.35455	115.24533	107.3278	188.1904	180.28758	190.34596	166.12755	150.2794	143.38443	219.85199	117.34604	128.19009	143.8813	112.7808	98.76546	188.0589	111.94907	98.57056	166.31979	208.89178	121.50656	128.17975	160.67024
ABCD2	97.04574	9.66932	39.53731	19.86586	23.93178	50.95456	27.90327	42.16327	41.37182	17.33711	41.95639	37.38864	35.03769	10.18956	15.86499	58.87537	22.34321	37.41708	33.3623	19.91595	39.8034	38.26249	29.44502	16.88377	21.74051	60.32705	13.29517	58.42746	20.082	36.79074	10.73904	19.93386	34.27556	47.89291	29.57544	14.09443	215.91672	44.03848	28.92034	62.06324	41.92511	18.04119	11.12143	117.0747	33.80919	43.53007	32.89564	56.22289	30.25377
ABCD3	205.028185	105.671585	139.38283	128.668525	190.080385	190.23245	267.422345	161.800665	207.753405	154.08817	124.434245	213.193095	187.175975	152.20039	99.201765	133.869215	119.16996	226.70748	196.147365	198.60035	151.688705	145.13877	260.44482	130.583955	94.31324	293.902665	125.043555	152.807225	138.59988	117.85143	105.59143	103.58662	145.552555	157.0107	131.54255	118.44635	274.749155	113.87497	151.210625	239.19057	148.706725	166.8594	184.91744	208.035035	179.96671	117.585595	142.26111	162.60691	106.224445
ABCD4	57.045245	79.057875	114.335645	67.379155	74.934865	71.058015	61.66502	87.962965	91.796685	60.90908	97.741285	113.13601	109.828625	98.39436	61.1419	101.588745	62.475555	85.45931	74.864665	65.565345	80.292195	100.66026	42.12593	56.35555	60.0058	101.890125	110.764165	80.19581	94.53612	61.954375	66.011635	65.60467	68.667765	73.936135	93.469355	99.679545	121.897005	87.915815	92.202915	56.89505	81.18165	66.595845	61.16948	78.92829	63.49124	104.05655	88.642595	65.43363	61.25842
ABCE1	586.338405	313.373045	324.58153	333.75045	330.869025	323.66113	377.95203	366.852425	372.697045	239.768055	364.756395	432.213575	285.54447	222.391585	215.927365	330.837895	294.25723	372.809405	304.72699	381.2224	320.52563	348.844905	377.72785	284.50459	299.32708	515.797105	282.73303	291.14267	186.46671	222.377895	230.616905	221.77996	275.31117	337.808655	301.25128	236.103925	540.695375	344.382545	341.915495	327.76403	245.33498	239.053975	307.151935	424.521625	269.50204	244.87146	277.076105	298.57844	262.931865
ABCF1	425.8476	448.83972	535.5246	420.62573	517.18152	422.46609	508.2923	447.35236	536.53363	529.453	518.86169	501.11691	533.01556	643.5033	586.96869	529.20691	456.43521	479.97437	411.12833	428.74896	448.29718	624.11047	469.67258	477.54907	550.26636	459.7753	622.62366	447.96646	524.27856	514.64362	523.33167	542.04016	470.91483	548.15588	512.91119	669.40125	559.15314	604.05981	648.91388	281.53909	487.29471	611.1394	557.40771	531.23279	421.48227	555.93817	452.73865	472.91626	481.97244
ABCF2	47.625022	143.480888	111.63739	98.229912	106.933874	109.202806	108.156972	132.826634	156.181794	156.169818	137.265752	139.26995	134.23843	187.90278	126.605298	131.090238	149.776886	144.668412	112.172674	115.946764	108.938914	177.475824	119.165922	124.115916	150.123472	149.400948	189.144052	127.081988	172.167186	130.643338	135.33027	128.250146	147.106846	166.75002	165.296338	158.782376	122.408866	175.915498	161.167432	94.71725	152.179212	160.066692	122.824072	164.104384	95.644548	160.082288	142.945032	134.062462	150.173218
ABCF3	108.68764	206.38289	179.33434	221.19034	212.35536	215.68303	218.52266	242.72003	253.16216	246.73933	246.51711	253.79953	251.40544	309.11871	250.44058	246.83426	243.69266	198.53928	213.84178	199.90173	191.68924	314.82898	162.78976	236.92416	255.53798	180.58495	286.90234	222.26683	270.8725	233.55653	246.59253	250.97398	232.70914	287.55499	286.07947	422.91562	264.46362	304.78915	264.42691	132.62082	210.29407	278.7334	223.80794	213.07771	170.58057	277.38678	293.29681	244.5564	272.40833
ABCG1	911.91833	996.50678	777.5763875	470.398085	554.8115525	1088.838255	334.513355	551.9226275	928.0990525	702.51918	912.480925	437.079155	746.50883	549.4456875	415.17325	808.223685	541.262455	649.4661875	1066.116928	675.1955875	676.870265	550.37128	576.648215	852.5133375	671.12971	439.40291	586.39212	888.4573975	530.59589	361.94066	544.320745	858.389945	535.96485	490.7655825	366.0079525	605.7567075	450.22547	467.2835025	451.7025775	680.1625025	422.8865725	507.09748	993.30887	373.06366	800.2815775	837.246755	644.512355	397.8544925	770.164185
ABCG2	8.26256	20.47947	48.9407	43.35375	13.93142	22.03152	31.51629	38.94563	39.24037	40.61777	17.16535	51.16693	17.36013	59.54886	29.626	19.93084	151.48888	98.02676	16.40707	20.92134	43.36257	33.59507	14.8374	30.48498	107.45914	37.40099	31.1881	41.29185	14.35599	42.48458	28.34653	30.60799	96.33334	211.61195	104.05332	8.50648	6.77256	59.85254	61.39372	12.90377	42.62659	35.6255	15.36661	32.81964	48.3194	27.55195	25.84615	65.79536	24.6786
ABCG4	32.3685	29.9491	24.44994	26.6769	15.58413	21.57206	29.20654	13.62842	15.08094	18.53312	34.06387	26.84161	24.18933	13.71387	28.48328	21.90726	11.67016	19.41601	31.92072	20.09494	21.39971	13.92882	22.87706	24.36922	25.86482	22.51275	19.82804	17.62504	22.47274	20.29707	19.63747	14.30554	14.3421	10.13295	9.09366	14.70949	19.42727	15.6523	27.28261	17.11011	26.80197	32.10806	22.68487	14.38526	21.07557	23.87703	25.02784	26.50415	25.44164
ABCG5	7.2334	7.23267	4.96765	5.68808	0.96362	3.03814	2.03986	12.51875	0.04551	2.48057	2.55118	0.23744	3.51657	8.46192	9.24185	11.11019	1.16887	22.04326	3.06246	0.19026	12.45936	7.30833	1.7162	-5.26204	12.8951	2.75743	6.8365	13.52997	8.06887	11.46084	5.98216	1.15139	4.14303	11.88354	6.44369	13.08545	8.42222	0.51351	0.99568	1.58519	8.02569	9.44461	9.15403	3.83863	13.80895	0.76372	10.4897	27.59014	-0.04508
ABCG8	9.50093	7.75551	12.34952	7.39923	14.7501	10.24898	11.67079	8.38573	8.92935	2.93208	6.86942	5.59945	10.57175	5.81636	21.35835	-0.25246	4.75278	7.38458	12.31339	5.79959	8.88419	0.87751	10.52079	8.41631	10.41443	11.62967	9.7523	12.9308	9.24502	12.45726	12.96099	9.60696	8.46225	5.94155	5.94932	11.424	11.77697	3.23265	22.43311	9.84299	9.54526	7.84293	4.82445	11.05669	11.49418	11.30476	9.92208	13.24388	11.07941
ABHD1	27.21208333	29.59679333	40.21618	32.02236333	26.61394333	39.23816667	27.08573	26.74894	30.47061333	30.22478	20.66844667	28.24791	20.07539667	25.45314	30.89735	21.08278667	25.56070333	23.45847667	28.08330667	26.17598333	23.41403667	24.02262333	30.02877	25.52890667	36.37110667	21.96842	30.57941667	26.16889333	24.29097	32.69179	39.47999667	30.79771	32.73493667	30.79108667	29.55828	34.52007333	16.49192667	37.45714	26.90094333	36.38442	33.87376	33.79372333	25.94555	23.26599	23.30421	25.65052667	21.60305667	17.49768667	23.29475667
ABHD10	448.730575	267.354455	312.80088	316.95836	365.16572	372.06813	399.253695	333.756725	422.388515	357.43323	419.336595	493.09747	317.142285	282.34973	224.269405	392.106585	342.156645	373.64397	313.3238	376.70597	289.123125	337.83389	402.407415	319.63178	272.591505	530.459065	379.5597	289.604725	222.60013	266.75586	349.54899	251.844835	348.516145	404.38866	345.72997	277.79302	594.23333	400.090655	395.037975	397.436775	341.875015	330.89344	306.23513	435.185885	286.937905	295.541145	314.030315	364.12184	312.122695
ABHD11	31.26469	77.82373667	57.83456333	76.36995333	73.99228	70.30175	51.19999333	71.29040333	72.96684333	76.83766	86.52737333	70.51191	67.55901	70.47655667	82.77173667	79.84177	115.79244	94.25249333	90.64663667	78.29881	60.78790667	67.09740667	67.62287333	83.1296	97.62009333	58.07434667	127.7229	87.03080333	105.7948433	103.99254	101.91297	89.0221	106.0809833	96.11752667	80.67266333	95.30482	49.82511667	103.3163767	64.14000667	78.07085	98.37661667	70.57125	89.32183	78.14447	105.4270767	83.27182667	75.61019667	117.56773	80.70771333
ABHD12	54.57297333	97.55979	83.06565667	91.49367	62.75003667	82.78075667	83.54321667	104.23485	74.61243333	120.9884233	99.41573333	89.09524333	77.23688333	85.03073333	129.38747	101.5378067	93.77231333	61.14505333	72.27285333	94.77628667	64.36334	106.3228067	99.96313	88.55469	91.35227333	81.15595333	114.5757167	105.88036	135.98492	116.08982	115.94188	123.7404433	118.58318	120.96481	124.1863933	147.27763	63.82146333	107.94	72.94438667	99.17046333	89.59119	101.3484333	102.1439067	106.5107767	92.294	103.61565	71.75375333	80.94299333	103.3629233
ABHD13	74.946025	15.10141	18.49318	26.50944	26.691885	23.030845	28.70105	22.51346	34.15788	21.517605	17.06205	50.954805	30.741945	31.066205	8.6144	33.685495	22.945055	50.975225	34.173355	29.23362	26.870135	18.101715	47.25449	28.55017	12.818785	60.466935	15.504205	25.038035	13.08474	33.05014	21.383325	13.83555	14.099975	14.741755	32.15591	14.02529	53.31631	24.792405	15.088665	40.797175	15.80247	15.19878	19.153715	52.09658	25.83196	13.86292	21.70105	33.63212	19.589455
ABHD14B	1004.46863	989.08215	1068.68506	1134.80591	1070.53284	1026.69641	1145.69031	1402.17603	1318.00525	1163.95447	1222.37988	1285.66516	1084.82727	1131.31189	1429.56958	997.91235	1217.72974	822.64557	680.75055	894.53717	1243.5946	1251.77783	898.7901	1078.84534	1373.52344	993.91229	1513.38013	916.29358	1904.52344	1439.90503	1538.8407	954.57867	1414.26917	1194.05688	1092.3103	1490.56189	553.17542	1518.43042	1473.91626	1253.03552	1419.24609	1256.78796	1109.47388	1187.88708	540.19916	1496.84656	953.40363	1109.87048	1086.99146
ABHD15	167.92297	117.97976	162.22415	100.28136	105.02029	114.40492	83.47658	231.52895	130.32745	101.0219	130.8428	121.19214	152.04695	162.87686	136.54605	152.42223	114.07201	169.59271	153.42992	139.76714	101.86144	166.87178	137.63786	102.26386	112.00592	214.71381	101.00841	95.94094	113.03053	172.37737	116.44884	88.9035	203.05075	117.91431	160.80293	211.7728	173.48518	185.98604	152.77676	196.17917	150.67943	152.26962	147.89676	223.04514	111.67427	139.22908	118.35777	129.5943	143.52992
ABHD16A	239.3819	325.438465	291.6394	335.163455	290.544915	268.13112	218.017215	330.94458	256.364295	337.234415	322.98203	242.30461	321.797075	315.126775	315.45817	257.331805	342.37482	292.06112	355.64213	307.26933	282.97403	289.85152	271.84313	393.09993	390.37985	237.808045	343.63032	347.78554	375.1643	366.206215	403.353555	341.528805	412.35447	322.79506	293.516345	385.243375	199.721365	285.00364	306.461115	337.123675	322.45635	355.237725	319.02415	260.2409	319.54742	338.01551	347.250875	392.14733	338.14925
ABHD16B	17.43651	9.03497	11.31148	13.18282	5.22095	12.54603	15.82201	10.90928	16.98592	12.72937	6.29109	18.03853	20.34685	11.95766	23.77647	14.28789	23.64847	10.62052	19.56458	16.2917	12.62408	15.58619	7.68441	14.90936	10.20796	12.26292	9.88275	7.49467	16.70918	16.93134	15.91719	11.63233	16.91418	17.4345	10.03263	20.06115	19.45664	10.03502	12.359	19.68091	15.53996	16.58251	12.06304	8.74928	16.98906	13.41718	24.69031	12.70276	15.94952
ABHD17A	138.05945	195.37244	251.63966	232.91498	224.38747	211.15887	187.64995	239.47682	242.80048	228.8756	179.59084	227.66193	208.28357	242.81024	360.99863	213.69955	251.56573	231.0218	190.98476	175.53053	169.80565	196.98566	234.93062	183.20685	189.66913	223.03932	258.44489	214.71152	272.87177	242.11584	266.34686	211.62106	252.00215	257.21265	217.64445	294.90573	177.50075	243.07921	332.97894	233.70525	231.3656	210.95724	192.7915	300.09842	154.81941	226.1261	225.99213	280.00146	199.13373
ABHD17B	321.7962967	294.7461533	304.2671533	269.7804233	318.0270467	308.42368	355.08694	366.1138633	308.1679833	275.55086	285.3212067	286.4230267	278.8479867	259.3809633	391.5042333	272.1169533	265.45857	300.68713	324.48646	361.4973833	323.1092767	327.86698	502.5498367	300.2513467	266.5836533	340.1175233	310.9316867	241.7508133	280.4551133	326.5033667	290.6322533	328.06923	288.6489433	235.0765033	230.60125	241.0666333	333.1148233	266.2717467	306.76904	485.46549	336.8887933	221.5566167	282.3588167	335.0950833	262.9774	264.5457533	270.7328567	288.01036	297.0958733
ABHD17C	22.16955	41.2399	44.04898	60.37399	22.31546	56.54992	48.81617	44.10997	23.18919	38.89371	41.18322	39.1268	80.76084	33.84471	28.33218	49.72304	52.49831	66.78042	41.64129	33.73718	33.00327	34.24623	32.52014	24.4967	34.40855	45.22021	33.38498	46.60833	19.62468	33.35813	23.33526	37.79347	31.773	29.60446	38.55266	48.91779	16.52873	30.94514	50.61692	29.79159	34.67582	35.2154	20.16656	32.82095	73.2594	28.17396	36.7018	37.62043	46.08683
ABHD2	747.76135	1435.369722	1132.310138	1271.194973	1253.768335	1134.578788	1338.115362	1252.151763	1220.436562	1283.161845	1313.161555	1046.076167	1419.30999	1077.012492	1077.31543	978.345585	1045.544577	1123.772613	1541.147292	1183.390883	1159.084627	996.5007517	970.77235	1296.356513	1178.885778	1006.705185	837.500405	1501.056923	1408.903282	1300.525527	1250.524955	1406.202365	1130.933365	935.2051283	1056.951508	1503.415543	1076.699305	1102.392093	928.5602083	1224.451045	1347.783572	1115.479717	1550.621143	950.566965	1495.013107	1261.190792	1284.571908	1312.362163	1166.736013
ABHD3	473.98114	569.80835	606.77826	574.88611	570.39941	483.44385	582.57227	455.79269	533.45575	512.15991	457.15579	331.38486	359.68509	334.39194	383.88681	511.95029	363.64023	640.72046	818.53687	666.94574	656.4342	412.69495	967.8808	423.73221	259.22253	597.02356	319.69131	374.14447	155.93256	374.85938	232.60141	701.0766	309.09381	342.90067	365.57065	193.87401	638.41608	232.19147	306.97354	837.0069	305.24127	530.30597	433.48438	328.2821	848.53552	282.7948	388.01273	447.45084	478.65063
ABHD4	275.305965	386.653775	329.29746	290.601135	262.61853	313.00842	181.111965	293.46006	300.91922	398.314065	355.24378	190.98138	275.32637	301.477605	277.343045	284.53036	381.485275	311.935585	334.3938	295.62342	276.58982	221.05537	273.41796	506.76614	334.124875	190.74456	359.61296	341.66778	392.199935	338.999505	439.37786	379.434265	394.515165	364.02138	375.19894	454.468995	124.21052	266.72346	253.116315	252.64319	366.448295	391.66354	342.771955	213.69394	352.3143	301.33625	323.67775	415.474785	395.91762
ABHD5	220.6674625	606.85112	232.663595	396.4507575	420.743	559.88747	260.035805	321.5177625	351.1083325	439.832245	435.928815	301.8925825	424.5235525	438.3906525	187.93957	440.272785	372.4071225	465.5042275	723.7905025	480.22685	455.02701	235.1277225	374.7740175	661.928845	491.361995	381.5886825	332.1572375	647.26731	389.6299025	291.4467275	424.77493	498.87932	368.491705	402.006945	405.438555	267.1279	301.1067925	315.6866025	283.400965	352.73781	269.5720475	442.04397	461.1143075	290.229875	714.0778425	338.2106375	436.45092	513.0560325	584.3188375
ABHD6	68.6018925	89.4432725	96.0361725	79.8620075	81.2995325	90.96379	97.5201925	86.1960825	103.8646825	62.145735	104.781795	106.3367025	84.5546575	121.96335	76.4213925	102.09163	63.7305675	105.5199625	113.0929475	107.744935	76.711975	108.2362875	95.5230375	80.684545	80.9525525	111.3593975	121.5444225	146.3931325	86.1509675	58.786835	62.6425525	81.0597275	88.4866125	92.7765525	111.2671625	83.4217125	114.4911325	80.737985	70.16962	120.6059225	68.4406525	103.57639	76.46452	105.9089	102.3131975	59.353695	98.2508475	90.9962125	76.9071025
ABHD8	53.16516	70.03981	57.70466	70.06787	56.65349	85.44939	70.89735	69.43375	71.24671	77.05461	68.31927	55.57807	55.47962	59.25147	109.26375	46.7054	71.3178	54.52179	66.20329	56.88673	68.41201	100.21487	79.5446	81.7986	101.92855	61.85834	119.92822	62.88164	78.15492	82.44228	93.59051	100.98182	80.4739	84.68201	76.10777	65.45045	44.54839	79.82252	76.52683	125.22453	101.45366	102.60282	82.15134	48.70597	76.4254	85.22944	91.532	97.73775	69.53638
ABI1	378.75644	568.53211	545.6878367	527.7007567	554.1355167	664.0804867	652.8628767	455.0095367	519.80838	440.1393333	563.53459	523.39988	458.4636533	367.1002233	324.0299367	464.0205167	405.83383	599.81433	707.8761333	602.3825633	540.2279	425.0161533	631.8320633	515.39541	353.3336067	672.9508867	427.59326	549.9830967	276.2785933	405.3841367	406.3878	462.2664667	442.2000367	452.6976333	434.4656267	263.2414633	612.66533	388.11929	416.5056267	632.1633433	418.35184	411.2504733	448.5348067	556.6626867	623.34179	340.5601633	463.4794633	557.9514533	466.81114
ABI2	108.0570886	95.70914286	122.97932	127.6246043	118.7125571	95.66575	92.30094714	135.8046086	120.78917	95.68917429	128.59631	134.0921814	120.5559414	99.58934571	88.23420714	119.25233	100.6296629	118.3839057	107.7378214	152.1651157	138.6392029	155.22873	96.40590143	81.44736286	73.84382	144.6330557	107.3398671	99.98102143	131.5943029	137.1467814	79.23648714	76.77442143	105.8960214	123.93903	113.9059629	104.7092429	119.9698643	127.2887714	141.8719257	112.6060386	107.7531614	85.66545429	114.1087557	174.0699486	72.89075	99.66761429	95.91468	99.11380143	100.5517143
ABI3	332.98154	623.08936	650.5545	522.85211	518.25531	593.41846	471.18237	739.25555	599.49274	801.41333	560.70117	580.52045	617.01807	614.005	876.16541	495.41373	776.25494	601.25006	538.76917	576.62335	465.15228	542.70453	527.27289	672.32178	690.07343	604.17163	622.16113	733.9162	570.21497	525.94781	830.46716	443.85214	773.62024	709.86853	581.29584	948.69037	436.55173	667.87347	726.61615	555.15552	654.80847	687.60327	486.37247	720.68011	508.18973	760.82538	652.97986	666.23828	474.1221
ABI3BP	26.94966	9.759283333	9.560566667	10.78696333	7.839846667	8.51225	9.420966667	8.21891	13.42989	10.81084333	11.99737333	14.90147333	10.98973	10.96714667	13.52524333	10.11669333	13.25818333	15.68311667	10.69541667	9.210386667	13.77884667	10.71577333	10.96376333	17.66096	11.81113	10.98368333	13.38700333	11.54303667	15.39559333	12.94577667	11.62814	12.26231333	9.603096667	13.75727333	10.60111333	11.82723667	18.55719667	11.38371	21.55012333	15.16915333	14.36870667	14.03770667	9.896843333	8.09172	7.972713333	16.29919	10.13019	11.64825333	10.74756
ABL1	221.17599	224.26825	204.60315	119.3072	227.95709	182.79132	274.28452	272.91599	203.55829	140.66158	213.58961	211.18294	241.02173	189.78035	201.96121	172.15709	139.4142	203.23938	204.91724	181.84445	185.0733	257.80923	209.67807	223.20003	122.08566	185.58139	245.31268	263.11914	270.01761	207.08864	127.43779	179.28564	175.15298	192.6658	212.90955	343.03775	229.94592	191.32475	281.54224	191.36269	143.13306	218.54329	195.52623	187.493	193.04686	280.3537	178.09921	153.53337	305.86102
ABL2	174.78159	274.22503	248.8569633	282.0342233	247.36499	212.5025367	249.3137833	227.0212333	249.6820533	231.1308033	245.59228	256.1091967	258.04765	237.21244	267.8507733	266.07967	270.27019	198.50558	238.3573933	238.9314133	236.4549633	254.18062	193.1469167	261.6803	252.9551067	231.6201267	251.0064533	257.5977567	290.3368033	357.9997533	365.5676033	211.5654933	299.63792	217.43157	228.95379	331.6980333	206.66844	256.3517733	278.95103	258.5876533	245.05461	276.6045667	283.1639133	268.8798833	283.6715933	321.4659267	247.44279	314.1097133	271.58691
ABLIM1	3335.911865	1645.89514	2601.847715	2195.607725	2503.28467	1645.06128	2231.55231	2411.74811	2554.730285	1818.003175	2365.265385	2361.79266	2741.65753	1977.327025	2061.950805	2225.82019	2050.555665	2305.259765	1656.560945	1878.23755	2707.299195	2751.171935	1638.52426	1736.51129	2074.223815	2289.61279	2394.64673	1822.81421	2550.10449	2407.009275	2081.770995	1872.72601	2211.84235	1840.32797	2022.696105	1928.556515	2180.080075	2459.630555	2874.979	2011.07904	2249.102905	1847.91022	2364.13544	2503.62213	971.61136	2361.32074	1830.76355	1581.21606	2067.135315
ABLIM2	46.901002	35.77011	38.88602	30.054972	31.304866	31.329848	34.001486	28.180694	32.24185	29.375886	27.12481	23.73588	39.16064	27.968848	39.050234	29.818318	22.40026	26.965386	27.777916	33.807218	29.638206	40.708514	35.400616	30.821338	24.457478	38.52103	37.00144	32.55868	38.065002	41.74707	33.390044	41.356796	29.440972	34.562014	32.958978	39.153862	36.707426	36.333252	37.391244	30.210362	30.935192	39.057528	33.744222	26.42872	17.722304	47.395524	25.477588	29.678538	31.059596
ABLIM3	26.3119	149.94836	466.01517	179.56143	93.94231	195.41226	78.46403	109.95893	177.92862	180.28777	211.87987	141.02548	214.59848	176.17416	145.47305	145.33539	193.16438	210.89908	158.17833	115.92877	95.20309	190.75018	141.52835	157.34868	166.49323	57.96194	204.05493	173.89954	174.49281	249.69916	149.66736	138.79837	293.51822	168.48099	153.85625	198.5206	73.34781	112.01531	142.41571	112.38945	106.51756	163.63911	325.54831	144.55562	155.66945	167.10829	228.09103	148.40091	284.04825
ABO	54.692325	77.03736	52.385695	52.07985	46.599425	74.981155	58.56387	49.63209	47.958375	52.41853	48.576655	83.83566	50.22075	44.17223	50.38169	45.15021	54.191475	57.55103	49.907805	72.375005	48.213375	48.53235	73.14416	66.24079	52.425535	34.1096	57.43406	57.591315	65.837995	36.153525	66.434395	62.76096	46.6578	53.375575	37.09149	86.84277	54.595825	51.102685	48.922355	50.585275	45.68423	66.205475	56.88917	39.13334	51.303245	66.241345	50.17309	45.156205	54.80505
ABR	248.968555	339.71031	360.507365	362.49527	338.362745	320.608455	235.098915	280.684815	321.25662	388.555285	297.48294	303.423895	294.950605	408.66327	235.151315	392.718785	310.439195	308.93034	371.11486	304.352335	271.363695	309.120045	290.91165	407.17129	306.14389	282.29983	405.551845	307.125735	245.255705	319.028415	265.07764	389.225915	243.33285	320.65167	339.23456	403.790675	214.565505	288.857715	329.29685	244.55937	280.30939	357.996115	304.9893	281.981375	344.968835	398.322235	346.062225	286.562455	347.108745
ABRA	73.74258	41.64692	24.9492	35.482575	49.007595	41.578405	24.00782	55.03621	45.52186	29.862645	40.016055	49.003585	38.64851	47.24184	23.01138	31.709765	28.50208	33.27759	35.00082	33.91052	36.89016	43.070415	23.912085	32.562095	49.75714	42.5435	53.533485	28.05936	57.05131	32.292005	43.748485	20.076275	39.17284	30.01707	41.50795	30.27642	48.411125	31.537135	26.407935	28.52033	24.57886	28.32551	41.78499	42.009205	46.05704	32.261265	32.068205	19.718285	31.554535
ABRACL	2618.72437	1709.85718	1740.11938	2046.87451	2529.21069	2163.54858	2528.50146	2457.81958	2288.4126	2106.40332	1803.69629	2216.32861	1480.72949	1910.26453	2750.03979	1535.07544	2434.88672	1828.07678	1711.49329	2042.42578	2151.54297	1818.20374	2530.45117	1914.64246	2143.44507	2300.15332	2400.98315	1725.76599	1782.36829	2201.80444	1821.46082	1918.14783	1848.15918	1878.86743	1706.33057	1597.62061	2853.6311	2143.35181	2269.698	3219.80176	2033.3053	2011.30676	2074.44995	2353.01172	2060.06543	2075.23022	1855.38599	2135.9834	2010.3999
ABT1	106.33792	175.15759	142.00143	152.35696	204.70711	155.57872	149.0101	194.57124	192.98207	170.41942	144.78143	163.19756	170.81821	225.1732	160.75171	189.25639	180.45912	240.51549	164.77013	169.19089	153.08868	179.24242	184.94893	178.2854	202.1891	184.45535	185.52652	196.407	234.05266	201.71829	196.26122	122.68373	184.79832	195.86826	168.27866	187.36081	200.76418	188.14632	187.86143	147.84778	198.44087	155.65817	169.54427	211.21185	195.34892	179.96225	192.16245	245.38174	171.62392
ABTB1	272.490528	587.37243	389.287174	522.303772	452.322622	490.956654	307.195792	359.432708	491.524868	606.725046	416.348648	434.05443	402.066462	410.953844	331.537278	398.929598	536.581194	415.77661	504.330376	423.26802	424.93849	300.69758	365.966832	707.125028	554.348546	240.525144	329.042396	660.439378	552.538646	648.359206	672.407908	640.303434	581.36408	606.318	448.164772	562.31804	256.311408	411.739784	404.435438	360.505398	448.665478	521.528286	508.118156	328.843324	567.485892	456.467676	508.090528	593.698728	546.85852
ABTB2	15.35426	15.54929	10.289725	12.19417	14.932705	15.351495	9.41091	18.298215	12.89724	9.156515	19.647585	13.317765	12.60821	16.583565	9.87191	12.18997	10.11935	5.30397	16.365635	19.54099	12.404515	10.85245	18.360385	17.34511	17.9141	10.605415	42.434815	5.13774	19.03319	6.03118	19.93603	23.996005	7.2888	16.209935	33.88874	23.93342	-0.29331	6.55485	4.55947	13.22204	10.918515	19.37908	17.92832	10.44505	13.57158	26.195855	13.788455	28.030465	25.86502
AC000111.3	11.54151	0.70166	7.6942	4.41306	2.83395	6.1281	4.66428	2.01107	10.56417	10.43636	1.41523	7.30751	0.17297	6.10009	6.14253	3.36316	5.05408	5.37424	-2.65992	3.21565	4.17618	10.39075	0.86357	9.35148	5.77504	1.18968	2.41387	3.23866	7.89036	9.64726	13.71139	0.74173	2.77523	5.41902	2.4698	2.13394	4.18483	3.92245	-0.73261	4.15508	3.5359	6.71976	8.91484	4.74896	8.67895	9.27006	7.81607	0.47459	-0.32164
AC002059.10	70.06555	67.7146	61.03603	70.94357	62.07433	60.7654	38.40275	43.75875	46.01265	75.93503	50.95607	50.21977	68.81335	71.65686	67.93452	78.5139	95.53969	61.12251	53.45754	38.75639	54.27737	65.94008	44.65532	63.26435	83.69576	55.61491	67.5601	89.27299	70.23789	77.97124	49.16378	62.55235	47.07452	67.06652	65.47587	68.22337	32.47408	49.8466	46.97017	39.86402	75.06272	68.49454	39.08979	61.41647	88.44382	65.1535	49.06985	67.89644	79.29741
AC002064.5	36.27747	31.85081	22.18448	22.62584	16.32286	15.21575	20.58873	19.04062	25.89367	13.18631	16.51114	13.94524	10.89784	17.31624	14.22751	2.72158	18.31272	21.72548	7.27948	22.39151	13.84205	11.47951	9.82394	15.50802	11.35414	18.37163	16.07962	15.2233	31.83842	18.89003	12.3216	29.33161	18.05822	13.97442	19.9355	16.38237	18.50775	18.01576	31.14025	23.76648	10.92561	12.727	25.92153	14.62226	21.05348	8.80508	10.90038	13.66436	15.61183
AC003973.4	25.61117	13.77431	8.54686	14.51456	13.24618	12.47453	13.70735	9.70211	18.18336	9.89084	23.06903	13.95084	12.05148	16.44716	12.27278	12.43163	20.37758	11.5146	10.25221	12.5718	11.10845	12.20266	14.03422	29.27612	34.59193	16.20431	20.02262	12.91135	19.68907	21.11746	11.44925	9.69611	18.40752	12.18748	19.88913	18.8419	9.17474	15.47965	13.99859	12.67234	13.37134	20.79187	8.85469	15.10128	17.81288	20.47632	16.01534	7.31779	12.04457
AC003989.4	2.40085	5.82734	6.71681	4.18664	11.19556	12.54806	10.07928	8.1872	5.41681	19.75049	11.82052	6.30152	1.82919	4.91026	15.72725	4.85136	12.21508	9.11021	21.82154	12.40662	10.79401	9.86467	10.46595	10.9383	12.90217	5.72926	9.1276	3.74688	3.91853	7.95419	14.41501	7.59483	15.14398	14.6536	0.83217	3.85987	3.20401	11.54725	19.32106	7.49717	20.15146	8.8506	5.09493	7.60807	4.66347	14.52396	15.55939	15.17103	19.48821
AC004692.5	683.09595	351.01544	352.27808	362.47089	304.24988	272.53452	594.0567	373.8555	442.28775	375.41129	244.67363	255.26385	243.17583	229.95622	765.01495	238.74158	316.95886	255.18829	214.95454	318.50354	412.66769	320.18045	577.83112	313.73883	316.85278	200.65158	281.0325	223.10901	419.55313	355.12836	427.24658	565.29706	341.58554	279.89896	230.57996	249.47672	192.53712	214.96103	385.47058	651.84814	413.8649	261.9794	242.84615	256.42252	206.8215	319.06949	237.47792	387.61331	295.81079
AC004941.5	1881.36438	1727.53406	1391.48767	1560.09778	1248.68091	1464.79248	1754.48291	1361.53442	1561.48499	1575.20032	1331.97534	864.60217	1131.5238	1035.45496	2065.02441	1208.66431	1208.85205	1097.14526	1364.59326	1368.71582	1499.24609	1338.78687	1733.60352	1297.92285	1194.49036	849.81958	1048.34644	1281.92981	1219.84399	1128.48474	1290.27258	2419.89331	1228.93079	1355.09631	1165.66394	1277.84082	898.27417	1101.16418	1160.13538	1486.71509	1316.77881	1242.52417	1258.30811	1095.98291	1190.88928	1118.31775	1242.5459	1382.44397	1393.20166
AC005162.4	46.2051	38.40724	36.13216	39.29012	37.22473	36.17295	46.15859	44.49754	42.76883	74.44861	52.48766	31.23135	51.02282	44.99503	56.56117	40.24071	42.21146	42.65399	71.85285	49.779	34.86596	34.25777	39.00457	37.07321	48.86786	38.29505	49.39901	37.09835	39.76204	50.46217	43.88256	47.43447	38.33855	42.16534	39.30392	45.73247	31.82665	51.04992	44.87907	37.44456	44.10668	56.30627	57.14561	29.39039	32.97529	47.95252	56.02626	42.03268	31.27623
AC005224.2	52.10891	17.91034	39.52349	28.75821	40.70533	28.21836	33.63758	71.8542	27.19755	66.02542	41.0778	49.20134	58.04619	42.03991	34.1312	65.8027	68.43343	114.96484	39.02751	56.23849	14.07835	54.978	49.72506	22.93916	35.74673	75.11933	29.17952	31.74829	20.01449	33.786	44.53819	28.94275	22.25384	55.1256	74.24827	56.79942	82.35458	59.32132	34.41351	63.55637	22.38658	40.91346	29.44613	49.09579	64.35835	28.8091	29.37666	39.88032	36.77859
AC005256.1	84.77505	80.23621	60.091	61.75765	75.34312	60.62792	52.68093	50.23657	30.73795	34.68137	67.58594	68.25038	50.43714	47.82347	75.79636	56.05433	80.39914	49.23716	74.39294	70.35198	46.16326	47.1756	67.54287	81.58618	63.28917	69.45448	67.56472	48.9074	81.64331	55.80116	47.24234	53.26778	59.02589	41.82975	65.19061	88.19191	51.40309	28.95874	65.49247	34.94309	64.44987	52.09055	33.07976	40.07496	78.45371	72.84605	57.54257	54.43789	46.64573
AC005306.3	117.90098	168.89203	147.29555	175.91899	156.78847	180.65184	53.35898	148.0475	230.95386	310.70065	140.60812	188.78812	178.41541	201.27853	164.10184	191.65115	134.5417	135.01524	153.55881	102.74856	149.3425	211.08736	97.27586	141.26724	217.95888	97.17149	238.99229	167.38919	296.54742	294.7738	227.31673	309.86102	174.61044	211.27443	221.33977	289.05844	115.02337	153.15445	122.2723	138.75121	153.42412	339.314	216.584	116.37057	180.76369	183.88983	187.24765	119.69116	286.85135
AC005498.3	19.81872	13.60568	17.07718	11.81801	25.522	14.06455	17.46756	13.96438	16.83893	10.04469	12.50414	17.33901	15.64638	16.32426	24.67238	19.73571	15.39077	18.06005	14.97718	14.95567	5.09231	12.27443	14.12206	20.24844	13.75004	23.03704	17.10861	16.97251	16.18712	19.86525	19.60593	18.64178	13.90087	16.00618	46.30489	14.61842	21.5086	15.3918	15.19745	14.14996	13.44959	22.26498	17.80015	14.15068	19.7884	19.28506	15.1101	14.55377	19.31753
AC005523.2	707.36011	1092.3103	1186.40222	1365.66626	1022.05371	1197.15857	1123.79858	1569.73145	1101.48218	1076.68591	1062.91699	1192.05115	1128.59326	1047.26306	1057.71484	903.36908	1119.01514	1538.03992	1155.37097	1001.86121	1227.88306	969.99585	763.06622	1276.0022	1337.91833	1071.8075	1202.44604	1336.47241	1298.38916	1507.16138	1205.58484	887.01538	1702.47327	1556.8042	1031.76794	1060.35193	1099.34546	1785.052	1841.90796	1227.90515	1382.59961	963.50647	1168.48328	1178.39771	1096.98767	1626.62842	1111.2135	1558.38525	879.37341
AC005523.3	26.12723	11.44767	25.28307	13.78021	24.39842	20.88286	21.09064	20.33719	22.18651	35.2286	12.21646	22.82812	24.90101	21.21066	27.90807	20.12829	30.46123	21.69414	15.34763	19.57441	28.37954	23.50402	11.20281	38.10195	13.86654	21.18342	28.92258	29.58262	35.70493	28.677	33.5396	16.01428	14.55546	27.6586	30.10064	23.96358	35.91129	26.71064	26.33155	27.77657	20.50707	26.60701	22.76178	24.35866	34.83447	30.47202	16.33782	28.438	25.63263
AC005537.2	21.59889	0.41693	2.25423	2.65541	12.50197	8.82354	4.49477	0.22542	5.08361	7.60516	8.4119	-0.65267	3.74777	6.4834	16.70289	16.3381	4.64948	-0.44295	3.66149	1.37489	20.85041	8.76565	3.26431	18.07521	7.59761	6.25749	-2.84118	9.53639	4.76706	13.61158	11.59998	1.75471	11.32095	5.78851	5.97885	5.94201	3.2037	17.33411	8.27058	5.0137	12.0426	9.25536	5.83823	4.94234	1.50669	-0.16641	10.86255	1.81339	4.4124
AC005592.3	7.27541	10.10849	18.18803	10.96186	1.01868	0.2775	12.17474	6.2668	-0.51565	21.0794	3.34225	5.69247	1.51094	-3.33289	11.78851	8.26001	0.11134	12.12078	16.18161	25.64255	8.15227	8.56632	7.32586	22.62885	5.9049	3.39968	9.21151	10.70675	8.03949	13.01004	11.56721	4.49524	21.51884	1.96207	14.47551	0.19945	19.33447	25.95061	0.82353	2.55501	0.26033	5.27732	17.5622	1.35401	11.59025	8.95298	12.11188	2.45279	10.69818
AC005606.14	31.51504	67.15652	57.30928	56.21058	82.85252	51.00685	40.75066	88.6858	89.02546	124.48203	54.89642	135.08476	78.45988	127.43659	67.59382	94.72636	98.8604	57.97046	40.42968	79.34078	58.07645	69.25435	64.03204	70.45172	136.54816	90.97865	170.58157	56.59795	111.29729	48.97058	114.0257	42.56311	119.16371	103.93028	121.17472	132.94734	121.61759	139.04462	58.6927	60.22297	82.35847	89.72215	84.34483	133.79324	61.65819	84.94511	74.88798	76.2571	86.92941
AC005785.2	16.15141	25.04462	23.73888	40.55595	18.38557	21.86547	22.94403	15.83935	38.85418	23.59683	27.9957	40.71552	25.05857	27.54606	22.78716	27.05479	25.39243	23.86129	24.13162	16.6168	17.3332	41.95428	10.47475	36.05376	43.21022	27.576	31.86934	26.41387	61.57245	31.49376	20.23175	24.58871	20.9344	36.25193	30.91533	84.47758	22.68392	24.77948	22.54661	12.53991	14.06091	35.08469	35.98124	22.76953	25.71638	19.74816	33.94914	15.34846	28.84991
AC005838.2	2.5646	5.93978	4.79073	1.03501	-0.13995	4.82596	8.4221	5.8065	1.26467	3.08979	5.83704	3.72783	2.15455	2.57124	3.00868	0.76271	-0.40535	5.82215	2.74223	6.66028	15.06215	6.1989	1.79425	3.905	20.75396	4.60544	2.23619	1.35106	10.08678	2.37257	3.77678	2.16784	6.67578	2.72664	1.32456	34.58255	9.03906	9.76614	3.17408	3.87576	7.63412	5.42361	0.60881	2.4278	8.47108	-1.74195	4.28187	-0.06255	0.02485
AC006026.13	11.13707	23.08216	30.28304	11.67718	11.97721	13.53403	38.22051	16.9118	64.00478	20.66348	41.92327	13.55688	18.24814	32.09287	14.49173	37.0451	38.86562	48.4895	8.3785	27.64283	33.64488	24.18954	14.61591	44.60158	19.10245	16.41432	29.2016	72.77557	19.85109	17.18848	26.44922	7.29047	55.04665	38.58801	79.59391	14.42739	7.81695	52.90704	18.68823	30.8592	30.81511	36.07215	26.01357	17.60179	26.98775	18.92914	35.1602	34.34894	46.28745
AC006129.2	57.85629	44.26764	80.14362	40.7756	73.37871	55.79632	91.04974	66.41058	49.29629	52.80972	34.55852	61.63984	53.50228	25.40352	34.57717	56.70709	37.5025	14.22879	37.94537	74.85632	99.5118	71.92687	42.34447	39.81537	43.50404	80.68887	48.9608	23.82091	22.29939	64.92236	73.33947	48.32467	6.24226	14.83701	70.02423	40.72158	210.72375	37.80725	39.98378	60.68012	63.36206	23.65337	95.76823	51.42465	19.14201	48.22722	62.60899	25.75661	42.66814
AC006538.1	17.67811	5.17236	12.58159	7.8084	5.47577	10.11442	5.84328	11.63136	13.23897	3.99284	15.3652	7.52473	14.82955	7.86797	2.65918	13.84431	7.54891	5.26853	12.2495	11.33084	7.7581	10.15882	7.27091	5.28008	4.21699	3.10142	13.8846	11.49445	16.13745	10.65678	5.19868	7.38762	18.81096	6.73972	16.56774	14.17066	1.74653	7.55045	11.78738	17.21	8.67397	15.37328	14.97698	10.81851	5.45574	6.58572	14.88516	5.78325	9.06476
AC007292.3	117.98618	117.3539	119.34334	103.76118	74.86386	194.59322	83.92664	103.43098	83.793	140.25145	100.80322	81.69011	99.88325	107.20816	181.37256	86.27795	115.0854	75.32345	170.96959	109.05724	68.20731	88.36449	94.08382	152.32771	139.94197	98.40511	167.78017	117.75584	159.58047	132.19551	174.50249	148.88013	98.58517	115.9549	104.1649	67.25024	73.314	149.45854	137.58971	95.73593	141.58768	133.79625	99.20614	81.19198	76.6959	170.18539	143.78627	161.3705	136.66376
AC007349.5	1.00542	2.42615	2.74763	6.07375	6.63582	4.12439	3.8721	3.1314	6.59236	8.91232	4.95002	9.09292	1.65051	0.43418	2.91003	8.00795	5.77903	2.53105	4.71052	12.37778	10.24353	3.63133	9.94546	1.87043	6.51971	11.57262	6.41012	8.47811	1.25131	1.78102	5.16287	6.62427	17.84062	2.84143	8.02219	19.37806	4.42913	9.55225	0.68969	3.60806	6.18749	3.27644	14.00694	5.9615	20.02117	7.95497	12.36815	15.38066	8.82973
AC007362.3	30.72866333	13.35974667	17.80706333	12.47959333	22.92166	9.59821	22.81723	23.63912333	18.34833	29.39585333	12.42633667	15.54939	10.74936333	22.06404667	15.56344667	22.54486	6.08432	16.86599	23.51687667	14.46171667	19.08225667	15.67939333	23.17142667	24.23655	12.9045	29.32248667	14.61576	25.09002333	27.80403333	18.27823333	17.80491667	18.26115667	16.07569333	18.87055	14.53942333	18.20456667	15.58675	24.84748333	30.46081333	30.46766667	24.88637	14.48091	14.17655667	19.51368333	20.83156	18.04940333	25.36145	15.22021667	13.07523
AC007365.3	128.3214	76.04874	62.52219	56.86646	79.40898	95.72653	87.04289	68.58208	88.45601	64.74749	66.30974	72.10816	60.82481	56.22884	62.49693	55.54124	87.62173	60.64911	91.117	81.14545	72.10597	44.91438	46.96289	95.3932	88.08438	58.06614	64.18578	84.481	80.11647	86.69727	88.95087	69.85378	66.38758	62.88027	81.12199	77.95193	59.70591	65.7702	54.93742	61.77859	66.84801	75.73622	77.10617	70.03461	93.46925	58.98256	85.72403	91.01357	75.0774
AC007389.3	65.10767	110.91307	54.77088	44.57409	41.81065	80.92744	97.68521	95.01697	65.93163	83.80584	37.81876	67.03928	62.48429	47.19025	84.67583	41.21996	62.77195	60.57318	61.62368	95.84532	74.18707	57.40615	73.9121	102.11614	88.84572	77.6975	65.83712	72.94572	57.52649	95.38566	128.83157	73.54523	135.9026	89.22899	74.17328	79.66172	37.75304	49.71961	133.28262	84.83441	93.96646	89.66425	107.16159	46.23735	109.17882	126.16488	90.87991	107.55052	103.42341
AC007401.2	290.11685	458.43234	490.13287	331.57083	344.24713	348.17953	170.47455	293.59409	273.66266	305.9502	395.81781	414.77258	432.66949	262.95911	203.57433	242.11377	418.52002	200.08095	284.52225	262.44705	241.39503	425.16806	241.37294	237.68698	293.61279	307.99112	245.18681	427.48849	299.62085	188.2984	413.84109	378.28271	247.07083	282.48398	406.51001	408.96997	168.61794	270.91223	212.8844	204.29477	379.72861	303.31216	217.75626	284.33844	334.99921	370.57437	459.6467	245.71057	327.28543
AC007680.2	30.33318	49.49146	25.49771	39.81887	24.42304	35.05702	15.88649	32.17014	29.58416	20.38846	39.82256	26.61723	29.34695	22.16166	21.44558	20.14365	44.04355	34.38085	46.45478	26.68543	18.61195	20.74066	17.03462	31.68293	25.72626	35.68707	25.59398	30.70169	31.91058	36.00038	29.1464	23.70607	37.86506	26.10576	37.3279	33.82323	29.92892	27.44513	29.30406	22.96753	18.46102	32.42524	43.31444	33.84378	46.42869	37.64447	24.41462	50.42177	38.96465
AC007787.2	23.32853	24.40563	18.67559	14.52345	17.72701	11.57562	25.95802	16.1599	16.76336	22.64524	24.86613	12.13953	16.01797	17.51205	21.56568	23.66922	16.90955	19.96141	28.62933	18.98786	25.24167	9.09889	20.54863	10.13736	21.98502	22.99685	12.41041	15.60514	20.1074	10.27759	13.12178	17.00085	10.83226	24.68353	21.80308	14.14001	11.86506	17.00355	23.67653	21.40447	16.88229	18.55469	18.75052	12.80463	20.62342	19.29309	9.8008	17.84502	10.84355
AC008088.4	17.39387	27.65394	53.95642	29.65207	54.0353	27.41412	38.16032	18.52662	35.54484	35.35167	29.6272	32.78741	65.6535	26.22121	21.41956	29.6215	28.46322	27.603	16.26406	19.23316	38.92558	31.36427	21.47663	25.39869	14.9074	29.19338	39.24076	29.02064	41.32689	20.82224	43.6897	47.8376	40.52205	33.11133	40.75756	54.81442	33.5063	53.56218	24.61092	31.40682	40.39098	28.08287	28.73467	49.53938	27.30338	19.84617	37.35247	28.36093	46.21999
AC008746.12	73.23731	105.49813	169.24638	57.30426	159.04248	164.29204	145.85287	71.57019	56.46928	113.81826	167.41559	161.67056	142.02962	150.2169	65.50796	163.91768	121.49315	85.848	83.51292	79.4268	168.22142	69.17838	56.94133	126.5201	196.13062	119.25323	208.70973	74.64135	72.102	148.34468	98.36198	104.20818	37.89022	177.65784	170.54631	94.05817	34.77523	90.06193	182.32079	66.98278	56.47277	193.00557	176.42973	155.51225	50.69613	110.95611	181.03604	94.40563	103.73768
AC008753.4	65.74377	123.5831	58.07117	75.68264	94.23502	102.82706	50.97338	63.60831	62.17723	85.01779	70.06479	64.59009	52.8734	88.31209	67.0396	49.67836	80.24512	57.56161	95.55734	66.78156	71.11127	49.60216	75.7336	81.41843	55.92184	51.37142	62.38717	107.50562	38.76007	68.70101	65.7981	95.82929	72.34671	63.84999	75.53246	54.72104	42.43211	85.15319	51.4434	56.10496	64.11886	75.66438	60.88129	62.66642	132.9153	66.65536	125.26488	104.75635	75.68446
AC009120.6	758.59717	962.21814	938.62659	931.38031	1033.3927	799.03174	836.42804	882.21179	923.2345	982.17273	953.98431	944.61682	1002.15741	1148.86365	1028.05737	1080.58813	981.37891	1043.94409	959.88507	886.01501	980.98999	1092.37488	932.50995	946.07861	1036.22156	1060.96631	911.90326	878.2027	886.35229	904.20508	802.58124	948.0097	811.61578	1087.78235	1043.54944	992.36176	752.38934	1077.69434	1062.45837	961.23761	973.30719	1024.95764	950.96405	943.62128	815.74731	899.005	965.40192	885.1084	1072.71753
AC009133.15	21.09816	31.38482	20.50747	22.16144	21.4838	23.86728	42.4635	24.97724	10.16212	18.89316	21.55325	15.45975	14.88618	17.92142	40.80882	26.30649	19.10089	26.68911	28.71742	21.01878	25.48676	20.69601	29.9724	28.45399	10.41391	19.86139	26.10105	20.32403	28.73896	23.01951	25.33434	21.23358	27.5573	23.00905	29.14537	16.21659	17.41375	22.39788	20.71525	35.18135	35.83031	14.83375	29.37361	25.27454	21.41718	20.11798	19.59799	29.80473	30.90553
AC009502.4	28.98814	28.58873	16.00026	19.98996	20.32619	28.04964	16.16674	20.24258	21.52913	28.98243	24.71021	8.14087	20.85441	14.74329	20.93921	22.38305	17.25866	18.20708	18.35012	11.33923	32.53153	17.30165	23.82874	16.05761	12.95452	12.42526	20.14738	22.13799	23.54199	33.09939	24.34636	30.40907	15.72541	17.53359	21.1117	25.69339	27.46392	21.27832	14.06761	34.55019	24.10137	15.65941	26.51051	12.85506	29.96619	27.59455	20.64515	38.27068	30.89556
AC010145.4	34.27319	32.861	14.71525	31.99736	25.25994	19.17058	20.23489	23.09658	18.1233	19.44643	26.06005	16.32113	21.83135	15.56788	23.5087	21.56903	23.60421	10.60981	25.6957	29.30917	29.37785	21.43877	24.6457	26.91701	24.92589	26.01454	5.6053	19.79355	19.58932	18.17762	15.14191	23.87133	15.5384	12.70333	9.57942	25.53115	34.58747	18.25177	21.57825	14.04207	18.77714	32.87289	9.64268	14.03823	12.41282	18.90696	15.9946	29.46085	22.44575
AC010524.4	7.149885	12.44554	3.13979	5.02398	9.2228	6.719275	4.281585	6.411375	5.03462	5.49308	10.556	2.50591	6.16504	7.76374	3.881395	14.577275	4.32529	7.132135	5.542065	10.02073	7.642495	9.34175	4.23711	8.13227	7.47826	13.084915	6.16275	7.292315	9.418825	4.09277	8.65962	5.642615	6.854215	4.163305	9.326475	8.52388	7.10015	7.37407	4.11453	4.29866	3.541405	7.74022	8.08683	3.36349	9.75135	5.824985	3.7702	6.75754	8.651485
AC012065.7	55.08562	9.45647	7.94597	24.81711	34.06795	20.28087	12.48932	28.10645	34.45307	17.64428	7.82473	46.58227	69.2963	33.38013	9.9408	54.14564	21.12665	28.76931	14.91925	27.85484	25.93639	22.44914	24.95205	28.41823	2.43056	34.70997	4.85251	76.49921	19.60755	1.56189	18.93724	10.10245	15.47759	23.00808	30.1686	18.11003	78.52522	28.39188	20.90377	8.4712	18.16964	5.37627	25.78042	17.59445	-0.16853	40.06273	10.98047	15.71494	31.026
AC012360.6	14.83223	31.65199	26.49731	28.12624	16.87596	19.06479	19.00379	26.64353	26.27239	38.24691	15.75946	19.00509	5.04585	12.06113	23.66737	22.39872	19.06432	12.74134	9.67425	22.13592	12.6105	25.81276	22.82664	21.75707	15.44312	15.44058	17.636	20.14716	4.31295	9.5833	21.146	38.12729	21.35977	36.40253	21.20639	32.54813	26.01695	26.4175	9.42497	32.64433	23.5654	26.33969	23.27271	19.29038	21.74345	20.42009	25.84202	30.84093	26.3387
AC012499.1	40.24082	14.56663	11.30344	14.42414	18.72767	15.33343	18.2873	9.7675	19.04931	14.70905	12.69872	14.54419	17.1109	15.37186	18.49126	19.72614	9.30759	16.72338	13.90684	13.13332	9.71619	13.11442	19.35876	14.96169	20.52817	12.09773	11.3934	16.67533	14.45375	19.13429	15.66425	17.23036	21.48642	23.31501	10.57079	8.79315	10.64787	16.72118	22.77489	30.03362	22.18232	18.7004	19.72765	9.73911	9.53161	20.64316	26.83827	12.21845	7.43221
AC012531.25	15.03336	9.25128	16.99403	11.07946	8.89004	8.60376	6.94493	2.70369	12.05316	4.00635	5.68468	2.78873	5.31312	1.62517	12.69587	11.939	10.18784	4.6912	7.54009	6.06742	1.07703	6.17867	4.19064	20.4033	3.75992	1.49174	4.18378	10.20786	10.39989	5.41579	19.68948	6.89013	8.58802	15.32612	7.75587	11.46181	2.09337	0.59167	1.89575	7.68123	12.93151	3.04317	7.22666	6.01165	2.39026	2.32192	13.45973	2.24973	12.26982
AC013463.2	26.63243	8.77709	13.58856	14.99427	13.13452	8.82286	18.51641	12.10686	25.99044	18.38389	17.10271	20.09559	28.69042	16.08893	14.35586	25.28007	25.20251	19.59869	10.1801	16.23388	16.64957	10.64314	15.89578	16.9947	13.01474	13.61861	19.56588	16.91168	12.53393	22.39486	21.25932	20.18683	11.31382	7.55372	20.18748	13.36134	19.18006	18.50566	16.8937	12.54309	7.90902	14.05762	11.77655	9.44682	15.05044	15.2632	13.07152	7.85978	8.64763
AC013733.4	9.777635	6.38145	4.436335	6.6327	8.5913	6.17469	5.857205	8.17218	11.735135	5.061395	9.864595	4.424245	7.89073	7.93173	2.96	11.829	11.435935	3.23614	14.81208	7.186245	5.32051	1.538165	7.49809	10.91558	6.06948	8.678975	8.36753	12.51995	9.863075	7.437795	6.70789	6.344025	2.83311	9.82495	6.80725	9.719145	13.306495	8.002	11.849965	8.879225	5.55047	4.27027	5.42132	5.4104	14.538425	7.454565	7.983325	6.6331	2.022875
AC016831.7	34.83839	47.62778	59.00443	45.26517	49.05696	57.44954	37.82495	40.66764	34.16267	52.75957	53.27174	49.55132	68.35806	50.3873	44.2665	38.50825	54.6958	28.09099	49.02114	41.76728	48.04379	54.26397	13.04358	43.7595	64.54819	46.0669	35.34362	59.31342	63.19188	51.30542	85.27475	51.71303	55.70462	50.41319	51.5832	99.82253	54.26974	102.93563	29.8943	29.72466	44.29948	32.88203	80.62828	57.81846	50.3178	49.82796	48.68825	28.02377	52.82582
AC016999.2	26.93981	26.12815	24.7401	14.35181	18.66855	17.48323	17.5346	19.98531	22.1415	23.13564	16.08853	26.79944	18.83256	15.47787	21.71407	26.54348	14.1155	16.40681	16.27744	25.37844	29.60143	23.36314	19.86421	31.54652	17.60254	15.25424	16.89696	23.97645	15.70564	27.38032	28.60492	17.84497	24.31717	21.61319	22.34195	34.02391	16.70686	39.60323	13.69161	23.13996	22.32953	18.97705	25.30391	28.90341	36.4893	27.56111	22.72579	19.84844	10.50541
AC017002.2	167.91948	472.52151	495.0148	997.28668	430.16464	605.29486	516.06018	515.54797	372.23251	556.72229	571.64868	304.6012	681.95129	573.31696	608.8009	363.92191	618.04755	392.92419	665.1427	449.37283	480.08057	444.45514	285.26071	432.2467	457.09998	466.53278	261.75439	569.76477	394.07864	478.97998	502.60928	390.24725	572.66766	481.75949	472.55389	746.99829	460.59982	487.23077	288.76208	244.97453	386.77142	544.84619	567.78918	328.29529	586.43451	490.4657	546.03558	439.60181	528.67603
AC017104.6	78.5354	83.22885	77.59795	62.29314	63.66693	58.19915	92.09341	77.28169	67.87747	41.88223	56.5673	77.96708	46.66423	70.37587	106.44688	49.58405	79.03487	74.40905	57.56454	44.33497	75.78307	72.90211	75.28573	80.41427	89.27816	60.55581	90.40004	76.96223	126.26114	85.74954	111.16608	81.17474	70.65852	81.80751	75.38816	69.36271	106.48893	109.3418	99.40044	74.22276	82.95774	79.51463	55.6192	88.07653	49.73034	83.81539	98.51614	83.28439	75.37298
AC018755.16	22.40828	84.48535	81.46062	118.97856	103.80017	97.47492	63.7522	75.5517	100.52613	124.83955	106.68137	105.83134	60.92179	110.34301	77.35827	119.42577	108.77155	70.88227	80.44209	120.16961	64.23732	56.20747	129.49173	92.10946	102.30145	86.57643	171.23778	91.08447	101.93813	67.62455	95.61409	77.26112	104.63237	95.52904	89.79836	83.19781	62.72165	110.33228	125.89533	92.29223	135.77008	118.10355	56.49263	104.41279	54.08726	136.02531	103.67742	118.38734	70.8073
AC018755.17	26.51315	34.22499	21.95284	54.91788	35.05939	18.69565	50.85959	27.76237	29.87359	37.36849	31.12865	40.59574	19.81601	30.59505	46.36672	19.07903	34.10299	33.36563	32.89738	30.34729	28.02058	35.18362	38.56654	37.81939	17.89655	24.60495	19.26378	32.79937	31.54676	27.91593	31.98353	42.03172	27.23507	24.21462	47.43534	18.33392	11.06429	36.94483	53.75536	36.74545	20.93633	19.51557	23.62239	66.93731	44.70705	21.77866	33.73681	29.71137	52.48597
AC018766.6	22.00849	17.70872	14.20283	12.96924	11.58304	17.84718	7.47111	17.48524	19.30025	10.53166	19.38321	12.50465	21.96366	13.8018	19.0509	8.8303	5.82761	17.10306	10.71123	12.1059	17.06946	4.23534	14.0898	23.83117	8.36939	13.9383	6.58284	13.16886	15.5125	10.49224	11.71772	17.88503	11.30427	11.99099	19.14035	15.52793	13.71897	23.90726	13.12304	15.84949	25.82861	12.08886	12.66785	11.35128	29.24215	22.46814	7.59326	11.64791	12.79086
AC018816.3	26.32085	62.61254	50.60767	63.01321	82.13631	49.98981	40.15443	37.13103	67.43999	20.10272	118.99344	61.81372	47.42306	56.9556	39.04354	52.44878	58.71461	70.59867	41.50011	37.47224	47.91092	76.18367	7.10576	35.64065	55.19872	91.45746	122.85084	50.50091	136.71742	78.09676	51.20122	48.16248	126.92336	99.30306	92.63416	75.99202	47.63732	46.86494	63.36344	42.91247	81.58402	31.31363	55.61796	47.00005	26.82506	93.98616	39.24062	37.15113	85.93542
AC024560.2	14.75635	18.40901	10.2594	18.23607	7.88343	15.51892	24.56052	24.52418	16.61552	21.10761	7.96341	18.27502	9.37929	14.22295	18.73287	27.64064	9.40656	23.34035	7.96059	21.69414	12.4291	19.13957	20.92435	31.43853	13.23964	14.02426	19.15405	12.16959	34.10011	26.99406	22.12638	22.31943	12.52566	32.07281	22.74212	19.28258	17.23856	17.75244	13.17295	22.88156	22.50063	30.55	14.18905	23.54756	22.54237	10.00381	14.95113	20.98865	19.07179
AC025442.3	52.641575	56.292845	40.965425	42.768805	31.55539	42.640445	39.685955	46.647505	28.712115	50.848325	43.36511	37.67916	40.206975	39.16168	55.324315	38.36085	37.996335	47.371715	45.39602	41.16247	36.119455	48.422745	51.795485	38.78884	59.17355	36.144355	46.024405	47.146955	49.18824	35.421665	55.08428	58.469735	44.75496	55.456365	51.16903	55.748405	40.47163	45.434985	49.12311	41.18188	46.33181	42.937785	41.263315	42.81773	50.710635	44.477485	46.14615	48.29529	42.93648
AC064852.4	31.82843	26.25083	27.23777	32.71239	32.23706	29.92026	29.55139	46.07301	33.3466	28.9354	40.36382	32.32984	66.87939	47.35442	43.89977	47.69132	40.12484	42.31008	43.20551	29.90971	51.63367	45.37083	31.84314	42.62122	30.50596	58.13639	25.39404	38.16834	46.9732	35.41528	45.44172	34.00646	29.99629	52.38892	40.66908	68.37215	45.65434	40.46778	32.07968	42.37966	35.32621	40.57461	46.90787	48.28477	53.31076	29.64476	46.84946	20.08281	26.19521
AC067956.1	13.45758	19.54434	24.49948	27.67465	14.10231	26.76992	22.21923	18.64443	13.83165	5.44729	19.934	13.97384	16.16029	20.39536	26.26816	45.01796	21.74572	19.32899	17.16626	15.65552	12.354	5.64575	23.2821	14.52672	27.6418	28.962	36.84383	6.95169	16.53823	10.61852	25.63775	23.51635	10.62219	17.99957	9.81013	6.86475	11.76807	8.88911	34.95061	13.68255	10.95235	22.47752	29.88054	5.33642	6.09785	21.81851	29.19963	24.08098	19.32085
AC068039.4	660.17621	270.63596	340.35135	305.68732	311.37808	292.69858	337.57001	294.36862	282.61627	296.24329	263.31009	242.28458	240.05916	242.19417	489.15906	245.43867	266.25836	221.75819	279.26419	260.78217	305.57855	322.72656	329.50479	264.27145	285.12869	217.07266	330.90848	294.64212	367.25375	294.24115	360.95978	335.90463	299.47571	241.03368	225.96405	240.67781	227.43076	244.59897	339.77054	390.50247	289.20032	255.42618	262.90601	228.49762	247.42833	388.53583	290.95398	262.78091	278.54858
AC068138.1	43.24892	33.64326	7.778	24.67932	10.1368	19.04493	22.27209	18.12134	25.78827	19.84076	21.85574	23.07866	26.82178	5.89693	25.96806	15.17525	17.31351	25.12454	27.56262	13.06181	28.8246	13.85641	27.34777	23.49476	10.10224	18.25296	30.73266	20.44555	26.27612	16.42462	16.8572	23.74237	29.8537	19.28182	18.19755	17.30607	23.95607	14.27693	21.32219	37.81488	17.60682	22.20698	16.74846	18.61784	26.33702	11.24215	19.30447	22.56351	18.60711
AC068831.3	30.70438	22.06717	19.20933	27.66499	16.99227	18.33266	26.87244	18.17485	24.57584	20.12646	22.52738	28.42855	24.8425	20.95486	25.54749	20.86213	27.79216	23.86845	27.18458	14.81252	28.85939	24.32964	24.55257	19.02418	28.57824	24.74259	22.71867	29.66064	19.12236	27.38166	29.62316	31.727	28.26394	17.48583	28.63934	29.21459	22.44504	22.62357	29.62124	22.64349	25.07894	26.33931	20.97276	24.26975	32.82555	33.92622	32.53189	25.60496	27.82471
AC073283.7	359.63287	191.03529	181.00958	225.80869	180.60394	213.23503	134.01372	232.97939	216.20087	226.25948	208.58116	187.68494	186.05933	213.46654	209.47231	183.85248	205.95645	139.81583	181.80672	152.83994	117.97393	209.99341	148.97278	208.98526	248.96504	167.03723	122.56303	201.19992	229.22041	197.59999	302.86261	184.13255	236.57819	162.30804	176.35031	301.71906	96.85203	193.66896	164.64989	136.36308	249.62364	267.33307	144.90671	139.63283	131.71263	260.94196	218.8949	119.46629	203.11131
AC073321.4	47.94464	310.86288	159.7278	212.23474	204.3147	227.77278	196.63196	205.30182	217.92632	256.06711	196.97643	116.94302	204.15442	179.7466	244.41048	183.75049	236.21138	214.07416	208.45491	218.30132	203.23378	135.40144	160.7399	263.27222	274.22791	142.40512	215.91853	185.84331	172.62482	228.85919	268.69092	250.33992	193.97313	215.76645	174.57318	211.24422	146.41313	162.23712	182.91956	219.60263	252.37209	211.87112	204.60149	181.74057	265.98169	194.9335	221.255	306.96976	224.67453
AC074212.6	32.406555	28.689085	34.669305	21.89114	26.732325	21.45718	24.122395	19.943935	26.344255	28.68084	23.52892	15.55582	23.24415	9.447965	23.40965	30.401605	25.807155	17.43032	29.36219	23.843775	26.876435	19.163905	11.4065	28.924085	23.73276	20.241035	31.284235	21.40504	25.372165	20.35727	22.756485	25.167495	25.58005	24.398055	17.95329	25.357195	24.241	20.411365	24.00669	21.69344	23.62583	27.698255	26.68475	18.50643	22.97718	16.16107	29.05246	19.334715	25.52123
AC079305.10	44.50792	23.55051	28.20059	9.62927	14.76543	19.6622	26.91298	13.73983	32.95573	16.42971	22.5121	33.48769	46.0557	13.79533	49.23163	13.34892	15.9581	14.3146	9.10461	16.07137	9.07799	12.5584	23.45128	25.83439	34.7592	22.74397	17.36704	13.57625	42.58919	37.66124	13.75873	16.57725	10.13138	10.61247	6.56192	16.79944	26.89888	16.34635	18.54268	24.77053	38.00979	10.16466	4.10045	26.71175	9.40244	28.45024	9.36718	14.59588	34.54751
AC079741.2	17.7216	21.74562	44.88884	40.95156	36.08889	31.47016	24.39653	36.42707	21.23798	41.4544	29.65871	27.43534	28.92126	30.9692	27.44079	29.54081	16.77948	26.57837	55.9192	27.19139	31.80049	35.09518	24.31844	27.99779	42.16292	19.51636	20.72027	52.25284	37.16168	21.96685	26.93432	32.96027	24.17447	36.77583	22.52663	24.96212	52.31955	18.64988	28.18393	24.04131	21.35439	36.49268	42.69434	25.43037	38.27345	25.77894	20.34933	38.51916	39.65502
AC079767.4	9.54398	133.28262	159.41353	219.7207	215.25075	139.20677	124.30932	218.54684	105.02757	121.77109	249.56908	347.35654	149.05418	145.85361	97.89151	2127.75562	221.29228	106.88708	161.00507	124.47654	268.70444	159.53357	157.15974	421.5444	225.84021	199.23965	609.73322	555.50006	413.62219	262.35266	345.58823	162.27229	264.63248	275.69482	222.40762	122.21105	47.40737	323.86292	160.99146	303.88196	291.172	289.32849	202.41016	373.73767	90.42278	391.95679	254.19856	390.87668	270.64816
AC079807.4	0.55776	8.23434	2.70352	8.8832	2.78901	9.10779	-1.01261	1.36971	2.78344	9.56313	8.1397	10.34722	22.96496	10.65231	1.06652	5.08778	5.80081	10.92927	9.13235	3.37853	3.57665	1.008	9.24528	2.66401	5.85897	4.1775	17.86205	10.42393	8.33056	9.95177	8.56017	6.73481	8.50118	6.61917	4.33805	4.81379	3.25888	0.27275	4.53043	15.17621	1.47597	5.82545	14.40758	0.63132	4.85613	11.36594	4.0359	0.1449	3.75929
AC083843.1	77.635715	54.438455	47.94619	36.05895	59.227165	36.65916	49.815125	56.819655	35.2338	32.05378	64.511865	63.033455	31.322235	37.750275	26.376505	60.53145	35.32489	66.77154	44.73228	40.91773	42.876035	62.434795	26.9056	35.517405	47.256125	63.58031	52.47987	56.882315	21.48441	33.367885	32.710075	41.203205	32.085585	34.52806	63.45886	61.23003	52.50321	39.996905	31.75692	31.819785	44.742935	43.584045	47.765445	51.05089	34.83929	42.96643	38.741485	29.85652	55.532315
AC083949.1	886.94562	490.6933	385.58694	365.24124	468.04205	342.30734	576.0282	436.54449	452.35587	362.18381	486.98193	380.29855	380.20938	439.66681	624.87238	496.89148	476.19739	338.53403	272.93668	396.25198	468.67758	580.72131	347.16501	529.19354	495.0014	412.02631	559.95514	375.57767	694.32849	535.65894	523.86713	422.96805	467.14636	485.01889	488.27206	674.92407	375.71393	550.25403	442.51517	455.69696	428.76288	480.36954	507.15503	514.86499	491.85971	520.51776	382.6185	423.58325	602.60565
AC084219.3	79.68018	7.44426	3.08045	5.75232	6.64738	7.90667	8.08029	9.39126	4.6399	9.1336	6.84722	6.84019	5.58385	1.04214	16.12185	0.89261	2.09722	12.04336	6.23697	4.65602	4.46352	13.70548	9.40522	5.39349	8.26948	4.32148	1.10217	3.17352	8.69072	3.06572	1.29902	3.24887	7.03331	10.25147	14.63144	6.5192	1.83422	8.97984	8.93283	8.91481	22.28691	1.68887	9.32035	4.67729	3.47457	9.74981	4.44016	20.57763	8.59976
AC087501.1	55.60349	37.08778	51.93662	42.05731	42.33684	41.29772	37.00048	47.82534	56.79677	29.88108	44.21459	45.47678	68.48988	49.33441	55.68799	50.31803	37.52314	42.76015	36.10281	40.62358	49.52832	43.71811	43.83598	32.26984	33.71315	50.62373	51.93742	40.96155	60.37472	52.44511	33.63307	45.52478	42.346	45.57027	38.95889	56.74957	53.3807	42.18401	45.4901	28.30372	28.09468	45.23109	46.442	44.60703	34.85729	44.66137	41.41574	33.02809	47.313
AC090627.1	936.8017	532.20624	741.23004	871.03149	664.91479	598.42395	827.46051	871.3233	801.23944	550.26099	838.6673	674.74579	864.80524	852.63	1204.36658	860.00861	811.94153	591.31073	434.2164	549.16901	809.63336	852.86871	470.23511	713.6496	769.01678	698.82117	597.33899	521.98199	937.32709	836.50745	859.72693	472.60593	1034.06445	843.65552	676.57007	774.98389	473.68481	888.94983	1108.1095	439.08926	935.79736	693.06433	702.48114	1110.87158	311.60068	724.73572	656.05646	621.97064	568.68872
AC091133.1	126.43223	78.75027	94.69254	63.36271	55.99459	95.53796	54.75284	58.14542	70.1188	48.93773	60.95724	76.16345	66.19761	98.31767	111.69802	126.33347	97.09113	56.797	64.62769	60.71199	69.52221	75.68848	42.09922	59.87669	66.07623	73.60616	88.4478	68.00514	97.23461	60.04605	58.97424	63.20476	107.19507	127.46461	129.02048	119.0743	132.64471	104.5164	64.74007	36.94775	76.54958	78.55158	77.55363	97.548	79.09476	54.52179	78.27791	55.85032	84.86232
AC091633.3	2.16086	10.38932	14.99785	14.12474	12.94213	11.79312	16.11531	17.51689	22.21072	20.47878	9.31478	20.56502	4.82187	10.22173	12.91512	6.74994	9.2673	29.18647	7.535	19.27739	20.10473	19.38429	5.25168	11.58615	12.0366	25.72967	15.40598	24.07718	9.04714	4.43477	24.74141	18.44869	2.19448	27.12062	11.02875	21.31776	13.29415	6.80553	6.07616	8.40652	8.63575	1.61408	39.32967	21.2389	10.42378	24.51085	30.22161	3.9158	34.95997
AC092192.1	36.37183	29.051	28.29109	35.45074	26.14389	34.95036	25.07736	46.51558	36.11796	40.72508	31.03805	17.20557	37.56648	22.48121	7.54937	48.76827	14.49208	27.50144	36.57098	32.98731	27.33733	23.53996	21.78695	29.55056	35.83144	29.33889	19.55297	46.25585	9.60553	62.85693	37.00714	37.74592	49.69371	44.2275	49.75961	23.74237	75.83782	30.35352	19.89934	17.73645	23.88436	25.53203	34.13342	28.61273	119.71399	21.31092	26.24586	8.79166	23.89266
AC092620.2	637.85828	1238.02527	984.4809	989.20044	905.79474	988.42596	688.05084	648.29169	929.85352	1065.25586	970.8927	680.59351	858.83368	1002.14911	556.62457	1002.93365	967.25354	961.94104	1172.37024	1013.32629	780.63135	768.03992	608.74255	1028.77026	946.96167	747.0177	937.09558	1055.52649	683.39502	835.2821	934.98877	1260.26172	885.30591	994.90137	1091.50098	785.69415	431.64441	718.86768	778.3952	359.6543	877.57733	1046.05432	913.7818	754.88373	1161.16638	688.73822	1074.78467	965.23175	1163.09534
AC092660.1	3.01453	8.03354	6.39087	0.59935	5.44947	2.74707	2.81516	13.88285	7.97532	6.49132	2.01552	0.28645	1.29902	1.09261	3.89072	4.66779	0.95434	6.33222	11.49359	3.97612	2.86292	13.05325	4.31572	0.59312	5.68611	5.53407	12.39522	9.19468	9.16437	8.52527	9.53472	5.48162	5.45697	5.48235	1.47315	3.29532	1.27979	2.58127	7.58687	2.05465	2.70597	12.51626	20.07787	5.37351	1.7188	1.61683	4.1283	10.72283	21.13488
AC092667.2	39.43169	10.61327	7.76191	9.95959	16.02375	5.66559	19.29241	10.91244	14.77277	4.88874	10.88097	8.65814	12.58728	11.16356	11.23356	27.93702	6.8285	2.03081	13.6764	7.40193	17.44349	18.74661	3.98616	15.15723	11.77547	5.11451	15.06666	12.13213	21.14912	12.68069	17.62285	6.91788	6.84864	18.58144	5.74309	10.22981	17.67683	12.03334	9.93851	6.48436	19.10421	2.97474	7.98269	11.78481	7.09533	16.16533	10.50685	10.1842	16.86584
AC100830.4	210.19095	106.55834	149.74539	71.37677	186.29649	120.7273	86.9586	118.92054	110.43768	107.29329	98.01884	89.65826	133.45537	126.20309	31.08371	113.64889	171.3904	107.82983	121.30519	101.89633	112.23676	115.52848	135.1235	126.52485	159.31613	107.88361	147.22891	90.46609	91.48209	85.04938	122.39593	91.52341	85.31724	123.17195	178.86345	150.78297	109.23656	128.31834	98.73862	107.748	96.27008	146.7018	122.51023	103.7807	113.74393	114.01605	117.28777	103.53803	130.3679
AC104667.3	5.30472	14.45139	8.18857	13.62369	3.06457	8.46965	10.4205	3.23541	15.41201	13.15803	3.23019	11.26141	14.61661	15.3307	2.18294	19.85069	19.01594	22.17461	13.09816	10.59664	6.19072	27.02375	7.50292	18.67699	8.35899	7.73505	10.16181	18.98224	11.31684	24.57602	11.75911	6.11569	9.69966	12.7649	16.53298	15.75726	7.22605	11.49865	16.41403	17.67692	12.09005	15.8157	6.70356	9.19767	20.74783	10.23709	12.12259	-0.55905	11.83545
AC106801.1	24.33725	16.03014	30.31225	13.67027	19.83433	17.69518	4.67793	21.31213	9.66821	8.04612	19.01766	10.11738	26.05713	15.48033	11.533	24.79077	11.47665	14.96821	24.57975	5.57809	13.23155	25.66334	9.15998	10.81919	23.04437	18.5871	14.43976	19.64463	15.15	13.59204	25.30082	7.18102	16.02642	8.18563	11.67021	7.82878	9.7509	11.70103	15.41101	5.19921	9.80237	11.00472	9.70118	9.25244	21.36354	26.08755	22.9969	10.62428	16.45349
AC108056.1	0.62567	8.23844	4.49149	4.21685	4.32868	6.33371	8.66936	8.25539	2.79074	17.45167	6.41623	9.94307	3.61049	16.13028	7.07024	5.20872	10.78762	3.57916	10.03507	8.1928	3.91773	5.42576	1.23772	15.40685	10.88117	3.97375	2.8622	3.15091	1.55101	9.56657	5.94219	0.61249	10.76965	5.56925	2.03005	5.00406	11.2306	5.87105	10.41825	5.08863	3.5906	5.25172	-1.90697	7.61523	-2.47602	12.28108	-0.26214	11.99859	6.49584
AC112198.1	29.29772	32.53	7.00304	17.89149	16.82571	16.75851	3.20029	8.21202	4.99523	18.94519	34.79906	23.97742	21.35209	11.5582	15.73649	20.59252	27.28232	7.88574	43.27895	24.5469	7.16012	23.76042	17.83513	16.64021	13.08217	33.53725	16.94524	21.23929	12.41423	14.56351	7.2395	9.57666	8.80231	7.20544	13.66855	12.23746	36.04424	10.38249	20.38384	23.04054	11.43573	23.19791	9.6399	8.24545	23.85212	13.6602	13.84396	22.17995	17.36975
AC114730.11	33.19259	34.43385	57.41698	26.75524	48.36034	43.38595	30.95373	58.15205	56.61384	36.53517	48.17432	50.58361	42.07948	45.76148	44.0126	51.00451	34.87551	42.82901	23.31705	46.53549	51.3841	67.05	34.27052	42.89044	36.9506	44.739	96.24887	47.67778	78.54251	36.08419	47.25682	45.90908	43.41854	49.2619	49.72277	69.76687	43.60887	38.11938	28.03238	40.5854	70.8075	49.13358	48.25631	68.74483	20.94455	39.83433	39.21747	45.37692	45.39834
AC114752.3	19.37791	31.12693	30.17908	23.96866	29.06599	21.44432	10.43992	26.4361	17.05205	31.21858	15.80275	11.6697	13.85579	14.6861	24.73246	25.0762	26.94741	35.9476	19.2887	27.82762	19.11107	22.45445	20.02395	20.64194	21.57878	13.06946	7.51102	13.03971	38.21459	57.31678	10.87511	21.41753	12.66552	32.6926	12.69126	30.46599	7.33265	3.73165	22.41388	14.86416	26.52506	15.62802	9.18958	14.87637	18.15696	16.18242	45.655	23.40669	16.69064
AC124997.1	3.68933	3.90403	5.41832	7.4564	8.25952	7.50978	5.60454	3.55575	1.01453	10.15946	2.49496	2.35261	7.4779	2.05288	6.21657	4.44367	7.17953	5.11614	1.82048	3.75161	5.06743	2.73422	7.68339	4.73376	6.04581	8.26329	9.25449	2.49928	5.15036	4.07089	12.73569	4.50228	8.80061	4.61662	3.21483	2.37801	1.23077	0.43914	6.05722	6.69091	1.19058	8.02034	4.14247	4.61663	-0.66001	2.55315	1.07131	8.03244	6.60216
AC136289.1	3.3599	3.68046	4.28327	9.59272	10.92759	2.9569	10.82903	3.90392	0.98568	1.93023	10.39065	3.79651	4.14323	9.30446	8.30971	4.51759	1.3263	1.90401	2.86163	7.37607	3.62261	5.91856	7.36106	8.14342	6.82857	6.59313	11.37513	7.70974	8.32594	6.58387	2.67527	3.6027	2.76408	4.63435	3.09762	2.56523	2.21627	4.52519	13.98353	4.82014	7.67788	0.95805	5.75341	-0.26852	-0.40833	9.43032	6.88879	8.93664	11.86298
AC139100.3	28.39003	31.4274	29.29582	29.71891	17.37119	39.95824	46.01309	24.56137	33.90783	22.38921	30.91217	21.50574	33.70388	33.39397	37.66319	31.62853	28.90012	30.20724	37.6932	37.13721	29.54929	40.24062	37.75557	31.26804	28.40948	21.48331	24.95528	44.92505	26.32723	44.61884	38.37436	41.75215	38.81928	24.05372	28.0234	41.73721	34.62039	20.32381	24.43044	34.79043	37.73857	43.6778	38.0479	19.67377	39.7086	31.06272	28.17405	51.74916	22.10268
AC141928.1	68.838705	43.55572	32.34304	39.72137	23.403015	30.81235	36.845415	29.91313	35.75405	38.92094	39.744145	33.863175	29.78706	25.835035	69.48523	51.2169	31.553475	28.463565	24.86909	36.62477	33.60786	29.224585	44.036415	17.04015	34.343205	33.47087	34.52736	31.83885	30.65162	37.0286	40.78078	40.299265	28.27391	33.12584	21.706415	25.334905	11.4886	31.65476	53.29548	39.824605	36.600045	30.256145	30.0452	25.66428	28.982195	30.67034	26.511775	28.297385	36.9017
AC144652.1	2.9246	8.89728	28.33389	30.90831	30.131	18.22024	16.37366	28.65559	29.13775	6.00668	22.24924	34.81945	42.37525	36.46384	19.20045	26.59599	46.1856	63.16771	27.60076	41.96844	16.85803	48.81199	18.63759	30.20915	28.71629	23.3161	41.64725	20.83372	23.72649	34.70507	75.88305	22.26944	47.4569	23.71439	37.43467	27.09505	17.03052	23.81459	23.97397	22.73267	37.3219	22.44442	20.84518	32.10931	25.14577	25.67933	36.03251	26.38447	23.46111
AC145343.2	15.06526	15.93238	7.22386	15.01446	22.47867	7.18861	13.02954	6.30455	22.07742	6.75929	17.48913	15.68759	14.07131	16.34945	8.90035	17.23439	14.97518	12.8577	17.31806	11.72616	18.74265	17.22985	21.10629	14.84895	9.01002	6.2468	15.14247	15.34078	13.88027	10.25027	26.43861	10.4796	7.36892	8.05774	10.96147	6.93104	3.29125	4.37404	10.15702	11.21551	11.96994	12.27245	10.36599	12.95776	17.31449	23.76174	10.59414	8.97149	7.94367
ACAA1	394.152725	672.01602	591.37198	642.956205	646.27104	631.916185	379.13429	504.19023	732.973845	796.293545	616.139205	602.96193	650.7276	810.675845	423.405	535.698865	746.88666	603.42964	676.444335	586.207795	540.637435	526.75273	533.56583	715.801545	811.131345	525.01047	755.79431	683.65642	572.97418	639.432515	593.935425	701.846235	707.897125	769.276065	838.376495	685.728745	498.092375	636.019165	630.812655	399.779525	684.618515	827.911015	699.66495	457.73166	638.259355	565.38574	631.60991	731.284085	680.323225
ACAA2	236.0072133	298.0286033	419.8101467	322.87631	339.4448467	379.26643	404.5142667	294.9669133	348.7686233	341.34189	351.7515367	376.8790967	385.60608	389.7397367	404.0763433	411.9214867	358.9052233	510.87679	377.2636867	361.4059	267.74417	279.0487767	520.1192767	349.00516	416.9353	592.76311	490.77701	414.6277567	266.19903	311.9768667	349.5497733	230.39875	385.2466	541.21765	403.2026067	463.5942533	499.77216	498.9939833	492.0936033	418.25542	434.4582733	396.93309	313.0827533	432.9305267	421.77732	355.2992	323.8076467	360.1681967	315.65369
ACACA	101.26357	139.020935	207.70004	177.88656	126.15242	132.41193	160.721645	158.28211	152.762515	189.009225	154.908325	187.14489	196.52905	193.980425	188.59378	180.64261	146.900495	147.629035	146.338545	128.674325	172.9262	196.144955	193.528975	148.12407	188.9181	154.26536	200.937455	140.794705	116.42503	103.44398	139.902955	165.278945	137.529135	144.17771	172.665155	188.522605	208.55514	192.726455	171.06422	149.744005	160.85149	181.26961	139.40383	178.75143	120.27574	127.658685	158.092995	146.772975	165.18604
ACACB	181.2052833	228.2592483	226.8505117	212.1546917	187.458495	182.520055	217.5123267	315.592325	239.98901	213.95485	254.9238583	282.93883	215.90443	260.804955	250.6091233	264.0885517	214.4210883	199.0554217	169.8356367	241.047035	224.9187933	240.2936283	258.3155617	233.6557317	262.5551333	239.9514217	247.5302567	171.2148283	402.6961467	235.2931167	197.44692	285.86444	246.00602	227.4416283	248.0089833	322.744455	128.21602	253.8356433	311.49456	191.986145	258.7744583	246.9700233	232.837505	156.9794917	118.4471983	257.3535217	221.3903667	202.48499	267.5581167
ACAD10	58.508165	63.440405	75.6593575	72.3797425	80.33309	72.47759	67.090825	65.3768	84.3893925	96.379065	84.1285875	99.6075325	79.6182125	96.4949525	55.2470675	88.81422	84.1767925	69.328945	74.4474175	56.6506875	73.4013525	77.104555	54.513515	66.4035125	70.8702075	71.544505	108.05333	76.20406	71.26677	51.9484575	79.2362575	66.4482675	79.06396	95.1851675	101.322965	107.7387375	66.6470625	78.5707175	70.3410225	62.2409525	58.4379475	100.728235	64.319	74.164645	57.8004625	65.94821	74.9958225	76.9047325	92.417525
ACAD8	669.8952	367.42352	348.03671	346.50394	333.5961	351.60748	199.16365	418.54376	273.8942	240.32848	301.85016	315.29883	324.49634	249.76729	388.71677	271.505	259.65558	279.07062	329.16724	321.49591	331.21793	362.33368	298.04904	215.49045	228.30196	346.83081	250.58409	220.395	222.05139	259.04544	214.44389	412.53677	204.91066	294.23077	266.12274	304.74234	279.19919	262.04922	277.08536	279.44513	257.71396	306.36368	271.99057	284.55048	343.87717	389.59982	241.45764	262.57913	299.92007
ACAD9	249.04263	334.50485	339.84732	280.92291	359.16324	290.5336	197.11028	333.93488	355.38492	402.50122	343.56024	400.99304	350.79913	456.94086	369.42505	402.38098	373.73749	337.62939	307.39767	347.97159	272.21118	493.54025	309.08453	285.51486	420.16708	330.85034	542.62921	435.09457	440.48328	338.76099	355.44308	397.50659	414.53891	425.60315	412.90033	458.72702	256.06863	430.59769	443.91855	236.56082	475.98602	505.03479	311.39777	319.75485	261.01855	414.10266	355.02524	298.94794	372.30597
ACADL	10.193195	6.93958	6.883625	13.27021	5.785085	14.439465	10.62691	9.53077	5.959105	13.61352	10.318305	11.949605	8.704235	7.061565	8.70385	10.602205	11.346085	4.75368	8.83244	7.564735	7.485505	8.083325	8.17663	7.836995	8.555115	8.59071	6.02832	9.858565	9.66123	9.27825	5.412995	11.135425	7.985825	6.919415	6.56822	8.58986	6.40719	8.39301	9.83216	4.234375	10.904955	8.235035	9.2539	7.54604	8.05688	4.819615	8.204205	9.04412	13.321925
ACADM	431.6662	201.87822	264.25363	157.62852	207.37257	213.1617	280.65765	219.95491	202.42781	146.30939	215.6628	261.86972	161.19017	151.78123	78.51051	310.65866	118.35864	259.15921	249.57925	239.87779	163.60188	254.10745	364.10028	163.74271	85.866	393.15527	164.53593	150.25819	105.34456	138.46834	83.17561	177.92412	183.57631	213.21257	194.6254	125.91733	480.30441	129.19411	145.80634	267.27194	147.42841	151.43097	196.8812	239.13441	215.28564	126.89764	149.12146	159.5741	152.00107
ACADS	31.44054	72.4426	73.68441	90.60345	85.09382	88.10143	77.12471	87.23386	64.32967	104.92848	68.69264	77.25443	73.38443	125.93549	101.074	84.53005	134.64352	108.31897	79.65893	63.3671	68.71997	66.16103	115.41442	58.34583	119.3059	92.51424	152.46298	82.20755	91.58594	59.14932	84.56476	87.93898	101.35244	104.44582	103.37125	108.66415	56.06546	99.13255	109.9698	108.90609	121.619	91.03484	73.1872	81.70759	85.70263	82.83132	91.10732	83.19444	88.00336
ACADSB	24.078005	95.604565	78.229745	87.982215	99.71556	70.11247	130.21921	94.532265	117.50919	59.16076	96.436085	148.62931	81.87843	85.048205	38.67506	102.50366	106.960425	129.96261	143.27083	85.64039	92.44799	154.825175	127.44545	120.346845	64.20901	181.71203	78.032735	99.112815	72.652695	44.057015	40.636985	51.65285	59.144135	113.182235	71.65144	52.84421	317.634665	81.02357	74.086145	174.761815	89.445705	89.15104	108.189875	111.56335	74.87724	43.11879	105.174135	92.41505	62.36375
ACADVL	554.44269	591.9834	565.41254	557.43555	470.24216	588.04114	409.20224	540.46985	651.83246	882.5058	502.32043	637.51624	577.33435	852.74573	717.84222	634.61737	611.61169	602.25848	671.03705	492.70474	411.84756	735.45929	572.85571	590.36664	725.41406	524.22687	806.27844	630.44965	647.58521	677.69446	591.88019	766.60522	604.88745	740.87054	624.89807	983.23547	500.74753	623.48535	694.3714	406.62473	680.07452	913.56696	701.25745	519.66315	679.00024	602.66089	697.18677	622.36163	736.90356
ACAN	48.97087	64.1374325	51.907115	60.043005	46.92773	45.2791	51.2265075	54.87801	46.9129975	64.434485	61.9520325	54.211535	63.814165	78.7769125	71.60706	42.7074125	65.89552	42.37565	72.2966075	59.9494125	59.5672025	42.633945	69.1553675	60.1312425	79.1607575	56.7750825	54.0690775	63.43881	67.59502	73.8397075	62.8572	66.4625125	52.7480175	52.5925475	64.368005	64.1809925	57.635095	45.2103125	61.5579525	70.3933175	67.08402	63.4810775	48.0930925	40.9950525	62.95733	57.1814525	53.6179	69.0584375	48.63667
ACAP1	404.49072	554.8156667	523.2674567	629.1140667	390.14013	469.18069	368.32402	436.63819	660.1442333	523.62663	541.90375	561.8903467	522.5718467	657.8354067	546.4079533	555.13809	562.20804	340.9067667	475.9886067	437.3744067	521.51746	568.4136867	382.7652733	519.0084833	536.2605767	409.41492	718.1811233	473.8925833	644.1214167	677.1240133	620.4854633	641.4643733	571.3804333	625.9285367	663.15691	660.33647	413.46124	627.5811067	669.94344	365.1475267	550.2003267	605.8864667	512.8684267	570.87898	401.2784567	564.93941	589.5993533	564.7903667	567.5125833
ACAP2	677.0156133	823.4717833	636.59203	691.71293	717.8675733	777.7321967	805.55359	545.3416533	760.9830233	790.4083867	717.2592167	594.7471033	583.8483267	549.02656	376.73993	604.4241533	598.7559	767.3675333	992.6588967	909.0665967	729.6577733	623.4945367	1056.22415	759.35317	555.69107	748.74351	498.65474	740.91793	478.2832233	629.63048	496.2993467	840.5621633	608.83858	600.0327967	574.8168033	470.6063933	848.28188	455.5562033	500.0238367	779.0328067	602.04358	677.3088367	785.1913667	711.8393033	930.2365533	468.61546	652.2900167	740.24298	671.0158867
ACAP3	60.257715	98.854635	67.91775	82.99614	79.72185	101.27327	84.43456	92.31472	123.73777	153.155315	95.114	139.91641	83.04438	123.012525	102.94727	86.03068	123.861065	105.34334	80.32174	73.31288	78.97964	98.980075	88.5438	79.25927	106.539585	67.18653	220.663155	68.010415	98.085705	136.50154	132.58528	117.84389	98.793255	98.712875	131.76984	160.97313	89.78377	86.685795	113.86383	80.09011	78.63382	132.46267	100.23571	62.256075	70.40493	109.46946	90.71528	87.660785	111.30036
ACAT1	74.62852333	103.4642867	141.7435367	129.0530067	147.9898433	114.2211667	149.20152	122.90079	124.8529233	113.9561333	155.7267733	137.6764333	159.8730233	154.6039433	139.8088733	160.4477467	109.38823	137.2296233	106.8505433	145.7739567	178.4044767	155.7582067	126.36254	93.33067	98.99582667	195.9982567	85.63539333	144.9684567	103.9646867	149.9483467	68.79432	97.27397333	160.3795133	147.8298667	102.57523	163.5831767	147.59498	131.4780467	119.8459467	118.9279033	93.70493667	118.35619	145.5360833	158.1961767	122.43549	130.8720633	141.5953	140.6564733	148.3799233
ACAT2	48.61898	297.21753	231.37895	268.94473	244.7428	237.84799	268.84766	239.76666	197.70288	228.46745	212.39938	286.94455	241.27982	293.31824	220.48128	312.30902	283.68893	236.98169	228.88011	243.79929	275.99448	287.67139	256.01355	245.567	271.75272	246.95338	281.7688	238.19933	188.37985	240.50641	269.73111	221.63376	337.41318	360.15335	314.91528	312.35623	341.17743	265.51694	294.78351	267.49777	277.46286	255.56009	229.94276	368.01218	257.47919	257.66254	268.55524	378.77264	312.54556
ACBD3	296.23808	242.57357	309.533935	269.78734	357.570455	293.870015	422.179995	321.704845	341.343325	282.19421	287.622405	342.82746	296.059845	227.004185	221.51875	318.142375	253.92865	368.348385	363.94961	376.03194	326.87029	287.10653	487.551305	276.684635	211.592085	334.66539	295.84368	291.105135	198.403885	368.104025	242.891875	248.866555	263.508125	246.194845	277.229235	207.41784	524.32526	255.15735	269.8872	415.54404	253.390515	263.707985	231.938745	357.835415	358.187585	250.68904	253.421795	266.51026	213.291065
ACBD4	43.62919	25.81111	49.71452	66.54285	71.15227	30.22188	60.82791	33.18095	31.87644	26.8633	48.51948	46.47029	39.02695	46.57101	28.4259	70.14361	41.8912	17.0487	24.37203	19.70788	41.28487	64.06077	38.96215	19.44163	31.21227	44.92094	51.68366	26.85048	52.89226	23.70905	26.21461	37.39898	37.446	34.35366	66.2562	81.91643	52.25823	66.36826	52.80821	42.2859	50.62983	41.51277	53.74679	42.48712	24.51736	43.65468	16.34235	24.2028	43.99282
ACBD5	492.799995	247.503875	331.84699	214.03646	328.110135	349.522955	410.46226	253.813155	247.63115	228.238545	246.0627	259.396105	245.08851	201.79265	255.593735	262.947555	196.4529	336.506765	298.05916	374.588535	276.739815	274.08288	475.643745	220.905595	120.81802	361.654075	170.73662	224.856745	98.58526	216.58338	158.425155	279.10054	206.30959	279.317445	212.667335	137.45455	421.571485	220.99187	177.326265	466.243945	172.92903	188.06558	232.42516	326.66313	360.153345	177.26247	227.82203	225.58844	235.992985
ACBD6	81.33204	216.81793	143.65656	204.92085	208.15898	187.69031	178.45349	197.73541	213.89499	186.33781	154.74374	225.08076	194.58746	256.1665	137.84341	254.76498	208.08598	177.19502	132.52945	179.90372	197.66119	200.00525	160.23993	149.45712	247.93265	231.53229	303.4729	172.47046	214.65071	200.3549	233.7682	210.13597	186.79366	213.08928	247.84477	310.41992	170.31949	170.78094	197.57176	237.82362	237.23941	177.3037	190.963	195.37526	169.62346	183.76468	147.37253	167.39674	166.43173
ACCS	826.6698	725.0575	256.91653	415.62543	196.34584	157.73717	134.20412	224.61954	309.13644	264.51559	201.51033	279.40005	233.73082	289.80872	178.58914	181.56328	217.76082	141.52835	228.13545	136.12845	442.23886	491.39136	209.95602	219.68839	279.11496	376.99036	463.88742	161.12506	349.38141	202.09511	199.43761	293.81824	157.57773	200.85043	212.14763	630.19269	337.22736	226.71227	210.60608	335.03708	268.8157	270.33224	249.11363	159.08754	145.89313	259.08566	246.23807	171.34868	284.19339
ACD	622.13977	665.13013	591.12659	581.48083	516.51917	678.91296	406.34494	623.40942	683.24146	739.49402	598.16498	594.54498	686.2099	851.6767	872.35474	589.54077	626.25867	589.2984	537.22845	514.66058	563.72076	695.67169	503.39014	841.09619	621.91809	422.42081	1061.82959	633.5882	875.33618	757.08777	939.74823	655.72736	612.64966	653.57953	720.82434	968.74353	649.22821	682.43372	608.68835	533.07141	724.36688	800.54407	547.18854	597.08496	458.29047	714.99982	607.2569	546.9812	734.66656
ACE	18.08317	17.20482	22.437725	18.651265	15.04614	13.74347	15.45484	10.21709	18.0482	20.98198	9.772275	17.883005	12.70133	13.82575	19.608265	13.922815	14.014555	15.403955	13.416645	11.32906	22.894825	17.34153	17.463665	20.57801	16.079185	10.674565	16.380725	18.86019	18.526325	24.508	16.928545	13.823955	15.990795	16.994735	14.32802	12.72589	12.13697	13.05486	19.657805	14.58592	12.03833	16.65369	13.575365	11.60437	20.761925	15.582815	12.611285	16.0746	12.84536
ACE2	21.064545	11.61862	9.093525	22.513745	12.09847	8.48867	11.617185	10.806375	4.7516	12.685575	16.37994	7.956545	17.78291	17.729495	5.65589	8.2776	12.46083	14.13591	13.98459	9.41494	16.362275	15.708305	8.702395	16.65587	9.2538	9.61875	9.871045	18.49052	11.742765	11.27178	16.98376	11.57457	12.333545	13.84878	12.686275	14.63473	10.670535	16.14056	13.837965	16.931285	8.539605	22.327975	6.377395	9.61658	12.75532	17.253565	15.30131	18.337025	11.1683
ACER1	73.29369	47.50657	41.04895	52.92936	52.99781	51.61657	41.40282	53.5124	61.96853	58.23616	58.54158	40.69032	50.95715	42.01904	49.3161	40.71035	53.21398	32.7489	37.19057	40.55361	39.82999	34.60116	36.99279	57.83	29.08679	25.41569	42.59691	46.08227	41.677	48.20369	44.15997	57.69973	41.82705	44.13913	44.39881	50.22644	18.25509	38.34632	47.10203	57.15723	61.99367	50.39382	43.09929	41.4242	55.67502	35.01931	37.4052	56.11339	62.7022
ACER3	180.3784817	208.9614267	199.496675	167.03407	260.9833467	196.230205	268.9258717	406.436275	224.3047917	241.8257967	154.7152067	298.2139983	248.5206183	232.4740767	126.7364033	124.35644	202.0014767	186.6938667	193.3563783	283.2431667	134.6549267	323.277365	247.19791	163.5233417	255.1990683	283.550615	172.4423133	191.650335	264.8740733	220.5211317	178.282205	163.1151483	227.1721467	207.4633083	183.9871317	181.9785967	236.79694	190.7381633	129.06354	215.0714033	180.7325767	263.7029717	201.5154	199.8482383	389.091995	262.94661	214.8173167	239.9080633	196.16945
ACHE	36.74952667	24.71688667	23.63282667	31.98835333	19.32187333	21.90670333	31.07816333	32.78282	31.05358	26.55551667	27.412	24.90309667	26.83391333	21.79976667	34.16939667	23.37467667	34.45908333	28.63667	26.90102	22.49808667	24.92967667	22.43663	25.00719333	18.12691333	40.86885667	16.69103667	31.43886667	23.26441333	27.86079333	42.91915333	27.14611667	32.95399667	51.65081	29.71229333	25.41845	26.0919	22.0024	27.81019667	30.23714667	23.93606667	20.44640333	21.49194667	24.88645	27.44298333	31.17761	33.81310333	33.07564667	33.63928333	19.78464
ACIN1	321.59253	392.54642	420.87442	411.33249	338.63968	360.16391	402.48886	342.11136	377.17484	419.29535	349.86484	326.33188	382.35257	392.31274	432.83997	366.96045	345.10077	369.24213	424.95712	379.19223	337.97867	438.97311	417.14481	385.99173	318.31882	311.31097	411.97079	370.50064	398.17923	342.13232	247.35828	517.06628	316.20636	352.94879	411.97983	340.97849	355.03833	315.12918	367.53156	352.73077	295.88373	399.15836	415.49448	353.4166	342.04492	371.69885	369.89319	300.14072	392.1496
ACKR1	74.38165	117.96369	62.56158	102.99451	82.43233	66.56992	69.0032	83.72813	136.74884	141.22864	99.12582	147.97456	59.25211	110.97005	26.58542	89.22294	215.76976	132.36446	23.3978	126.23019	71.36092	71.24323	45.82085	131.9493	376.22977	43.44181	143.00052	171.67657	200.77263	350.80493	263.91183	77.62168	369.56708	556.40662	206.58127	140.51218	31.23172	144.24884	248.77266	65.35935	68.72311	184.61574	83.20905	75.84522	112.06654	105.77953	121.16978	260.88126	110.8648
ACKR2	15.45931	14.20929333	19.48783333	7.317023333	13.85253333	8.99812	14.79298667	10.17719	9.232196667	12.20543	11.45991667	14.85484667	13.48653667	14.53071333	14.34727333	6.597956667	9.26219	11.81839667	12.21224667	12.76759667	11.32893	13.79151333	12.17988	12.08837667	22.09809667	10.40957333	19.21285333	16.20176333	19.89618333	15.41875667	18.20106333	9.142163333	16.40825667	18.51040333	6.89145	1.63874	8.40567	18.20102667	15.87752	17.32722333	13.43782333	20.13806667	10.27533333	8.89121	9.30516	13.06804	10.96160667	18.69543333	11.93146667
ACKR3	117.619985	33.67692	61.45819	62.326025	42.273	68.84602	103.59242	82.810365	52.314965	28.646575	54.18874	50.63073	77.530545	45.950685	52.628905	41.00774	25.02018	89.15357	67.684975	72.758045	95.751265	58.21051	79.82676	28.720705	23.695015	117.733475	44.4181	66.92816	55.46324	16.637835	53.229535	24.55173	59.321085	52.124135	51.641025	46.41077	68.339255	54.800635	42.02687	70.179115	38.311555	56.03683	67.89287	91.69111	46.92651	51.43595	62.37715	70.24754	41.379315
ACKR4	11.24898	8.95472	22.25572	2.76682	16.62685	23.82883	23.88211	4.85322	24.40453	19.07817	25.67171	18.94694	15.02413	17.02511	12.49918	8.5998	11.39515	24.32064	11.39546	21.79004	13.56512	31.55822	15.94401	24.71311	11.81686	14.69601	14.15377	14.22163	15.6157	14.89955	7.6152	34.51755	7.96588	22.2429	18.81466	22.22421	13.59303	21.63829	22.6571	13.4141	14.37222	23.85075	5.53326	12.34077	15.49185	12.70195	11.81055	14.56751	16.57974
ACLY	594.1133733	614.2328567	623.0256567	575.2711833	633.1697133	414.2051967	723.95438	596.2658767	526.3436833	431.6605533	538.4519233	566.8946667	600.4958567	633.0903833	600.80999	555.8538533	421.9449167	612.9635833	581.8648633	612.50075	618.1691767	696.7336133	632.99663	495.96432	568.5755733	592.87813	573.3639167	603.38459	493.0848167	382.7046333	472.69476	674.47881	526.50294	594.86837	575.7882267	564.5306367	745.0221	427.3453233	548.48907	514.1527933	483.63115	551.9531833	556.9652367	558.9485533	623.9586167	664.1123167	615.2981467	407.20792	655.1240333
ACMSD	121.67261	54.58847	89.90108	80.82946	66.59406	78.70548	115.45696	79.98689	102.01263	78.51332	75.75106	90.90222	63.91677	50.96757	101.06264	71.14404	91.60844	67.11859	76.58085	55.46344	57.31425	44.79399	116.44164	100.29419	72.53858	68.32318	87.80961	68.94253	60.2382	57.03819	46.00077	97.19291	73.61447	64.29786	62.98604	59.80785	63.38473	58.25109	73.21793	121.48748	81.90644	101.5912	54.42661	68.72807	43.23321	77.81631	74.94704	53.57062	76.81709
ACN9	6.83249	84.65337	57.08457	90.92247	72.16071	69.44875	88.63183	49.57708	103.54711	78.01318	54.92221	67.68743	52.71262	61.88921	80.73804	85.8057	54.78163	95.89487	51.91955	102.81015	83.54187	97.26582	141.99165	44.1622	28.76627	142.63776	48.63566	72.17229	22.36184	35.34149	89.93621	49.04429	121.85069	110.87004	65.6621	20.11877	167.36044	79.77244	73.22758	115.0839	64.43822	45.40903	80.06512	106.56323	94.6093	52.83389	63.5461	97.03558	70.21827
ACO1	243.742385	80.24563	94.136255	81.24698	87.908795	108.95733	72.87069	65.587175	72.249485	163.002765	101.357485	80.585775	89.75804	101.96454	63.076295	84.843585	89.778355	88.185595	78.098915	88.545995	89.874655	128.159505	101.47316	55.912665	73.60145	92.268835	96.60641	72.848745	76.372015	104.274925	74.94398	60.806195	86.616065	99.708635	100.81056	104.91315	177.55131	95.15402	72.34538	61.10206	77.260245	101.273955	92.79686	99.679765	118.311645	86.767095	94.90294	65.368025	74.482495
ACO2	142.761665	150.20774	159.720605	156.256265	149.1804	137.67395	140.77701	144.912795	159.173555	199.39801	178.64828	180.361535	172.54174	198.179365	182.685035	166.962475	191.703935	158.28349	137.770495	126.11227	120.255035	185.489865	142.22555	160.54786	188.99088	126.437295	151.549965	166.867795	171.17261	185.20877	174.72444	152.93061	194.478165	230.762985	172.7863	239.773885	112.18976	218.14902	161.20814	133.031165	140.348995	203.37572	172.95528	168.24846	172.24821	209.46236	169.08714	147.748815	176.718555
ACOT11	47.9238525	33.53392	31.611435	36.38018	36.34737	26.3720275	33.3747875	40.6209075	33.4163125	35.98571	50.83793	38.677675	28.66173	36.7211475	55.7512475	28.19418	37.639585	39.3855875	35.8789225	33.4315325	33.4793275	30.4289975	54.0869025	37.4349975	48.63493	25.023285	39.51692	26.22572	55.2313025	29.9177425	31.81158	42.806545	24.7260075	29.341485	33.426	61.31017	23.77919	35.621755	40.0187	48.166235	42.163645	35.3367275	31.2970875	26.699405	23.504275	36.2213975	25.7464225	31.2343425	35.27874
ACOT12	82.29813	44.58201	34.03931	67.81882	43.0842	23.95998	46.58895	23.77323	48.31118	36.60323	30.33999	47.26472	27.88605	33.50882	53.73796	15.97801	48.89133	58.22729	35.6079	19.21219	46.00934	57.71008	56.0279	35.83729	65.46507	25.77362	30.29516	43.63778	48.11028	49.4132	30.14428	66.95538	24.77248	31.42799	37.6558	33.44051	38.40159	14.34126	86.42763	44.63881	54.55817	46.14292	17.20675	49.77368	20.75865	21.81057	41.70033	50.79829	26.55851
ACOT13	69.4323	301.22626	244.73363	278.80841	382.31821	275.01605	206.12659	369.22952	320.48148	364.25897	358.90506	277.05966	429.79492	515.11694	352.51526	342.22482	328.00836	321.18176	311.16766	423.98154	312.66806	334.68143	503.58582	299.89133	410.14627	389.40393	419.34207	310.50735	344.40573	306.65521	270.42093	373.15149	392.53589	440.25052	381.27515	377.73712	383.82257	430.41736	353.71164	450.67734	423.93558	329.48813	308.65482	394.6181	418.46533	409.0549	294.29657	361.46838	397.1955
ACOT4	15.92765	22.64377	32.97636	33.20824	49.47354	25.5813	51.14642	31.07655	38.67408	34.77713	16.06122	8.95976	40.54406	32.40584	75.81228	87.90743	18.98483	42.3857	42.56574	48.11028	36.80516	33.22336	28.97482	17.13391	22.16269	94.56557	84.44571	38.38645	15.2476	32.42734	23.61257	11.26777	45.67003	26.72035	39.3667	67.45834	6.01092	50.53417	38.1566	44.05495	23.1477	31.7933	24.96247	69.25419	13.76165	58.05724	36.49845	45.50536	17.11525
ACOT6	27.39888	39.31175	21.0619	25.87193	39.75199	29.72023	31.54055	32.02639	35.07261	64.52275	33.4801	21.02283	25.38853	34.74258	24.57928	33.93167	35.80674	27.4428	39.52324	51.71276	32.54764	26.20826	48.05577	53.35004	48.27674	22.85995	27.45165	27.66074	30.84587	30.30173	19.15309	40.48215	35.30927	27.84989	33.01728	32.0533	15.90972	28.12346	37.47921	38.35589	28.3663	28.36298	31.935	32.85572	27.32334	10.21491	9.69248	41.11845	28.18347
ACOT7	19.87288	78.1075	102.395375	56.74754	56.00231	57.37731	31.333685	76.51355	60.59437	41.63838	77.06227	56.41267	58.29228	101.077825	117.823265	74.13907	112.96087	93.19804	46.0996	91.353875	65.53153	64.583715	51.60635	85.2622	63.4775	57.097835	92.78074	62.989225	44.390755	32.57088	88.415815	46.43231	111.777535	78.958645	70.423495	116.16259	77.840635	90.47814	81.13179	37.433625	57.745695	63.055955	89.70203	77.675065	45.246015	65.28998	57.55659	67.470455	62.277675
ACOT8	12.61725	64.00836	42.58433	52.452955	73.50648	46.08256	39.41242	54.02349	52.592695	66.558495	34.94926	48.060975	39.83916	65.79125	36.52279	37.88843	77.58926	39.98791	62.447505	42.7894	46.07686	57.379575	61.89427	67.643	51.207555	71.139145	44.377065	72.44298	59.62131	63.52395	62.72223	42.094705	68.006705	59.363595	87.19591	82.941905	45.890045	80.855955	40.822045	56.63424	42.927885	55.901815	43.768005	68.08335	87.079865	62.49181	58.371665	75.90822	60.310495
ACOT9	1531.33459	1365.39697	1283.47681	1342.60681	1282.62048	1273.14819	1023.68341	1268.68225	1306.19299	1486.14636	1427.60645	1258.13379	1277.19604	1454.89954	1151.96948	1390.98633	1245.44983	1599.76562	1369.37329	1446.29065	1064.00671	1591.45178	1100.52356	1262.0116	1389.60413	1374.1709	1607.62781	1314.69727	802.63489	890.25116	883.10974	1132.52795	1294.96375	1243.23242	1411.99158	1187.63184	1410.51892	1306.71387	1098.47424	1211.10767	1204.38965	1463.1864	1240.92285	1095.11523	1431.22339	1109.91846	1387.59167	1361.71289	1254.0481
ACOX1	292.024904	687.882368	511.370638	722.568186	770.242974	682.612032	430.336216	399.433586	628.482414	597.98972	613.892938	455.431222	546.579304	553.11289	374.776154	569.362716	603.148474	628.827906	844.450522	603.945716	640.472984	469.458704	500.653692	742.065804	701.105428	626.938188	524.081868	771.447318	531.471526	568.628394	630.98103	574.81575	569.633052	607.571422	687.750372	623.40458	569.31523	548.982274	533.068902	536.021646	479.951468	658.484592	787.826762	543.079774	874.807572	573.066688	612.048096	633.403658	652.10695
ACOX2	23.95462	32.30086	31.18075	18.90827	26.13386	23.18834	28.5859	37.28391	21.2588	21.8524	16.66741	20.00961	37.35463	32.28173	30.46748	19.49706	28.62652	23.61334	32.93814	20.65158	23.68054	41.51332	54.63985	38.24789	33.5204	25.92713	30.06053	31.83435	28.95644	23.77109	34.12932	41.76022	26.38495	33.71464	37.04059	41.13174	29.77081	42.58272	27.80769	41.37442	31.21094	25.05687	34.3146	25.29686	17.89439	41.80256	17.51428	38.28096	31.60925
ACOX3	48.882535	59.897515	64.11039	99.031555	67.155125	99.051275	83.456725	84.927535	90.810205	84.415545	61.233005	125.40763	72.06585	123.43802	33.267035	94.61983	136.97983	75.454155	65.03086	82.06757	72.96744	82.389375	65.189025	47.574195	76.001125	91.817795	123.93336	59.94774	32.555505	26.61274	43.205685	87.879575	73.229325	113.032765	111.6676	119.507355	125.81105	73.361515	40.84656	54.37758	86.380315	105.80207	71.24287	92.265995	70.62574	98.96578	142.33536	60.639465	97.4424
ACOXL	25.076705	29.789525	17.5854	28.85522	13.52004	19.774015	18.347115	34.2197	23.57541	19.371045	17.61784	19.78703	24.33093	22.141015	25.16898	16.67968	20.326745	23.49444	27.50724	27.75377	23.585145	17.886335	18.897075	22.532065	16.90509	16.58183	28.842575	23.975605	25.204885	18.556675	34.29841	23.113735	25.395285	17.92982	28.33892	14.24741	14.46619	30.780225	17.94774	21.06385	14.859105	22.4957	20.20934	30.146275	29.160895	26.55271	32.109635	19.221	16.76467
ACP1	132.7244925	208.5912975	251.1688225	265.57903	264.34458	218.7069525	279.8177175	282.9217575	242.7547025	222.964815	283.1762375	253.79001	267.92622	292.046235	224.0514425	232.603705	399.115995	331.567295	203.46174	269.217265	286.0412	259.116685	252.4321375	239.1147425	405.3785875	308.7321875	226.4831925	242.55921	268.13134	332.97932	223.932835	211.7216925	446.47681	469.7971825	264.09833	223.8046175	282.8829775	300.44581	395.2702625	312.31066	226.8023625	214.283015	235.39913	265.2369225	268.15936	279.345875	271.3669875	348.61837	249.4582525
ACP2	170.16992	269.89017	146.07217	222.64276	190.62143	221.32814	201.882	205.05313	212.79878	347.2702	253.40884	214.22459	214.68723	231.94905	319.99945	175.71623	300.5795	254.70468	180.53587	230.54681	204.24294	238.56464	188.0744	207.46672	230.51993	221.3629	400.38171	252.63608	185.92647	183.38295	253.03102	198.49126	272.80789	242.42638	268.12674	229.38515	186.86494	252.46242	230.59605	258.15076	268.56482	296.05545	336.59293	204.95302	299.80994	401.56824	170.31918	246.35379	230.95566
ACP5	146.27437	100.20821	105.29469	105.92641	150.54134	68.13319	94.96964	211.8737	110.95346	142.00203	52.41628	199.32639	204.41122	102.58421	60.8835	89.85368	152.77676	92.69806	32.1681	92.39709	118.98711	108.21197	27.39234	78.52269	178.18993	78.79389	118.60287	109.6808	154.96889	116.36723	106.13091	85.23157	113.34534	202.00763	119.83475	242.77739	234.24297	174.46332	105.68345	250.79649	75.19888	102.97623	119.57188	99.41077	115.62627	171.02547	91.99834	182.88171	93.01047
ACP6	58.69373	123.238505	113.86455	103.44474	88.74849	124.992205	80.343575	123.4456	140.10951	59.331805	153.93933	90.148655	109.4318	144.62636	80.270455	95.98912	109.984535	138.692155	74.192085	101.231225	138.96666	77.743015	84.36142	115.497765	110.3332	148.361745	135.48351	137.94823	130.721505	110.082965	80.72485	173.10365	97.26349	119.932525	118.101235	70.873115	53.13292	167.04505	89.085465	59.534805	109.858135	89.978765	120.656685	107.35858	78.27537	103.76242	87.79174	85.16261	89.91169
ACPP	16.90401	232.1852667	93.70258333	106.2158967	121.7073933	200.1875333	44.83567667	106.4760933	160.4062733	149.80492	183.9263333	126.0067067	153.1494733	95.52356333	28.26332667	120.93785	170.3497567	184.6080667	196.8804533	127.8123267	148.99983	113.50875	108.2894733	162.8125233	175.9051067	130.91784	106.21904	112.0055433	87.33349667	132.80385	127.6386733	172.9917067	177.0287933	175.82125	175.6286367	144.5021933	107.9568333	119.7783	144.47348	137.0614333	147.1803	120.4100133	180.0235933	131.6388967	189.8881467	119.4131233	157.1705267	207.02243	113.014
ACPT	63.97316	51.99184	36.9467	44.03827	41.01771	47.09352	48.44731	47.06747	42.97095	76.25677	38.33735	41.65155	54.92992	33.60899	78.79103	33.67188	64.90727	28.57803	52.31102	37.19818	41.09006	45.7279	36.45679	33.21194	63.53342	37.83583	45.18427	37.28575	65.73753	36.28413	59.75328	66.23973	54.79137	25.36423	45.77035	45.29826	21.50564	49.30335	47.20082	53.45793	50.39598	36.41518	41.61934	52.48466	50.59237	25.00522	53.35699	60.33901	50.13284
ACR	1.75451	-0.98599	2.7289	-4.64804	5.73069	0.53889	-1.92278	-0.5928	0.1639	0.91606	-3.41708	3.92	-1.19615	10.63973	-2.5765	4.37285	3.74688	4.18864	-0.54642	-1.80067	-0.69259	3.10466	-3.3064	3.38759	3.66761	4.29644	4.19116	-2.90339	-4.29774	17.84688	10.26201	-2.02056	-1.17825	18.60646	5.21753	0.96002	0.41561	3.51895	-0.26943	-0.89403	-1.40405	0.07159	-1.99509	-1.51825	0.09974	-3.90676	9.50512	-9.8974	7.38277
ACRBP	238.2223333	580.93831	819.9039	575.5741633	383.0177867	484.5697933	356.1616267	570.6321067	544.9115533	994.6250133	766.0741533	491.05867	551.8726867	485.2480267	716.8615333	331.0868433	820.14119	504.7367133	317.39226	520.8019133	631.6043867	746.0402	442.07167	673.8956067	688.42442	145.5685833	548.53999	508.6877867	843.6647133	1093.01353	951.9002433	478.0900167	1030.118237	612.3142167	519.2571333	832.6569867	207.37568	514.8163867	449.63107	618.9035	710.3598967	474.4897933	839.4279233	314.3152333	469.6100133	973.1679767	588.30402	589.39264	495.1276867
ACRC	22.88315	79.76714	111.85091	99.14255	124.60863	79.59113	77.49396	116.4632	76.63712	49.54271	98.49593	74.93915	90.65511	62.79319	43.81239	101.67184	63.24562	111.19943	141.94395	118.25247	99.80955	89.20213	99.42454	66.57125	52.18908	140.66801	59.09042	94.49562	41.65908	35.66067	64.61417	91.36272	67.74201	100.31207	123.89601	111.44669	245.40703	73.44866	42.83488	55.39799	57.98124	104.51048	101.58306	92.58916	56.29372	9.90154	127.88562	52.55904	80.5923
ACRV1	22.74753333	16.55034167	13.14218833	14.651045	14.65501667	13.38018167	28.341865	14.98199833	10.95950333	18.31056833	13.03235667	10.82512	12.23858333	10.68053167	15.78264333	11.75639167	12.060525	13.43897333	19.73917667	15.465535	12.26728	13.72256833	10.07151167	12.052185	9.268096667	14.97774167	12.78302	15.72776333	13.95192167	12.88641833	11.05296667	16.18755667	12.849805	8.833248333	12.92129833	13.90995667	17.29500333	15.62588167	12.46090833	17.49439333	17.92620167	11.11385667	16.73025833	12.58623667	17.39233	11.75134667	14.63415333	17.34928833	13.689245
ACSBG1	47.499055	96.10667	82.674955	61.065395	43.24493	65.739215	83.764715	71.24984	56.70125	92.06591	83.057285	54.98165	78.597275	65.04773	88.658965	61.44553	89.627355	62.86288	46.05236	55.90325	83.562895	67.119315	53.736655	47.64885	70.32788	43.55383	65.02983	49.400725	119.381645	63.381535	70.28639	49.36145	115.647925	52.001525	62.19287	86.99845	39.09604	81.10936	76.068455	68.906655	66.183535	48.496795	94.58226	52.46621	54.17415	73.573315	74.52544	70.652335	88.274215
ACSBG2	8.39374	10.31716	6.58534	20.68146	-0.41631	13.50108	6.44201	19.28715	1.88245	8.04875	7.13197	4.36102	8.45635	10.03798	18.63123	22.00458	4.15707	6.01825	2.13937	11.54084	14.20991	13.50358	12.03378	25.11942	-1.3572	19.18609	7.65573	11.11954	5.26732	7.49307	2.20057	7.365	14.80341	13.17767	9.48555	9.36838	12.78006	30.82843	8.11521	18.32351	3.28209	18.71507	11.25035	11.54437	1.94721	34.51946	9.95151	3.03312	4.29677
ACSF2	38.35557	80.1469	123.59149	147.27339	109.3924	134.94548	66.12863	185.62094	138.23152	195.45416	136.77664	186.27481	86.87803	236.3067	127.59126	168.22562	187.94324	115.7985	104.91447	149.02528	97.3079	129.32288	147.41464	173.87634	115.18244	115.42912	220.9745	91.5472	256.70847	128.91676	149.47939	164.47395	167.20032	111.13336	195.36926	229.53326	54.46135	154.23712	147.01514	110.25957	158.53735	191.88098	131.37463	124.3481	106.65894	174.60551	89.0575	150.65195	183.92709
ACSF3	173.8787	63.06486	80.78944667	82.12091	80.18946333	70.73843	76.53618333	85.43204333	74.68692333	110.7576467	86.08314667	86.00386	92.36594333	102.2467367	116.4872867	83.46135	129.2120967	94.28981	61.07887	70.66343	84.25754	107.1063367	75.86267	56.37207667	100.0853433	84.01320333	117.7769867	71.92939333	79.67709667	79.08623667	79.16035333	72.33535333	90.35501333	69.69135333	81.96037333	121.51313	59.40380667	84.37655667	100.9357867	67.03084667	79.27409333	119.5917233	101.74145	102.2682767	67.66566333	81.26226	68.96076667	93.78569667	85.13224
ACSL1	2397.81781	3977.54297	3576.926755	3627.313595	2415.731265	3604.316895	3012.793275	2680.624145	3000.99475	2730.964355	2910.54834	2169.615175	2776.846315	2582.72864	2189.687865	2845.926025	2422.095215	2630.4516	3988.64429	3841.01538	3090.069335	1818.59857	3132.418395	3182.707885	2780.637205	2588.297545	2346.91675	3433.754885	1486.807065	2622.67773	2170.883485	3574.80713	2683.4422	2560.24603	3149.45361	1674.55487	2886.84955	2084.51428	2320.77502	3126.929385	2583.13794	3118.50769	3363.48462	2632.16754	3772.046385	2147.507325	3145.54358	3553.27612	2603.230775
ACSL3	104.3551667	208.93928	163.6184033	162.7107567	166.0776167	223.4198133	215.63108	154.5682333	188.4971167	196.4047167	192.6166467	183.6831433	167.32648	149.3690567	100.99639	181.8516467	140.7466933	212.05245	248.1280067	203.88023	162.2311433	180.1433233	238.7285733	161.9777	146.21498	234.63626	162.8617133	156.71435	112.9867267	144.88142	93.01157	178.9226067	114.09792	170.7687233	163.6582367	112.5597867	274.8480633	147.78475	135.66789	170.0199867	109.8117433	175.40504	160.6549333	200.2042067	209.4176533	99.89487	143.0304933	159.8834767	149.9483567
ACSL4	179.32612	186.2144433	183.925	165.0308233	152.1024333	319.5768767	216.0372167	174.61306	229.2788733	191.96296	175.0555	215.0290633	176.4298467	175.9761033	171.6545933	162.6892067	225.7415933	211.9976	264.3456267	247.3596733	163.63318	155.6602467	288.3037667	213.4277167	166.1010733	207.29032	164.09209	196.9804533	211.5152133	201.1784133	270.51559	190.97047	194.89752	166.8574733	169.46863	106.67224	268.7748267	150.6059467	120.2378267	259.12349	195.6453833	162.5593733	179.1300967	207.8204767	322.2050233	157.29804	184.2271	291.8692967	161.7561367
ACSL5	587.933025	841.557005	914.34955	900.974545	762.22928	817.240605	893.21475	1069.1781	756.569795	768.049195	933.572845	906.930665	783.38724	891.22247	1034.07739	1114.973845	868.26819	1078.587095	831.94272	798.333375	863.987425	1058.133545	887.94461	687.862915	825.72626	1048.362945	827.645995	806.746065	812.009035	804.1431	633.998535	646.86581	768.116275	928.90164	712.82925	911.25699	1091.74866	966.558835	938.076265	718.34683	713.241975	808.36865	772.584195	1148.610045	781.470365	791.713865	809.657655	782.04727	826.791565
ACSL6	19.870272	29.949428	49.783608	66.07471	58.509124	50.308494	34.963124	72.296458	54.64768	40.805734	42.021856	51.53855	49.701976	70.369528	41.23599	46.676294	92.867026	123.552014	36.224436	53.953426	57.698538	66.066886	28.54345	28.713722	76.626686	65.376004	79.398422	58.218222	29.690196	79.96543	52.682604	35.162632	114.030906	222.31632	64.077652	36.87279	50.258154	66.24126	91.02275	56.803794	55.057976	38.845258	44.302118	64.479316	34.372422	57.873098	50.98505	98.857764	42.288822
ACSM1	28.437395	21.24502	26.204085	15.413275	26.880255	18.709145	20.73411	21.49825	24.762145	25.509095	26.46422	16.232765	21.78877	25.99711	24.756105	23.432795	22.451025	31.54075	16.624685	10.26696	17.627705	20.251895	27.872365	18.510955	26.183355	18.2735	27.134975	19.31965	23.82472	12.472795	24.13789	19.04521	22.776555	15.670115	16.17987	20.17041	21.31458	30.20625	30.18452	22.564385	15.761595	19.781775	18.252885	24.38247	29.8104	18.70277	19.131915	20.55511	25.622355
ACSM2A	10.407755	3.729625	11.04834	5.08316	8.483035	6.47778	8.155975	4.264345	9.00822	12.363095	6.14344	7.42099	9.289485	9.365405	12.262615	5.551195	13.415015	16.29643	5.58121	7.970225	8.3944	5.27239	6.368145	15.664185	16.129845	8.30603	10.75053	9.398645	8.01768	7.5633	7.886475	4.516855	11.39165	7.34551	2.467205	6.28337	17.98921	5.568345	11.75275	11.206275	6.216655	8.297275	9.257675	6.996815	5.75563	1.572255	7.852595	10.351875	8.76977
ACSM2B	6.00232	3.53375	1.11939	0.8501	11.52002	7.08363	4.25967	8.30379	2.01628	1.241	0.00265	1.1688	6.12859	3.66089	6.10044	1.68104	8.47884	2.29153	-4.26244	6.58524	6.25366	3.95368	11.35643	11.73666	6.45527	1.97872	6.15259	8.57068	14.6307	5.46974	5.39622	9.13142	2.72315	13.34797	3.43917	2.81496	18.60922	8.88701	10.05567	13.8056	8.74917	4.17327	2.64476	4.86677	4.63277	9.94279	3.08917	4.69254	0.03139
ACSM3	13.645675	38.48216	21.674325	35.3503	38.92237	23.703105	35.37776	43.803605	48.420485	26.997055	37.794335	40.57558	40.013155	23.976845	14.55681	60.31511	32.597055	48.501435	19.23961	37.554385	31.283235	30.72065	31.235315	29.03181	23.97279	39.746395	22.07393	24.811515	38.68928	27.168145	37.441275	17.87038	39.216365	56.04512	49.63249	32.279395	97.023315	40.35331	31.83489	30.860095	29.76391	22.768875	32.478225	49.377295	35.41513	34.05895	25.25458	51.05318	33.97975
ACSM5	9.629343333	5.598896667	7.28051	7.496743333	4.449926667	5.234706667	6.192963333	10.03887	6.86797	8.20109	2.46815	5.132283333	3.922496667	5.100146667	5.439163333	1.647573333	12.64350667	3.05417	7.700183333	10.17810667	7.95037	3.24583	6.20822	8.30106	5.28559	3.76977	4.806153333	5.062066667	5.647176667	9.95148	4.802556667	6.117943333	8.30287	5.842236667	5.991013333	7.43159	5.25653	4.28487	9.40595	7.98118	8.52547	4.589443333	6.997366667	9.39864	9.080346667	7.29045	3.66414	4.14262	3.281406667
ACSS1	167.329358	148.515872	151.102502	159.04127	161.289162	130.866318	150.350102	159.75924	137.467682	147.181194	171.918274	147.451192	159.80247	161.521928	187.688742	194.407428	154.321008	145.391506	143.197048	144.983758	144.934328	162.574986	152.699082	143.840372	169.764192	161.55734	180.305278	153.838366	181.290866	166.098348	155.567262	144.724774	175.228452	155.631516	159.000446	210.82406	190.510268	187.207348	169.558064	130.571052	167.826486	156.667836	167.926414	167.881844	120.314738	186.342494	180.80763	156.617482	168.271542
ACSS2	115.75168	432.26129	321.86047	374.78833	340.04324	356.47995	170.71632	239.20314	357.04233	483.85303	407.02512	332.16953	386.40952	458.73331	204.4308	366.15851	454.26599	313.89893	389.64981	320.72186	350.50983	333.72705	255.50621	544.23499	523.24573	247.84454	564.11578	351.96552	373.74771	326.96695	390.17896	429.51593	384.24808	403.44177	479.3869	513.99719	200.12318	313.74304	330.56439	275.96701	384.74963	547.8045	399.41772	261.03043	433.13449	403.65106	409.35574	442.72482	406.83408
ACSS3	22.54847	25.8731	25.441385	31.94339	29.651215	31.99444	27.76115	23.01479	35.47936	31.324675	24.517205	17.58274	23.14175	24.85343	46.51293	21.676535	16.65773	23.512125	25.01951	26.88357	20.46146	27.49424	34.790825	24.90322	28.476425	24.379485	24.389295	18.753415	14.7336	22.27112	24.19554	29.363295	22.925995	30.708565	28.579135	25.46457	24.275605	28.397855	31.249215	30.607305	28.01837	22.42036	27.622385	25.391455	37.33804	32.25453	22.60877	27.42919	25.99567
ACTA1	0.75475	11.79652	5.33663	9.96889	12.38179	6.12084	1.84808	7.52786	13.14837	1.94347	6.66357	5.96767	2.64314	4.48394	1.42223	8.02479	3.89711	2.35449	7.73939	6.97306	23.48236	8.19725	10.66756	6.24151	4.80169	6.97457	8.13487	9.67264	4.63077	13.80513	8.95501	5.09448	14.01979	8.67665	9.02088	5.41665	12.80727	13.55095	3.04178	4.82079	10.08394	2.3885	8.43415	9.73246	23.4998	10.44223	11.7557	4.37441	4.95235
ACTA2	124.250265	185.85498	203.771525	280.032055	175.223855	157.653545	184.6654	291.53601	220.118755	257.419205	199.933565	203.513155	220.264195	249.248195	383.466905	275.42739	210.73437	137.01208	131.296175	195.94217	208.150535	128.253985	231.67911	253.23011	278.08398	212.54724	380.174885	158.296025	146.4838	262.364375	281.142785	132.648935	306.1801	230.753055	255.21966	308.096595	237.981075	153.066495	140.557675	160.545875	99.24516	259.18047	200.70617	199.30958	253.51544	360.052495	199.48916	158.219115	146.36197
ACTA2-AS1	45.36422	63.34531	63.89473	79.57661	65.92047	49.1542	66.04916	94.70885	59.55203	87.23318	57.28058	61.33528	64.95712	53.1583	121.31002	77.51631	66.14368	56.03868	39.23656	70.61683	61.32206	49.14263	81.66236	81.53064	76.21709	56.86318	98.59898	35.97503	63.08506	68.5121	83.23865	49.28797	70.86831	66.35867	83.52318	99.76306	133.48033	46.38177	33.14943	42.69372	38.5551	62.48163	85.85145	62.07746	74.39374	99.78419	75.43074	37.41472	52.78023
ACTB	9862.43469	8252.701335	8899.29012	8752.390788	7827.519693	8326.852295	8385.503702	8173.728678	8058.461345	8342.922648	8336.905517	8412.055053	8280.03304	8230.045695	8584.080972	8111.815267	8453.879272	8517.192873	8710.362957	8110.260865	8134.228435	8413.439537	8280.17159	8223.080078	8413.302327	8502.531697	8348.195637	8549.191568	8349.573283	8323.627523	8039.047808	8364.557657	8352.42749	8243.238932	7870.751302	8539.462727	8784.240885	8025.006552	8239.943317	7812.314372	7853.525798	8440.041993	8537.22941	7624.3337	8388.421427	8489.37736	8490.474975	8101.324463	8450.290812
ACTC1	19.49192	24.8587	21.36529	21.03461	15.46372	18.90451	23.4117	10.79406	14.90843	25.03767	14.13098	10.92371	14.80295	16.20143	28.9741	8.07971	27.74311	12.91195	28.76077	25.01009	20.70028	25.68514	24.68112	24.00916	20.6722	9.85908	10.97941	13.81208	25.4871	26.52777	28.31438	21.44687	18.09791	26.85136	11.854	19.87764	14.91701	13.79877	15.41554	25.63358	31.16879	18.18809	23.92661	18.05301	42.62122	22.6509	7.30906	24.1735	15.5007
ACTG2	38.31468	45.20292	31.04078	33.397325	34.305645	37.649325	46.21392	37.6684	28.482165	45.074905	31.28654	36.228235	32.01747	29.128485	35.31833	36.04763	29.50527	27.963955	40.30817	35.80321	33.6672	33.937895	48.41577	33.106785	42.210615	30.966815	37.795945	35.358115	29.824835	32.9514	28.68753	45.477005	40.51695	32.611935	30.064405	32.99412	27.63912	35.34949	37.631235	60.446665	35.22527	25.62093	38.25463	26.956655	30.247765	36.089755	29.25951	41.24702	18.66703
ACTL10	43.73188	42.71202	38.89384	35.02984	40.45017	38.78545	42.36448	27.7051	43.11589	42.85703	38.62846	37.22587	33.56985	48.38379	61.37605	45.41121	42.94096	32.33929	37.31136	31.03059	45.93202	43.35749	37.38751	36.4298	43.33583	29.85965	61.3443	30.41686	53.21833	56.63086	65.43597	57.02309	34.72503	34.02453	50.48204	48.69423	14.99665	37.63689	29.9925	36.41534	52.07966	37.08162	41.81249	38.28955	25.23297	32.21166	37.78776	52.2834	44.55205
ACTL6A	119.76114	289.12509	253.30176	194.62119	284.14856	247.99187	251.31779	271.25916	203.34023	161.79539	207.00175	209.34489	175.17564	205.39279	227.64983	218.65028	190.41652	261.75046	237.64322	279.13638	270.37689	255.83014	379.35901	163.48027	208.13971	341.077	162.50838	162.23286	113.24721	133.57472	194.7047	270.99207	274.10931	228.59435	200.44986	151.60074	256.64319	268.69049	213.98111	373.42249	233.85484	213.83806	177.5349	257.18369	221.33708	177.95322	185.69315	194.60338	190.00319
ACTL6B	15.33379	10.48411	10.312645	12.84379	6.938645	12.64986	10.349475	11.409375	15.79064	14.14196	5.554565	5.80706	6.753305	4.85874	7.99571	3.43378	19.207125	12.878925	10.994505	15.495685	6.621175	7.880255	15.283915	8.03012	9.688175	6.871525	11.20578	8.04407	3.89351	5.052165	9.58482	16.42392	11.30724	20.79445	17.3637	14.35839	15.337335	14.73246	3.459365	10.79301	8.00069	7.668905	14.258285	13.3065	19.63184	2.083255	7.10082	14.227385	12.87513
ACTL7A	17.79537	9.86214	7.18687	3.92213	3.94426	13.18616	8.68508	3.01569	13.80013	18.67888	2.60937	8.83041	15.95885	0.69149	4.59939	7.48027	5.54796	6.64597	1.07511	3.73144	13.17179	6.18368	6.67271	2.66488	5.10609	3.29981	1.70787	16.55386	1.19486	10.80373	0.70521	9.74557	9.52305	20.17543	8.65118	5.65495	6.84222	9.22751	10.09987	14.77536	13.73879	9.79994	9.71971	12.93069	13.37502	6.44608	4.12728	14.40823	0.55355
ACTL7B	19.67071	24.61038	17.81693	22.24321	22.70202	29.82767	22.2527	26.20565	29.03018	34.61166	24.52514	13.6921	15.08616	21.72916	21.70132	17.06409	37.87235	20.03689	31.60985	21.48079	31.67687	29.61026	22.68636	19.81483	22.26482	31.57314	21.37508	25.01653	22.14252	24.27143	22.82257	23.12126	16.83911	29.97545	18.35954	26.68291	19.20598	13.34388	17.48869	20.03935	19.38366	20.42207	17.39397	11.55774	3.24352	27.45656	26.42971	29.9216	18.29445
ACTL8	19.97928	5.69389	10.6018	24.39635	19.67024	16.79732	16.25104	7.9787	15.41557	11.11271	22.77355	25.46074	23.62111	29.03998	28.97065	6.92306	9.59706	25.19812	20.65326	16.8392	7.00439	5.70458	11.86913	37.24614	24.65122	6.98565	24.28059	22.5574	19.20945	19.86942	32.59349	21.81808	33.10072	10.58031	-0.12724	12.39023	16.63514	14.00617	22.1454	20.62005	18.91872	24.91056	20.94556	9.9365	8.2973	9.99036	22.49011	27.64875	12.68909
ACTL9	9.77906	21.76495	17.44868	16.05231	16.24833	11.7665	17.42667	12.29008	15.77436	28.20977	15.07836	19.41083	21.50006	24.40768	18.42878	22.01128	25.35833	19.84092	22.47716	22.44391	17.5892	26.58115	32.45678	20.6652	31.37493	16.97657	24.72372	23.34611	26.9269	25.49376	17.16767	26.75024	25.65659	32.8518	13.00275	20.24659	18.13009	24.69287	28.4526	27.58637	32.27604	24.13918	22.77721	19.95517	31.62805	31.71597	28.42906	23.56419	20.73705
ACTN1	1396.118933	1513.96682	1533.65788	1552.366753	1322.43754	1410.685013	1241.781225	1181.296285	1351.88025	1328.015908	1455.01503	1081.542713	1418.374903	1331.384465	1235.920863	1246.356265	1208.862425	1144.01128	1340.5971	1259.710735	1361.309715	1146.452853	1287.654472	1526.077343	1374.018678	886.0141375	1151.272638	1386.276435	1416.854078	1325.080518	1297.019335	1682.144153	1249.771045	1173.96373	1255.81205	1272.412975	813.5059575	1118.678025	1219.967978	1238.05437	1331.14264	1380.323693	1489.319368	1084.442245	1338.897208	1351.520755	1376.934708	1345.31042	1481.360448
ACTN2	26.151355	17.2908975	15.6111975	23.6017175	15.192455	18.887965	14.44353	13.8483825	15.273105	15.1629475	15.1804125	12.13521	16.0696525	13.330145	18.095675	17.57421	12.4942575	14.57947	17.0977025	13.43993	14.81962	21.418635	14.6572775	12.36811	19.4513325	10.357355	12.8583725	17.36823	21.18979	18.8391625	16.9271275	25.5518025	24.561115	18.4240775	17.3805625	18.0299925	13.43404	14.8804075	17.150575	17.908325	16.16811	20.66537	14.66044	10.30275	14.55684	18.1577775	16.5002875	20.7820375	20.373135
ACTN3	61.54434	90.05357	68.89591	90.37617	71.37413	79.8528	83.87776	56.5444	73.81236	85.39538	56.0798	53.8013	65.30962	57.45118	73.33662	51.29186	67.21334	65.71407	82.35383	56.50413	60.64171	61.18317	73.09185	83.29814	78.03129	46.76261	46.31754	58.64303	85.53228	75.28722	64.05508	71.28025	65.30039	49.17111	59.91449	74.1334	35.27391	59.12803	58.21807	59.18557	68.70828	63.19583	91.98984	60.66233	90.41275	61.40839	61.45155	61.68434	60.19114
ACTN4	658.76178	1194.43335	1024.48315	1103.86499	842.7417	1018.24542	846.5155	777.4093	1089.76331	1294.47595	1084.26025	912.04022	883.23779	1276.62207	1329.04272	1062.98706	1006.53558	995.79578	1010.52039	871.89722	785.7392	892.78784	907.29419	1247.48462	1032.66296	669.41138	1401.08997	955.01282	1117.65417	1300.29675	1189.92261	1347.79126	1068.54126	1225.39478	1144.40808	1516.83508	762.40155	941.94073	1054.599	573.50269	969.86255	1409.85571	995.20105	763.9101	788.90387	1046.38916	1095.10022	929.32916	1303.16138
ACTR10	395.96304	738.86707	658.85425	726.3172	568.77771	590.83917	671.47021	525.03137	421.90305	526.00629	674.88507	619.2486	574.20679	576.20105	543.29706	695.37262	610.98596	707.85217	647.40723	639.15186	682.58337	508.56729	874.56396	707.18304	552.32697	859.33911	576.68085	683.67303	462.41833	534.49847	370.47632	727.32428	597.13666	766.26685	630.18469	588.16846	588.80615	480.0549	546.80463	578.12408	527.70868	694.52228	624.64282	549.19611	704.03931	357.68948	627.45953	672.66077	747.12537
ACTR1A	1169.90599	2087.48718	1839.113555	1963.88208	1734.06232	1838.586975	1682.10571	2041.87744	2003.95334	1954.19412	1855.694765	1782.912355	1919.862975	2219.765045	2086.97183	1933.208465	2051.48245	1792.37927	1866.704865	1850.247555	1767.379635	1783.2874	1704.536225	2151.450195	2137.46295	1716.72009	1955.37204	1941.79321	1912.256225	2189.502315	2124.07761	1910.159665	2037.63092	2080.00482	2038.54526	2263.500125	1448.22952	2069.41757	2056.84207	1682.64035	2018.12033	2133.300875	1856.029965	1809.348905	1753.851745	2186.30203	1927.099825	1934.71127	1972.88867
ACTR1B	168.06459	229.222	244.99344	257.08987	260.48157	231.26573	249.19096	274.02356	305.58328	292.03156	235.24022	325.10873	195.32132	315.92456	312.81198	273.98373	300.08411	328.00586	205.81491	272.00305	264.82504	265.46524	296.39868	259.9613	309.52533	260.38809	395.92239	253.43051	313.01215	223.2487	303.92117	308.70892	271.72644	330.49176	345.19177	290.69598	183.92319	268.76099	293.05347	324.93582	301.18073	324.46082	196.14177	270.73523	151.73579	249.99561	231.83958	367.26691	303.80246
ACTR2	1439.71289	1610.20485	1489.949736	1472.226007	1645.557056	1541.0949	1749.55004	1562.301549	1547.015299	1385.867073	1572.523511	1465.831194	1548.41601	1398.012196	1298.14178	1380.082491	1352.456946	1577.243037	1843.4184	1847.089293	1556.273559	1490.85535	1727.759974	1554.310214	1364.640916	1716.36271	1071.019946	1645.892157	1126.542293	1369.44849	1314.129977	1540.850929	1468.064957	1236.322819	1408.894467	1147.438023	1998.046264	1372.222196	1339.257701	1580.818721	1515.747554	1411.934327	1613.351147	1631.24511	1657.441846	1288.679567	1442.011991	1564.01214	1492.690159
ACTR3	2081.451492	2161.337928	1982.807592	2149.182338	2194.586326	2103.906778	2528.464394	2098.694354	2222.09504	1867.022288	2088.522046	2023.763076	1740.292042	1596.691436	1866.583798	1818.812312	1707.424934	2185.333516	2312.473068	2408.805322	2026.310642	1789.967876	2668.751084	1943.03506	1538.650612	2350.464306	1743.45344	1962.170788	1270.108704	1863.785868	1665.850092	2295.583654	1947.396604	2157.20606	1752.687676	1418.143802	3030.035914	1798.60674	1867.562698	2388.537072	1943.452996	1766.831584	1994.245298	2363.280456	2109.879186	1699.0633	1878.016976	2046.367342	2093.542268
ACTR3B	14.63404	54.92033	97.594615	81.967385	97.468025	86.248375	46.97987	104.11926	67.798985	115.872825	93.49873	109.9418	119.95202	128.6477	50.02275	126.596835	54.01659	109.594595	121.89517	100.497805	91.12522	134.545545	51.546415	107.32406	103.052235	94.327095	102.23387	98.39603	94.22638	134.107075	71.18966	68.41382	104.26878	109.413795	86.20482	153.36014	53.84	121.673985	79.08571	95.89772	67.3172	80.68068	95.53574	88.854375	81.22501	82.374355	91.368135	75.57079	111.75791
ACTR3BP2	38.5528	20.06935	30.03677	16.90864	18.1918	26.23446	18.80578	25.16169	24.42478	14.0608	17.85321	18.94114	27.13264	20.2418	30.87907	26.46999	23.20789	16.10388	20.26849	24.86662	20.16353	19.47916	19.52753	22.53266	24.40584	21.00201	25.21824	15.93152	21.0695	22.95789	23.46346	19.85831	16.79659	24.24768	17.88615	19.64798	65.61698	23.95365	31.55048	30.80957	27.14849	21.6193	19.0465	19.99389	22.27776	16.44353	18.83904	19.32676	23.4648
ACTR3C	27.44118	75.1664	68.06287	68.84778	68.4281	44.59254	58.14637	41.33989	57.76682	52.03385	82.48723	76.93548	60.59841	43.57429	62.64308	45.3173	72.68137	76.52463	42.90854	46.69628	68.89227	51.86806	55.07386	69.73022	46.81018	59.919	68.45032	63.73251	45.27154	64.78167	77.01752	58.1451	48.659	43.42526	66.64852	45.27077	122.85833	78.58608	49.01758	29.45301	73.88833	83.83442	53.07738	57.33994	40.34355	49.69516	86.90906	58.04498	71.99737
ACTR5	45.444065	136.638305	133.89627	127.86123	113.46886	123.46787	101.558515	147.486465	131.082005	112.24353	131.7082	162.20052	154.05081	171.551955	143.892795	192.87295	114.582995	150.938635	94.676365	90.25178	146.253445	194.73168	126.640285	121.418265	175.199115	159.51688	181.83512	136.23798	87.04463	101.010345	85.10667	111.143085	140.299175	161.94857	175.495265	177.785315	155.95502	136.1209	120.987505	97.45056	153.01128	159.830595	115.2342	173.98527	62.57738	143.20411	151.89084	124.68543	144.25157
ACTR6	61.95922	57.495595	77.79563	64.498195	45.822355	90.736935	57.041155	38.75855	62.712015	35.34507	67.328465	80.79093	52.130185	35.94537	46.456215	62.305365	52.206875	71.39356	63.293795	73.8409	57.8724	50.45547	59.745085	38.96967	36.980435	113.888595	46.353685	36.70247	34.27469	32.32565	65.770255	40.010755	54.138115	62.86541	72.699265	43.82117	110.11325	64.015415	51.188905	47.659225	60.53048	51.335875	57.657685	84.75834	76.621975	40.725005	37.76956	38.578325	45.20754
ACTR8	33.31679	120.621985	111.38831	103.165515	143.35044	113.895075	134.733505	130.94908	121.717555	100.526145	125.196015	134.36049	128.50605	152.294515	123.653075	130.653445	113.45498	135.131495	142.75866	141.715265	146.067105	128.39325	121.260325	125.245125	136.582005	155.054615	129.48635	127.824835	97.06002	87.359995	133.89823	125.7845	151.56689	132.975455	130.87273	145.97612	172.806205	124.395785	115.12218	125.778145	119.240475	132.023165	138.8697	144.98075	179.32807	122.829935	122.406505	131.44306	141.51424
ACTRT2	48.20151	22.98585	24.95087	18.41464	22.10737	27.04129	31.90324	24.09094	20.47865	24.18164	29.61222	14.21413	21.29629	24.36749	29.72904	13.73722	16.12471	21.64614	23.90324	21.10093	22.0745	27.79069	30.16445	14.90854	23.46145	11.10523	20.53183	28.71051	30.02334	18.17389	38.16971	18.89093	24.66646	25.13922	10.21695	19.65448	22.55248	24.17735	30.01337	27.23156	25.64923	28.69499	16.6286	20.35335	15.5565	16.52693	32.25907	26.00787	16.18625
ACTRT3	8.3166	9.0279	8.38721	8.18335	8.22062	10.4779	9.35541	9.28072	3.80922	4.04923	11.2752	16.41171	12.38609	4.85561	9.49376	5.97617	8.84117	7.49684	17.581	13.70343	2.39174	16.64426	10.3125	9.27012	9.4042	3.7259	12.26993	16.58864	13.43988	20.46082	10.6565	8.96517	14.99076	7.53696	15.4745	4.09901	12.93792	11.31143	15.73891	9.63731	9.36661	15.65689	2.22652	7.5864	15.33664	16.84948	13.13571	12.17625	6.20214
ACVR1	114.46817	124.59048	284.70825	231.76535	178.16168	154.88153	96.67763	199.08954	238.1075	190.89761	216.8721	224.51485	176.29602	188.77126	141.82697	166.1813	116.26203	208.67747	241.56709	240.93311	250.36345	246.16087	141.07283	139.83772	232.75392	205.71436	275.87143	146.16533	109.97993	197.85255	111.69132	118.29909	265.32443	153.84143	201.7795	155.99492	191.2384	191.65009	176.32848	195.51512	171.18588	171.9438	231.20326	208.86861	267.81366	164.69205	172.08572	180.8204	184.20689
ACVR1B	188.13939	189.1748683	174.024135	186.3625183	173.2020083	215.1438133	187.738155	237.7469867	155.7311033	195.585395	187.0446267	180.9512167	203.358835	201.3308633	136.1564733	139.3420067	190.527045	155.839145	188.8639133	175.31428	162.6635267	200.5146883	169.5871433	189.330045	196.369	158.2131567	188.4456617	183.5623533	249.0181617	204.96987	186.2308167	226.0739383	209.6611983	154.1643767	170.39059	215.1914433	160.1964583	161.84148	168.6506233	236.0225717	203.3499417	200.8335167	186.4201367	148.42628	240.57111	252.839785	181.2819167	188.1928967	168.26461
ACVR1C	10.311395	20.413505	21.678655	51.510855	26.93741	39.673875	20.27314	34.509485	55.973465	26.18882	33.52982	42.08926	25.728595	16.61731	21.92594	34.643115	27.711165	24.83504	22.50153	33.3845	45.399915	39.933955	25.855785	17.71378	18.146585	37.250255	22.5248	21.057235	24.037075	53.066055	27.416005	19.527385	14.38762	20.34808	26.50876	8.981435	23.289755	30.249115	30.97618	41.58417	14.21666	20.163935	36.91777	61.71968	35.440205	14.162155	16.977435	25.24488	27.21837
ACVR2A	766.920215	447.365895	596.358665	582.227135	623.49784	576.64278	815.627255	592.95658	626.578535	328.745135	621.07566	650.529305	593.919	484.534085	395.739215	575.35271	431.122675	552.683935	500.82963	625.506305	717.28541	599.97338	603.346005	502.81146	443.635685	727.62518	546.727535	572.062565	371.834795	471.180375	426.809375	518.12051	480.39138	538.539215	483.52341	284.98507	655.585675	500.33238	503.093055	452.6929	560.3079	461.479635	543.33184	605.566025	377.67507	417.865595	403.80887	400.462235	514.32782
ACVR2B	46.96707667	24.95784333	34.14022333	40.82663667	37.38307667	22.72692	53.15005	32.30703333	44.11264667	17.16021333	35.52874667	38.18302333	35.97428333	26.06597667	24.01685333	34.54898667	20.38601333	30.04838	28.86546667	26.90130667	66.50549	40.08806333	45.17618667	26.77312667	23.50294667	50.95857333	36.35528333	23.10753	18.83053	25.17624	20.04820333	28.54564667	27.73756333	20.14116667	42.60991	33.55256667	53.41875667	41.81204333	37.95292667	39.04039333	25.73193333	23.19822333	27.11306	31.46299333	22.57940333	21.97752667	32.62000667	23.18967	19.73022333
ACVR2B-AS1	415.09335	217.78987	278.63016	245.92581	163.909	231.41747	306.65875	205.18112	188.95833	195.37842	178.22652	157.23248	171.92331	159.92508	385.71661	185.58755	226.75235	146.82274	202.71397	179.51602	224.40814	198.87666	275.89926	172.7444	220.8317	163.01488	200.61163	187.9248	297.33975	198.53964	245.4469	294.02924	205.92023	180.21643	161.52818	207.59232	173.08447	199.41315	204.02707	253.39149	217.65309	158.91539	210.59856	165.77617	199.35316	226.76231	231.19482	205.99513	199.5451
ACVRL1	21.35658	18.04313	29.46598	11.938555	13.853015	16.33831	7.869945	33.284775	8.27773	28.378245	30.734545	8.146625	13.489085	27.5308	11.113875	18.82693	14.207365	16.41073	17.227135	10.759305	8.61306	9.63609	13.973035	8.622145	25.862805	16.481245	16.10367	5.214995	18.66577	7.40313	7.35843	18.33749	40.615745	13.078745	20.967855	17.76864	8.488855	31.205695	16.809065	45.02125	36.281365	14.70936	26.828875	10.12887	20.274045	28.365035	7.9543	24.135995	2.32566
ACY1	33.69919	20.20657	19.1893	23.39548	24.6444	22.23082	38.91288	12.73443	26.9886	32.10211	30.67045	20.08717	20.55874	8.33514	29.50058	21.65396	31.2293	15.55738	13.14872	24.07942	37.17916	18.82426	29.48145	21.48256	26.73365	9.74882	12.04025	11.77572	25.9742	16.79224	16.45722	41.5452	24.41891	36.55888	9.05367	28.91576	13.65693	13.18137	24.64889	34.68414	31.56195	35.72512	22.08683	13.45899	17.24469	18.21296	17.86097	21.83169	20.21185
ACY3	27.79544	11.440645	15.65067	11.63749	12.746365	10.931745	12.20892	17.040605	16.998195	16.693965	12.701865	12.506955	12.457685	10.43919	12.51491	12.247845	25.387275	13.029875	15.01979	19.270195	9.04007	16.12881	11.562855	15.571105	11.20925	13.418875	12.075855	19.77204	9.125155	15.871845	10.41832	12.969165	9.348135	10.058565	17.62521	26.305345	12.99179	27.534145	11.58293	14.82323	7.50364	7.26095	10.00384	21.365365	11.089005	17.01985	8.523825	18.40897	11.53139
ACYP1	389.82742	92.9823	115.47968	133.48146	103.22166	126.41091	119.22377	110.77376	139.92664	117.90902	148.89407	152.55853	142.01393	117.3306	50.20808	237.46114	84.76089	171.24396	132.01608	142.87314	209.87332	174.07445	125.18237	130.79424	77.62503	214.71642	167.48288	89.91479	58.47191	85.55803	65.49737	94.94492	124.17301	179.60269	139.08659	110.09344	169.81145	272.8728	89.50773	238.20383	96.38323	111.07042	95.75024	144.26152	111.24777	70.01059	165.44298	74.08436	162.75931
ADA	277.217475	412.356025	514.46708	456.635545	381.720415	365.19276	427.30666	411.357535	486.431605	620.910765	549.8731	475.95452	400.270225	642.731035	912.57466	497.5057	538.526025	382.635925	307.854955	477.36569	427.571105	518.598045	467.379425	406.429565	450.322535	412.92956	826.099275	466.696535	463.782955	368.304265	662.08905	470.542125	647.28244	583.812175	551.488715	704.352935	455.41591	552.477345	743.0166	307.844375	496.175475	614.948805	294.8265	649.67305	312.55408	475.202145	468.771415	406.37189	485.18135
ADAD1	15.382115	14.39139	15.429015	15.91261	10.428515	13.837255	13.234415	20.56736	13.0515	16.243435	14.14209	11.53529	13.6365	16.708505	12.422845	13.554005	10.97619	14.1811	14.887705	12.60922	17.50559	18.726795	16.93044	13.653605	18.750545	15.298525	9.419955	15.20952	20.064035	16.267875	14.607955	14.083925	17.852775	13.231775	12.525435	17.53524	15.32452	8.718825	20.62484	15.92851	10.60487	8.54011	11.64559	14.93847	17.55063	15.3843	10.65996	18.6089	20.36285
ADAD2	8.53297	29.29458	12.12586	22.37361	21.61424	33.81741	22.55095	11.76778	19.19496	9.79929	14.4362	12.91618	11.42324	19.9406	19.80192	15.01267	20.1528	17.87509	41.69976	9.82558	12.81658	11.23127	30.03884	53.83836	13.11161	12.88496	12.26987	22.56906	27.99494	24.7274	18.30072	28.40754	16.81744	8.59756	5.92337	14.07078	23.83333	7.71284	25.83381	22.67994	18.7508	23.04012	15.64628	9.58071	15.0446	4.27762	11.42148	15.11097	14.51272
ADAL	48.71603	31.40735	28.90047	36.70296	34.31977667	43.07913667	37.79402333	44.06083667	50.33536	36.24591	44.31785333	40.40055333	29.67329	39.80889333	35.04845333	43.51026	39.69395333	48.55829	32.01787333	33.10593	38.60338	35.02198333	26.93105	47.68514	34.51447667	36.15820667	49.46169	38.24169	28.58092333	22.46079333	47.25685667	30.83948	34.17624667	36.78549667	33.51889	33.3304	43.82208	43.31220667	42.86513333	26.89891667	45.68095	39.31071667	32.01282	42.80927667	20.0518	38.88708	36.49218333	30.91164	29.62321333
ADAM10	940.92109	569.79723	581.0276567	598.1024133	625.2583767	716.9420533	809.02243	512.39029	790.1876233	647.2364067	586.70342	831.27694	590.5185	421.6931	266.49654	478.45181	428.56235	794.88614	821.4833067	738.1329467	559.4278767	488.3484667	833.8693033	537.0778133	327.9324967	998.1210967	541.5244533	608.36699	275.7165933	656.3271833	341.6537467	453.98066	421.59726	545.5624267	451.1938833	260.2572033	1360.00331	429.4242633	497.56603	759.9746767	413.8478233	469.0890567	540.7037833	682.60371	802.50897	334.17387	464.2746133	552.5638467	382.7533633
ADAM11	47.030575	37.632405	22.885745	36.400225	29.418545	34.163565	27.8675	26.13353	26.213515	37.97467	35.06147	19.013835	25.53769	21.59026	31.91934	24.152355	24.59075	30.616595	30.05445	26.561245	28.97179	30.583615	21.611645	42.352215	35.56355	32.26221	33.934325	24.68856	16.20858	29.317905	27.910115	35.03994	26.35747	22.61553	26.025745	31.47305	27.89146	26.219115	26.183515	36.833505	30.880755	41.312425	20.304455	21.49873	31.873655	42.218645	33.79503	32.00941	37.122185
ADAM12	31.103118	13.38505	36.230286	18.544506	12.657692	35.564396	21.374522	21.189552	17.265056	12.039178	26.560786	27.017936	26.407862	30.774918	23.603074	21.30912	11.609008	27.450406	19.192	20.83402	18.443516	30.683946	21.532464	36.76614	21.103568	38.265492	37.976424	22.859518	49.04111	49.03006	30.692948	24.523786	29.50817	18.044302	40.014278	28.428386	15.28298	57.268752	28.987626	15.482532	31.344746	18.022714	18.501982	18.56652	12.092614	21.087648	25.90867	17.008356	22.22457
ADAM15	70.12551	58.58516	60.92606	33.1582	52.7195	92.47125	26.015115	58.55385	49.89082	92.74049	52.187465	105.26243	60.937715	71.54803	20.40845	37.519535	88.299625	59.873045	63.46807	69.331005	35.16452	63.54503	35.92437	72.609805	90.25914	53.928165	64.88636	45.466195	91.090325	56.855375	95.379605	66.70447	69.948835	65.728535	65.93817	74.36878	27.686175	84.34782	59.041155	40.57944	69.254855	61.44147	48.340665	49.12814	74.640185	69.650505	62.85554	46.909795	55.34944
ADAM17	542.4403467	639.13675	542.5729133	618.22609	669.8815333	659.9923733	729.8001367	609.1607167	492.35838	545.6694467	470.52194	535.3840133	491.1299167	489.51299	683.40846	560.9879367	500.2024467	530.9477467	622.2979533	632.0255067	551.3905233	579.3048133	700.4971567	558.2200667	599.0423533	598.18606	465.7890633	550.57197	529.66743	572.25404	506.1289867	645.3103467	496.0617267	470.3764733	561.55784	409.6032933	664.97592	535.9620133	509.97464	750.9734333	593.4533833	595.2078933	582.97704	590.3819333	668.8387433	590.51156	515.37797	617.6261367	555.6947467
ADAM18	15.759685	5.35652	5.170825	7.3893	3.981955	5.89814	11.463505	10.44232	12.87943	2.45305	5.38024	9.712985	5.238145	6.968645	6.322275	12.567765	8.22194	9.90943	8.66565	6.042425	6.060285	7.70481	13.67073	17.90182	6.506705	2.638155	9.654345	6.95158	8.672165	7.66208	10.743575	6.732395	6.21354	5.405735	5.01768	5.73741	6.453755	5.534785	10.96346	6.96155	4.202305	5.10135	3.60163	2.972045	3.587015	7.16215	5.950235	3.619195	9.254565
ADAM19	1070.10577	1540.41003	1263.605515	1508.22052	1396.959265	1373.738595	1230.909325	1444.28941	1135.239845	1176.56717	1402.95282	1321.831745	1151.626125	1299.25735	1086.191325	1389.672455	1197.734355	1116.685515	1594.828175	1210.54355	1372.543705	1154.62192	1369.327705	1579.44515	1363.781	1197.49191	1273.07539	1332.11779	1450.682715	1298.678475	1263.736575	1467.085615	1334.74047	1154.11562	1216.53277	1284.889395	1297.766105	1168.65749	1096.265915	1560.207235	1309.190885	1266.350945	1490.298155	1113.33627	1346.458775	1500.376425	1469.664985	1302.175455	1516.934875
ADAM2	8.96459	7.66437	1.92052	1.83219	2.25165	1.90448	8.03757	4.02165	13.10366	-0.93388	3.70468	5.77863	4.04488	5.80871	6.20063	4.694	5.90916	5.12967	6.60443	4.59419	4.19563	6.30086	4.516	4.9514	6.10904	1.9003	3.26325	1.35854	11.36249	1.40832	1.38604	4.84154	6.86088	-1.03678	3.60437	9.93765	8.31524	2.30838	4.91336	3.28752	4.64401	3.2869	5.59181	8.17909	10.88271	3.896	3.12741	4.05913	7.52278
ADAM20	16.39663	38.524755	37.511165	30.58018	25.875525	35.84019	32.181425	22.226875	25.01906	41.929145	32.85596	23.267195	35.580365	40.22976	23.06811	35.116965	44.8986	34.574235	38.893825	21.621815	33.08571	37.18153	22.595695	36.04135	45.52103	25.267595	34.82947	41.118525	64.677635	26.561715	26.510715	33.278525	31.14621	28.188965	30.66941	45.657695	13.99822	40.893055	24.730615	14.024815	29.867275	26.28199	35.240225	30.953635	28.290845	18.012195	27.77585	41.590655	23.87173
ADAM21	25.402185	17.94552	16.381025	20.243645	26.52038	27.182555	28.44324	15.893045	21.93478	15.21686	25.038345	21.25526	26.373965	20.25846	29.42418	17.86593	18.82523	21.13969	17.22633	24.67657	20.483985	23.022945	30.22056	35.630975	30.502745	12.82657	24.86612	19.317815	34.80019	31.31789	19.10233	25.035155	21.546495	33.739365	18.273075	14.2257	14.135295	22.068875	33.302595	22.870305	21.32735	41.116635	26.836665	28.21042	17.11359	19.717115	24.58992	26.240255	23.20057
ADAM22	32.4907275	24.3581975	30.72098625	30.68211625	29.27455375	24.11433375	39.70223125	29.08423875	34.98962625	37.22119	25.68714125	31.3827475	26.3579325	30.2577925	44.06696875	33.02405375	33.66959875	42.64284	29.9192775	34.8761225	22.7138075	28.88763875	39.74097875	39.36559625	34.58141625	36.41413375	32.94778125	34.12517	39.96345375	40.22029375	29.847525	31.55561125	34.865295	46.36845875	37.76762375	22.2246275	25.35184125	28.10884125	45.5939225	24.40494	30.505345	38.65218	31.193085	31.28791125	32.208455	26.16352875	34.22675625	42.91883875	23.4414875
ADAM23	16.28479	15.3651175	32.09354	18.7433375	34.742335	26.6403675	45.4911675	26.27632	52.9797775	16.9400175	18.1578775	63.772825	40.246175	45.89584	9.303915	18.395465	20.175455	27.4998225	14.9075	16.6770225	55.885775	72.8560775	30.6524375	37.2748075	28.4927325	40.68697	33.6904075	24.15798	9.128985	29.9529075	15.953695	14.90198	16.900385	31.86837	66.638855	8.464185	33.29249	100.566875	19.0612975	12.844155	22.62213	15.515375	35.729875	25.7510475	33.38191	42.1114175	32.8141425	13.4341325	52.435585
ADAM28	681.62114	327.789785	295.8733575	345.2695475	407.4764675	343.21804	386.7332825	325.8193375	242.91856	214.1364525	428.7494175	395.34411	418.809125	312.4093525	276.2251525	885.6785975	318.9179325	195.782565	234.348765	252.361415	427.47192	360.854655	316.14937	303.1170475	314.0111275	236.6630025	441.63487	336.9252725	414.36922	369.87648	444.6830825	291.8557025	349.7646775	295.063745	296.1235425	380.719435	249.717655	359.826295	224.8805275	226.78536	348.0410475	317.73768	341.5146375	205.13665	150.3155225	424.1554475	447.3045475	256.037235	460.29294
ADAM30	25.076475	20.3853	15.70213	16.8074	20.384495	15.530575	16.551325	14.691955	16.87181	27.18027	20.234265	18.635315	19.20355	19.137395	29.4195	17.86845	24.347535	23.20288	18.135415	17.73157	17.69825	13.71339	18.72365	33.90605	13.875925	15.045215	19.57156	20.050415	18.51972	19.37818	19.940975	16.024685	15.073175	12.30996	15.099995	13.037535	16.015605	13.167035	24.504545	27.17154	23.622275	18.029455	13.66085	10.371695	14.1581	16.49846	15.8502	16.104735	19.405625
ADAM32	15.57397	11.28514	9.97821	2.44509	7.39044	5.72856	12.60521	14.09873	2.2366	20.1366	4.86134	12.28236	5.8585	3.82435	18.02179	7.36585	3.25987	5.36563	11.17092	6.10622	10.64594	9.58273	8.23131	27.05059	7.55978	10.63937	12.71429	9.74159	10.23007	6.00616	11.28038	10.0624	8.30958	3.76665	5.60576	7.27158	8.15638	18.15567	8.29605	11.2189	9.3901	10.04149	1.47015	11.00756	4.0309	18.34632	0.76347	22.09401	16.93327
ADAM33	193.940005	128.628045	115.97936	118.795375	103.540445	129.307695	149.302125	119.658315	116.640535	137.79652	108.419505	107.40329	83.800665	74.439685	185.68205	89.02297	124.857455	102.40486	108.259455	101.248405	116.336105	101.40309	139.4029	126.73566	118.74492	90.724445	108.079545	116.28769	134.51828	128.27311	153.76089	156.29853	112.83157	107.686465	93.38152	95.127715	101.081835	101.584265	115.30658	140.73993	125.89966	99.31746	108.00749	87.98122	112.66736	112.22618	105.96716	114.920915	119.22786
ADAM3A	36.96219	7.99245	26.11885	9.49272	12.77148	14.44891	10.3189	13.943	15.98197	4.86254	18.15055	15.06956	11.60326	14.71423	13.53908	11.75799	29.78923	20.90252	8.7372	17.6875	12.09669	9.99776	10.12591	16.43302	16.02211	17.96883	17.22271	14.78399	13.64656	13.07	6.67326	11.47738	12.37967	26.40469	7.96831	17.19808	16.50035	8.81778	11.26811	5.66008	14.74545	9.16232	5.86589	11.96753	22.44608	23.97489	15.37483	7.47352	14.87377
ADAM5	9.43452	10.00419	6.259665	7.93802	11.820075	7.065345	8.494945	7.617345	5.53218	13.980895	9.50236	11.4285	7.26856	8.857375	12.31365	5.367475	10.327855	15.64424	9.31068	11.22035	8.66714	4.93107	6.205035	13.024485	7.438965	11.22661	11.440195	15.076535	8.59931	11.34442	15.01782	12.67831	11.664475	12.52078	11.036475	4.94114	6.45705	13.76022	12.2597	13.147315	7.4704	10.71159	8.373995	5.255055	20.010845	7.73665	9.04175	9.92547	17.347915
ADAM6	16.07618	14.51338	22.41748	19.71401	13.36949	20.00046	23.04292	14.03852	13.58076	24.23372	12.19711	10.59343	11.67052	3.54651	33.245	13.5617	18.74169	8.38584	5.43766	17.96453	17.27057	17.45487	20.76846	16.94613	22.89859	10.06884	21.40972	13.94003	14.33983	18.48121	16.76144	16.90888	16.09581	25.17905	13.74932	26.88024	10.47183	13.41782	12.00236	26.41083	18.65663	22.74771	7.53649	15.51342	24.83559	13.14902	24.30544	13.11311	15.20694
ADAM7	22.50406333	15.16945	12.91825333	9.98326	13.91529667	12.3887	13.8408	16.80168333	10.99194	14.69606667	13.31072	13.87811	15.30766667	13.02676667	14.47572	9.310646667	9.566493333	11.29921333	13.61953667	13.58077	15.72893667	13.71706667	9.978986667	10.51097667	14.63592333	10.72812	13.25296333	17.72675	13.70190667	8.63196	18.16372667	13.33005	10.34931333	17.98687667	10.69845667	16.60816333	13.29283	11.24154667	11.56711667	20.10423667	16.14052	13.04525	11.79737667	13.99982	12.40456667	13.56995	11.65422333	17.74446333	12.70058
ADAM8	662.72933	876.323205	937.225465	1091.416375	891.78531	893.220505	642.388725	823.143105	928.911675	947.21089	964.324325	849.939685	874.832035	1085.64927	796.008785	863.02702	959.830065	856.585675	935.689675	824.20299	846.4728	798.459155	946.454005	1101.51212	919.783035	684.844135	1215.30379	938.131195	1151.536925	1058.21037	920.782875	1240.86387	937.06118	868.574565	1101.7642	1041.019085	668.813795	762.45584	834.153605	712.67631	871.194905	1148.505575	896.565895	690.98262	850.61384	877.86968	1000.45576	930.324105	1090.333865
ADAM9	42.05370667	58.80207	71.54468333	61.65871667	68.97554333	82.89176667	35.11972	52.88621333	46.80607	68.64552	55.32277	63.87077	58.62179	52.80727667	21.26979333	43.07901333	54.07787	65.30714	96.31095667	69.43753667	54.28508	55.00247667	58.92465	47.39642333	43.37574	76.95110333	48.34512333	47.57542667	32.20601667	60.78376333	28.60723333	47.53706667	51.10757667	52.13070333	62.67080667	35.24539333	90.08125667	52.62586	34.32706667	84.53977333	42.63747	45.84015667	46.99894667	41.81731	133.78599	51.90559	42.85969	68.54078333	36.03406
ADAMDEC1	7.65597	13.9583	9.5727	13.09558	14.55079	20.92955	3.92751	6.4955	6.08697	6.14814	10.24702	29.23148	14.43773	28.78912	8.50483	68.03014	15.08694	10.53845	15.36598	21.95446	17.44915	22.39505	22.72076	11.94477	19.79568	25.01627	26.54443	33.36912	15.6126	19.14787	19.4134	17.2696	16.04198	18.11931	23.1166	34.76408	97.6909	6.65678	29.00557	10.36024	19.60784	14.92689	6.2798	14.53485	6.03923	3.9383	9.64451	7.36801	19.6981
ADAMTS1	38.17704	20.55772	25.44194	17.184505	20.29144	23.39146	17.047095	15.1455	20.08661	17.955055	20.20094	17.22574	27.718165	19.82316	20.27252	14.723635	12.446655	26.102385	18.950505	13.34824	20.458005	14.02294	28.73466	18.84719	15.928965	26.579825	17.538875	21.69474	9.935405	13.768865	22.88797	23.51122	20.44462	19.099975	16.773205	10.74392	14.66815	25.20702	23.82609	18.525335	23.611475	27.424045	15.38438	29.92877	20.755555	18.98022	17.2679	11.30349	19.07465
ADAMTS10	46.242275	46.179675	91.07922	73.88278	59.50431	51.827325	65.7546	64.751165	77.62563	41.3112	61.692695	45.987255	57.27456	68.493655	96.930735	54.192	50.824965	57.67818	61.085555	53.272605	58.92586	73.193505	69.23545	48.03644	58.67806	49.48008	91.87969	69.22229	59.39999	46.61632	97.514845	75.06778	59.268275	81.373155	77.784675	61.515315	39.91526	61.954855	79.56453	40.677615	68.04221	64.340045	55.440775	55.32224	51.71364	66.07445	53.798435	63.829895	61.167825
ADAMTS12	14.672735	10.95916	9.32338	11.82104	11.77457	6.287295	4.22874	5.344695	5.50605	3.36398	6.510105	11.760935	5.626005	7.368915	9.0607	9.991525	5.02631	7.021065	8.9678	5.95478	7.446835	10.21522	7.62486	10.208535	5.20512	6.695545	3.600875	10.65252	9.942635	7.84571	9.064075	9.00424	9.103035	8.657535	9.08759	11.12454	6.035615	7.1245	13.02883	9.91539	3.9333	10.199005	7.18369	8.60754	8.90622	7.60321	13.830475	13.492985	4.14629
ADAMTS13	21.30764	16.862725	29.51784	24.4763	16.421875	22.349335	23.601065	31.864845	25.1483	31.27401	22.223185	25.62946	18.952405	15.760595	28.162755	29.903155	18.59673	17.485745	14.136205	17.21074	22.94644	17.591795	19.05686	21.36719	31.239935	25.72847	17.700965	21.526625	31.154425	28.816585	23.696565	28.90594	21.859635	18.472875	23.727285	19.06175	21.643135	19.49017	19.774525	34.235425	18.138455	25.89161	24.630105	19.58479	25.86002	21.02103	20.213845	26.731145	21.12513
ADAMTS14	34.69903	14.5164	16.41423	6.8717	17.98206	13.07864	6.66241	9.53324	22.37127	24.50622	17.56331	16.82034	18.32433	12.78685	19.29804	27.28706	21.03496	30.51981	10.13868	5.97033	15.21191	31.20027	19.4166	30.71781	6.39951	14.56721	11.46991	12.68017	15.57161	10.32393	18.28734	16.87832	18.22867	15.88681	8.9579	13.63027	16.33565	17.55857	17.71601	19.94175	11.71205	20.48431	20.85902	25.9018	12.88379	10.66723	14.97574	8.77043	16.17269
ADAMTS15	39.966945	41.582455	35.858645	38.765025	37.10866	39.83322	38.568725	32.18934	54.55128	42.547085	43.28508	32.71088	36.274225	40.192145	59.591735	34.250015	50.403905	31.143145	40.167335	43.492765	29.84441	42.186515	46.092375	42.208815	37.992235	30.081935	34.01127	33.15723	36.860195	37.27538	36.128065	51.591105	31.792945	33.96984	30.34289	43.63631	32.60601	38.64015	46.035845	45.6614	52.22041	38.925145	32.18269	36.90523	46.571915	39.35763	25.61168	44.834145	24.246875
ADAMTS16	13.25553	4.4328	12.21518	6.71455	7.54613	24.346	10.05743	15.87054	11.89061	20.73282	15.20216	3.67794	5.89716	11.13993	15.61351	6.38442	5.42142	3.92822	10.07866	15.14211	12.0087	11.85684	5.56362	14.49333	15.45227	5.4779	4.20954	15.85859	6.47114	7.47726	9.91728	23.88362	3.96465	4.4311	18.31042	14.4691	6.96802	6.62744	9.40254	8.53425	11.5515	15.08404	11.38698	9.76404	18.91492	7.57161	7.77582	9.20096	3.85341
ADAMTS17	27.56063333	59.90867	22.78776333	57.06472333	53.23155333	42.29826667	26.07813	49.98231667	52.49937	41.38722333	44.20091333	91.04952667	67.41679	34.14927667	31.00904667	33.14988333	57.26679	38.91609667	39.51968333	25.37701333	60.54471667	44.38749333	26.29718667	20.74600667	64.25345	55.18626	33.18505333	24.89478667	91.62322667	61.03626333	77.44106	57.43510667	43.61889	33.98161333	57.25722333	58.04870667	55.66029333	80.13314333	46.12857333	28.77334667	37.002	27.91193333	35.04056333	55.08057667	26.30889333	61.54973667	20.52240333	42.83986333	51.55352667
ADAMTS18	39.735135	28.68883	21.655635	35.96926	25.13731	27.77681	31.081505	32.0138	31.936155	23.09657	22.147725	25.847455	29.66785	26.73982	40.907895	16.890215	24.999585	36.151645	26.332475	26.917735	28.985255	37.99451	27.4556	36.043565	32.91592	24.51294	32.13872	30.45881	40.742215	31.77344	30.073175	34.504445	26.531195	39.587455	25.25389	24.936655	37.79207	21.254525	34.15681	37.54476	31.071025	37.212655	22.31234	25.03114	23.19715	26.44755	37.09942	43.335265	33.85064
ADAMTS19	9.98007	11.833555	8.07858	8.103085	4.214285	5.815125	6.548705	7.312395	13.46264	9.49815	4.205675	8.367575	9.28409	7.06557	8.35044	13.650745	4.54441	7.802265	11.180375	7.75183	7.139925	10.0777	6.30537	9.310755	10.60644	6.413545	4.12908	11.26265	9.505865	18.17775	5.483725	5.070815	6.67802	7.09853	5.093885	5.854255	7.8909	12.658795	10.70345	6.962605	5.558285	6.586675	6.73224	5.20971	4.64313	7.75313	3.011105	8.99694	6.96996
ADAMTS2	15.57269	17.18489667	17.572	6.73753	11.82939333	13.16698	12.77351333	8.551213333	10.58729	8.89041	14.58438333	11.11854333	9.1452	11.56442667	16.56462667	11.71044667	11.32840667	9.40793	13.71585667	12.10522	15.56205	14.25746333	11.91698667	12.09116667	12.08409	14.53086667	13.39157667	11.15381	14.23276333	8.714566667	9.340806667	11.25807	9.947903333	15.93696	9.23239	21.44807333	12.70441333	11.29342	9.22267	9.284036667	13.93087667	12.32985667	10.25656	11.98794	19.39883667	12.49381333	12.08561667	10.12897667	14.25345
ADAMTS20	52.327645	34.572145	29.38974	36.00332	34.700745	40.385335	42.987935	31.82007	36.000625	32.46589	22.572535	23.926345	20.545585	28.67948	33.19594	24.63305	28.14436	27.0576	25.187385	34.141815	38.652185	31.538995	31.221405	42.221675	26.836	21.18598	25.569105	28.003045	25.734125	24.280715	30.830895	46.911535	27.114675	30.429935	29.45644	24.20794	33.369495	18.90681	21.94178	32.811105	28.133725	29.755285	25.551735	25.07384	32.73373	28.00812	32.129285	29.29522	22.368085
ADAMTS3	18.40275	26.22597	5.6459	24.14271	10.29049	10.24664	18.37135	14.84232	23.31028	23.86242	24.89421	16.19444	15.26308	34.80964	32.43921	19.06489	25.45687	22.12191	18.39187	28.15285	18.21271	17.83011	17.61599	37.04045	31.49786	10.12934	15.19125	15.79992	28.05444	38.0731	36.58958	25.75273	22.05832	31.73968	9.76172	34.47568	6.64361	24.09032	28.90479	14.44109	18.26248	29.59828	17.58699	14.49041	24.29602	17.08627	30.75614	37.58786	29.92229
ADAMTS4	39.84863	13.48109	19.78742	17.33951	7.82225	22.19363	14.35664	15.45897	11.59952	14.98137	13.6456	26.90677	25.80618	23.12181	15.84654	21.27574	18.17289	13.35903	17.51155	14.82223	17.85312	22.71476	18.65247	16.73911	11.82448	25.21369	18.22764	16.62077	23.70313	19.55374	18.16908	9.47204	19.05065	17.27919	26.93019	16.12055	21.85352	6.63373	26.07852	16.30422	23.28374	25.74772	16.57178	10.67602	20.2288	21.56365	20.67639	8.9053	20.07859
ADAMTS5	10.9994125	37.2582025	24.79701	33.5848325	52.38127	50.9208975	42.9833525	29.14227	24.4743025	41.3341875	38.5824225	42.969285	33.87639	76.5195725	16.580425	22.436645	20.697765	40.151175	40.0874	52.1663225	27.71948	20.3086075	24.89456	39.053715	25.85582	48.7135225	42.04563	32.4075925	16.419325	42.996745	34.6174625	27.7865525	29.420695	22.37687	41.980095	23.61204	47.1520075	36.1711425	35.8456325	33.3302625	33.7074325	24.8785025	31.4029675	62.2369625	53.7491325	26.5346475	24.61057	24.7818125	30.2756225
ADAMTS6	20.48216667	10.23200333	19.40132667	23.95417667	15.96324333	12.85612	7.89217	15.18756	15.45049667	8.44792	9.553003333	19.81480667	14.63226333	17.33668333	13.23431667	27.90770667	8.856853333	11.47783667	10.52285	11.84464333	18.45282333	11.4037	13.24193333	14.60708667	12.12604	17.02405333	17.07829333	20.85693333	8.428086667	13.43226667	16.20016667	13.33848333	10.90188667	22.21281	11.42007333	14.26608333	6.144436667	14.57550667	7.713483333	19.21626333	14.22455	10.17019	16.58373	20.65378333	15.14843667	20.55207667	13.43598	13.06412333	14.95588
ADAMTS7	46.10228333	22.24985	13.74962	25.22947	19.78077333	23.00555	20.27832	23.38193667	25.39159333	28.37867667	15.34213	19.1828	24.79891	31.32019667	36.25516333	22.00876667	23.62909	20.51908	23.96694667	21.24528667	25.25659667	24.40206	23.88220667	20.49922	25.52052	24.33089333	30.10962	26.64272	34.22344	25.14479333	29.85984333	33.24228667	28.28594	28.97934	18.71828	25.2936	15.52055333	21.97067667	25.41354	29.95854333	25.38919667	25.71513667	29.05460667	22.88963	21.2058	22.67004333	20.99358333	33.07177333	27.02796
ADAMTS8	18.24914333	21.47687667	22.06906	20.81281	17.20848667	22.29216667	24.64803667	19.47942333	23.23142667	20.42558	16.40742	19.83021667	20.6074	14.77980667	28.15293	22.92895	26.14905667	23.03417333	19.21015	15.30840333	18.03009667	24.20605667	25.59116333	23.2545	21.40369	19.96038667	18.56061	23.1221	18.82552667	17.62358	20.06329	23.09326333	17.65661333	19.49744333	16.09762	14.79840667	24.22212	19.47493333	22.08569	18.16192	23.64093333	18.18112	20.28183667	16.04321	16.90627	22.57478667	23.28637	18.29485	16.85056333
ADAMTS9	25.97839	18.873285	19.4746725	18.628845	18.626535	18.79704	25.25994	18.10341	18.33591	23.5566575	22.4169525	17.219765	13.5478125	12.58346	25.9932975	16.4603575	19.629355	17.6631875	12.1222725	15.2927525	14.5044975	17.4250925	20.5605075	21.101895	18.2154175	11.6937975	18.80658	15.1676	20.4443725	18.0587825	19.6433	18.300815	18.37335	16.4288625	15.78748	12.3320825	15.825085	17.5395775	16.9177925	16.46573	15.97045	18.7933275	18.4203	13.83326	19.85572	16.9216525	15.1416425	25.290555	18.6947425
ADAMTS9-AS2	14.274652	7.315194	13.726562	8.553242	12.746796	9.239076	10.349328	10.003824	12.15926	14.195094	9.545406	8.53024	8.70164	8.148868	15.831114	7.81565	10.953174	12.01136	18.34664	8.116332	4.919044	10.674462	12.141734	6.352574	12.05619	7.490888	9.352394	8.551104	10.744988	5.275246	8.019898	11.250792	7.55319	8.972158	8.263714	10.138446	11.172226	9.26516	10.8251	12.123504	10.514928	7.690292	10.165722	10.292466	4.25818	16.047112	7.21844	9.944094	7.445374
ADAMTSL1	54.19560667	37.17323	28.17498667	31.32740667	27.19744	32.41023167	36.61669667	31.53133833	32.501515	32.24332167	29.00274	26.40425333	30.38019	30.44913667	44.659865	25.08266167	30.70392833	33.34775167	28.81037667	29.41208333	27.92602667	30.004845	47.12644	26.45329333	33.25598667	24.87926667	29.13623167	29.73689667	32.600185	33.53476167	29.11642667	35.48034167	32.06405833	27.81705	26.87513667	27.76808167	23.85093167	27.03612	31.95779333	39.45262333	32.61200833	27.55031167	22.59606	23.23638167	31.08775667	26.87870667	26.60982167	34.73656167	30.62598667
ADAMTSL2	9.79358	8.36373	7.9584	4.75626	4.04784	0.31263	2.31021	5.58489	4.48237	0.22825	5.26591	8.93937	5.42798	5.39035	11.22983	3.44967	5.41801	10.78539	16.66234	3.30243	13.51935	9.99884	4.18334	3.81103	20.16265	5.13276	9.09541	4.02727	5.8453	10.83028	7.69559	9.8648	3.19209	7.33176	12.95706	1.79399	12.48557	2.46721	10.38154	7.3231	6.81753	3.23738	4.9799	8.59722	7.5398	0.82766	13.95231	9.40975	4.86655
ADAMTSL3	16.887575	12.84356	10.950745	21.793455	13.828025	16.270845	7.71725	7.22256	12.347155	16.95017	8.21515	9.51946	13.49135	15.108925	13.39064	7.859285	10.333595	9.54716	16.02588	13.62951	16.81657	16.85414	11.31903	7.16603	9.33673	5.65419	10.63063	14.24253	9.40009	7.964365	7.838455	11.53852	14.948275	13.673725	8.75793	15.623925	14.080785	11.13817	11.29038	17.38421	8.075825	17.78551	11.10994	8.95193	14.693585	20.7115	6.91667	11.58697	13.57011
ADAMTSL4	275.34058	464.921205	300.429505	303.008515	272.401745	368.277055	132.348145	209.245655	301.01864	614.66748	263.582985	235.390525	334.66179	367.37703	256.1369	274.95056	267.294365	202.23979	277.58721	297.686495	205.631505	253.878155	191.942355	389.088745	239.388495	156.255105	297.59857	263.413335	267.469645	294.982025	517.51738	393.99187	299.847075	267.03175	386.97206	420.843265	196.677825	258.365405	231.42947	199.071525	375.775725	441.55618	336.254795	187.955275	324.455345	377.29315	335.6882	339.28192	406.96123
ADAMTSL5	37.10506	20.00712	26.54578	28.35697	30.80262	23.46111	25.9353	24.07501	8.1689	30.34532	33.89405	11.79082	26.07363	22.89149	55.21265	26.5423	23.26996	15.17647	36.41055	30.21973	18.83219	35.48998	22.51007	29.12454	28.30651	27.46153	49.83605	7.67837	43.50644	28.59938	42.79941	32.9182	18.93605	29.44508	21.12539	29.71095	23.21431	21.98518	16.54305	30.13327	25.05096	40.12385	18.90115	20.40941	23.48543	17.37403	30.55569	23.37797	36.91237
ADAP1	366.434875	400.406085	311.629155	386.80378	357.448765	424.841845	303.54783	309.205655	340.957495	467.41827	337.288495	328.084855	300.393015	401.775765	351.579405	297.60365	417.95834	279.55954	360.80254	342.822345	289.825615	324.41119	426.233545	475.99888	525.210985	255.86714	493.43408	326.237885	465.456005	435.886485	579.996755	489.284845	397.01126	342.289515	408.527375	559.66765	194.542385	350.06493	348.619095	404.515845	399.063985	455.316325	415.529	377.68584	428.178895	446.602195	421.852395	521.2638	370.34425
ADAP2	181.049165	241.79492	199.730115	226.736975	236.920105	192.098415	124.295765	137.4482	204.03113	392.29297	200.15034	250.042975	220.79822	275.98764	121.758745	161.62561	365.22691	194.64685	222.909735	252.672205	139.94841	229.074165	181.47739	251.52243	326.179965	197.15012	376.1177	211.81289	206.89196	260.38174	262.00531	160.67901	227.363255	296.1899	331.63962	315.28674	233.31283	201.38729	168.68695	226.555575	277.618675	286.7787	303.472275	195.488205	449.955245	275.415165	237.37044	281.99916	172.676045
ADAR	4940.64355	4622.52344	4391.87842	4449.61377	4181.74805	4472.62061	3773.07202	3911.0708	4469.5498	5008.25781	4428.71387	4180.61084	4269.80127	4639.93848	4325.30322	4714.64062	4685.29688	4612.0249	4696.35547	4471.08057	4329.41797	4893.30615	4003.41602	4482.00098	4608.99072	4115.86523	4813.50586	4489.07471	4452.26904	4232.59766	4040.48047	4545.78369	4261.02979	4421.23486	4541.38721	4612.68994	3614.79077	3960.55249	3923.2019	3648.85303	4018.30762	4468.01758	4445.30078	4425.9082	4561.49365	4163.65039	4652.16064	4316.26465	4832.10205
ADARB1	42.76622	73.377176	67.000986	65.00784	65.981526	59.39392	78.686514	68.84255	87.818114	54.682454	78.38082	81.30716	77.605486	81.67352	56.552378	92.162314	76.580328	68.025586	63.252886	67.137748	75.776656	61.086632	60.976922	58.978006	68.401132	78.336622	117.22236	59.297922	76.96616	76.257008	68.337652	59.051748	73.935072	71.141606	63.824482	89.335562	64.663426	107.432814	70.169418	59.302632	74.171702	77.833026	74.2479	69.029948	49.312086	87.065232	75.751406	57.561052	74.210186
ADARB2	37.87761	43.333645	28.929825	24.77303	60.20248	26.25872	23.392415	32.3704	36.831125	36.843275	25.038905	40.208985	19.0967	42.98826	34.706095	28.721895	20.88457	30.948025	57.106695	44.86041	23.10764	20.95396	30.142155	32.31386	23.896135	26.401115	35.041755	27.10576	33.269145	26.56213	39.792305	28.128515	37.188495	26.499315	21.363975	34.05997	27.53121	32.60471	31.70152	32.177335	29.5572	25.22603	33.204575	23.457205	98.398935	29.425335	25.56256	37.125875	43.306615
ADARB2-AS1	31.86157	30.80674	10.50357	23.081	18.84878	20.65896	28.98596	26.97014	3.35572	30.20536	17.85287	8.02545	13.52122	16.79597	27.11218	16.15747	34.39901	21.38584	34.41909	26.63492	18.00863	23.57514	14.45853	20.45591	27.64374	27.28255	40.30906	17.39289	7.04958	16.88049	28.60597	33.82264	15.15792	20.53504	24.8038	23.50274	34.45802	14.6848	13.7753	24.78371	28.84137	26.01447	11.59949	24.876	27.01298	16.65647	23.39394	31.50445	30.14445
ADAT1	279.98709	495.42349	482.93045	499.43594	470.5191	515.45514	460.00177	539.24329	448.75101	440.60745	434.66641	374.33078	467.95999	425.88602	673.69904	390.57599	506.0303	437.2916	401.15833	370.91504	482.82037	401.34436	363.94226	515.60217	495.01746	440.19351	517.9267	451.42572	740.59967	423.42978	598.62091	485.22079	535.89844	436.57486	397.02621	658.99969	488.15302	598.35248	423.116	421.41776	542.51941	408.22458	471.34543	516.45386	458.65408	636.40167	525.73682	477.88828	465.31509
ADAT2	63.44377	39.12242	53.353645	48.06952	52.04775	43.49309	25.95848	54.75368	50.29057	28.63961	45.024595	51.07062	50.053415	38.023365	32.061065	91.986765	34.53477	57.0893	40.070715	63.31687	58.14801	76.365245	40.164615	42.16505	28.526525	80.973245	126.04968	48.4393	30.41891	28.250355	26.062965	51.89498	33.86972	54.072705	58.482465	73.76994	36.328685	53.023105	36.69141	36.379005	32.913835	43.494425	74.38235	55.236435	15.205585	63.197125	44.969665	41.51705	53.527015
ADAT3	72.76521	72.66932	61.08713	55.3822	64.93814	67.810945	70.10961	61.85293	59.42596	59.893635	62.174255	54.75848	63.123415	53.977445	100.84274	71.33937	71.670585	57.623355	53.660485	77.58478	61.342695	66.296585	62.43134	60.43113	80.684825	52.344125	80.55149	54.058135	68.43995	70.316175	69.020085	76.42135	54.51005	60.762	61.22238	71.80067	54.54431	47.057515	74.239805	73.77954	79.685035	71.103395	58.795245	64.453	63.933775	60.95754	62.56971	67.71753	70.077285
ADCK1	37.16613	110.68965	161.01396	133.34923	158.46007	100.9222	57.71849	174.47409	161.08667	304.62933	162.37955	174.81969	180.22581	205.37297	97.36084	179.43214	356.89417	159.79066	119.72915	113.43288	96.81546	166.37856	97.8745	129.65164	183.60172	136.64659	301.24121	277.8111	193.27513	161.91515	286.95425	167.9131	185.85712	204.68587	205.63213	311.99075	154.37608	222.63889	195.18991	64.46362	150.71417	249.42987	99.10873	130.1846	122.62598	192.89156	325.9646	167.02177	187.73993
ADCK2	227.79897	104.2492225	114.448845	110.0571225	115.3486275	112.1546725	146.0088575	151.980795	128.00467	146.778645	121.1110225	159.9058475	121.6594175	131.2798275	162.2060625	104.3481625	133.072845	103.0483225	91.3210625	121.0060775	140.5757125	138.6829275	123.76974	145.82381	155.547055	121.5009025	113.07006	116.29556	126.4287275	108.923565	160.879635	99.481025	143.6545325	122.983575	131.5303475	188.050265	96.1370825	168.8245675	145.00292	135.1171125	181.65921	124.9416525	108.3378475	149.5277425	82.7269625	187.14563	91.0316375	168.8114675	106.5115575
ADCK3	502.8759	990.963425	771.099405	652.19995	951.22657	788.80437	652.606215	860.44812	835.2831	779.23087	1004.43039	897.283135	1129.0277	773.82339	802.82798	920.03636	660.96387	996.462765	1040.047645	608.63594	1063.84598	914.844185	611.99969	965.88797	853.97737	842.589765	823.039235	969.04249	885.03317	636.120645	590.87869	1002.849625	715.571785	798.804985	687.93162	1095.25316	618.644305	900.29197	926.146045	823.91467	972.41505	997.98058	965.57809	824.15984	808.01435	934.77303	726.416275	648.685385	929.069745
ADCK4	78.084485	96.41096	73.71658	88.497485	77.63269	80.584465	60.909755	85.543035	105.757255	139.377965	93.02753	102.42009	81.83644	107.49089	101.26008	95.585505	113.06163	75.95243	101.101585	91.1636	71.71	87.88513	93.825265	124.046115	113.14702	77.542955	102.52876	110.620485	120.935025	95.84154	94.982795	129.923675	95.678945	100.386015	102.766035	118.863005	93.531615	102.14909	115.1313	101.09354	112.313215	115.83086	99.631955	92.51363	97.927785	100.75492	90.915055	108.78077	122.050365
ADCK5	18.24335	20.915	19.49231	19.62567	22.43361	18.51961	27.32334	32.05288	29.93911	47.45387	26.35565	16.40113	14.76248	18.20763	29.19873	14.87671	16.57656	22.83958	14.81505	15.62113	14.9404	34.12619	34.7205	20.98486	15.34026	21.13213	31.97926	13.56591	22.88179	14.73729	13.17727	34.51223	24.76222	11.69129	20.93606	30.22382	23.24779	22.20344	26.33881	35.45881	20.84932	26.38731	24.00625	23.35415	13.86002	8.83052	20.00848	18.68228	17.21201
ADCY1	34.948758	20.784596	20.57748	23.361658	22.434796	20.867642	31.235056	16.698814	20.970326	22.138	25.697242	17.272046	16.769786	18.503658	43.108326	24.351448	24.590666	22.60566	22.029312	20.084832	20.968404	23.138148	33.504278	22.797088	30.727652	25.765408	23.03375	20.08091	35.089166	25.260288	25.880618	34.965156	20.241518	23.176068	22.885388	19.241188	22.30808	22.687536	23.991356	24.937984	30.403628	22.504306	20.1244	18.613452	23.67494	15.774896	20.733824	25.63955	23.035672
ADCY10	15.829425	13.01908	6.88927	9.414125	21.262925	8.490675	10.915865	6.32557	9.04962	15.66133	12.552205	7.278195	16.8688	13.963325	9.158895	13.190545	8.354115	11.108655	16.244325	7.347655	8.278725	8.35519	7.479725	12.64624	19.34097	8.114295	14.014205	17.402225	24.528755	10.29394	12.506845	7.93096	16.204765	13.64541	10.105555	8.79606	6.327725	15.55127	12.53518	12.64929	17.18607	12.296245	26.55752	12.098035	14.754275	7.2053	14.75847	6.19979	12.49082
ADCY10P1	98.104295	181.793325	173.077455	170.229125	126.440085	148.33932	179.09177	128.439115	181.88283	103.81603	161.79595	121.209415	171.859215	136.8909	72.67695	258.58816	93.248485	117.13981	168.331255	110.58585	154.551865	164.532645	66.4724	114.26418	152.21147	124.77964	170.34813	120.025125	115.366145	187.904435	75.967405	178.28753	99.33275	93.82137	149.086815	130.067645	72.611725	143.7803	95.49813	74.839455	95.97349	121.57428	256.721245	130.47488	153.81997	89.773175	131.521715	94.45767	228.857845
ADCY2	35.28292333	15.46094333	15.27309333	18.71796	20.89696333	17.49254667	20.88810667	18.08802	16.51724333	20.92930333	15.48459	9.54663	17.99097667	16.17616667	32.12542667	12.61065	20.58754	14.01652	18.58073667	12.96783667	18.15956333	20.29865667	21.87718333	27.84346	18.85508	18.20656333	15.86430667	19.70787667	19.60101	13.22904667	21.12406333	20.43190333	17.63126	25.11066	12.22529333	25.26021667	22.07053333	9.148523333	15.72653333	18.98723333	15.69027667	13.10684333	19.83632	15.55032	23.87248667	20.66834667	19.94755333	13.51123667	14.50702
ADCY3	24.74368	94.89084	129.67012	97.31835	86.23354	83.455995	114.22783	120.09552	101.7274	82.663815	121.13329	132.512165	97.05301	160.528735	102.73136	155.392685	105.869955	96.99568	96.244265	109.240145	111.9403	175.86426	105.791595	102.54616	108.031395	111.7077	134.46468	102.657955	99.57783	78.234735	114.643775	95.169915	154.953795	115.74197	115.11488	173.10433	133.139835	157.09221	102.15024	62.759125	97.776205	115.45662	120.711715	109.141885	135.209025	177.279205	93.56769	95.21355	135.609835
ADCY4	320.71799	454.34991	234.95879	283.23795	262.3486	436.69263	116.64677	165.81511	368.18643	578.61835	321.23929	263.08597	314.01013	318.25302	224.4657	252.40099	356.23502	259.83102	280.91956	265.46542	236.75052	301.47421	202.85979	397.04211	302.48822	143.42848	530.33527	349.32053	326.09464	314.88339	296.48383	519.25812	273.06589	306.02173	352.5051	562.88324	175.67006	209.244	260.5809	210.87784	257.77963	501.16217	357.08536	166.97469	262.70267	201.40573	402.93805	287.83911	449.17673
ADCY5	45.66596	41.431355	29.83947	42.91427	39.249335	27.51872	30.518985	40.368475	42.56291	45.89199	51.81195	41.473285	42.510095	52.578225	47.901785	43.84386	33.12362	41.882995	61.31911	32.91614	41.261555	34.57433	37.30495	67.484745	64.937615	38.45307	47.0675	43.456675	40.473775	41.356455	44.597765	36.812695	36.54231	38.501545	44.142745	41.960645	23.259765	34.40145	34.96047	35.778855	43.19448	38.6467	30.245235	49.40293	55.8913	44.356245	40.7393	44.987295	42.191685
ADCY6	2.86496	12.88734	8.3344	7.91787	23.34081	10.24642	2.67396	22.46697	27.04071	4.45888	12.62255	14.4815	16.4658	13.49152	10.01972	8.72755	14.07955	10.03588	9.6938	12.00976	8.3494	10.15305	9.84365	15.0955	5.30125	7.51377	5.58861	13.45803	20.75744	6.08351	13.07337	8.59397	11.27128	12.96843	30.56992	13.08948	7.93114	18.11178	15.84855	9.07587	7.22772	11.71075	32.89348	3.87016	1.5274	4.58885	10.14465	14.2664	17.97735
ADCY7	829.20757	782.93889	967.541255	729.81501	801.990965	829.317755	1062.32571	879.07181	904.276145	699.82492	773.17455	736.473765	673.284045	559.043935	765.967175	650.535665	535.390775	744.782745	760.175305	822.18279	771.195615	803.79087	1032.302615	544.71463	526.11048	804.54471	600.277945	722.25087	400.46619	565.094255	484.577795	903.300865	588.55871	570.587925	673.30882	569.088325	1146.476515	646.90598	706.99146	915.35694	563.41145	616.51526	679.033005	755.65561	746.80194	658.21285	661.596635	572.12779	639.09667
ADCY8	17.45741	21.4147	17.51716	21.10401	29.93624	21.73927	14.48599	15.60961	10.02534	20.99617	24.75649	9.65494	20.70697	18.28084	26.28025	24.8369	14.94445	3.37545	16.23799	34.53885	17.59942	12.23495	39.66977	21.74959	30.42392	14.0009	24.10251	13.79362	23.44407	25.84306	30.70599	18.15432	19.78671	20.53849	23.90953	12.85719	11.00072	11.97293	11.58905	11.26649	25.13282	22.41192	16.69955	16.83554	20.65916	20.13026	25.36066	26.38399	26.30581
ADCY9	66.08224333	92.09431	138.6570933	127.4200867	120.4199867	97.53459333	120.44313	125.61709	123.71252	98.97920667	87.48431667	111.3649167	115.0867967	115.6453233	133.8524233	95.42588333	104.0347567	134.5163967	122.6157833	86.67372667	105.2142033	146.5955433	92.65117333	87.30824333	106.1108433	137.4458267	87.90664	130.6820233	89.78321667	149.5545267	116.01332	104.5707067	121.3787233	87.01439667	99.56132667	138.3883267	213.6552067	110.6755733	103.7416467	91.79879	86.71499667	117.3883867	85.76799667	130.52774	79.75432333	108.1272167	83.09882333	94.36785333	95.80922
ADCYAP1	24.231155	11.405565	15.335075	14.77371	15.05563	14.05833	15.05951	18.37308	19.234395	23.18649	17.28938	14.367585	13.618395	13.523615	26.38505	14.0037	14.226715	16.998685	12.886545	17.663495	10.005195	6.538315	18.51863	23.53021	20.466685	17.88266	21.73709	13.21728	19.658625	13.88477	15.625595	18.13253	19.881375	11.557845	22.242515	10.367235	9.84764	12.29368	20.449375	16.31374	10.92838	19.752365	13.698035	11.48658	16.155905	17.90925	14.9247	5.23274	14.83576
ADCYAP1R1	43.481495	22.600935	24.723475	30.35601	23.46198	27.81993	41.12378	29.317845	31.75397	19.900455	25.353105	29.74351	23.56009	20.47806	45.16373	24.17202	26.538595	30.58589	28.029575	22.97768	26.731865	21.145835	37.67078	31.494825	37.917505	20.97267	32.870345	25.254355	33.12522	26.293025	23.61101	33.977725	23.53782	26.44135	20.455375	26.552315	23.21534	20.345925	34.214975	31.700645	31.76938	22.58529	21.40247	24.463005	23.04675	22.65475	23.4938	22.511705	17.28443
ADD1	1082.513055	1186.884703	1297.362913	1341.0093	1241.932228	1139.51856	1128.673773	1192.497868	1246.37155	1088.661148	1235.097543	1320.741925	1267.327228	1504.349478	1227.831625	1308.539673	1306.88671	1498.56749	1180.479248	1250.89237	1244.987285	1286.730353	1135.2426	1218.088863	1326.95599	1158.073293	1251.182565	1307.430425	1334.085118	1364.434417	1279.244288	1275.928028	1526.107457	1692.179688	1284.896098	1297.028435	1103.886648	1444.805213	1416.786668	958.17756	1187.34486	1307.546928	1289.915088	1114.64243	1085.674028	1400.35764	1328.31845	1180.845755	1328.487133
ADD2	46.807055	44.72267833	41.04775833	63.87194167	59.17388333	36.06218833	62.49368333	53.61305833	53.48869167	52.40055833	60.39969667	53.81551333	58.21984667	61.07397	51.41227167	47.57229167	51.96539333	49.92561833	36.22001667	39.91578667	56.093635	70.86465333	37.94285833	53.10652333	68.26223667	46.77156167	48.81706667	52.69795333	72.46824833	72.44305667	59.16005	43.196	68.70730333	71.74821167	66.607875	54.74071667	55.64893	52.38504	71.07016333	45.24439833	46.06020167	54.90148	55.87975833	40.68609833	42.47163667	68.762965	52.58085667	50.22686833	48.13157
ADD3	2201.67877	1452.289078	1646.200563	1680.625977	1837.844818	1647.062133	2007.445558	1661.455445	1616.808153	1351.197525	1630.839203	1833.918182	1513.132782	1439.272248	1460.077517	1602.077485	1376.092285	1642.746063	1529.312393	1727.021943	1706.86995	1779.662048	1718.591768	1473.18068	1317.929765	2133.18869	1317.349413	1467.37662	1305.630575	1636.257903	1268.963943	1394.376908	1578.182738	1585.53302	1404.062913	1292.39972	2152.49884	1502.244155	1732.197205	1502.024783	1441.250533	1394.392183	1558.354128	2035.576995	1421.489533	1150.239473	1438.151203	1430.714812	1476.969803
ADD3-AS1	83.72158667	56.03359667	63.50948	75.38915667	98.19383333	65.31353333	70.83645333	89.24467333	74.46802333	40.50648333	86.47002	77.89266333	101.42611	85.88205667	40.52174333	76.88153667	66.43085333	82.72038333	93.76583667	83.72675	66.76648333	79.11848667	52.03147667	93.25326333	75.63805	94.02111	58.70729333	88.52774333	42.72865	60.98141333	63.00274	33.88591333	75.78814	92.47791667	76.21460333	101.90254	57.43639667	85.34543333	68.12476667	45.21407333	52.24706667	53.1179	84.19403	88.77494	121.7943167	48.43998667	88.04433	95.04086667	69.67491667
ADGB	14.48436	7.88287	8.58681	7.48322	11.7896	10.22151	14.92382	3.51621	15.20659	16.27195	6.38543	13.41384	13.24044	16.71975	16.21449	7.85217	20.54199	11.10982	8.03997	13.77677	10.31773	9.52258	18.22797	5.47294	19.05504	21.60233	17.1839	6.5371	16.79634	12.61221	12.9123	17.1616	14.34346	7.56883	16.59458	6.84031	13.1791	6.30127	13.29933	16.43313	13.5861	9.5607	13.11579	18.70107	19.34545	16.82376	14.72821	17.48193	8.02357
ADH1A	14.17922	20.05332	1.7782	10.50993	13.9297	4.23626	17.98473	10.97975	9.81589	13.65723	9.98301	7.58653	14.23756	16.65062	15.94817	17.71183	10.33673	16.37989	1.30595	14.39876	10.63803	3.51964	7.13633	12.80879	20.68439	7.46419	10.13123	14.64351	17.57079	21.19095	10.03798	15.5693	13.75258	20.50652	5.4103	6.97653	10.88679	8.95519	15.40977	11.39789	14.63788	5.03488	11.43176	8.11871	14.7616	9.36421	18.49046	15.49334	10.39914
ADH1B	8.47855	11.31831	5.2255575	5.18376	9.5381375	5.54704	11.0295575	5.8927875	6.9619725	6.5740025	7.5789375	5.9685125	7.9440025	7.4118	7.8786875	7.33622	8.207705	8.2946075	6.606255	9.4114125	12.1063225	7.5976025	12.06877	5.0433725	8.3258325	6.3554525	14.8065425	9.3767375	11.4424875	8.0247425	11.991105	8.3979775	5.7117675	4.75799	5.125805	7.412365	29.97743	7.2115075	11.55782	9.4609625	7.5205	9.9440625	6.2889525	4.907425	8.4478425	6.9047775	8.4677175	4.62415	10.84604
ADH1C	6.93365	12.04284	11.19161	17.01612	8.10715	7.25315	8.91779	11.6645	10.70912	11.15996	9.57452	11.25856	13.31394	8.02748	8.38307	21.00838	10.61349	14.84226	7.22337	10.21554	5.97045	7.10192	9.52158	9.8702	16.0252	6.19734	10.03747	8.8854	15.52754	11.66369	10.88988	10.5867	13.32805	10.82345	9.78593	7.16805	5.88568	19.54415	10.26746	7.71768	8.26697	10.66608	11.15859	11.05517	9.47761	8.52153	11.68768	17.63856	18.10863
ADH4	153.508655	69.52819	71.33369	73.21034	58.99442	68.3376975	99.9321425	61.796315	67.9149	73.1485575	64.0947725	51.4500775	51.1819125	48.6019675	137.37732	45.34398	67.841795	50.845085	68.593195	61.5730575	71.413405	64.8151375	84.231395	79.3136225	64.25332	47.71944	56.6052275	60.23442	68.2482025	81.9030675	77.047785	101.31036	64.09516	63.4520075	45.5779875	63.8900475	60.2367925	51.443335	60.9727725	84.953915	63.28332	53.8174175	57.84016	55.8277425	60.788735	62.299935	66.22801	68.435055	55.18508
ADH5	151.10006	357.267095	334.416605	264.55879	333.77139	314.926815	379.80768	332.07808	349.50547	214.88383	337.96948	306.91173	252.75102	291.517915	331.76283	358.25964	298.501325	409.32061	281.0724	362.85165	316.63585	332.775775	395.24611	253.25174	303.129425	500.770745	289.07599	283.18691	235.22072	223.436815	282.00349	257.40796	336.72074	354.17938	327.532065	218.83839	343.199685	368.88699	349.167185	357.365075	313.79637	328.606215	288.447665	411.4564	226.59304	231.953975	313.635825	306.488155	322.121435
ADH6	34.421715	17.820485	20.985155	16.5981	20.689845	11.96617	13.85629	9.259795	12.74289	19.55312	12.570135	20.81818	16.88868	13.64163	19.77121	14.829525	16.29064	11.644545	10.230745	15.590575	9.139925	8.48109	15.422655	19.010525	12.230875	19.91385	9.05952	13.40188	13.096015	12.323415	20.95786	14.489135	15.008295	13.532155	20.76952	11.317265	12.00077	12.82248	18.94372	14.48217	17.859245	19.817935	16.242245	8.776405	12.692195	10.73938	15.80789	5.50025	16.763205
ADH7	24.68005	15.54579	20.37152	8.47668	15.19142	14.90097	15.09233	11.39226	10.90026	26.41692	10.12497	13.20493	9.99781	15.6243	23.68929	10.1312	11.73967	3.3378	17.77021	13.69133	11.37235	15.5046	21.5819	9.35647	18.60816	11.28978	12.25595	14.99655	11.31772	10.84362	11.22266	23.02254	6.88906	16.49668	8.08167	6.23379	8.48324	14.30413	15.21134	13.00078	7.4337	11.34073	13.19314	7.27269	14.99181	11.55482	15.29876	17.02902	17.1046
ADHFE1	128.50392	159.88188	323.75363	162.06949	129.96381	117.49773	142.34244	233.77708	214.19637	106.07339	216.90431	182.88356	174.90175	187.26155	215.00858	229.67546	129.25046	210.18214	240.43367	127.4818	189.85114	221.8228	152.95287	95.85455	86.13065	251.7301	192.06125	265.33054	24.68479	148.47485	121.29795	198.149	92.745	176.06563	202.77211	175.37468	215.12836	239.34796	259.45908	90.52946	109.95663	147.57079	171.77998	224.6604	189.62387	190.63582	151.05096	127.64834	200.40845
ADI1	406.1652433	559.8337233	579.4623833	673.7630133	559.8348033	600.9362	568.1561533	676.2407867	485.90831	551.9607233	696.7024933	609.80403	485.5287833	568.2565567	462.3354633	514.13773	416.4871933	514.25913	544.5833233	583.3001333	683.47798	515.23015	770.8978333	654.8646233	647.31298	639.24521	790.3954867	603.5980667	574.2020567	611.2291233	706.1018533	598.79416	616.30702	582.59959	634.9807167	394.60566	396.1060867	495.4344067	539.1817967	707.06088	714.0026133	581.2899067	607.0851	611.60899	548.0783467	558.9211	437.4211067	650.92169	495.98434
ADIG	83.38975	57.78892	48.243055	63.63541	53.738505	51.430365	52.027555	42.103	46.009085	56.115845	58.929355	50.049925	55.97675	52.254705	101.6781	36.25425	53.520515	62.369415	58.56537	45.721575	49.722995	38.2988	71.260255	73.97518	48.05746	48.558965	54.53129	49.39149	60.64525	52.64022	63.263715	65.630815	46.53137	43.74015	37.75127	45.383065	46.29342	43.4302	95.39403	69.379105	59.2386	68.99096	46.192135	41.9952	52.083505	58.45673	55.73686	42.472885	50.20914
ADIPOQ	22.4547	17.14858	10.85117	17.89698	7.81796	12.11405	14.05196	16.71189	6.70861	13.43446	8.99259	3.85503	10.89993	15.22431	13.46022	14.28416	15.39347	12.43082	8.56429	12.5422	14.74071	7.63224	8.56047	14.98445	15.50229	6.29885	20.03515	13.88901	21.55974	15.45891	12.81606	15.94161	7.1546	8.62523	9.52184	14.48997	11.13555	0.85501	11.16959	8.4639	11.69225	14.18272	17.88183	7.77503	13.67459	4.23608	14.24224	20.35548	8.35915
ADIPOR1	4028.73389	3657.4375	4236.4751	4625.20117	3705.65552	3795.83887	4639.03223	4398.4209	4150.03418	4394.58008	3723.0354	4273.02148	4086.3269	3655.84424	4194.94385	3559.05933	5279.62109	4954.80273	3525.71704	4680.31641	4444.2793	3904.28491	3888.86133	3776.59668	4520.49219	3202.6626	3382.60083	4462.36816	4612.94873	4824.69531	4697.37842	4205.11719	5913.30518	5829.72803	3780.97241	3433.36084	2043.63892	4353.46094	5057.99414	3840.5481	4316.06689	4296.18311	4428.18457	3309.39111	4177.45459	4513.17822	4261.64355	4749.6377	3857.34937
ADIPOR2	918.00299	1214.90112	1315.23962	1153.78772	1231.98389	1130.61743	1217.86292	1246.45581	1251.22327	1399.67175	1159.65698	1243.71533	1304.78564	1423.89185	1369.56409	1326.14587	1151.29053	1326.4248	1303.01733	1250.68091	1231.53516	1375.01196	1296.65723	1262.64319	1192.34448	1402.88965	1303.83545	1247.36255	1168.98743	1123.17957	1181.18799	1355.53198	1176.24011	1426.68359	1332.46265	1424.5542	1223.50415	1268.59729	1264.88464	1178.63257	1223.06946	1127.56763	1281.46729	1343.47864	1259.09583	1277.15869	1278.73877	1248.22864	1360.08582
ADIRF	85.73866	88.02957	71.8974	60.48442	41.01745	66.36232	61.26232	54.68799	39.53751	71.25796	68.77853	55.86897	35.02617	42.52516	111.32302	38.2883	47.5934	55.59508	69.54659	59.73143	73.77219	69.17689	101.03453	52.53957	57.47646	39.7105	49.70264	61.44226	60.86586	61.31465	76.38619	112.24912	62.61433	65.32869	46.01793	60.06747	55.72497	101.53873	72.23723	121.08363	58.34654	86.115	36.06773	35.36708	64.70412	43.84308	60.84516	82.80511	41.79369
ADIRF-AS1	9.52406	36.69054	22.43067	32.4495	28.78956	51.27283	18.02387	42.09802	32.79685	20.57887	40.38869	74.8334	27.70831	38.26736	19.82914	67.22622	33.39486	25.43003	22.47533	11.33052	22.22141	55.42864	21.53878	50.52916	10.11099	55.31719	59.53532	36.46914	61.29226	24.43199	22.7137	31.55278	25.50756	25.16127	65.69041	69.96556	34.4569	83.48514	24.01956	43.66143	39.61922	31.39539	26.88978	41.36816	23.38748	24.92013	43.84917	39.38269	52.12833
ADK	207.76447	220.997375	279.985915	255.83614	299.07705	201.12897	379.845905	358.46363	271.15487	183.945985	213.962515	320.68814	220.490125	267.739605	117.88502	343.88419	443.86171	217.892765	352.57374	242.71004	292.22584	332.05285	289.34753	341.1376	373.937955	239.171285	402.316265	314.237465	195.35568	192.098585	180.66412	212.404115	256.18465	254.479955	304.712145	270.49122	258.63624	422.50923	201.6405	327.728405	244.981065	219.458265	214.269125	244.179175	201.83594	290.43682	342.00865	252.492795	390.191765
ADM	425.54871	948.07159	920.61719	1096.07385	481.75912	888.74805	794.70068	647.74475	767.21313	828.17853	785.13727	427.03519	908.67755	804.48456	698.40601	854.28186	877.06677	525.37164	949.10315	983.01538	763.59937	537.41382	647.87689	1019.94135	954.71643	496.13223	690.91333	733.50696	577.44379	1054.02747	830.90045	849.43958	861.76898	589.91351	1000.94257	615.51135	638.0957	435.63696	734.87476	881.44415	792.18976	737.16907	947.71454	701.02026	993.6416	579.74347	761.54132	1116.20593	562.67767
ADM2	149.7233	130.40636	107.61169	113.33337	79.64923	123.44754	117.3192	108.71777	85.93188	133.97635	83.12497	95.00559	84.95891	94.14195	123.47851	74.05183	123.28085	120.45058	106.71612	112.22336	124.28941	122.07517	144.89777	94.08965	163.17001	95.73686	114.18374	112.69685	111.37744	99.95848	147.87943	155.89816	125.14359	112.16328	102.31898	117.09798	90.33485	100.99635	130.63657	134.51064	123.81068	136.47379	85.63337	93.03898	124.79647	131.08212	89.58974	85.3668	90.73907
ADM5	32.45453	27.61773	32.50373	32.23419	39.52983	16.536	18.96175	28.24298	40.69088	21.84338	17.15695	66.77848	28.01729	86.04684	55.05498	27.37897	20.10436	19.27705	37.62499	28.29206	30.43648	42.21035	27.3167	53.18544	34.13292	42.00237	74.48816	25.52409	43.25216	57.76943	21.29706	29.61526	58.31021	20.50657	22.85437	47.03717	12.3436	50.99361	48.81566	25.67393	57.21991	45.46159	43.89698	33.63631	16.40382	49.22682	44.06436	69.46818	49.38079
ADNP	754.34662	781.561795	984.91162	880.945895	962.101565	749.85431	1138.196165	915.266725	936.963655	675.60596	968.406465	1046.54181	975.891175	672.558655	711.445465	909.243255	686.678405	945.297825	1094.40573	1018.14914	1032.564515	982.03958	1123.16226	695.33722	540.13916	1221.277555	743.17227	887.76239	504.403335	687.131895	588.95834	788.213745	679.960115	701.969205	668.79276	522.522	1490.38492	785.901005	801.20807	1088.436615	735.66675	644.85068	850.89798	1001.87839	858.050265	714.87488	792.542845	820.883605	773.469205
ADNP2	181.02335	297.447495	317.108005	267.490845	344.43797	296.649555	398.22049	267.075165	314.96953	255.80178	250.52508	326.38585	330.382465	314.736285	313.519565	246.12203	244.032065	321.99057	314.92258	347.77945	316.72879	246.652665	250.3531	289.72081	247.139595	364.3822	268.237305	340.213805	299.266125	294.24414	241.05676	247.69084	278.953415	267.78351	268.033615	295.711205	449.682755	331.46205	279.35105	339.982345	271.968485	221.441855	256.63864	334.625305	295.652755	292.53886	232.798905	279.04615	309.846175
ADO	493.46277	283.8878	405.41469	317.76101	394.5999	418.64778	385.801565	393.667785	373.261885	277.95006	367.056085	438.362365	332.41488	280.643455	308.296115	317.671845	308.376775	371.44171	351.94642	374.688385	324.83351	318.056945	354.60379	294.24522	282.353215	503.463625	362.074615	345.58916	254.292005	231.1899	294.322565	228.01174	367.3229	294.46621	303.23422	250.422935	562.76277	365.40851	331.968405	460.351635	347.738245	249.36913	286.459395	453.4205	317.154565	283.9402	257.254915	358.522865	228.063905
ADORA1	35.21559	22.10081	30.3066	25.47717	30.47825	29.685045	30.898675	21.96358	19.5579	21.199885	30.18965	21.31866	21.253615	22.15892	28.984255	13.90318	26.72859	19.05811	28.61687	23.88754	19.324755	17.86316	22.893345	21.93265	23.384015	18.126705	27.55496	21.92354	30.24307	28.26852	28.6564	35.92288	30.45999	23.774585	24.832085	30.310735	25.368895	23.853315	24.75673	25.12594	23.40613	28.817635	26.622995	23.225495	24.19384	20.275175	27.51604	22.90282	29.52093
ADORA2A-AS1	61.83516	37.568965	34.547235	32.83781	28.56678	23.79232	36.805	35.871075	28.272665	37.106805	35.19865	25.10188	32.613345	18.98366	56.147375	26.469355	31.910575	36.469165	35.427295	35.01408	36.35988	37.73118	41.73684	34.187055	33.765485	19.197545	31.33182	30.96224	26.54203	26.26165	23.977885	38.30185	29.51235	26.632485	31.053005	28.25082	40.483395	30.929005	36.641795	38.051335	43.432905	32.29189	21.453995	34.43111	32.73373	31.11967	24.57677	34.23458	33.95525
ADORA2B	17.52802	48.98899	71.91222	66.16538	84.79455	58.54535	18.66041	76.51073	69.51277	140.96896	79.11654	83.73759	37.76402	54.17063	24.9416	29.40702	109.40354	86.91197	114.70634	75.68494	60.16188	44.39474	55.14328	42.77841	71.97096	50.96369	142.93813	36.64193	63.69427	64.79713	80.86371	58.50412	61.42313	39.66991	85.8213	107.78423	112.80564	74.31735	37.20031	88.93362	85.00904	62.61964	89.87213	56.80599	210.31061	98.56611	43.1806	89.0918	45.84644
ADORA3	17.485095	106.113665	63.231935	166.99064	199.96382	43.22016	89.494915	339.18303	136.36532	88.22889	226.96115	161.844115	79.174435	202.86073	104.49286	74.340475	149.16069	104.997425	94.70506	178.71487	89.553585	158.45929	251.42439	209.434655	210.96847	129.33532	171.477305	60.87437	422.98266	167.99055	132.895025	279.367905	187.388325	88.242125	190.400735	205.8004	147.25781	103.429215	64.303225	270.39549	189.988265	134.64558	103.62642	83.54426	137.13704	287.349535	140.234	202.996075	229.91946
ADPGK	785.148085	918.55259	973.601135	991.07292	1111.349065	996.729815	893.950225	997.86667	854.45784	943.73261	981.28317	1008.22413	1048.84065	916.438975	727.79694	1019.09168	919.943865	1090.713195	1195.059765	1009.69028	1061.377855	908.39431	1017.053315	887.03177	944.976715	1145.213825	811.53469	1100.39917	685.97666	928.95842	759.340155	905.96466	854.007735	883.90171	1000.94642	909.640595	1082.729675	1065.376565	817.30289	1039.063225	919.230805	975.51381	1084.673795	963.154255	1225.12988	881.533875	1050.31474	840.69516	982.197205
ADPRH	132.50955	124.1457467	97.66616667	81.97980667	121.4882267	79.11484667	89.88095667	109.70514	92.74963	117.0484133	88.31073	85.52598333	101.21937	131.00832	100.97204	104.89439	115.925	120.05557	103.46159	124.6324167	94.73940667	135.29699	114.7649333	83.76848333	115.9109567	95.20379333	115.2792267	109.8361367	95.15396667	103.4738667	104.51871	116.4265333	126.3485433	90.07702	126.6806233	127.9539367	86.81379	96.9954	80.87292667	123.9218733	121.87127	121.9926167	120.2263167	103.6441433	151.2220933	124.7651133	129.32677	125.67043	107.27694
ADPRHL1	48.957505	45.24872	40.757985	45.646395	34.248465	44.14279	47.86721	37.783895	56.426735	47.647315	33.54954	35.97244	39.82528	45.25249	59.75095	24.708275	38.62295	39.38245	36.531925	40.40396	36.33351	35.75664	49.538145	53.9426	48.74198	38.04963	31.873955	31.339465	48.831135	33.625015	48.61278	53.23174	48.635905	47.619975	38.507905	41.923745	35.458865	32.52998	51.662075	53.20923	51.40371	59.38231	36.758385	44.091585	33.647	33.26202	35.307225	58.96149	40.638975
ADPRHL2	1026.27979	948.30573	709.10889	778.9364	858.04187	797.78448	730.56866	840.55725	793.62024	1018.59888	859.23077	798.07202	868.28503	983.96838	809.88684	842.95227	893.80426	836.39044	820.93463	839.42059	860.64716	769.68835	775.14984	1054.23145	994.16925	819.69055	823.97736	859.15979	1057.75415	936.38165	888.29651	830.16785	854.18018	739.73279	777.24725	1023.41174	665.20618	896.526	755.44421	851.92596	939.5874	935.02899	898.90991	840.93793	881.10303	930.92377	881.02008	901.70111	989.24371
ADPRM	152.4965	167.08586	166.062235	225.356765	236.92585	190.495255	140.605435	241.793375	259.306665	226.30478	239.583945	228.116705	178.77887	172.52869	166.241105	213.83034	245.539275	219.577265	193.04544	233.453255	267.57325	216.42785	176.714755	215.801875	246.67128	180.905125	218.77986	179.161835	169.341305	159.02911	256.3268	241.807105	231.161875	253.909195	208.05143	175.8087	156.803015	233.79645	221.847895	200.44281	221.947115	236.724495	180.36009	245.17382	210.21723	118.228445	192.921465	217.353745	225.015915
ADRA1A	35.95225	25.7185125	20.13114	21.70245	16.963395	18.8218175	21.3096475	17.9012025	20.600095	30.4303025	17.850825	15.2600525	23.1949475	20.96716	30.2315375	15.8732975	17.1109475	14.5493375	24.79197	22.3915875	22.673875	19.6905725	23.3576275	18.19603	29.8062325	24.4601575	26.7866925	15.4126775	23.7855125	21.54033	21.4595825	25.89924	17.46495	22.2997625	18.3736775	20.3712	24.2389525	15.40518	29.219315	26.945585	20.1446075	25.7792825	17.4065575	18.66256	21.19038	19.5308675	17.33325	20.0443475	19.02215
ADRA1B	31.46253	35.03394	21.61512	32.33917	33.68362	42.91992	42.01729	23.11384	36.22036	56.23448	25.87782	27.74693	29.55361	31.67956	51.68448	20.62183	29.33878	30.48531	30.11412	34.78633	29.13627	17.39909	39.76668	10.67955	41.39147	24.28092	26.78922	29.67602	45.18379	35.11752	29.21754	41.9103	40.51538	29.90244	28.92187	31.33628	29.9805	24.19297	30.53419	33.9873	28.995	23.20951	35.11481	32.27119	36.86532	30.4094	37.11751	23.96112	24.087
ADRA1D	27.880375	26.16638	14.63125	23.700355	22.307085	15.1019	21.423935	21.36847	18.67388	21.104445	22.03999	15.069865	20.70253	16.497	31.9693	17.333425	25.343765	19.6651	17.60949	18.912675	23.746695	22.369945	26.07251	31.33815	29.740935	20.01571	23.47696	22.65759	23.48783	22.4046	21.63546	35.31389	21.56566	20.515775	26.30092	23.31611	15.573995	23.21725	16.85524	18.333175	31.581715	22.87333	22.556485	16.75249	23.64628	26.02142	30.470835	35.00561	33.00195
ADRA2A	8.25216	50.60283	69.44223	21.55729	23.69066	32.62197	11.15775	46.1408	46.61011	31.26132	92.03843	36.20332	50.71954	21.14838	33.30824	13.84453	24.82782	33.79399	26.16475	75.51132	35.87555	44.98368	26.90533	29.12337	19.96697	18.32193	32.307	51.70469	43.3274	36.84883	17.68091	33.70638	51.00463	18.23578	23.39146	59.07944	2.92198	29.02945	25.15632	17.03569	46.3998	9.72358	103.77809	28.96322	38.21993	11.73382	56.08574	38.69435	42.70381
ADRA2B	32.31802	15.29808	22.93978	20.59603	18.48575	15.46436	16.69151	10.21995	15.07727	16.20579	19.56613	9.91608	12.028	27.07387	29.27867	24.34069	13.73807	13.01258	26.25346	10.57071	23.28142	10.49012	27.55294	20.95774	25.19929	21.93483	14.94428	18.09466	29.04244	18.01064	26.37578	26.04622	17.61563	15.96584	14.03757	12.18676	27.16161	5.86515	31.22757	22.79623	19.93282	33.10808	22.14172	12.80227	25.23303	16.62712	23.66974	24.94317	18.48679
ADRA2C	56.61974	43.28437	45.24433	47.03648	19.17726	22.97634	53.18031	29.32989	29.74971	45.2697	48.78842	37.2009	51.18761	58.79372	42.98124	25.48166	41.12696	39.58475	51.88862	25.86186	32.71051	33.94175	35.38092	24.37475	31.68537	39.69201	53.90989	36.83784	47.12934	43.55269	29.51956	42.88742	37.22218	18.0161	39.95052	36.84521	33.09737	30.12121	50.63483	38.15695	30.73008	25.54375	15.13738	21.87349	44.81976	34.89268	43.24138	42.98373	17.09069
ADRB1	7.83137	31.61318	34.44611	14.75667	36.04884	23.49088667	19.10458	49.58534333	44.25413667	9.30826	29.81477	36.48940333	25.77486333	22.49675333	35.86723333	15.3675	44.72778333	8.415373333	15.98419	25.0643	23.80676667	12.07831333	8.836583333	31.18894333	17.6738	15.89191	32.11576667	4.95524	6.694813333	18.42826	18.91511333	14.18572333	20.78458	21.71079	40.08432	14.49384667	22.40247667	12.48326667	13.59043667	16.93328333	13.13628333	11.21621667	6.6195	9.980916667	20.85699667	13.11476667	12.15586333	13.90179333	13.48947333
ADRB2	357.13821	630.5423	613.44958	613.08221	687.9953	644.08875	853.07367	645.47443	643.14001	295.22964	603.2453	459.42862	470.20157	374.51508	1075.93933	501.98593	494.1842	514.86407	410.15408	629.94629	612.98926	514.06665	726.63196	686.40924	414.3653	887.29059	494.32269	554.31866	536.60583	524.37506	391.54099	483.85135	510.82947	567.74652	520.74115	671.53583	868.68237	589.10114	663.29401	821.9787	490.01651	443.23499	441.49414	787.64832	562.00256	392.8154	489.90399	648.31799	343.62189
ADRB3	19.50964	12.19373	13.30183	17.245585	18.271135	16.241285	21.586185	11.564345	9.936685	15.99433	15.01256	11.4637	13.306145	17.896045	19.540655	18.20271	14.49313	12.3891	16.158275	14.62399	14.75479	13.849605	18.42698	19.084315	20.42125	12.084155	19.326775	14.232285	13.43719	18.634015	15.261745	20.30537	25.60541	19.89077	13.427295	13.04014	15.009885	27.498025	11.95117	16.690945	16.369245	18.92081	17.32544	14.26988	14.594435	10.365745	13.612145	19.030255	14.71343
ADRBK1	78.20931667	151.57985	107.92812	125.4975533	134.1564767	123.6342067	72.01195	109.3837467	145.51732	136.66231	157.0026667	139.61133	138.64135	132.2925367	118.62642	126.6829033	140.74162	113.7091	141.9940133	114.2302267	107.6448367	118.2428833	128.5465533	199.6340233	155.47986	110.4238567	108.4105867	164.1776467	160.37123	121.3084	138.7858	124.7100233	138.9301567	130.1569033	130.99386	167.0732833	96.63934333	158.64286	120.1765533	121.2360233	164.6503967	124.2992867	135.42632	114.9244367	183.4969233	179.2454467	147.1826933	163.9583667	143.0647333
ADRBK2	353.1462333	326.9584733	256.5249733	319.3294533	307.9159467	256.8220833	297.37087	283.7963567	301.0270733	471.0167267	247.6464333	341.08737	324.8476067	335.80234	205.78701	387.7046633	346.3671867	253.5609067	300.0102767	342.2324933	258.9228067	333.92589	355.2319033	247.4702	373.99002	305.6673067	360.0492867	362.6679167	235.96373	254.2226767	244.23015	276.6917533	300.4019533	295.3742	324.2474433	328.3370333	350.2751333	242.6882667	237.98051	286.9869933	349.01239	346.5820633	288.7527467	277.20869	388.0722033	341.8981	302.98744	269.50829	292.03941
ADRM1	130.59753	613.83032	579.55823	708.11523	679.67944	669.83105	522.61481	667.48688	718.42706	802.25397	683.716	672.71832	614.45374	861.83728	752.09564	698.7312	787.87036	565.31476	636.89612	566.64813	615.70624	658.92877	631.87097	908.48053	801.96063	511.28055	1069.43738	648.42468	841.85931	654.19684	821.28223	712.23151	765.98358	814.57288	791.5752	897.09503	448.71454	707.88629	717.15747	591.44263	721.45996	871.60187	613.25189	632.99823	547.47968	735.15649	642.93799	815.12299	761.15198
ADSL	1263.21303	766.41257	818.65668	768.03764	913.816835	784.270845	781.49194	803.07837	921.193235	889.599915	749.23836	970.733765	795.493775	1021.999175	810.03595	853.031065	926.98575	873.74493	611.03894	768.821565	848.50641	977.700895	887.50894	794.335785	935.486785	891.454195	1086.51215	604.53038	748.170865	805.043365	883.40942	734.56163	957.009825	856.789185	820.629425	772.25064	654.79605	925.553745	1004.16452	775.585875	892.452455	830.136535	903.43515	899.769475	612.07472	800.81375	719.534195	801.20215	850.662265
ADSS	798.93959	573.84105	649.03732	497.23663	633.23875	610.152805	759.128875	650.12534	401.26001	378.388825	629.299225	576.423935	587.80275	493.6857	474.33899	499.933275	448.44972	683.461285	624.38719	497.18968	611.27881	612.53694	680.415755	514.04991	508.65759	644.232635	491.37544	667.693115	447.00163	600.959945	448.159365	599.69362	534.3354	469.71251	500.08432	607.807875	840.006545	592.749805	434.56551	773.73311	606.95711	481.33455	579.575665	585.620835	711.80026	512.0753	532.12503	662.30118	556.804825
ADSSL1	85.57683	71.19974	70.022265	40.10348	64.111445	54.18571	56.4412	69.64186	40.049985	60.039255	43.12011	57.04368	43.09896	77.693475	63.22662	45.487745	86.909275	64.163465	51.933515	81.092615	42.7218	73.046455	58.46488	75.39825	86.95326	42.936015	103.405535	44.173465	63.3461	71.994875	124.11571	56.64112	52.635175	92.450575	50.9532	71.19145	47.681845	70.60368	55.607985	69.787125	66.333045	71.065585	71.649035	63.755765	40.0273	70.31431	49.109915	43.43955	62.817355
ADTRP	188.64175	49.92711	72.831155	153.367125	248.442675	62.694925	99.98468	125.015185	141.824565	115.471845	101.425965	118.736935	151.75051	54.2067	26.621805	230.83788	102.407585	85.459615	65.44896	100.464415	189.055155	67.6853	61.35651	51.240195	79.878125	133.030295	81.674915	37.976255	70.263645	107.70824	65.770145	86.241	125.449365	69.63042	95.275805	33.77673	74.737235	55.679085	134.02525	168.679685	78.451665	70.36286	134.33235	104.70283	48.42796	83.702485	67.53043	92.75729	71.499405
AEBP1	291.69711	139.03093	168.90941	159.86186	133.4426	115.94006	167.05658	183.87469	180.79036	195.6814	150.43848	146.9257	173.43057	143.47089	186.39493	137.26326	136.57768	115.99284	117.64194	139.85904	116.38353	148.87395	127.88578	136.57684	179.47159	79.04739	231.59959	178.55333	304.93439	189.22841	166.59035	250.66533	150.05872	117.37775	135.0325	245.71057	70.22755	95.5849	212.35054	166.17906	173.76666	194.51254	120.21987	106.34887	94.84095	205.72482	126.90769	120.6012	194.82333
AEBP2	265.33799	95.213635	163.57679	123.804515	140.37832	158.788375	207.888605	119.018565	169.659785	80.59067	119.12977	172.184675	108.67597	90.32415	87.521225	123.86127	128.876955	190.423945	161.57777	137.301365	189.696405	163.27411	190.283215	106.05174	60.182625	261.564765	105.861125	112.495615	58.96506	145.36445	83.84544	89.224785	109.818995	107.605585	80.792625	81.73683	333.717335	116.60511	129.061045	199.835075	101.94052	106.57398	113.706975	194.469075	143.894325	100.43932	111.021835	159.98982	97.72669
AEN	437.84509	134.32416	193.43466	251.14594	199.74641	173.48555	174.92392	262.98672	221.19334	165.47218	174.5594	232.73595	186.12473	212.98773	193.71541	272.71692	211.41284	161.47484	150.72469	139.84018	191.13846	218.92542	169.10542	143.03467	223.95729	190.33972	286.58774	169.42917	245.8889	203.47632	237.97177	124.81584	257.54019	212.20151	189.4581	201.01491	359.74136	249.71254	256.8392	160.32895	186.22165	167.27745	149.35284	224.53145	108.23792	204.97955	162.6096	226.40596	152.62997
AES	827.53534	514.82648	518.17963	906.84473	637.96234	681.53394	666.49438	793.45795	771.31464	332.98349	789.48309	895.02991	672.3125	777.23303	1027.98108	612.69812	826.45813	380.60983	396.77219	537.83136	743.7196	596.84644	609.57825	680.0033	694.92511	802.48108	920.94989	551.60315	1339.48938	940.55139	928.68958	792.58557	923.36841	748.18396	609.92035	480.77939	508.82391	866.35809	1125.17529	721.70801	759.46924	665.58264	600.21503	817.70508	345.64459	709.31879	581.99213	668.51251	678.53345
AF001548.5	323.72455	731.40588	1142.96179	605.11719	1534.65076	889.71484	645.836	481.64771	726.73462	1642.18066	778.10699	478.51614	665.37415	1313.01624	558.08276	752.77917	1297.40271	555.78687	2146.61182	960.54645	699.9826	1438.55408	546.89343	2343.4314	1473.89941	520.31244	1866.20557	1694.09326	1433.63965	802.99969	1564.09998	1161.7854	1300.68213	1112.85474	817.98535	640.85144	726.52032	777.38049	604.32983	711.61377	736.828	1462.92139	675.56323	480.68442	1259.33923	1071.35669	792.59576	1465.45435	906.86218
AF007147	1856.67542	1987.12476	1544.46753	1894.65186	1631.25867	1747.09778	1127.67542	1475.67664	1673.06335	1824.24548	1612.73157	1293.07715	1590.36804	1448.63745	1750.9834	1511.05103	1790.21497	1143.229	1315.5166	1300.56689	1532.55713	1439.72644	1176.42102	1577.13062	1645.51807	1181.56433	1353.69958	1550.26013	1859.04468	1593.90161	2011.75256	1862.51099	1597.23621	1511.59973	1619.22375	1931.19165	909.36359	1342.81995	1418.4021	958.47217	1665.63635	1672.29248	1667.77881	1375.43091	1418.84705	1612.047	1679.94849	1537.5835	1853.78943
AF067845.1	34.7069	30.02285	21.80607	19.06169	26.91583	14.93386	19.35525	19.86827	30.88711	42.86462	19.55627	22.59616	14.20935	20.63015	25.6592	25.16891	20.86032	24.19861	19.30755	36.15161	27.31226	19.62086	36.04608	22.27915	33.9185	16.74979	28.0087	18.84134	18.93126	18.80303	17.42646	25.55989	15.92311	17.64147	17.71112	24.1195	26.40821	25.15884	20.42907	24.50482	28.50236	24.48407	21.49281	23.42282	32.57758	45.94794	24.48929	24.93624	16.71648
AF070581	5.06382	9.165815	10.063875	3.70767	9.7672	11.0402	9.71578	2.055775	7.16407	4.56883	6.99745	13.900475	7.112805	8.28703	6.7649	5.11289	10.83519	9.62828	4.627445	9.19139	8.65529	8.54321	9.102615	8.69957	3.067765	11.84728	8.75044	6.30118	12.330535	5.914015	8.54676	7.71811	2.038185	5.8175	7.489235	10.76175	6.19222	5.397235	5.14134	11.59086	4.227875	3.581625	9.9804	19.02213	5.947355	8.155635	9.96779	6.52369	6.214445
AF086184	12.36774	13.43233	13.81997	10.69271	32.53235	4.6565	26.47262	7.62765	10.32643	14.15174	5.86127	24.51287	6.11141	10.84351	28.45345	52.57697	6.19617	12.19218	7.29299	7.02509	3.59329	23.06686	7.23107	31.81205	8.67973	4.33646	2.90807	4.72416	13.89877	7.82296	21.71078	13.49027	43.35396	4.64452	5.36474	7.72428	0.32382	22.81729	8.25216	12.06407	8.79153	5.32239	5.77855	13.88398	24.10616	12.99162	8.48818	11.5943	13.02373
AF090939	40.63909	40.06516	33.73032	36.66317	42.32028	39.29927	33.94175	45.03167	53.25244	12.49409	49.751	27.33512	29.19447	35.94034	14.93766	45.80435	31.33657	18.70599	17.52116	22.26985	35.91077	69.24934	6.40072	24.02925	22.45815	31.53885	23.56695	51.58416	28.57229	43.58098	50.35893	11.22846	46.59907	45.55812	48.22454	82.65595	16.85966	48.75444	14.72418	1.73017	39.78184	15.65247	42.24679	54.9142	15.07369	40.42742	47.22627	33.92001	40.94903
AF131215.4	4.4578	1.97594	6.00382	1.83829	7.70372	2.30339	9.8179	16.43652	20.96281	6.26145	15.91759	-0.37241	8.64279	7.29281	4.05004	9.77122	11.44427	2.98581	6.43109	6.76117	1.30715	16.55244	9.02589	5.01182	3.18077	7.74102	14.23875	5.71502	14.04794	17.51152	7.38451	-0.05626	9.92826	2.14659	13.54312	1.00893	26.37939	16.29696	3.84801	0.61836	-2.6234	10.45811	3.11329	8.63735	12.8358	12.34379	1.83117	11.49943	5.84562
AF131215.8	4.65921	10.96081	23.01918	8.79494	4.53192	5.16839	6.52892	3.25233	2.34515	1.81193	12.83204	10.67357	3.47214	11.11121	12.34962	26.39175	4.35378	8.13776	11.61958	5.54818	4.70759	12.7664	5.15438	6.48817	17.08798	13.97352	3.81816	26.46204	4.74498	1.49254	21.69433	7.95173	12.62874	4.08219	3.82151	0.96277	5.34041	9.36516	8.19874	6.64053	18.76253	16.15756	1.14402	4.87878	0.0498	6.83898	2.27548	2.86393	7.19395
AF186192.1	103.57803	48.89353	36.23189	50.4086	25.64462	45.87761	40.82003	38.20118	53.48773	53.72055	39.78444	44.21123	53.71981	24.24166	76.88233	32.31638	32.50479	45.91352	50.85528	32.6457	39.20034	47.13068	64.98186	59.02447	56.67805	41.15315	44.52117	49.45927	45.42217	42.77224	33.36258	69.85699	41.04138	37.98277	24.23221	33.36782	47.6462	32.8848	54.82582	58.38426	48.37577	63.74199	39.58875	25.73309	39.18222	45.12095	49.87973	22.75581	41.30622
AF198444	10.44258	16.17814	10.20795	18.6367	7.35968	14.46824	7.32536	12.81463	28.3842	5.35268	17.50833	15.59598	13.33981	11.38284	6.75475	16.28006	13.80778	4.11625	8.47983	11.26025	4.39134	12.48953	3.43822	-1.37561	8.2253	6.92216	5.93526	8.76893	37.56648	12.58298	5.44787	9.23652	9.09583	10.15086	17.91673	18.97287	22.25591	1.58635	6.68948	9.53023	15.78482	11.91331	5.99973	7.53839	10.10383	16.28707	4.92975	10.43792	6.38121
AF213884.2	50.09612	29.55305	31.47307	43.98254	38.17529	33.63788	42.94692	60.39526	51.24542	24.29684	47.23661	57.40575	30.47449	42.94699	62.44568	38.99379	38.20153	21.52478	30.83312	44.92733	38.65701	44.43447	61.29519	49.17164	28.37334	29.30125	55.50861	28.12008	48.94756	44.03629	52.31415	61.1001	65.17056	42.40643	32.15274	58.058	60.75168	29.89271	33.06957	60.72211	54.88736	44.86833	52.43731	29.76363	34.99094	74.18239	47.43589	70.8795	48.22209
AF279780	54.09044	36.28822	41.5853	47.92105	41.05169	44.91113	42.40029	38.08537	42.70312	73.39953	43.43364	38.20464	33.48391	35.17343	56.92185	39.42302	31.08178	54.73998	42.47429	30.68391	53.19079	33.31747	51.03349	52.55968	54.25028	35.06416	47.82685	44.7142	44.08727	37.63368	41.7439	39.74811	50.26234	46.20208	52.54375	42.38355	42.42082	38.53163	82.80621	41.36352	36.82303	55.4016	32.44479	48.97182	57.61136	61.25793	33.67226	56.55773	49.44099
AF289551	73.05585	90.20217	103.92342	98.2058	51.14359	120.12844	128.85472	144.32861	140.98601	81.23561	94.17706	93.2801	119.52419	96.12307	258.13364	125.93135	121.22102	104.26546	82.14165	67.79827	92.44469	136.31468	62.17436	110.49976	62.14774	146.48788	70.61037	116.032	291.47614	184.87384	206.25044	69.93271	128.41635	94.36404	96.70483	221.89282	134.48868	173.21722	168.68317	57.68504	90.09637	114.64091	123.38229	148.58282	57.56335	107.37323	140.89168	129.74452	100.17786
AF520793	745.0813	1444.72205	1018.66412	1243.36707	1023.1178	1438.38818	855.37805	1189.5199	982.89691	1212.9906	1059.57361	811.29395	868.89252	969.48401	1127.40039	1076.05908	1096.50073	778.53754	1287.25903	1123.46289	1138.07593	953.0943	1176.68115	1255.57532	802.35052	899.17523	852.69672	1214.03406	1252.92957	1211.59668	1188.15576	1444.56799	1099.66516	1105.27161	1170.05518	1022.31177	720.96844	623.73969	597.17139	785.62897	1155.85144	1077.4032	1100.03613	558.35406	1132.87292	1017.76508	1136.81604	883.71289	1185.38135
AFAP1	13.86516	367.81793	248.23022	182.0125	390.84125	224.62105	235.72516	151.74527	248.94032	211.88692	96.49941	185.15846	261.32117	269.48657	339.14896	202.61356	262.59836	188.76022	95.62061	187.79692	337.18912	277.36108	374.43066	371.19299	281.17722	197.92792	202.81177	261.86008	417.16348	194.99648	322.78412	438.57919	220.12306	388.57733	183.25737	215.32651	314.88367	235.00789	218.26558	397.28143	519.75293	457.18768	325.94183	225.14992	196.10358	371.09119	238.96191	364.48129	318.32468
AFAP1-AS1	10.986215	16.38905	23.59656	18.990815	13.50277	14.61184	13.82449	36.314505	15.950215	12.30665	18.958695	19.97507	23.74685	10.76778	18.820685	17.883915	26.706195	18.40739	15.64389	19.733875	32.433295	22.960705	18.45052	11.920095	22.79425	14.57605	8.7707	18.789605	32.316755	13.00003	26.23637	15.320205	28.21517	34.37549	25.079045	10.906485	20.25934	26.944725	13.37991	17.043185	20.6837	16.664665	19.05796	15.076965	24.143515	25.500855	26.71655	18.079155	22.915075
AFAP1L1	43.12882	36.782845	39.232355	31.911195	26.08718	32.28261	31.65093	31.962545	41.517895	32.586575	39.009325	29.23974	29.862595	25.37098	63.163035	28.39585	32.91344	29.487305	26.305415	43.031555	26.34262	35.026415	33.46599	24.907195	24.584335	16.67559	19.692095	26.5336	40.898865	29.781625	40.820215	47.65607	42.777585	35.208605	22.88006	31.42727	28.256265	37.64428	31.82954	38.396755	36.07277	37.929865	25.56838	30.25429	21.602195	33.097285	37.18052	30.629225	30.45768
AFAP1L2	64.42342	40.52967	62.61742	39.44566	53.86207	41.4654	65.14629	68.76633	30.30666	62.52185	44.4778	58.717	68.83628	55.03437	26.14177	63.70799	51.83631	63.38984	23.94724	41.24763	36.59453	58.83359	38.55563	45.8016	19.30692	67.944	81.12772	30.06403	29.93988	49.00782	60.40988	41.74421	89.76939	56.71494	49.01694	79.37766	83.35572	66.80605	35.50164	37.0693	33.67819	28.84049	52.29972	63.67039	25.274	73.79147	56.45108	53.71828	37.3555
AFF1	1843.10514	1475.42454	1302.727973	1326.615163	1199.866653	1378.25587	1246.96154	1164.219193	1298.19313	1366.808437	1269.39114	1210.069233	1329.175317	1174.982947	1144.325	1343.35273	1194.318517	1462.559023	1359.021657	1604.92763	1270.971643	1382.28568	1137.62879	1280.76012	1193.855087	1168.690017	1154.002437	1445.402817	1128.146747	1389.929393	1208.391297	1230.562007	1346.791113	1291.313267	1394.310987	1237.802097	1498.526493	1220.349093	1062.754493	1122.229293	1122.33078	1410.391577	1330.543717	1231.34567	1647.06032	966.2150667	1126.84775	1220.513947	1328.161383
AFF2	27.14813	19.69401	18.55896333	31.07500667	27.21072	15.18884667	28.56965333	20.35214333	18.17584333	24.35917667	31.06854	24.34484	24.48077667	29.21056667	27.98768667	18.52457	25.22103	32.27338333	14.83244667	22.60544667	26.25577667	20.36190333	27.95471	26.83742	29.86583	20.62457333	23.6774	29.80253667	27.06622	27.65992333	19.78201667	19.85042667	34.53442	24.70703	27.17261667	22.95868	21.00593667	19.48868667	38.43044	28.02488	25.21291	20.99924333	26.39637333	28.01065333	34.73970333	29.65707	26.99793333	31.06551	22.12369667
AFF3	77.52250333	45.45690333	54.612655	71.90192833	103.9459167	68.99212167	110.60253	70.15311833	55.02290167	45.93334167	76.391505	88.160375	101.2953383	69.35133333	36.51224	199.50333	48.627245	40.70407833	51.96105	36.731205	89.43681333	72.88937	51.57817833	47.01725833	64.90305667	56.84830667	92.35401333	83.04391	54.32376667	74.43066333	92.79441333	38.10916	67.47132833	35.14994333	47.98930667	78.25835167	144.674325	84.56679	36.55368333	69.82786333	72.082755	48.21048333	55.606305	45.86806	30.64749	103.232965	90.52644667	62.56826667	75.44499667
AFF4	202.1312725	172.5313175	185.609825	159.5634963	178.9440375	175.4032913	148.0606263	191.8187725	172.4093188	135.8117525	189.2382525	164.83441	212.1853162	199.3314375	168.8556175	168.8261238	186.1145838	182.0993925	209.2913113	175.0793162	206.5802913	193.584505	220.9802288	183.5507875	161.5445112	182.0403563	166.5700937	217.6283375	177.8264125	166.1058788	166.8686175	202.4481612	154.5065788	160.7476063	171.6043975	165.4657475	258.81738	172.16886	171.05359	178.0658863	180.6746063	146.6047788	202.0497313	163.1065438	187.7202375	166.40947	187.3001838	176.7250713	195.8750787
AFG3L1P	193.1437333	139.0111433	169.22178	126.9988667	163.5622033	139.95577	120.0143767	157.39715	146.4816567	109.7624867	131.8743867	157.25026	151.61255	136.0227033	173.2145667	198.66491	141.81139	155.4080667	162.9304667	120.3349433	180.2484533	171.6568367	148.9563033	143.16673	110.18811	149.85496	167.3414467	123.1251933	159.1652833	138.79344	113.05849	153.3509333	123.4770733	135.6638733	140.56235	175.7327133	126.5535933	155.7321333	140.7424733	128.2689233	131.3641933	141.8493267	155.1220767	131.5025167	95.60035667	158.7058333	167.9924933	103.2084667	147.7241633
AFG3L2	178.4418633	290.8449933	201.9362933	224.2192167	259.5487867	182.2228233	295.8330433	229.8001633	209.55611	172.0390033	227.1477533	275.11791	206.91816	269.07435	285.0636967	234.0543733	180.3405967	236.31702	189.8763867	240.7510433	266.5863533	283.9548933	285.24619	195.82755	263.9570167	258.06024	240.92871	222.4757267	296.5451367	183.7143833	171.0407	219.00766	205.0338233	242.6546667	204.4196967	237.6619667	255.5675733	271.52299	246.1697433	236.52458	225.9371767	240.2126833	210.2291667	256.2541167	222.6250933	232.5692733	189.24741	185.1677433	229.6443967
AFM	13.40918	11.56864	18.79143	14.8971	12.15339	18.43796	10.24982	14.20251	9.60354	12.72569	14.19698	12.76963	11.67718	15.58037	10.60559	13.47535	11.41326	17.7932	12.08654	12.69313	19.2887	14.76504	7.16044	12.16313	21.16673	7.15982	16.93327	10.17224	30.85831	6.68529	18.39187	13.61696	6.09517	13.45055	13.78555	17.01005	60.52369	15.1466	7.97547	14.42393	10.09242	19.53304	16.85151	14.17036	16.47127	14.17411	12.48368	10.89064	12.49349
AFMID	18.80243	10.17633	22.61356	15.44661	26.37679	15.71982	21.51173	10.31444	15.91764	34.6842	14.60807	28.04908	48.7818	24.23821	13.27996	19.59791	33.45635	17.20307	37.81191	14.50748	16.79185	18.18251	7.94367	8.41944	17.05099	15.83627	17.03159	26.2349	25.39869	6.47252	38.37098	13.51857	14.78201	25.42405	18.1867	28.57968	25.04602	34.9121	14.52272	19.34002	28.20651	22.50119	24.01052	17.71158	23.16905	22.96912	27.90076	15.99801	29.05738
AFP	60.72044	45.79174	38.41146	37.08361	52.39369	29.69693	52.5675	26.62792	67.21585	29.73215	67.26918	30.83213	28.81906	41.39828	68.49852	42.55413	60.75135	32.22271	47.20554	25.71001	35.14522	46.19735	42.62237	44.03779	38.8185	36.89296	47.57523	30.25587	59.35147	69.91435	53.42646	50.59592	32.28875	29.48007	32.51822	37.29982	28.79542	38.72305	83.11208	49.95715	51.8718	34.88519	28.04251	38.92923	37.63725	33.93638	54.25259	45.19826	44.09673
AFTPH	2556.85913	1999.57477	1920.227295	1976.80157	2024.338195	1850.212955	1985.66034	1905.08832	1968.050475	2125.482235	1991.958925	1937.29382	1916.562865	2097.11493	1921.526675	2205.630855	1925.490785	2065.26886	2064.994875	2109.582515	2080.97461	2096.14252	2391.590575	2208.826535	2040.22131	2011.77081	1928.26886	1966.037045	1787.315765	1945.038875	1989.137695	2170.894775	1882.71527	2082.418515	2036.98181	1718.39606	1592.574525	1844.4552	1948.698425	2086.798645	1985.372805	1996.676635	1916.17517	1968.593445	1818.536925	1604.23645	1932.552125	2022.46277	2121.424985
AGA	222.4078167	298.2231267	310.1714467	349.8768733	306.29132	364.7830933	413.8681733	426.9579267	236.6896533	306.85014	382.3664633	269.0181467	338.62912	431.6105033	348.26978	286.493	232.51884	253.1408333	324.85031	311.52066	311.9050933	302.2369633	257.5554867	306.8625733	437.6289533	288.2555733	367.4166033	335.9489433	374.63918	387.8319	223.7797633	318.00181	287.7593133	351.2097967	282.0480567	340.4137967	446.2669033	377.2363367	315.0614533	316.12493	394.58941	341.6043433	351.0367033	333.1705967	152.3898433	228.42699	245.23562	318.6985567	343.5125167
AGAP1	23.25294667	93.78762	81.27819	67.10014	51.81176333	53.95345333	161.32593	76.92661333	75.55704333	70.92620667	82.74577333	48.77225	60.26389667	70.75260667	179.89848	111.4535	70.71435	118.98108	112.2148767	53.46410333	58.33920333	92.40372333	142.67501	80.55777333	52.75500667	168.96245	56.80299667	110.6380333	96.84828667	47.2225	71.40130667	76.24092333	77.72016	73.79827667	69.45726	140.1140533	42.20301	76.13344	69.62511	59.86965667	76.76273667	89.41445333	62.70415333	69.75400333	46.85911	66.83399	102.1446667	95.07564333	71.55445667
AGAP11	58.15671	52.219325	56.912275	59.188305	54.441685	49.67327	53.35669	48.254555	51.289555	57.3756	44.155735	47.373855	68.322195	37.32178	79.22503	42.26506	51.02742	47.117095	31.86662	39.169735	57.2871	72.528855	36.645495	46.595075	43.242895	46.04451	47.592305	53.055725	66.60426	48.17665	59.71627	62.63621	51.858555	45.46199	46.91762	62.249445	39.74284	60.982795	47.42919	59.68662	64.26993	50.938495	58.473455	53.222455	40.56772	54.74473	51.4526	45.04052	47.79791
AGAP2	123.8209333	170.82319	150.6441067	153.68651	133.9018067	187.5887167	108.87064	135.7956033	153.4766733	146.9948467	143.89626	126.5062767	154.48898	136.2983067	148.5880567	130.1517333	139.18844	97.48552333	155.2227133	105.1312133	125.7215467	145.5052433	100.3932367	152.0400867	142.0862267	116.24229	153.67204	181.89547	193.0682733	162.3825	181.0631233	154.4248767	142.04843	155.0704233	148.9606667	220.6229067	118.3835033	178.73688	150.6793433	109.3797433	119.5883367	161.7218933	170.93687	147.07488	141.03025	163.44361	150.2782133	143.8496133	143.0566667
AGAP2-AS1	13.85973	4.39268	10.1757	3.50481	7.5622	9.05235	17.80548	13.31973	18.06702	6.1928	14.23549	7.26843	4.04393	7.13118	12.25653	6.912	9.59553	14.87377	14.78996	9.26235	5.27463	6.0845	12.74308	18.28506	17.96502	8.47988	17.50526	8.52949	9.99243	13.04384	8.29083	3.46073	8.29287	11.39154	0.16401	8.11133	4.60537	10.73962	10.72159	19.10921	11.99548	12.0778	14.4817	0.61836	6.49836	9.20728	12.43298	23.19687	11.13653
AGAP3	39.59022667	145.70594	122.5007967	139.5263767	141.43725	107.7278533	115.09038	138.5712967	164.70261	174.0152667	119.6432333	146.8449633	115.12778	141.77451	106.7009633	122.47965	135.74836	110.62984	92.73558	113.0742133	112.0042233	161.97885	151.1325667	125.4969933	150.86786	107.95076	189.8457967	108.5398233	112.81092	155.0069767	110.3357	119.41907	138.5497333	129.3927867	143.3466833	150.51659	107.11805	154.6186667	117.85955	157.4199933	131.1148867	152.90248	123.1521967	107.92868	97.88376333	153.54846	100.4411833	129.1281833	114.67297
AGAP4	195.10898	128.98917	131.35159	175.60057	155.08093	140.6561	124.76903	151.06029	156.21124	143.23026	155.51825	89.86252	136.91965	80.92223	137.80681	95.72816	140.13716	109.4799	116.50402	120.24034	165.05524	153.94867	66.49763	109.20329	91.74069	120.59656	70.61372	147.78941	239.39529	69.89683	95.18165	148.89554	141.45068	113.75674	131.43147	178.25273	142.13387	128.24051	79.15604	88.02291	128.01881	155.42735	155.66493	96.58076	150.12585	147.75375	177.30103	149.89081	123.23769
AGAP6	106.556925	27.980505	59.82853	37.67739	79.764285	49.57177	22.77493	48.594375	48.404775	39.51483	32.63692	42.721015	72.209875	40.45147	39.32624	40.999515	32.401245	54.540815	37.093605	30.15879	51.266295	80.253875	19.612915	40.67352	35.001235	52.89514	42.79498	32.991865	48.757505	17.83271	48.013475	25.73147	31.711905	55.906765	54.808125	66.252555	82.59748	58.99694	55.177855	27.512815	40.28113	39.945035	64.8915	67.59687	33.815575	39.244115	56.19718	23.29892	29.594515
AGAP9	370.92868	120.2319	200.55014	135.71284	149.59338	135.15602	94.50065	177.72156	99.86878	122.90787	118.88778	146.72337	207.20604	114.87815	217.52112	152.61516	175.97386	150.25728	74.48638	125.46705	161.10451	314.69763	104.33392	106.29864	129.09978	150.25159	111.84805	168.14667	184.60844	192.33113	187.18468	116.20164	161.21832	166.87029	112.88398	170.14719	151.01718	183.93288	149.60306	100.13026	158.30679	96.96079	221.99303	139.18893	165.79407	217.16142	182.89488	134.7011	150.4678
AGBL1	7.62423	5.46511	10.30941	9.44262	1.37226	8.76073	5.20634	7.56788	2.94958	9.46928	12.12619	11.0244	5.15821	2.35697	7.7586	8.40658	13.19954	5.79649	6.65619	7.55187	6.81584	10.69743	8.82855	2.34102	12.11725	8.68261	8.37877	6.8087	9.80955	12.99778	8.73006	5.71587	2.97585	7.79036	4.96577	11.23208	7.56707	1.98573	14.17566	5.01545	5.91659	12.01606	12.77648	4.05783	0.01539	11.56477	5.26389	7.11876	8.14813
AGBL2	16.52437	21.00972	18.17257	20.48551	33.41466	22.09609	28.18605	20.15644	25.97319	12.0617	19.70045	26.02132	30.7749	24.48285	28.79654	48.62257	2.43133	19.02155	17.20989	20.29356	19.29328	31.18525	17.61893	15.7736	17.21657	32.92605	28.02707	13.32681	12.68182	18.04262	9.55697	19.2606	18.89737	18.08916	24.83419	22.18528	22.99436	34.80788	28.26468	26.74944	20.32823	19.83918	23.18547	34.57098	25.06957	37.84843	18.6096	12.10464	24.18187
AGBL3	23.50729	26.41854	27.41440667	23.60563667	33.03874333	28.33602667	25.16463	41.20262333	25.93681	21.14619	24.04099333	30.62286333	40.77251	27.91221667	23.84706333	39.45407667	19.00821333	41.04075667	31.13525	25.75702333	37.05925667	30.26626	16.18766667	17.48367	27.00019	39.89810667	27.34661667	35.08831667	21.87850333	30.89908	24.26383	32.35108333	18.65739333	33.18949	21.9601	18.93223	36.86136333	28.98988333	23.17153	20.16777	20.03708333	26.59287	28.20312667	34.48167	23.17514	29.30234667	30.61212667	20.513	20.51981667
AGBL4	13.327035	13.20197	7.674195	15.754195	10.75978	9.06906	11.091675	10.139265	4.74772	10.173385	10.85926	8.93111	8.07548	7.569025	13.76636	6.1973	9.727105	12.290235	5.054905	11.79292	9.10746	7.155915	7.063705	12.10456	19.999795	12.621585	11.215265	10.921585	7.109625	6.39328	6.397775	14.24143	5.01676	9.818495	11.884035	21.754915	10.72539	4.493375	5.92283	4.967485	9.26466	7.87435	11.596955	8.070185	13.04193	5.760945	5.73505	9.978485	11.069505
AGBL5	17.67637667	39.14733333	70.86243	58.42802333	59.00181	64.95856	45.29421333	60.91703	64.15127667	59.68960333	59.70400667	59.47528667	61.62080333	75.34882667	61.49029	63.85476667	64.21166	59.43574	51.94779333	56.13195	47.45234333	55.33537333	40.43801333	64.37095	68.10684667	55.27679	66.45785	56.77692	68.15479	69.61562333	64.2778	43.85354667	79.36773667	109.3163433	65.45137667	77.28429	31.31760333	83.20461	59.64798667	45.08684333	75.09603	53.35169333	60.65972	70.04909	48.88957333	59.58159	64.49412333	75.48570333	64.52969667
AGER	226.46641	328.72908	201.33833	226.43602	209.931255	213.71985	131.962975	152.420265	242.54926	374.048825	147.50174	219.985565	241.35955	185.60306	127.823835	238.214545	224.58166	134.217235	157.27496	128.37645	158.7462	174.1635	82.665505	151.73192	164.269145	130.582805	187.620545	233.52039	321.86328	281.738575	240.2935	340.245865	151.221715	195.5662	219.084205	410.521515	191.36245	210.50678	130.227455	112.3257	165.526265	196.843665	308.93229	130.28178	294.58304	212.76477	218.70469	186.624035	275.400015
AGFG1	213.879354	302.213518	236.115906	326.185446	312.224412	341.212894	291.315488	289.86456	303.296756	244.622846	254.480856	311.769904	267.825236	275.392504	198.372964	256.715432	260.487608	298.38211	350.94033	331.605642	272.725254	215.721976	328.50925	336.773406	235.712306	300.579494	264.927858	339.62797	208.41138	311.233454	248.669462	267.284512	298.446372	254.441438	282.107242	192.868154	339.31442	232.814522	225.228882	321.059112	227.235442	290.88209	277.908158	283.293548	443.535126	226.747516	250.142632	309.650294	241.965462
AGFG2	33.70966167	90.29733333	88.902565	79.201235	53.24611167	71.44642	90.15125167	90.82616667	77.097015	51.45763333	76.80376333	64.29867667	71.60601167	84.270245	116.4638517	85.24632167	67.204125	60.70744667	55.44882833	70.08196	83.690845	123.5454117	64.16557667	66.46929333	60.80647833	83.278495	75.589395	68.88591	100.4566283	74.95571	82.56550333	58.73932833	81.46008167	84.30542833	73.35390833	111.7047367	102.6216917	125.0764233	100.95959	49.66758167	77.40647	51.07118833	70.03895667	95.88953333	38.02143833	93.77002667	73.690975	71.28790667	74.81093667
AGGF1	81.764165	86.88631	112.3605825	106.6969975	100.5928375	112.3381675	106.3325675	94.143005	124.619455	99.5710675	111.008975	130.5221525	123.01645	103.7685825	67.4003775	105.964735	96.3991825	147.4604225	149.28198	140.3850075	122.382185	101.103755	126.0758125	99.1137575	95.31356	163.18449	71.94802	124.8874275	75.7321025	89.8596875	80.400775	87.618395	94.083025	100.763405	97.79682	77.6008875	154.02527	107.1806325	85.6586825	131.526255	105.866525	89.2853925	111.7175625	126.03592	128.8310725	91.6692625	117.0976825	112.332615	89.217355
AGK	42.05533333	178.6972533	295.72832	232.7704467	280.13677	228.21769	261.90701	322.73078	216.2694333	172.86172	253.3241167	250.8719433	245.42076	227.4398	196.94929	280.7528733	222.87272	263.1714133	232.47434	253.4088367	283.8761433	251.6832267	240.5235833	184.77359	174.51799	358.91226	211.9159933	259.0870433	187.9809667	220.16946	181.1282767	161.7713933	186.3070067	201.7381933	219.4941	205.9451233	304.88759	255.8121233	259.3501733	280.8818967	170.7756933	210.4777967	185.43674	319.3363533	199.7705967	214.4293333	223.9407333	189.4472433	168.40092
AGL	85.6677	55.75541	50.71981	58.27975	73.41876	91.91788	105.02608	37.53922	103.77216	45.11552	37.71029	108.74217	58.03458	51.19912	14.15724	85.52872	20.26715	109.88763	61.41719	55.61365	71.34751	48.31789	152.91714	67.58242	24.08308	160.9547	42.59016	60.90492	32.54094	55.95626	44.26863	40.93579	44.90584	71.19095	62.74288	22.39286	238.72295	83.86619	39.35198	90.63389	49.03435	32.4171	73.37914	129.63199	79.16903	24.59151	39.16467	50.01274	48.08681
AGMAT	168.6525733	123.45101	163.70127	192.02646	156.1375133	127.95968	118.64634	136.97567	168.6271067	111.0877667	149.4180733	175.02676	132.6908333	122.0919233	129.30973	165.10752	160.54745	119.0119333	88.27154	115.3054867	173.8757533	133.9109067	85.30863667	121.4048167	127.2316233	141.4823733	180.0340567	80.21292333	190.9857	163.3863867	108.3890967	109.32339	188.0661167	118.57857	108.8449667	82.15579	102.6877633	94.76612333	209.04557	160.9048567	151.4901167	133.3560967	127.71744	146.7635167	94.48689	137.07636	106.8419767	114.17411	133.00017
AGO1	145.792115	406.3529425	382.06711	329.9981	333.5678725	345.8403675	309.87343	316.6323675	318.0779925	371.6314475	391.789055	337.71754	351.1488475	339.437105	274.6036375	345.8166125	286.96209	302.716675	407.4164475	382.29247	280.6266125	338.64932	277.814435	360.63455	302.8704875	310.177305	370.120875	374.32552	256.3254075	288.0802575	303.98913	374.9643025	344.951165	343.67073	415.53274	424.3597425	251.652525	330.674995	311.7044825	337.9244425	330.6594475	348.748135	407.7440925	267.2501175	377.1862	308.0447025	391.4024875	319.365185	398.64313
AGO2	535.10681	725.15271	478.72836	712.05688	431.0368	609.32867	520.8031	677.70203	804.97528	943.45868	538.31494	839.22058	728.96008	753.14099	601.51593	393.80643	1145.59094	1052.71716	555.99396	772.65002	464.13077	617.16058	476.7677	777.23627	843.22699	365.78198	618.55481	951.69586	792.04504	894.34424	1000.63501	710.55988	1374.34521	1632.52258	841.87579	570.62164	319.2934	792.12793	918.22186	508.31653	759.09979	1092.9187	783.52539	427.14383	742.80896	862.22131	877.61298	917.22083	654.4278
AGO3	257.3182675	143.2064675	183.6568275	165.0749275	169.8951025	189.5399025	192.7112175	161.751485	160.330045	114.76964	196.4068575	172.461355	137.85445	147.58421	102.87982	183.2423475	135.6925075	201.35734	269.0881475	178.600235	177.67254	171.5752825	154.072975	140.5069975	116.3879025	195.5129275	152.605665	184.3159025	111.9606125	157.6536375	109.053805	178.784325	155.786955	161.0965575	170.1676825	126.7186475	217.4526775	174.837165	122.813905	206.43434	127.1295925	153.9574725	176.1816675	157.632125	175.02905	144.4157625	176.90123	124.42216	206.1660575
AGO4	515.715015	818.989135	799.0327125	749.40497	690.1178475	833.0765225	718.1618875	670.2276425	657.3621375	551.5832175	669.174515	624.019435	704.1916925	494.12082	463.22476	627.1155125	580.102535	685.4266725	1040.278298	878.39791	733.29476	573.5521525	683.7862375	797.3558725	596.367425	661.5519275	598.1989975	892.47642	429.53141	540.92415	471.3636825	810.5501025	524.8700925	522.6571875	674.1582	495.1784925	770.3505225	482.3625525	492.27576	745.558735	624.4040075	609.5404325	785.45452	535.1452675	923.6846175	572.2298425	739.8305825	769.220725	730.591565
AGPAT1	500.340715	617.418305	572.01352	557.518315	511.744385	423.78778	296.442885	434.123	404.65921	726.550935	609.776825	448.459415	506.913695	446.205125	472.55446	336.445	440.993775	388.018155	406.80768	379.560555	470.624065	449.081435	349.10132	557.90468	478.40825	277.88291	414.357865	523.732605	773.933135	787.13254	695.922305	435.87532	657.019335	539.16072	482.71106	534.58821	350.52642	499.523405	363.45667	395.629025	515.14903	519.175035	493.91098	393.647885	576.33571	703.121875	595.312595	460.2621	494.182035
AGPAT2	274.56935	212.214655	125.93269	185.50927	162.286845	162.664295	192.848025	152.824775	164.04825	248.037145	171.39	171.869935	142.775115	193.88085	234.318575	146.035335	215.69259	131.78778	189.507395	181.38631	144.313865	130.192025	180.66555	248.91297	252.205835	139.095305	183.29426	202.32484	257.969415	197.49567	278.139935	235.38475	177.444725	141.7279	175.425595	226.977875	139.48778	172.099085	170.841545	243.32776	166.73301	199.50406	143.49082	150.485245	242.319	207.14578	169.69732	252.719695	157.139015
AGPAT3	407.80328	347.3007917	332.5518983	353.09756	316.2202683	335.4628367	328.8727233	377.7462683	343.763705	535.8254633	345.0344767	380.8611867	331.691545	409.8623833	376.5189117	303.347635	472.5923517	372.46646	275.2010117	311.1793283	291.9351	394.6311633	263.7044717	312.2920533	411.791545	334.218735	425.9016867	316.4993267	417.39228	479.1968567	408.5237033	280.7978067	426.5221617	416.97653	382.1832333	516.008445	451.8950617	415.850815	359.9902833	357.8940317	406.9682467	429.4395683	356.2815617	321.4148967	382.2565733	543.20841	275.8759567	337.8981133	337.553905
AGPAT4	155.01895	165.19276	208.010355	216.16062	199.266835	214.74874	223.387605	358.8817	161.460025	280.33341	143.78831	173.598055	291.889375	266.80201	339.234335	224.57811	168.89765	322.456025	194.368055	237.017505	223.67274	323.46383	234.61648	190.09665	152.78318	332.620065	183.82029	347.84813	198.02364	240.46775	261.811785	295.35544	221.56717	261.099295	284.03475	373.90645	344.38942	266.367545	204.81274	177.462635	160.190505	265.785005	262.308805	196.258215	259.59758	299.707225	315.62825	192.711625	320.628765
AGPAT4-IT1	161.66359	172.61792	162.5666	223.01193	169.90665	209.52559	156.763	289.58929	120.88832	301.90024	173.96591	123.01943	229.87109	228.85257	406.59003	140.61224	172.386	169.58215	143.47195	132.90253	148.0654	245.79929	139.70773	182.97366	235.11711	228.38223	134.16963	229.25208	343.63217	210.50043	377.83472	136.85292	255.22624	165.593	216.93355	408.13071	186.6405	212.83974	197.38907	114.13223	203.84511	283.70425	169.62459	198.27687	96.90232	267.80933	274.02655	171.55966	230.00856
AGPAT5	193.67811	59.914395	75.50646	87.97238	99.69961	85.561605	134.139025	134.660845	101.213625	59.772075	85.121125	132.71408	93.964845	104.803115	45.73329	212.164965	83.69785	118.90577	91.507635	89.67211	114.370545	100.88374	107.132525	64.14922	41.41278	161.67519	87.91124	70.24607	40.23418	118.168635	52.594125	34.617945	68.99424	75.27428	74.92358	46.111025	289.29731	121.849885	57.490075	162.399435	73.299815	49.782475	64.813285	117.7181	54.053305	123.406325	67.2979	47.29788	74.90903
AGPAT6	335.15151	422.52319	494.87859	446.7022333	461.8238067	400.21433	392.9566233	488.37605	493.0988367	532.2008267	457.98353	548.1509967	531.8956033	546.0158833	484.3519367	536.1038133	441.48809	429.66294	415.8155367	453.3392067	460.8324533	579.3752267	433.9107333	426.9812567	500.19658	450.62455	457.5588733	472.74672	469.6524	567.02833	471.3331233	446.0815833	472.1074567	461.2463167	461.6778833	561.95465	408.9560433	563.8901667	497.6594767	456.1924633	477.64508	493.82212	551.3148667	484.2535633	401.0735967	472.8421567	494.4152933	414.4069867	492.2220867
AGPAT9	1332.11096	1533.91785	990.87323	1144.79614	1729.15308	1502.50134	883.75629	961.5553	1084.41602	872.8233	1211.11328	936.77246	982.9856	880.09753	409.44534	1007.84705	941.62665	1201.28442	1798.94653	1378.2384	1354.67603	802.42175	1109.56006	1371.88879	1043.83875	993.49286	685.03613	1463.96326	682.89838	917.30121	795.08087	1201.0199	904.95551	720.55481	901.81384	486.38211	1423.13159	741.586	675.82257	1157.69995	864.76886	761.70966	1269.73499	1053.8407	1467.85193	1094.41431	1302.79712	1093.74768	888.56787
AGPS	107.5038725	144.3747375	133.5144425	105.7241075	187.9899225	194.6590475	190.2857275	187.975965	167.657795	185.961645	157.73053	202.60419	174.47764	170.25261	102.4368975	152.488135	141.229155	226.32761	188.207425	215.982405	132.62179	163.7524375	249.4524725	131.7122225	142.92965	286.18313	156.094225	140.3516875	115.9592325	86.87181	114.9630425	148.14425	147.0723925	194.3415025	171.42436	113.43738	278.169945	151.05397	149.6791675	218.3785675	146.494385	141.7975075	150.8969525	200.752445	237.1149025	99.4406	144.93045	163.8481575	139.6662425
AGR2	19.654105	7.86704	11.14601	10.57326	7.98236	11.20757	12.46291	6.847595	15.821435	8.373235	6.86049	7.75058	11.27156	10.44274	14.00258	14.277045	4.942015	15.888625	10.984125	12.322065	8.504285	8.807645	11.8756	13.565665	15.92822	14.46381	8.054845	11.86467	13.14022	10.965495	15.63694	10.27502	8.178645	16.67851	13.751455	15.996905	10.34137	10.153405	16.562065	18.333975	10.429385	15.704485	9.94501	10.666085	8.050965	13.25363	15.97077	11.151715	11.6114
AGR3	12.95766	3.76753	10.00184	10.87619	5.49984	7.57025	8.14073	7.18763	7.50056	8.79214	2.5835	7.97186	10.27307	12.72952	4.50093	6.14972	3.54926	3.3587	3.78761	5.01129	8.00874	5.68781	7.31688	10.21266	9.05132	10.78364	6.38728	3.8835	10.56285	7.5598	7.11988	3.12232	10.40477	9.80481	6.89746	7.55187	6.88625	7.48366	10.45923	8.14494	7.07115	3.54504	1.31179	7.63954	9.40465	10.50045	5.1088	9.41517	4.34569
AGRN	61.3058375	35.452775	28.478025	42.9769275	45.4478575	42.0386875	45.417065	40.8188175	52.968005	115.7119125	33.2257875	43.2193775	51.8054025	55.921855	29.80796	37.70967	48.0585525	35.9867625	37.203825	47.20433	30.7822475	103.69496	27.99602	26.031895	46.83797	38.01485	83.835155	26.6021475	40.5306275	64.687915	36.80235	22.1971575	41.75795	42.313395	53.21834	52.8160675	133.451455	48.0716	24.5616575	46.7744875	25.746315	34.9217175	28.8063225	33.88212	33.722535	45.5472975	25.158545	24.1920275	38.1304025
AGRP	76.65208	37.04721	67.31743	25.45078	43.2304	33.26936	61.61386	40.04113	26.73612	48.29078	38.91371	33.79338	41.43291	39.87432	56.18915	38.97341	70.47511	34.58176	37.0043	38.27242	65.58787	24.23672	63.07497	33.53908	36.54833	52.7179	38.11917	24.38854	26.05324	34.32487	50.87324	44.99411	55.95498	37.52625	36.95118	32.63674	49.24334	52.89219	38.74598	67.4566	72.90784	35.42788	51.19059	30.74356	56.13095	62.90589	76.66814	63.3215	36.8395
AGT	33.07459	38.39951	32.98288	40.96301	35.91835	28.66187	41.02788	32.85349	40.71264	43.79059	40.29867	30.67546	36.51473	36.48434	46.65868	34.39784	38.8317	35.90194	35.29884	29.79905	41.25604	27.65666	36.11456	52.78419	39.44099	32.34574	26.40739	44.04318	33.48228	45.99995	51.7738	51.24726	42.93041	32.72834	39.48194	39.12277	26.13672	48.1122	43.60754	49.65205	41.61273	39.8283	51.24459	36.79074	43.24003	39.18368	40.11323	54.87364	43.81007
AGTPBP1	346.8405	456.267435	493.046585	453.697255	427.70044	527.7989	465.95624	372.297335	422.825025	341.505735	415.422065	460.263335	338.527855	415.26099	196.17321	427.300935	303.42473	542.46492	693.877855	585.13286	446.72875	325.855265	452.68823	468.7041	358.60183	561.94275	353.381705	521.65718	176.46156	375.489045	292.009585	497.795545	315.25789	379.62242	464.290605	269.24408	385.343195	290.48581	331.37598	476.86182	299.61994	411.446585	459.00177	385.89403	636.15497	284.64473	442.83192	478.200725	383.864745
AGTR1	37.886735	25.645985	17.794295	21.77245	25.084815	23.379705	21.64325	21.149045	23.20279	29.97155	23.309425	21.272665	24.066395	34.796805	31.41094	26.54036	20.888615	38.737405	19.94013	30.03486	10.55846	28.585855	24.28378	17.805655	33.14701	14.83014	21.519245	20.770955	20.86285	22.884085	19.638135	34.5744	21.23566	32.18775	16.27791	20.087545	20.560555	21.69399	29.59625	28.30077	22.5338	22.191185	17.564315	20.808125	11.29089	19.63899	22.419795	24.108305	15.49655
AGTR2	21.14639	12.61237333	14.26895667	16.55918333	9.167043333	12.04494333	12.60149	11.94217333	12.87561667	12.80081667	14.69312667	16.01619333	12.92569667	11.40394667	16.80259	18.18408	13.93673	10.18707333	14.97240333	14.53904667	11.36547	15.84173333	12.83185333	17.33006	12.53085	9.7041	16.21354	14.362	18.41922333	14.00884333	14.85459	15.14523333	13.34930333	14.99025333	8.093626667	9.001826667	10.40086667	11.52197667	18.87490333	12.30477333	17.71147	11.42843333	12.9833	10.92472333	15.01998333	15.00483	14.79361667	15.66096667	11.83545667
AGTRAP	519.4774867	856.67272	538.9952933	756.32919	713.7190867	799.9296367	438.8501367	609.9688633	762.4426867	949.35501	718.3473933	622.6665533	610.08599	857.4921667	642.5308567	634.8676667	917.66516	666.66456	790.8127233	645.6778067	537.38029	468.94198	614.4950967	966.20943	913.10923	615.3287267	845.0897633	748.4714333	713.6844	895.60613	822.95053	759.6279	838.0609033	708.1729033	768.6240433	759.9996733	388.2075967	671.00714	617.3201067	640.86257	717.36681	856.27172	638.8777867	652.9108867	918.0787767	837.07605	776.5336933	692.20402	737.3164967
AGXT	13.94892	10.62604	12.63873667	17.93833	8.598186667	13.50987	10.17014667	10.74927667	11.00239333	10.42313	6.795786667	12.76670333	4.692676667	7.71898	12.46066333	11.45656	7.736926667	6.311816667	14.74792333	7.72874	8.558736667	10.28134	4.951206667	7.936436667	13.80532	7.65166	9.872083333	8.002913333	4.291186667	8.959806667	16.25963667	10.96433667	7.130666667	7.231233333	10.13498333	13.06263	9.11886	10.03262	12.17515667	8.72348	7.631026667	7.243213333	16.3773	6.207456667	10.73082333	11.83828333	17.45419333	10.32357667	10.17422667
AGXT2	6.83049	4.95836	5.94306	2.56345	6.80087	5.44937	5.81582	1.34678	3.69577	8.65541	4.19299	4.57472	6.98501	7.47599	4.10377	2.7515	7.38223	4.58236	6.70425	3.20483	7.21	7.44363	4.56551	2.44973	5.24933	2.42193	3.6161	6.89426	6.73488	0.86507	8.93937	6.63305	2.00423	2.08555	0.85422	10.977	11.61678	1.44747	7.63874	4.45612	4.73869	7.27525	4.41349	3.03559	4.65765	4.65464	3.13936	3.59149	3.14307
AHCTF1	263.3019	488.51967	510.487245	415.203385	618.51784	513.546785	432.834565	309.96421	452.013545	382.93916	628.431885	449.67305	483.744645	497.508545	215.660625	552.71486	392.503595	636.594025	896.28932	587.52435	546.426025	388.519555	590.22879	658.331955	380.805245	659.28371	462.392345	625.88907	302.231425	450.816245	366.945785	579.83603	396.615035	448.27044	517.017015	265.882965	624.050965	394.88708	423.04399	419.492255	368.80838	455.16112	611.116045	440.99919	705.415405	375.369865	498.383305	431.134275	550.94412
AHCY	89.31255	286.03485	174.23865	253.08087	333.99762	253.51671	190.70853	264.32556	312.56937	334.11536	258.63483	303.96948	238.0817	288.59232	146.05286	226.75743	329.33035	209.96077	226.98331	261.80508	198.69016	245.31647	133.08122	296.84628	316.41687	254.7244	377.6478	257.84991	218.36717	220.2406	334.81143	181.25003	322.52145	262.28729	253.52635	231.87991	263.22916	299.72095	241.66553	247.87007	289.04657	249.80453	236.78885	290.86151	272.6619	324.23862	230.00893	336.12775	221.02144
AHCYL1	958.972805	927.72914	922.38275	889.9273225	974.14382	892.2875175	1017.896485	963.942105	897.9233175	904.965995	888.2232575	926.0961875	989.3948125	881.650185	941.3316025	923.23534	836.7681825	812.1010875	937.0505025	911.99684	860.3844175	951.2207775	870.3326775	893.119215	878.62614	921.251035	883.10916	955.7444675	938.6773325	807.3122325	913.7510175	905.9809525	830.1251025	842.2942	863.74072	1011.59641	914.9594625	987.452165	859.832045	895.3222825	988.2146175	909.5201325	978.5490075	914.288805	934.642945	999.99207	898.77705	933.2995925	879.4388475
AHCYL2	95.07503	225.08442	206.035745	168.854865	252.052515	176.94234	198.935325	236.240335	193.485405	172.326995	226.89992	191.50242	221.3678	215.29121	197.66401	165.31826	175.287205	191.958235	220.159725	268.71287	211.79576	213.89487	240.404575	157.257215	206.30052	188.161535	213.787655	197.798985	181.17578	170.45966	173.17019	228.49988	175.65113	176.83265	204.94764	197.05649	122.5323	208.47058	210.194115	210.75271	212.74381	174.2683	177.612515	232.559015	205.240845	188.446815	214.079935	163.27573	221.67027
AHDC1	199.56674	102.8022433	97.18341667	124.6514867	87.29010333	111.34258	131.6448867	94.09746333	116.4524733	146.2347467	93.74450333	87.7604	103.3324	89.47636667	205.2207067	86.62615333	113.6762467	90.22855	96.01212667	104.47742	108.2621033	90.33942	145.0793	110.7248267	124.3889733	85.17962667	98.83144667	91.76888333	127.03472	123.39202	138.2130867	150.8919933	86.41946	85.41250333	81.32377667	75.09103667	68.33679333	72.27290667	122.8467467	141.4102233	120.6883867	107.51297	98.20601667	77.36343667	93.97067333	112.55995	87.29588	120.1180533	94.19112
AHI1	100.087152	32.276222	79.40822	52.703858	39.934058	38.792602	71.640844	39.28533	45.914242	47.08187	69.54557	53.24761	72.813858	43.515154	53.900748	67.404096	46.887178	32.675352	54.635382	48.993564	63.343006	53.172906	32.623822	52.922036	29.089258	32.687666	68.139708	47.40417	53.940578	52.702764	31.988382	44.419458	27.925824	37.087138	58.46177	55.752772	71.454626	46.746676	58.760914	39.540166	41.666172	52.13478	57.717036	46.134214	21.438174	47.605834	50.423874	31.215892	39.94016
AHNAK	1255.59524	950.5818825	1142.471908	934.9240225	961.808395	898.85999	1286.02104	1054.000848	1023.940208	910.2548925	842.3422875	1085.400108	1075.435785	1329.835295	1274.556573	1143.536598	680.6926075	1142.30555	892.4411325	1065.50237	975.83924	1408.914805	1213.79916	835.553705	913.49981	1269.751752	1033.753928	946.1212175	875.3057575	975.7329225	796.7261675	1010.745372	842.3179325	998.856235	1012.367675	1207.688092	1387.01775	1037.96544	1006.81123	854.267505	989.8480775	1018.276983	1035.865045	961.048595	837.3025525	1035.499475	1001.37908	794.2509125	965.2098425
AHNAK2	66.3571	26.784105	39.174625	22.6338	47.291135	24.550315	40.07743	40.19638	31.504705	15.419755	32.030725	46.39646	34.787195	45.098945	28.192165	32.085995	29.854595	33.15231	24.87763	42.605795	23.15536	44.611505	33.272595	26.58887	31.456095	17.63575	47.868765	50.21006	41.678825	19.22474	35.54825	35.380525	45.027175	53.584655	40.413085	84.730845	25.54378	40.373445	25.18388	34.04676	27.466755	29.0408	28.23601	43.78525	27.974655	42.561	48.060245	19.25391	45.010395
AHR	969.49084	232.00531	295.05377	301.043	392.7399	447.14359	510.56757	325.81696	483.00323	494.19092	203.42389	473.86502	332.21979	326.49973	252.92012	191.37224	232.81763	404.3692	265.82239	523.13196	273.95163	434.43286	743.63068	204.67139	145.74481	444.92615	298.8306	266.63913	296.65707	355.59103	293.09805	437.83322	273.20001	258.7533	300.00781	181.63335	611.63141	257.16534	318.55353	642.71069	295.28369	276.54401	306.01828	269.4472	452.84155	215.24776	205.97148	345.95258	204.4425
AHRR	3.7155	9.75036	4.5721	14.18785	18.47064	17.84417	5.28088	9.49274	17.68143	4.53858	4.21689	6.37829	4.90817	18.80679	7.64085	27.10767	11.78543	6.45276	20.33695	8.89174	27.05936	33.10172	9.97457	9.56587	2.6163	79.13387	12.83272	4.52444	4.05424	3.12313	3.2931	16.96404	10.07874	5.4269	9.70733	11.45702	6.42199	21.45879	4.30562	1.07957	0.7585	12.90387	24.6752	9.43024	14.60111	1.82241	11.14478	5.25394	5.8505
AHSA1	1067.53943	746.05774	746.86896	686.7666	804.83643	631.12695	549.19794	728.14362	734.08844	633.96313	840.01355	735.73578	642.5611	865.69592	834.13776	833.05164	673.23212	723.91626	693.21448	694.66608	754.18988	883.76465	805.74994	695.07825	724.77338	753.51874	1048.09753	656.48621	730.76599	566.42633	637.21277	680.55585	829.06531	885.24896	751.76245	788.58545	786.27502	838.17157	993.27966	673.90393	857.73206	762.07703	668.40997	841.42957	528.64923	911.26648	721.99786	798.10583	725.79248
AHSA2	329.7864175	419.18225	500.2378675	427.0238375	477.87559	397.3915825	449.868275	438.25151	522.1992975	377.36009	442.6455275	453.875325	426.98374	375.400235	307.31984	522.8777625	350.433005	497.841035	505.095275	445.951115	456.8050825	479.5830725	411.756265	375.1468575	290.6514825	523.4134625	405.262235	403.392215	243.6925425	280.68275	281.634235	398.4696325	335.440295	399.403965	430.3312225	340.9244625	594.8598525	384.2873075	307.480835	370.6913375	289.3042025	378.90318	385.347285	277.200195	366.08834	302.29317	375.3501475	270.6688125	456.21889
AHSG	11.71647	6.90522	15.547475	8.6671	7.895615	4.932645	9.300495	8.931985	13.398475	8.814845	4.6296	15.19824	6.36582	11.64209	4.647045	8.657595	7.792595	8.301985	5.45414	8.29356	7.150595	7.512615	5.883655	8.69256	15.326645	6.041165	7.74948	10.89076	8.704765	5.286945	4.75709	9.606895	9.47984	9.879365	8.016915	8.875275	13.57791	10.54011	23.677395	11.87202	10.591765	4.53753	10.231425	5.717405	10.907105	7.07467	3.485825	8.40832	3.583365
AHSP	155.83722	404.96585	97.82798	822.22772	540.92828	355.25296	688.25366	482.09894	811.32239	828.51764	252.66046	624.7865	300.22729	907.93256	546.99603	378.21637	2519.65234	1095.78992	125.21047	512.78186	282.47769	328.07083	335.24899	654.89984	1429.29541	253.80304	613.36322	705.32935	1462.20056	2309.45508	1122.20508	555.61432	1891.55103	3158.69141	1152.74316	474.28339	194.10889	1031.12439	1712.09106	325.0264	789.65271	613.18738	512.15674	554.18695	945.14532	349.75842	542.69238	1483.07007	392.108
AICDA	7.78128	12.733085	6.67584	10.8844	9.566985	10.794615	7.65821	16.757505	14.84542	15.243645	6.526335	3.396725	14.087605	9.020975	11.42195	6.46798	4.56052	3.569375	9.377385	22.891385	8.934935	17.612525	6.76551	20.226825	16.456615	6.362135	13.80646	9.629615	9.21678	13.906985	11.86916	10.051385	10.08777	9.13791	12.169355	16.87585	13.95854	5.163735	5.43688	13.87063	10.326795	9.67722	4.78676	7.181245	11.31255	5.78185	11.25902	7.06951	13.811835
AIDA	1181.90089	401.20149	689.091455	711.761	640.258865	755.01328	980.90207	791.97484	838.771195	739.206	544.73634	942.153225	594.2321	610.862445	497.451135	724.095335	1178.21089	1018.220595	577.636345	658.90313	649.4573	612.86208	689.53119	495.505465	560.98598	962.18862	684.299755	647.010085	386.54915	915.682575	568.770925	395.212555	1046.15906	1217.670905	622.856145	380.811535	1107.81982	707.90382	1038.7094	589.405455	601.74942	476.05271	626.940075	930.62206	708.277955	503.305355	573.61577	818.58704	553.452635
AIF1	2146.760168	2940.397945	2285.634353	2877.099415	2586.491405	2690.27184	1993.411975	2544.134082	2814.833313	3241.050107	2948.309443	2985.667665	2952.848253	3143.358972	2259.16434	2964.057283	3508.00337	2938.929795	2853.42879	2905.18901	2439.741818	2338.366033	2485.833693	3202.570945	3462.825902	3065.598083	3456.301435	2806.625153	2829.37011	2943.884135	2916.98997	2687.139293	2924.410085	3090.644205	3168.455255	2764.58861	1897.27915	2754.059763	2542.036127	2609.40279	2811.208295	3188.4198	2939.454185	2634.630232	2923.011045	2836.582143	3254.366033	3261.643712	3043.160123
AIF1L	13.433205	9.414395	9.973995	12.81876	13.345205	10.44255	15.38774	10.00231	17.001895	15.66805	12.9518	7.94281	13.770595	14.202505	25.034625	12.564295	12.876305	15.946755	13.205385	11.15566	15.324375	9.60067	13.00035	15.308605	15.491415	8.269115	14.89577	13.984165	12.794735	14.52666	12.88828	16.951415	13.15862	21.860225	13.91552	8.946905	5.46786	16.17456	24.30771	15.665375	30.30069	20.936635	11.15637	11.87706	7.32027	4.89068	16.80437	12.88892	13.30817
AIFM1	115.85727	215.14983	248.87038	244.02594	226.87675	198.56636	275.08044	280.22937	214.42612	221.63298	268.37787	224.55881	267.84027	291.95007	230.12172	230.2859	227.35246	268.00278	225.52754	275.14905	201.8788	267.7251	239.25533	211.0305	317.73141	261.9617	222.51912	231.4061	233.52431	183.47437	230.61797	236.38516	259.47778	263.09845	247.7701	301.72693	290.52356	270.88925	233.74544	211.13235	226.28874	298.67621	247.41176	228.76184	274.92236	274.9563	238.66316	221.50836	247.58987
AIFM2	66.273445	70.30545	57.207185	67.13421	50.73422	67.400135	58.71303	60.433475	57.052475	58.09096	63.653075	78.88597	77.773455	80.54713	59.501275	93.773595	31.51604	56.75708	59.5601	57.681945	68.595125	68.08559	76.256025	48.458875	30.6484	68.912185	99.426975	55.038025	53.818455	57.787775	80.48239	51.865785	46.110275	69.776875	62.741825	93.587855	77.05021	72.860815	66.91833	55.771265	68.839255	50.755955	60.693475	71.348855	46.05604	76.705355	78.236305	59.231945	62.0167
AIFM3	13.02804	40.89605	34.08102	18.73378	41.29719	29.2936	18.84271	31.50394	30.92557	75.97188	37.06207	52.69754	15.96686	32.45779	18.33953	12.35733	35.84134	21.64831	26.94205	24.85716	29.34767	37.88804	31.22358	50.1943	38.70022	21.30926	34.61317	25.67059	22.95124	34.72701	41.54265	34.46245	30.37204	32.2502	46.25526	75.70202	13.11814	30.18426	16.85503	28.72607	37.17737	38.7935	27.23675	33.07714	59.17794	31.68869	31.5189	33.39733	32.71507
AIG1	85.80397333	105.49032	121.28696	134.10568	130.6877267	128.4416467	130.78515	164.753	133.62728	119.3618867	144.1010033	158.87358	109.26261	120.7186633	71.41068	112.1659	142.4287367	135.6128633	120.23912	219.28157	129.1576333	136.6995	112.01996	126.40898	114.09485	103.3365667	154.16638	142.7411933	79.98639667	83.30582667	120.82371	81.03269	146.7825567	115.36257	140.6185267	93.2838	111.9781033	109.24863	109.4849133	164.2578233	138.2560967	98.55679333	158.1800633	171.5340333	126.11645	124.3631833	88.80307333	170.5869267	166.64303
AIM1	2189.01685	2109.21265	2230.9165	2374.46509	2484.19238	2203.79907	2239.33154	2225.19824	2214.20435	1952.78772	2104.38916	2494.57349	2203.03809	2373.74121	1955.20691	2387.97998	2203.70923	2382.61816	1941.16321	2070.38745	2189.2876	2638.82422	1986.28345	2038.21558	2063.99805	2495.51733	2577.29492	2231.01929	1798.17944	2108.43213	1711.19116	1706.35278	2044.83948	2227.52783	2295.67456	1685.42432	3194.67749	2474.76733	2189.67847	1906.3457	1991.04871	2074.83447	2177.4209	2771.92554	2083.51538	1851.78235	2234.45142	1886.79016	2122.8374
AIM1L	62.946735	63.09652	38.60777	37.673465	34.4606	47.545075	29.86314	30.34376	43.32211	48.135025	44.17081	33.99262	44.347575	52.856535	72.69382	36.765745	50.75824	40.24846	41.178165	44.562185	30.82889	25.87835	49.926325	50.589715	44.86857	36.75264	53.700465	46.56647	55.9491	56.48259	38.160475	43.53194	34.77554	42.44188	36.302465	30.50636	27.52816	36.48019	50.41673	41.448685	46.43391	43.90009	39.948845	42.83364	31.82253	41.914425	38.036025	38.97846	37.717775
AIM2	556.62714	455.94733	285.00018	419.70636	313.28006	318.13171	302.22769	318.26791	366.83661	533.04279	508.49625	418.27365	273.64838	587.95477	342.58044	812.09521	717.40625	472.29486	376.96268	412.98297	301.10333	402.28873	288.22314	594.98523	472.08051	364.83243	544.18304	665.47668	226.5699	682.83575	261.41409	257.36783	375.82739	537.97906	629.20245	244.59778	607.25464	402.75244	107.52261	180.60744	297.03204	394.94	487.67337	338.49261	1370.36987	235.68025	408.54849	470.01498	392.50119
AIMP1	256.85557	227.1376333	265.2485433	224.30929	297.3476667	232.2266833	219.1818033	220.7479867	267.9133233	223.7955267	250.2201867	307.6498267	219.0409267	215.1578967	126.41073	291.7784867	191.4982133	305.4467233	263.00603	287.8083467	264.7149867	277.9603433	304.95751	196.3386733	227.1200433	409.40802	239.6230433	216.0609367	193.0824433	124.09589	134.3555467	190.8701933	203.2616967	303.91771	266.4036467	212.9859867	490.83977	324.3468267	235.19841	301.8794567	187.15096	214.0119333	254.6177367	306.53785	246.1108933	173.7925633	257.7594967	196.9435633	202.7544233
AIMP2	1502.6375	1629.72158	1937.861573	2212.29956	1781.62333	1617.75582	1731.613483	2022.015443	1816.07837	2123.091613	1915.0178	2116.91445	1967.873003	2344.70512	2016.18852	1933.949057	2779.152223	2413.85673	1465.51239	1905.411823	1860.64752	1987.25706	1504.50832	1840.041507	2650.42322	1617.90786	2221.723837	1998.339537	2300.286927	2582.455343	2406.24107	1788.822957	2736.87748	3054.38554	2352.638287	2032.414063	1173.63367	2469.4812	2540.355957	1601.980937	1962.839357	2080.465003	1854.241903	1823.441407	1677.214193	2196.114443	2062.655497	2245.21413	1815.16111
AIP	384.48666	545.94829	481.201415	531.47	528.85253	450.78905	562.215705	565.45744	568.73931	588.30265	582.01167	560.930105	512.601605	700.822585	694.56891	588.860265	658.307935	527.651385	439.096375	544.79176	535.144925	540.50737	530.9452	657.15018	683.17459	483.61637	659.58256	505.165955	779.937975	589.160155	737.764145	518.111235	700.941545	682.558185	601.76089	742.41565	443.745825	691.42569	698.90456	535.334045	627.44339	647.914405	518.29879	667.40248	416.06904	670.24626	537.802385	654.690595	589.154165
AIPL1	18.0454	18.60832	12.922555	14.680185	12.50529	15.92143	16.483255	18.860615	13.514865	11.3189	13.9287	15.232615	8.34188	20.30482	23.079805	22.05477	12.84433	9.598125	16.304455	9.64408	4.85838	13.39743	14.332915	22.321985	16.525455	18.03693	17.11888	18.534585	16.856535	26.18356	15.92971	12.80397	9.257125	19.532645	22.4346	16.586485	11.771575	20.645415	12.656995	15.97703	18.990065	11.22008	13.00015	22.463795	12.21966	21.715045	20.75335	25.4778	23.883835
AIRE	45.74978	44.46878	21.38886	19.65551	20.58133	33.43068	30.82829	28.21984	29.24507	42.24541	28.57956	36.09813	31.11818	36.35639	27.13961	34.30461	35.531	29.2359	35.25933	14.01218	36.89452	35.13341	42.16617	27.89029	36.12733	20.63175	41.27263	26.44474	29.99086	44.41178	23.81288	27.64128	28.99916	38.50908	27.04968	28.57764	26.25119	22.28174	26.77446	34.19236	20.6918	28.67961	29.80778	24.15553	47.60265	42.30798	30.89256	15.68663	18.3896
AJAP1	8.9587175	7.6770875	6.12186	7.9805525	3.852725	9.3289875	10.1845725	15.3948225	6.365685	11.79418	9.2564125	15.160835	9.74359	11.355155	11.389965	5.50551	11.768875	4.9100275	9.2820575	14.4233025	9.481595	10.0300375	15.995815	8.87032	16.2497925	12.12553	22.87581	9.7752325	22.4783175	9.4189025	13.587985	13.435165	9.468655	9.186305	8.6848675	22.77538	8.9428375	8.90729	6.14398	10.667145	8.2178825	12.4624325	16.0404775	9.2069425	8.81145	18.1285125	10.6726125	13.716355	14.4005475
AJUBA	20.4641875	12.7360325	27.7217775	15.66041	19.4927625	17.7798025	14.8479525	14.242555	26.61453	20.829555	20.792485	16.7762975	20.48804	16.1680975	17.404875	23.1834975	22.40654	15.213015	13.5229775	22.118155	17.440515	33.36396	18.7791275	17.50945	14.269635	17.498695	17.7622975	16.9894475	16.7611775	13.10661	14.7568575	16.208695	17.5731775	20.5486375	24.022945	27.26056	14.290795	19.9468275	22.2362275	17.07257	14.3494675	19.758165	21.39101	33.2440125	15.4086525	16.8406675	14.342685	18.8989225	20.3859375
AK000798	9.0297	10.53025	27.46465	5.23432	16.16238	17.26327	33.18892	18.37443	10.93338	14.47824	32.13408	7.63109	11.58847	23.74376	14.41627	18.53259	9.26338	26.14664	23.35457	12.88866	15.84497	19.0034	19.97445	20.24837	17.23426	61.34797	5.39558	34.17813	4.82678	20.11082	38.94368	5.00618	22.51339	18.11506	14.74574	24.87612	30.27378	35.51976	7.16003	2.82443	10.67656	18.25047	12.43522	28.37126	12.71067	20.85424	16.08189	20.96668	15.91506
AK021537	45.94697	73.17625	56.16399	74.87472	37.32288	33.37189	15.6619	58.06112	36.04992	42.12716	28.57161	53.04657	36.92022	31.99418	86.3109	43.3286	31.07804	70.00885	49.16556	51.981	88.19215	43.97331	61.39437	36.44266	73.77013	55.24554	20.29503	36.26015	60.9248	43.30682	61.30338	56.8191	35.61002	51.38317	56.98916	43.73575	45.71082	44.8681	41.83726	52.37459	64.53403	69.28563	67.71647	82.97186	49.79229	53.19002	45.74662	51.00968	75.52186
AK021804	8.572175	12.29976	17.651865	12.678215	6.213155	11.13222	9.783575	9.253625	5.841565	17.270915	14.469195	14.082895	7.895655	14.39781	10.35523	6.70734	5.487275	9.345225	9.726845	7.705035	5.864245	13.84564	4.09716	16.05913	10.7878	9.73438	8.070945	8.324275	6.801745	12.95528	16.74737	13.56903	10.969805	14.930025	8.305475	15.3149	15.2306	7.500445	8.52398	10.167185	8.56893	9.66824	13.23348	12.198085	17.457105	4.591065	14.82991	7.22592	11.70108
AK021933	38.666845	26.912075	26.80362	23.839215	23.912695	25.043365	21.53924	22.426805	32.849825	28.77192	31.61543	28.78451	34.54244	29.557945	35.85515	29.24136	28.889515	44.541935	33.693595	29.498005	31.43352	29.964835	38.032055	41.86499	19.62602	25.66626	28.722885	30.3592	34.842405	27.68677	26.99106	32.26297	25.469045	28.63955	27.23763	29.53644	22.13463	25.98334	32.702805	25.775115	27.512415	32.15101	27.59383	31.13094	32.9896	26.202465	30.081555	25.587245	28.831395
AK021977	83.50361	2.86698	2.29819	7.9235	4.32842	1.69912	-1.11508	7.02071	5.4545	-0.41626	-1.24441	8.22523	1.47924	2.53416	5.68254	8.51975	2.238	8.2887	0.23155	4.17422	1.77222	4.01991	1.53764	2.54506	28.97651	-0.20894	1.53949	1.82522	8.25645	1.54666	3.04923	0.10145	3.11204	-0.76867	2.65729	0.69641	60.95045	-0.21607	2.70612	0.77182	8.61485	4.34937	4.0566	5.35141	6.36686	1.65733	10.50162	1.88577	6.50459
AK024936	80.02881	19.7128	24.61707	21.03308	16.42367	15.50874	25.2472	12.65189	11.30613	17.64059	14.21494	20.55832	23.19044	18.75846	17.46679	25.43183	16.98547	22.13646	15.6214	7.82725	17.00531	13.36669	16.80129	14.38216	12.66938	12.65944	13.84863	13.01553	22.47598	16.97261	19.79066	11.63503	7.85501	16.85585	14.6762	15.53172	6.25553	22.2796	17.2725	14.64986	15.60678	11.84061	26.6975	20.277	11.83386	38.78815	12.4027	15.2604	29.49122
AK025288	1598.5094	2156.9209	1801.84705	1831.96228	1406.90149	2241.21509	1225.71777	1277.4834	1826.98694	2132.56396	1765.08044	1311.00757	1962.73328	1614.7644	1950.03601	1452.41626	1849.28918	1246.63733	1140.97156	1509.14172	1334.12988	1437.8103	1154.10327	1379.27307	1640.72156	999.90198	1782.6936	1738.17859	1534.70642	1910.79028	2203.15894	1994.9585	1993.63538	1368.00586	2060.90869	1874.68152	831.18042	1279.12646	1412.96716	1139.10278	1984.42078	1746.97131	1396.71545	1481.91516	1261.8905	1537.06946	1523.32239	1830.69153	1577.03235
AK026905	496.40604	846.40802	593.1156	770.93591	457.11319	658.90552	403.59305	532.64038	638.31323	863.11847	617.48315	388.85788	632.79535	645.00745	564.15118	435.12503	619.64386	493.62354	538.24573	613.69373	460.96497	547.93689	438.56546	527.82434	655.72656	534.31934	508.85233	594.99036	879.51013	752.86438	747.17877	704.71735	595.03375	590.04443	594.94482	873.39526	262.86517	639.51331	462.83838	433.99982	635.41925	721.55798	781.98584	424.13876	633.10358	792.88934	680.99597	616.26105	751.43451
AK054988	43.08848	49.0304	40.21391	51.4109	36.61023	35.39553	64.22545	38.87981	52.31161	48.25071	28.87288	56.95857	35.06614	43.83456	58.67735	35.51283	34.45387	36.27538	34.98032	36.65729	36.77945	50.93645	51.61436	45.13663	21.13593	36.03104	39.97748	37.63553	47.73751	32.64944	37.31922	55.31411	53.50917	72.4562	49.98855	38.97426	34.57821	40.41779	47.81972	55.82145	70.19057	37.24522	25.71241	46.38687	56.05322	48.49966	53.81663	35.63401	49.8292
AK055458	402.92256	136.65493	177.554515	145.02359	134.64762	175.556235	115.06921	152.750365	100.174795	167.591585	171.327285	130.947825	188.68621	115.22206	161.062885	160.080635	131.503765	123.04861	156.94266	103.20843	175.087695	214.17837	80.5605	124.35683	81.19708	160.99755	91.45922	190.44491	191.991805	299.58573	124.84713	79.76205	126.71288	156.49464	159.583845	167.099055	306.051915	187.212985	95.397635	120.23086	108.01709	128.65078	166.83032	160.896115	289.286475	177.021005	151.173165	110.880515	132.46905
AK055981	169.72641	175.30356	172.56934	155.39848	138.61569	135.78676	150.96165	228.84518	161.42595	104.92274	171.78386	188.78761	172.97943	210.50339	227.86598	190.03889	187.70831	179.07329	110.6148	137.65121	148.82465	165.50801	135.17648	145.69829	149.88799	148.48839	162.75745	100.02473	158.38376	134.77899	131.52405	184.56255	146.07948	205.37521	162.95639	316.31808	115.80836	169.24657	179.36972	122.56412	130.29243	157.63239	135.63101	174.31894	126.3158	153.72849	163.25587	127.69682	195.36537
AK056098	13.40635	13.12448	13.81525	4.82808	12.76099	20.79263	15.66715	6.61993	11.80496	28.45567	3.96955	7.17257	14.83308	19.80259	22.31331	9.29472	11.74212	13.00199	10.48959	14.4363	7.76152	11.07635	10.91308	9.31005	22.06008	6.12981	3.88267	7.46278	10.68648	10.82036	12.30939	9.68042	5.78896	14.2653	4.24623	11.15299	14.93067	7.15875	13.62723	14.77148	14.03093	19.0568	5.32662	16.96459	1.07713	15.80247	6.63563	14.76817	9.01437
AK056982	181.72186	193.71683	168.42979	167.75615	143.3885	183.79721	179.78831	137.03194	161.18192	158.79929	160.52016	143.67442	138.56461	150.30396	223.77834	142.35709	148.69453	159.25262	138.27246	165.47357	174.7907	141.7733	203.20651	177.71609	155.72313	116.14513	160.27454	146.34763	157.10583	171.65364	173.93619	235.84621	160.27307	152.87593	135.40417	123.65067	140.84526	103.05762	177.47906	213.34363	191.70978	177.07561	162.16258	119.19059	168.48402	156.6756	144.48105	144.2697	152.04553
AK074476	87.44877667	29.77670667	32.39676667	19.1041	36.28822333	26.76316	26.44404333	36.55372667	34.64046333	20.83226	21.66422333	29.93910667	32.92395	36.50924333	24.94772667	35.72213	30.32854	39.03407333	31.07080333	24.69536	24.31526667	33.65244333	23.77729	21.09499667	30.09409333	34.10555667	27.88364333	35.08465333	23.18473333	19.39396333	24.39299667	17.27840333	23.54285667	23.80408	39.48306	31.07237333	17.58318	49.76316	28.56437333	19.47829	35.09848667	30.17494667	32.88743667	30.24117667	29.00393667	30.87236	25.94549	42.83558	41.60246667
AK090844	1806.14038	1314.55774	1347.56445	1324.51477	1200.55652	1519.19568	1381.53333	1133.70544	1147.41577	1182.69153	1187.87769	806.01617	1204.01001	984.24963	1480.12048	1105.76746	1132.05896	995.31268	1206.54382	1158.4032	1249.77649	1060.70789	1258.6062	1182.96143	975.49854	948.68756	1003.91943	1154.85876	1047.15857	1024.854	1172.2876	1618.30164	1036.90869	1100.90588	1107.11938	912.34821	749.92999	861.91895	1069.03955	1065.16785	1182.03101	1151.56677	1140.35315	894.9314	1201.44666	1005.10681	1173.22412	1141.40149	1261.3219
AK091729	74.70903	68.3794	58.17233	98.41968	61.24815	89.32496	74.29164	85.1069	51.87566	88.99929	107.32829	81.17847	110.80517	87.9021	59.32208	94.04194	90.8442	99.70783	84.69864	106.25399	71.30967	126.80322	34.31916	61.22563	109.95511	100.17797	111.4381	102.13277	43.8513	44.72706	71.30122	39.448	88.6256	68.29309	122.48769	85.61209	69.49593	67.3056	33.38322	70.12959	73.22449	101.28246	107.22916	111.3224	60.81722	76.18339	120.8	40.14617	89.68475
AK093205	22.99316	10.55052	21.40367	21.190785	16.115205	17.683285	17.96312	16.805295	12.879535	21.21825	16.412405	14.390505	14.889555	19.37659	25.023835	15.78417	15.32853	10.838615	19.46805	17.04783	16.311815	16.8783	18.24416	25.665375	17.561225	12.34814	19.11751	18.454535	20.448255	20.78871	14.62882	23.778605	14.38448	15.78441	15.57153	15.82528	23.27916	9.48828	20.463475	17.713185	22.83374	16.019545	14.436425	18.586	14.05083	14.11952	14.132545	21.596685	11.472795
AK094644	38.06649	19.71532	24.97771	27.1456	21.90744	19.16245	27.74543	19.78802	17.58334	17.08258	24.0584	22.61731	13.50243	19.78001	40.1515	16.15241	19.34873	23.03788	24.24518	17.42708	21.51798	18.25598	17.93853	17.51797	11.94859	28.41451	27.32211	15.60464	22.54771	19.38083	19.1886	24.50144	23.41311	21.8031	21.37247	21.94863	16.55885	15.43065	29.81245	37.19837	18.36642	27.17432	17.10239	21.83064	24.90713	21.37528	31.13609	19.89013	42.41702
AK096159	22.08807	60.30006	59.16887	50.29296	55.13504	49.09372	63.61963	65.55666	30.63812	40.57262	36.09106	53.45472	55.89685	30.73731	35.90273	61.83428	33.80177	74.77083	71.85775	40.61619	62.45275	50.85773	63.80149	41.60816	55.24716	81.66487	45.76669	58.91845	24.69183	54.51759	39.12186	56.86115	43.81279	42.49623	36.84859	44.7005	79.26673	59.91813	36.86991	60.04048	45.02542	41.39661	50.26997	55.36009	58.53302	36.20048	44.12173	39.64658	40.95811
AK097370	252.03648	57.32418	70.57004	62.39175	78.95697	65.39657	35.33024	66.63738	114.11942	95.98652	83.71286	67.56472	86.13423	85.17957	44.51662	41.88536	78.33659	107.23506	79.85385	83.34282	79.87387	57.81491	62.13324	114.76904	61.1429	46.36606	99.55914	114.01493	59.79001	85.62852	81.81013	71.87685	85.55493	101.81845	92.4874	52.11436	100.85172	108.16019	27.55263	58.5773	153.27905	88.88387	82.21604	73.89418	114.19022	94.52773	103.72626	91.96365	52.69109
AK097453	179.25258	502.50763	406.05826	493.94443	314.63647	389.94186	272.0936	302.38428	444.32672	587.61713	387.97522	374.37857	459.33041	467.242	229.28217	391.42059	395.35904	302.85184	484.52997	287.27466	330.26468	315.23593	199.36671	606.51544	546.8584	235.16255	631.5675	493.00391	697.84192	510.29083	412.79309	512.09595	312.42236	448.10117	532.65338	560.30853	173.16092	385.29266	343.54297	240.67166	350.02252	647.79175	494.21066	253.41174	661.99768	476.04373	565.57837	339.63333	525.19
AK098263	5.28354	10.44482	6.22701	23.9466	24.30743	7.85265	-0.24506	13.68342	6.16993	10.90053	6.68601	10.52195	5.69015	24.01863	9.47637	12.79728	6.78495	9.30891	18.21004	10.71703	17.78797	10.33072	8.9957	0.47505	16.59506	10.86569	8.79543	29.93829	1.58353	5.20182	1.78835	6.08715	12.37985	4.84135	11.44266	25.84013	-0.05891	22.08576	-0.02945	17.92096	2.22746	1.85832	8.40153	29.69732	1.84734	9.1573	10.51734	9.34072	9.26957
AK1	277.67807	209.32289	213.18639	225.54848	148.325775	186.83181	235.253235	236.364375	439.778625	481.482405	215.31101	362.53209	221.61272	421.30142	313.87273	212.80668	505.426935	426.57543	154.845805	268.5931	141.068055	266.770985	156.39008	288.36783	380.428085	136.274585	377.741805	406.1674	500.6584	468.515885	501.019555	184.31543	661.282875	852.3414	343.975555	392.19878	119.77272	357.80445	431.019255	141.5644	269.34127	520.79134	279.99832	234.14716	216.3967	230.059045	426.9841	423.04808	273.23497
AK130486	12.200165	23.03986	33.471875	26.016325	18.22406	40.44027	20.85272	29.691815	16.241655	19.822145	25.14905	28.09496	39.974385	36.4579	15.39316	44.334075	28.75834	24.422095	19.93653	34.835395	34.00238	21.172995	24.14204	39.712415	32.21977	57.97069	23.594115	24.684485	18.233455	16.49502	42.927735	14.33493	20.963895	32.232045	35.774195	33.309565	49.116655	55.192685	18.28046	37.910535	36.75513	45.473805	20.89651	53.105615	19.528335	44.000115	28.011625	19.792265	29.35501
AK131021	18.29921	14.55516	5.11457	18.85843	11.56602	10.05117	9.46901	10.51835	14.97451	4.75098	5.63243	8.65127	7.21356	11.25921	10.06794	11.78196	10.23299	8.83716	12.09566	7.92321	10.14538	5.47424	12.75581	8.20469	16.31846	13.31999	17.58911	7.86787	8.73199	7.31461	8.7459	6.78106	10.62146	10.82263	4.17646	7.51417	10.8586	9.21517	4.52976	7.69466	8.94975	12.37913	11.67157	10.15946	10.75154	20.28524	8.22902	19.45756	15.44279
AK2	167.2769433	366.618275	311.8972967	283.7976667	370.3983817	315.0879217	353.52291	401.307075	348.9591183	374.7913017	363.1062917	372.908545	326.0403733	344.6585083	308.4702467	372.2259083	377.407105	363.2631133	331.9192517	399.7800383	306.701225	369.7896833	400.2796783	371.133155	398.220785	406.503315	365.628195	302.74888	343.3853717	328.8233467	353.1115983	302.1955617	401.2337367	409.4148233	329.5421617	337.8493783	337.1622617	422.1692783	331.0459083	399.80603	386.4189867	334.74928	335.0829883	422.1028017	342.4841417	293.5285	359.101645	416.256905	363.9560217
AK3	448.87889	209.120485	320.82821	236.98062	266.607035	257.14576	405.106505	394.233585	259.92284	192.73116	205.66918	278.860315	207.46001	195.412335	300.4104	246.32601	250.332415	315.613785	268.30546	326.95568	329.4261	284.586785	410.487215	198.225755	146.03697	364.36213	250.815855	284.77464	133.809235	167.84797	191.610145	268.68619	247.59741	247.45713	248.88427	157.30654	422.93478	279.95375	304.83821	353.71498	277.0014	217.77919	228.728095	359.26423	243.9735	199.596275	227.48836	292.02862	225.5612
AK5	105.52723	58.590655	212.06444	154.03976	201.66919	88.51105	86.801755	138.697315	163.121735	77.74392	146.809035	103.885265	183.998715	110.190645	62.5944	95.301995	113.5713	78.402605	60.714845	90.52483	158.253095	83.876325	44.558955	70.96908	153.36832	90.288405	108.149185	79.537105	175.439385	67.93556	88.85629	86.538595	92.93735	80.410865	132.96709	47.465915	89.079135	56.40356	183.787115	137.24923	137.536845	92.62717	96.396465	74.276345	53.98043	101.871565	59.22493	98.116735	94.968765
AK6	38.92718	121.83102	168.89203	94.02184	135.41675	113.47539	147.93044	101.28947	138.20793	106.23193	171.37122	167.27718	90.83231	131.23993	40.61848	107.49995	102.06491	152.03391	151.42006	101.74836	139.73579	112.84453	118.38993	137.06119	60.68781	179.63544	115.63165	80.82189	13.89487	65.57471	65.4593	73.45473	86.39531	150.308	126.04202	82.48262	133.13564	104.68243	120.26221	106.98013	49.59173	63.68353	53.19998	148.86362	95.07515	83.39628	128.95245	122.42565	106.84019
AK7	25.5538125	19.946475	18.93192	17.1353775	17.0510125	20.2011	16.4094425	15.76757	21.7227725	17.21024	20.196985	16.659925	15.7394425	17.2440275	22.108035	18.66976	19.46581	16.3325975	12.7779725	8.6482275	12.07917	16.8223775	15.5484875	17.0857475	18.6720925	23.8466825	12.897965	17.140605	23.050805	16.13443	21.0373975	17.4985925	15.204	18.8867825	12.68556	15.825575	14.866105	16.334085	19.3816275	14.865345	22.596945	18.70886	17.46583	12.4835575	14.5572875	17.9684475	16.05317	18.2798875	16.1996
AK8	51.48991	38.09995	28.69707	40.406665	36.51095	33.29662	36.6726	40.836685	29.43011	45.886345	38.220875	39.263435	27.206115	81.4626	44.837225	19.46004	31.735405	23.46905	15.93767	34.91322	24.68281	42.40265	37.160705	43.808235	34.124655	29.350395	27.877465	24.650055	40.46752	39.470545	30.110205	45.2202	43.879145	39.366175	41.984645	38.99483	34.693505	48.822335	45.84925	37.922945	36.196245	35.06118	39.21707	38.84289	38.774835	52.147295	30.22843	33.22431	32.47334
AK9	169.3708567	29.05747	42.86755333	31.50633333	53.62614333	37.51704333	52.46238333	32.75347	32.06011	49.40796333	46.86335333	53.41495	37.51701	47.81056	17.68044	58.23865667	30.85328	55.66538667	59.94947	35.97958667	49.60191667	49.61940333	34.5928	34.70914667	33.44180667	66.98466333	47.16430667	46.09550333	25.32458333	36.74253	34.3218	32.31448333	36.87103667	54.15656667	65.64378333	45.76217667	56.33725	47.00405333	25.97039333	25.51302	32.71113667	24.21033333	27.72726	51.39130667	39.89174333	37.04775333	51.85012667	42.6984	43.05329667
AKAP1	147.382755	90.3412225	118.2256625	119.84876	128.0602425	91.448125	125.0235625	135.777935	120.748125	105.508325	119.0382225	152.9707475	112.4389025	114.23798	106.404555	110.181155	114.58121	118.245135	90.3415775	94.408225	112.8308725	157.5193525	113.298655	79.30749	105.352745	132.036805	129.1388075	68.609975	84.109845	116.4001875	81.749825	85.988805	127.8619025	96.46605	123.5230725	133.915555	110.3324075	127.4067825	136.56373	124.4633475	108.662715	116.51226	123.94739	116.142075	61.1871525	114.657155	90.9907925	94.346625	106.2416825
AKAP10	1000.419883	696.1376275	826.9647375	970.70688	922.5957425	652.215875	612.6516875	808.596625	711.87182	596.355685	894.4220725	661.98005	845.7513175	673.16378	558.2366075	936.13255	620.39339	708.11674	940.3701925	647.1048225	834.0914775	758.9866475	648.330865	835.4564475	660.3870325	818.862855	601.32379	791.9422875	506.3751175	484.1138825	619.775455	647.5542925	562.52919	778.8016625	687.831685	608.8439725	590.392265	665.60338	558.0396925	526.14298	571.4206775	610.76819	666.929275	745.6981125	943.22374	531.99171	748.6065975	555.21659	673.406995
AKAP11	146.97196	96.92299	144.60258	102.88637	129.216835	154.946995	156.41431	109.247915	153.191755	114.773165	100.571555	174.055385	124.995895	126.79878	99.346715	123.75436	131.51543	163.06015	134.50019	146.235515	132.391365	123.89566	203.64008	114.21573	82.40604	204.973705	145.56327	82.17854	165.035265	139.606085	130.22368	93.857585	126.99883	134.95497	121.27289	56.013545	234.750785	135.532055	144.805045	150.99751	90.10875	85.49304	110.52979	173.237175	94.23516	78.141365	108.34599	129.310925	108.463005
AKAP12	10.359286	58.068512	46.159414	36.977442	58.3511	58.39933	45.710634	42.228178	44.496632	35.892044	106.591166	33.645098	38.835484	93.56674	38.985032	33.275404	42.665588	111.202126	72.5421	54.276236	81.073322	106.618618	90.556126	42.79785	67.580872	30.517004	54.974398	39.903826	60.43411	43.937634	21.525406	52.890252	44.063682	35.115644	62.144652	86.773722	83.909728	45.264646	28.751734	77.22704	35.127488	55.10514	79.426192	32.452344	79.827892	73.822718	30.83119	22.373516	45.600194
AKAP13	969.5146467	1146.365966	924.3869211	908.8075922	829.7433467	914.0097867	787.7384711	852.8085867	883.0333711	986.8464089	870.1072156	760.8510911	989.6720622	1038.442573	1137.850554	908.6214967	890.5812689	790.3317389	861.9454967	722.93628	854.9201789	1042.415874	700.3745222	791.3670367	902.1644444	722.1681467	717.8456244	979.1625622	1039.605706	939.1881756	898.195	958.4031056	770.4109078	828.1280844	762.0636	1273.582268	794.5536833	913.95004	858.9149667	581.6759356	743.5362789	997.0539833	974.10836	816.7441633	883.7903644	1000.824032	976.0623633	705.2377544	982.9801056
AKAP14	9.430306667	4.8784	9.810213333	10.76794	7.193823333	9.403256667	9.446233333	9.670276667	8.29836	12.04051333	9.051226667	7.89258	7.79267	11.86241667	8.65311	12.95401	14.16849333	10.40800667	9.40096	10.68128667	11.99012333	13.41351333	9.978056667	10.63626333	9.006636667	10.98335667	9.26931	15.80013	5.947503333	9.37813	10.60862667	7.50521	5.190993333	7.698746667	13.88387667	12.5894	13.65837333	9.60418	6.474673333	8.606623333	9.93807	10.72528	5.302013333	8.672936667	8.618943333	8.3557	12.19966333	7.616363333	9.752323333
AKAP17A	406.72282	296.8346633	281.7979	306.5388633	278.84374	249.5419233	290.4424867	223.91626	334.7926467	330.3250933	248.4219967	295.6392133	290.46176	313.27536	247.12184	238.15627	268.69156	278.64202	304.5903667	239.68676	272.9152067	263.8100567	257.91484	257.01383	243.9883933	292.7738067	252.2650333	263.51974	236.5748867	203.4624067	211.3067133	353.2342733	222.65571	274.2989467	322.1672933	300.1466467	227.8818533	245.83692	253.6002533	271.3983967	227.2384867	361.1937833	330.2725767	220.0197833	242.2239933	246.9101133	272.0106967	227.7568867	288.6966633
AKAP3	20.58936	20.24324	21.00657	40.5389	20.70634	28.00744	41.37841	13.7872	27.43657	27.37279	21.26243	30.53494	22.04445	22.67536	23.65185	55.61551	39.08881	25.9614	38.35329	24.43623	21.97396	40.38488	25.54139	22.41626	30.28011	21.02958	37.57689	31.54557	26.19135	24.16698	37.91309	35.71375	40.0913	26.73949	35.52134	17.93597	19.29785	39.71132	41.02502	18.22967	25.7343	28.28839	25.50115	24.8696	27.15789	34.26252	42.50217	15.96522	45.19267
AKAP4	159.6163	102.83768	84.80778	119.35907	97.70123	90.89488	120.5944	81.23484	95.81168	99.08482	76.96841	79.05819	81.0787	76.75725	164.11606	93.26109	99.55359	64.27914	82.81461	103.35197	89.60611	81.39833	124.27813	137.55026	89.90108	78.26748	113.06028	90.92981	142.5563	96.70609	65.73801	150.31638	104.72631	71.2177	73.45368	56.04724	62.09214	54.7467	143.26888	110.43914	116.00777	110.98691	115.17595	57.388	90.40192	84.49059	72.74876	85.51516	123.58787
AKAP5	60.4526	21.02867	24.05795	23.298925	18.301995	20.569595	20.768275	23.840515	26.83912	17.53233	27.687085	22.968985	27.5358	21.482145	17.955235	22.597795	17.53777	30.64448	40.396775	25.805225	21.88396	28.479795	22.443635	20.24581	26.316555	34.60944	25.078965	28.22261	17.722115	24.050415	21.42109	20.309595	26.280505	20.81004	24.02974	16.894395	39.210515	32.3567	20.762455	14.409925	19.831775	17.809385	21.31381	31.944425	13.45457	29.0382	25.922725	23.30681	25.590345
AKAP6	5.067595	6.976235	10.33763	6.63997	14.10609	7.623335	10.44962	11.77084	12.70897	4.608355	5.080555	9.760065	7.714945	5.302285	10.898665	18.691865	7.795735	8.25603	5.45172	7.63675	8.06744	7.51338	10.218065	9.102425	10.080185	5.127795	9.57412	5.95267	12.85824	7.185505	10.720905	5.195085	4.83643	11.04594	6.00252	4.941505	20.803395	14.194055	5.249925	9.64317	9.95715	5.557575	7.501045	16.468045	12.295665	18.896765	14.53446	11.778505	9.49337
AKAP7	53.377535	128.450905	88.66661	135.975825	172.092785	93.562	167.41685	101.555635	207.817505	154.09339	114.07207	233.54923	146.32092	104.583705	101.867165	116.338445	145.158365	193.42599	153.424625	156.768905	146.344525	91.952065	199.55524	157.113335	98.50889	237.939485	121.045635	154.769975	101.7118	96.9781	112.08314	77.080145	111.02339	158.78705	111.08549	106.64781	158.624585	124.19819	142.525285	228.16245	123.07405	120.798585	109.078605	230.89408	184.908435	102.054445	135.24814	120.205355	97.846385
AKAP8	320.210795	475.912675	575.040355	504.74008	430.39838	519.621275	548.654535	509.96737	549.285855	501.691845	567.44731	594.321645	553.807515	514.66802	498.535915	613.369215	479.85285	591.324255	568.137945	489.87825	509.02748	579.50411	392.809405	522.504845	452.614285	587.66811	716.202605	551.798955	446.172785	479.64011	399.57473	476.607985	483.1711	522.096535	553.78484	523.750135	501.247345	562.969	572.557855	528.690475	484.195965	538.230805	503.99232	503.900235	491.951735	552.504835	568.800405	436.656435	576.69165
AKAP8L	50.70838	57.414056	56.409342	52.1098	44.281548	41.267712	36.920124	44.365458	56.32687	63.22592	48.865276	53.194876	59.471934	57.501606	56.438282	51.97605	50.703288	56.270832	56.56756	42.063294	43.44816	69.520892	44.353284	76.848836	49.761574	43.805132	51.519078	54.742446	66.059566	48.477236	53.12544	64.251548	45.498694	54.83482	54.147052	81.582842	44.681602	64.777482	53.244062	37.690964	37.457744	52.26439	56.347048	47.14053	47.868596	44.488838	56.75943	52.417874	51.969012
AKAP9	150.6406533	159.0962367	233.3254367	144.5088367	244.9083	148.7395633	165.9107167	162.7152733	163.8036	159.62151	245.5096867	184.3982633	159.4997367	195.3346233	212.5486867	213.4488167	219.86314	226.25127	208.94753	174.0412967	161.1995867	223.69094	236.9443533	126.5288167	185.56316	267.7537233	165.8483233	189.48672	255.2515267	189.8116	212.0472433	161.95979	168.2054333	180.61975	191.9409233	114.4423567	134.23738	224.26934	124.1539667	156.8539433	122.5989833	194.2435433	214.5389033	201.9888167	217.5037133	177.3361667	197.1619067	215.9469467	207.4937733
AKIP1	140.28189	317.58873	377.91532	341.99408	351.28662	375.22787	401.026655	347.09439	324.952475	347.286865	383.88707	269.362615	327.49106	355.98519	409.85012	358.137535	301.5148	334.20301	282.445545	358.669915	363.0679	436.85176	379.664535	294.48394	382.69597	377.28551	402.30948	240.5352	331.27832	324.49604	305.696195	314.37878	353.045285	321.42531	374.346005	327.24739	310.038255	274.65347	405.39074	438.3613	353.47321	373.825465	341.358305	386.39079	300.3892	401.09016	280.357235	322.48494	356.745115
AKIRIN1	946.75954	658.4554033	550.77719	537.8746033	642.8771567	684.1623367	644.5721867	568.9029133	622.9149967	553.57138	565.7784833	638.9629433	709.0411567	513.8712967	496.3183967	508.90035	477.7420767	597.0191233	696.68969	642.9367467	700.0873433	660.4885667	613.8965367	678.6540933	573.2204667	711.69809	411.40846	796.1876	622.2745367	740.4720767	657.0645233	458.6735533	605.84097	547.9086733	483.7863267	412.6992367	877.0120767	548.53121	505.64683	724.3499767	599.64793	435.95062	668.4914133	668.1174933	843.9593933	616.1055	575.9857667	658.9007133	502.95044
AKIRIN2	666.22649	924.9483067	779.6955433	860.1710933	827.95589	876.0168133	739.05947	834.8686	740.7686	711.05216	822.8077567	697.79508	598.3597367	700.6733167	601.37	705.3102467	716.1196767	771.9187067	880.8452633	826.1002333	814.8737267	695.5746367	809.5026367	954.83081	779.05026	724.8861133	663.2254533	838.1285567	560.03565	731.2157167	565.0524567	662.8240333	710.2033433	639.9711033	622.6818233	561.74007	598.2384067	573.1686733	554.5040167	823.3618133	615.9773333	718.18129	773.97054	666.27233	938.81085	776.5329767	790.8951467	858.4131767	778.6876567
AKNA	1807.87756	1848.65368	1806.56265	1683.4914	1735.209315	1736.56602	1656.681425	1774.01856	1868.9336	1821.39307	1844.58346	1615.40306	1890.24002	1872.697615	1958.593855	1833.40321	1672.06776	1793.230255	1763.46495	1556.97765	1708.357105	1830.879875	1738.452925	1731.56636	1678.501825	1679.518425	1890.34579	1890.161005	1834.42626	1713.80734	1589.48265	1959.670045	1717.7489	1839.33398	1919.666235	2259.96518	1750.21835	1835.54255	1871.515065	1596.45836	1574.212205	1984.94293	1799.428335	1764.944135	1592.828515	1769.558175	1919.658975	1577.15334	1825.18993
AKNAD1	32.12923	24.56465	18.95721333	18.76824667	26.08816667	21.63218667	40.70984	25.73014667	23.09569	30.27185	19.44264333	18.74061333	21.02433333	16.9074	35.91253333	20.25832333	21.19773333	31.26454667	25.18814667	31.40512667	18.73731	21.78999667	26.41070667	18.70502	26.22645667	14.97657333	24.01397667	23.76071	18.23391333	24.08863667	21.99689667	30.38600333	17.24599	18.40938	18.03893333	16.73687667	18.80152	21.42919667	26.03131	25.54374667	25.06077667	24.53839333	17.93001	21.29768667	30.53519	19.80002667	14.29267667	18.34577333	22.97252667
AKR1A1	736.26257	1286.24854	1123.19739	1093.81604	1253.89807	1093.41248	980.19702	1337.71716	1209.32019	1509.05383	1180.20459	1180.82654	1154.0968	1375.09766	1287.91553	1258.70825	1344.71155	1181.12549	1126.02563	1180.45422	1193.36243	1242.41687	1269.7843	1150.46228	1426.96277	1234.96289	1265.85974	1100.70349	1232.90991	1101.13196	1331.25574	1055.77954	1317.4126	1343.6543	1188.57068	1226.89209	780.73199	1359.75964	1324.39221	1248.86438	1493.854	1266.88184	1023.17188	1333.82397	1196.0415	1331.75305	1176.98584	1235.85278	1120.00098
AKR1B1	1174.68823	1392.6106	1990.73022	1726.66406	1857.55029	1568.62231	1817.06067	1800.31641	1789.53125	1649.91235	2037.28967	1757.62268	1810.51624	2034.82983	2246.55176	1833.74329	1647.37756	1685.23438	1456.51868	1686.90967	1926.2323	1995.80103	1330.57532	1462.4873	1784.99011	1759.05566	1689.24194	1670.09583	2038.45642	1960.28528	1917.02637	1331.50464	1871.69995	1720.47095	1694.64111	2127.78052	1543.16748	1939.82861	2256.57593	1894.42212	1987.15881	1880.76355	1622.49536	2345.02222	1093.68127	1900.91003	1554.43176	1653.80701	1552.11084
AKR1B10	168.07614	43.62489	47.77705	114.16703	37.1227	38.41908	59.05483	107.7961	45.68965	35.07013	35.54861	100.63902	45.61459	46.30479	58.17295	28.03054	100.23148	44.65736	42.8674	42.86209	42.2443	31.78422	51.32977	32.32511	59.25603	33.56382	49.64814	37.97446	47.9566	50.15541	66.66257	58.17128	44.37114	35.2285	22.4483	37.33399	61.60689	87.10584	150.47588	139.35191	57.44672	51.18988	42.49967	95.15972	51.35834	34.98047	42.17724	45.29277	37.81218
AKR1C1	51.22129	44.07274	40.743456	50.904568	37.232314	32.881258	41.842066	46.62157	49.572398	54.74804	60.576216	37.923456	36.080248	39.009402	55.168648	35.058748	74.079688	50.242404	40.38843	47.926694	28.3154	30.162344	50.341802	77.364042	66.34527	52.944152	50.643528	54.191162	70.597626	33.794978	65.55096	40.077332	69.77623	52.527106	83.089864	48.737954	24.973202	52.504364	76.284164	27.708178	50.16984	40.879422	40.033722	38.885194	41.807874	34.427214	32.999162	52.24925	37.781846
AKR1C3	237.97594	190.67979	284.96768	110.26852	107.86409	171.88596	132.06989	177.94556	305.87848	247.37675	286.85651	185.254	234.54947	294.76312	377.42917	140.06863	294.276	286.94406	305.93527	238.39568	164.08272	67.39812	475.70047	258.87643	151.37645	436.23288	259.93015	339.67267	268.2316	131.02827	386.86417	189.3895	411.72153	304.33154	392.03076	151.89583	84.63929	163.30717	516.32281	140.99081	262.54706	294.56348	272.87128	194.45209	158.47102	94.22675	153.38081	251.1767	172.98271
AKR1C4	61.89693	3.30484	26.11853	22.28396	12.26066	24.60324	31.29501	3.68053	27.37151	24.56712	19.48853	11.34698	8.63439	15.65332	57.97122	5.47002	30.55352	25.45633	21.13427	12.41382	7.32135	19.50433	48.86404	44.65041	11.8631	42.58115	32.6268	21.82787	24.00286	27.98629	5.39286	11.74568	8.62051	20.81882	17.43473	-0.97219	15.09402	18.50082	33.95522	25.26971	9.12822	40.85707	20.60679	11.00948	27.74377	32.42767	4.30631	15.31459	31.98486
AKR1C6P	14.6748	14.41754	17.62049	8.39876	8.4659	16.88424	16.04148	13.18759	16.71716	12.00366	14.24282	11.1756	14.32048	8.76703	10.48668	5.57204	13.30585	24.09191	11.10149	8.7726	6.76581	8.31984	10.94438	14.43427	6.01088	4.58828	11.22615	14.60171	11.01654	14.3249	22.76949	15.85952	6.30327	9.43885	10.06202	12.13597	7.36685	5.97884	9.68022	17.35762	15.00691	17.19057	13.83561	13.28711	16.59229	15.89098	10.83032	11.12832	11.90821
AKR1D1	10.73557	16.02273	10.88249	15.66556	8.01687	12.88442	8.18722	12.20115	6.99183	11.7342	19.67095	17.10461	23.50578	5.69669	7.78685	9.68829	17.40618	22.41406	12.86603	10.1587	14.48318	16.09337	18.06695	19.82273	11.70184	18.53285	16.79006	11.01913	20.75894	23.46366	8.07783	13.23111	8.45971	13.56999	9.31933	17.82455	14.70392	5.12868	32.80771	17.78322	22.27326	8.88608	7.2782	6.5726	9.27171	20.25767	20.26368	8.44703	16.61133
AKR1E2	21.48401	16.04776333	18.52033	25.30309	15.68484667	14.52704667	19.65318667	23.34973333	20.62192333	14.44973667	13.00357667	20.68875	13.74429	14.37106667	23.14991	17.27981667	18.65002667	15.83996667	16.86907333	18.86474333	15.49315667	15.55653333	15.54641333	17.15601667	12.25258	15.17534333	23.11795	17.00668667	25.13362	22.59259667	18.44502667	18.26876667	18.85605333	19.37569333	23.71381	16.16639	23.44822333	14.96356333	20.88617333	17.88291667	17.71322333	16.53151333	11.34402333	12.01966333	10.03438667	15.56831	8.972426667	11.91393667	6.619366667
AKR7A2	494.46924	487.28305	558.45105	465.2765	577.499985	520.01268	543.15808	575.62991	493.468855	540.53009	546.297895	434.491835	576.98291	578.037965	711.96605	459.30826	577.46002	448.11621	413.42212	507.14357	480.58055	557.86655	518.240525	608.4512	686.221345	475.783555	665.722975	539.138915	823.007845	598.93155	629.673525	516.25035	638.52527	498.89868	513.68454	699.31198	399.33583	592.740935	644.30446	674.349195	702.883695	615.81538	598.38646	546.33554	477.41522	650.081665	491.00044	625.192075	521.940155
AKR7A3	208.269055	214.64799	196.575295	165.374515	199.72095	205.10723	215.298435	223.7122	190.6366	173.176295	172.602915	137.43023	205.8582	177.471185	285.723345	158.4599	192.29344	153.26799	157.173385	192.40172	194.17469	210.500235	190.87742	200.235565	230.232965	161.912205	188.71776	206.577065	253.234575	196.65337	230.50324	220.20054	202.1305	185.10073	176.394745	244.58805	171.244075	206.372065	206.342765	222.447685	239.009125	178.42099	205.627705	172.317535	150.981005	220.209285	167.86722	198.918135	177.104755
AKT1	1040.23499	1435.35559	1286.57678	1294.89014	1277.68689	1523.30713	1268.78027	1603.55078	1252.69507	1456.07776	1598.06018	1430.88586	1246.22302	1225.73315	1418.12952	1040.53857	1281.16321	1192.8717	1420.55408	1475.20764	1332.97827	1180.92114	1260.98645	1958.71313	1528.70557	1146.75232	1366.81152	1451.27148	1912.27905	1407.39563	1778.77051	1346.93347	1542.07349	1057.12732	1295.65515	1669.07153	1185.0376	1362.35681	1257.48816	1792.64465	1462.12561	1315.50916	1495.21094	1244.38	1525.3772	1623.4812	1425.5116	1530.23059	1469.61462
AKT1S1	52.710545	183.501775	159.790125	212.020735	182.2547	192.873595	228.51015	240.55277	190.999975	258.29227	157.89293	181.114595	174.545625	167.52252	210.137955	137.464455	297.51181	212.488385	140.602315	191.273525	180.393265	155.45005	141.637935	230.074785	290.13108	122.681095	176.951645	236.029975	241.054605	236.032405	391.549285	163.073925	457.983945	309.021605	186.055845	244.933435	156.39319	229.373525	245.90475	208.809065	291.76379	260.73433	220.13522	149.34644	236.891335	257.992945	223.500555	305.572875	177.785545
AKT2	228.638095	283.2279067	250.14809	238.5153367	242.9615233	221.6493117	203.4491517	273.2354067	255.2801783	285.178915	262.3512267	245.4859817	271.400215	280.2192	233.6929583	272.21572	277.345255	289.0343217	233.270495	233.20134	228.79745	244.6631417	208.854565	308.0867183	289.758465	211.93553	314.96575	306.266065	347.1678783	310.06378	326.4275217	249.386365	330.3376683	361.493585	294.6188617	373.61503	222.56016	304.7045817	273.6888267	234.977035	281.0511333	276.7327883	274.30436	240.2855767	249.5933217	298.713525	288.16628	279.8951783	305.0269567
AKT3	255.6224229	164.4772171	248.6541143	177.9242071	178.92255	177.69453	260.3495414	233.9813686	202.8387986	146.1422443	219.6897529	197.8887557	217.0205343	195.8004714	212.4079057	229.6492657	150.3150357	209.8430457	165.2657071	179.5410729	203.27285	239.4708671	192.4830329	160.2562871	161.1906557	240.1249929	222.8751186	203.3413743	248.3852314	165.4347286	164.2592214	149.3990229	139.8988171	175.6796029	189.4555043	217.6563029	238.8879586	211.8567586	224.1538329	173.0055843	171.8682786	169.1794529	165.62263	257.3715457	112.4687714	196.6995586	187.6398286	144.6557271	184.4470857
AKTIP	318.297815	459.50899	358.01181	325.556795	349.062275	344.8226	292.96245	357.386335	302.846165	263.11001	442.502565	371.48044	351.147335	381.863205	296.285965	422.91693	369.260165	391.24649	456.16304	358.66669	402.779525	304.03814	329.771095	551.7323	425.27475	370.79666	326.752655	358.00427	447.13109	272.10685	322.95199	310.43858	382.98471	286.48663	314.51207	258.816025	387.22978	319.783355	409.92871	395.82567	293.82925	386.979905	445.36023	360.78549	410.903565	321.380325	350.01193	281.568315	449.996825
AL022341.3	132.38422	90.0373	105.76982	91.40312	87.86294	83.66566	95.69047	87.20618	90.04184	100.65118	89.67248	102.29694	105.07835	94.2991	159.25294	82.47365	92.42339	89.23503	88.27111	86.52437	89.17232	87.04926	138.34785	120.82603	103.59901	80.0163	93.89427	85.12371	104.43835	106.0949	86.62151	151.52586	93.9965	96.46635	74.16872	87.45464	64.49237	83.43578	118.46786	131.4185	117.97224	83.51058	103.91939	76.60472	88.61562	113.42798	85.4324	91.33821	84.56155
AL022344.5	99.81071	12.17774	17.25669	9.03795	10.84659	14.10317	20.36896	13.11355	3.01726	8.12232	14.84752	4.47766	6.76345	4.91687	27.99247	11.87229	7.52879	4.49679	13.84791	23.25345	13.01173	9.20355	10.24305	15.58624	18.94164	11.21021	11.88442	11.94295	20.75138	31.22054	14.04688	19.9908	14.94533	10.14386	5.62301	19.8207	28.05968	16.08485	9.5068	20.2346	20.83867	15.74958	21.10493	6.94681	21.98658	18.0589	11.16263	16.29378	19.50814
AL109706	8.5251	54.34858	57.73288	52.38493	100.97476	41.72987	26.15421	27.47643	38.63152	84.02847	43.11112	54.49696	64.24927	48.04572	13.89933	18.20099	18.87	65.45415	69.34304	78.91231	64.87624	46.60808	34.1187	90.29274	26.72342	38.93489	86.03622	71.41382	21.13879	33.07006	10.14363	53.92698	67.76739	61.9972	140.61125	119.20051	107.92556	43.64469	11.2348	40.63232	39.82391	40.13974	101.06727	46.49604	33.30304	20.57954	140.50844	38.1759	103.22762
AL132709.8	11.40412	4.24008	14.28145	12.63189	12.58786	16.77813	-0.29388	10.19815	7.2874	11.28741	13.05785	13.51672	8.67231	11.85871	15.35971	17.22433	6.41691	15.41143	29.51627	8.73608	6.36436	8.62388	14.7941	16.79497	14.4292	13.95339	15.02181	15.20159	18.79804	14.99247	9.94413	15.02644	14.92987	13.08904	6.83074	19.79173	18.22856	20.09559	23.45691	12.36115	15.61532	18.95341	5.75054	7.06257	9.63299	18.27904	5.05484	11.33706	8.53661
AL133493.2	30.47162	15.35877	25.94917	26.23543	26.27864	25.96249	65.97697	28.56057	20.88432	23.14474	29.56621	20.11928	16.09622	26.48301	32.05199	23.39034	23.74846	33.00611	32.54216	25.01729	20.48181	23.78778	32.6313	39.74241	45.57145	25.21133	32.3299	23.77638	28.63429	27.87741	35.86615	26.06403	19.75097	28.4965	26.41213	23.91435	34.05297	16.52422	38.8365	22.91141	33.09136	30.71394	26.72067	41.72581	26.80232	20.29747	24.29162	11.61339	27.33824
AL590762.11	103.96391	97.97542	110.6925	77.51772	80.96327	56.31102	86.17711	82.24274	61.68989	69.97056	55.42784	51.10746	56.36837	63.69759	68.18229	48.99238	66.68755	38.78815	43.61864	54.07728	60.71613	70.45052	70.05959	57.22902	125.11333	51.70688	55.01033	59.09685	62.28216	69.27159	89.42431	101.03273	54.05798	71.63664	61.75321	98.92107	46.65179	65.84578	37.56157	76.96545	72.43605	47.27505	72.66285	68.3553	62.10264	55.53912	50.72543	150.20377	71.82024
AL832163	24.99193	21.04768	20.2408	16.29449	28.04236	15.76371	25.67299	19.45087	21.12046	20.99473	13.16333	26.11615	18.93417	16.1415	19.30854	20.68611	10.46299	33.46602	26.82357	20.95194	23.69159	18.03904	25.34133	22.94185	16.90349	18.72761	25.02667	17.48585	17.30041	23.69508	19.119	20.69345	11.64721	10.91746	17.12175	17.61379	14.82069	19.30727	18.18423	26.03775	21.43032	18.25991	18.20563	20.63329	15.6472	25.25542	19.27724	14.91767	15.49975
AL833181	947.28662	583.11273	520.4743	636.92651	768.89038	603.76581	1049.93738	530.97644	534.37781	567.41455	593.80365	650.36591	1059.83069	513.5188	464.77252	1582.51929	585.13745	384.34604	490.53088	494.31689	774.11798	847.48657	334.68497	415.11835	564.56982	352.24454	636.18195	686.59167	503.19724	697.68677	643.66821	487.42801	707.36505	362.84894	529.71759	667.80817	402.08401	777.75836	230.04712	242.69162	597.23248	624.69653	614.87274	431.18832	398.09479	738.01721	601.83527	418.22134	541.86169
AL928742.12	79.54356	95.97456	102.55361	107.19839	66.98464	83.07078	86.90783	73.42663	74.06255	93.89515	81.08569	68.60086	55.85831	50.18484	130.70305	81.19707	72.29165	92.91857	93.40978	61.03825	58.26357	79.90611	83.31187	105.99001	101.13673	66.10497	124.61133	59.41261	86.00697	84.4153	117.50459	151.10483	77.52305	87.94582	74.6707	60.12481	46.41275	51.99873	112.9663	101.25206	60.53606	85.33772	94.71181	33.1029	57.76943	76.75006	77.47893	112.35126	106.07181
ALAD	217.257705	166.792035	202.25212	222.886675	188.03467	153.3583	173.7778	183.941285	196.461985	196.5577	202.08853	228.69868	217.479895	195.70904	210.40462	187.96694	222.503635	232.72026	190.400035	216.38077	207.090655	224.572315	222.76391	177.360515	215.30602	184.19183	231.634365	203.181215	197.290775	154.682045	161.235145	210.9231	265.39106	256.397365	215.384795	158.177905	175.927595	221.24935	276.419565	229.27682	182.818885	229.935145	176.57866	191.25798	187.90359	195.506385	221.780455	213.70509	185.583395
ALAS1	89.06897	442.08368	378.41568	393.10434	462.26593	504.49719	286.24872	318.43091	392.565	342.29919	405.65106	363.60532	327.70615	467.08231	296.452	365.09637	470.46463	302.8313	414.72675	430.09698	328.91882	349.03192	393.25259	515.05518	444.8371	288.95557	498.61984	368.32355	333.89459	372.58591	380.56677	515.96564	369.34552	476.99109	461.70126	529.49255	341.60904	364.91983	342.59128	440.88892	382.19016	529.9696	478.54129	370.383	482.84698	376.81088	417.48743	392.50513	442.29221
ALAS2	2693.662295	1424.74536	1933.451735	3119.160725	2018.02758	2259.41863	1834.71873	2538.99598	1960.2537	2373.582355	2275.549555	2174.51539	2422.923615	2691.40282	2399.169405	1830.627795	3851.507045	3162.110145	1428.150665	2123.485655	2422.353605	1727.36391	1611.55882	2155.362935	3459.717255	1830.581015	2173.293465	2443.428665	2710.4443	3401.22861	2875.9649	1795.48991	3924.983065	3849.49065	3339.693155	2472.965925	666.999975	2993.229115	3069.156505	1257.19614	2281.501215	2615.25903	2127.424015	1968.14871	2785.46951	2221.056695	2571.406045	2933.42966	2150.9067
ALB	40.679185	22.693395	21.43136	20.3516	24.5785625	17.182165	21.1229975	20.9550125	24.731925	25.9317	18.06178	20.3239775	17.408785	21.985415	23.6823475	17.6027275	27.897635	22.5369525	18.2326375	23.091185	25.003855	21.9216025	29.1028625	22.51309	21.695775	13.5684075	20.697105	17.0715875	21.29081	17.4560575	19.2707075	21.37547	27.71369	20.8252125	11.95317	22.4896075	26.4019575	21.9693825	37.2481075	28.0025775	24.30587	15.7348775	22.3357675	21.1822625	26.062105	19.8889625	18.746565	18.92152	20.099625
ALCAM	40.55173333	118.04148	86.79178	76.31892333	123.28048	167.6230067	55.47417667	47.66219333	118.86617	81.87666667	113.5564333	118.7741633	88.53722	79.10677667	19.36541	117.3857233	39.3082	141.9906967	123.8514533	104.0557067	119.8040767	84.07725667	114.46553	119.63781	30.21415333	173.5756733	128.0407433	97.53856667	25.16966	83.42764	38.41020333	45.59031333	58.04436333	95.94502	131.73349	51.31746333	245.45084	75.44076333	77.41658	54.68177333	35.83342333	92.63529333	94.2683	83.49195333	100.4800567	34.59286333	58.27656	75.773	114.8207533
ALDH16A1	197.71846	140.04053	161.04343	125.1089	117.18285	118.14577	130.78868	121.0093	160.47343	219.43823	138.61783	157.47699	149.38124	146.94208	146.01865	144.44612	156.43103	129.54555	81.12697	106.22721	103.72142	124.01001	85.09297	131.09378	150.72005	99.34693	253.19136	97.20065	141.73659	109.51655	119.11007	138.21759	112.97881	123.23833	149.79393	198.74553	132.68031	146.91096	116.78568	111.48636	127.74862	172.08052	141.28047	95.61269	99.35502	146.12299	151.63324	137.09825	116.50239
ALDH18A1	355.147675	188.042955	237.451675	215.79639	213.56661	189.103185	293.08489	302.080935	256.9714	127.00405	236.900855	227.53265	239.42673	214.70002	314.06274	266.688825	183.27253	224.975705	178.385225	199.64164	215.262595	266.6109	183.96375	189.486905	193.97728	278.870875	231.25836	222.279225	195.665425	205.68808	165.77914	186.810695	232.481085	213.329205	204.758785	217.52968	174.969865	274.0602	250.592875	217.37729	228.97178	190.11258	205.8983	281.10386	122.62595	224.150725	181.78793	214.46825	182.417235
ALDH1A1	513.73163	727.76215	508.84073	340.3595	596.44464	564.43445	425.62448	483.25842	393.14169	570.14886	695.01526	668.75024	453.03363	632.69678	278.8812	303.69156	434.44901	670.93634	895.71301	554.66412	332.05783	345.3512	746.75238	436.84409	504.30194	463.44901	490.54456	651.64447	321.70825	356.80502	482.43976	309.89597	416.62079	660.98779	296.32932	565.33258	679.83484	461.93024	560.69006	924.53156	594.4317	723.04303	542.59442	436.85016	685.49139	703.81311	629.94543	453.02585	504.46228
ALDH1A2	20.08396	32.17454	25.30881	21.21469	16.61328	13.5163	18.2639	27.96472	16.15098	20.98784	23.13634	17.31383	21.36279	14.92682	21.53857	18.44254	23.67617	6.47056	19.46977	20.64944	18.76828	15.55273	34.95596	19.7559	18.70847	12.38015	10.61553	17.97864	14.19901	19.78506	20.83096	20.41727	28.71914	20.82455	19.45227	22.24308	16.57987	22.64228	20.5081	20.45361	22.85385	22.29819	18.30791	18.72697	13.96994	17.39665	24.3223	26.66855	23.63183
ALDH1A3	1.995425	1.91003	8.277575	6.45383	3.67941	7.65551	2.25387	4.095425	5.02197	19.10782	2.78383	3.6067	4.741615	2.37366	2.55772	4.965405	6.282205	3.271735	-0.63952	8.06579	2.716955	2.372865	3.55658	7.21822	5.748485	11.835305	3.464345	7.0292	8.239925	3.429915	2.280805	3.401195	3.936695	6.959725	7.8377	2.99019	17.29689	9.488945	5.50144	6.75429	4.04886	0.818095	8.49567	5.941545	12.188965	6.61812	6.699095	5.46506	6.608375
ALDH1B1	550.528105	351.879195	356.87718	341.6584	313.670645	327.954115	420.41039	366.69018	332.924035	285.775835	289.382295	232.50709	270.143835	250.59021	540.2728	267.14102	297.07214	306.89446	283.60308	293.419785	364.32305	311.62273	370.118465	303.94862	304.232365	287.328645	339.70321	265.05324	371.600195	333.20293	390.92627	397.62252	346.35488	302.211505	266.137965	305.839465	248.081225	327.7983	383.767175	375.88531	370.420915	285.68065	325.63667	325.243555	222.77349	357.37336	324.20862	318.542445	302.35054
ALDH1L1	70.179695	46.021645	47.92006	44.30454	55.91839	54.07527	56.57081	43.5152	42.747955	48.71348	46.66926	41.469925	38.407525	23.57144	86.068005	41.18691	44.11494	36.53982	29.30984	34.647125	54.449235	43.42368	45.62458	38.186505	46.026195	28.250975	32.446125	34.969375	32.37892	42.3841	56.706625	60.691945	42.58949	48.41289	43.25808	43.19287	40.98096	50.3065	53.671825	68.73262	63.638545	30.259285	44.937215	36.922045	38.525145	45.653395	45.51046	51.38433	49.91041
ALDH1L1-AS2	9.74722	0.02795	1.66808	0.68733	3.78392	-0.02549	3.52103	1.47328	4.76595	3.83565	-7.1374	11.39592	8.1443	11.20382	9.24866	0.27042	20.33281	2.0211	4.40129	0.98214	0.51729	-0.38549	11.49855	1.95061	-6.23573	5.61479	0.33436	-0.63224	9.65388	7.86009	0.63573	3.98196	-0.25545	-3.24162	-0.96039	2.09157	20.97468	-5.98995	11.36051	4.46816	0.52709	11.84145	-2.80158	2.48727	-2.71251	-0.12537	2.53009	-11.52372	3.60118
ALDH1L2	17.92536	18.97201667	16.54647	21.66038667	18.11287333	19.93422	20.69011333	26.03555333	15.89233	19.27473	25.35676	20.97111333	20.13655667	17.70330667	25.37735333	17.27873667	11.87389667	23.78807333	23.81761667	20.80388333	19.44972667	17.25565667	26.32393333	20.41653333	17.81776333	18.25429333	25.13444667	18.48431333	20.56342333	20.84372333	23.62164	25.63342667	20.25542667	23.77503667	17.65683333	21.18994	16.43237667	19.24322667	19.85743	21.52221333	22.73821	25.46311333	16.52033667	23.26575667	26.42955	25.29677	21.49845	19.32161333	19.10777
ALDH2	1922.96582	2596.29688	1944.01343	2238.91089	2532.02466	2321.875	1393.17078	2631.3103	1823.5249	3127.59741	2505.41772	2852.23291	2708.97974	3078.62524	1310.40796	1667.97827	2214.32397	2471.3269	1998.66162	2562.64429	1542.33264	2503.42554	2137.25098	1969.16858	1988.52893	2621.65771	2979.4397	2743.18921	1546.06921	1734.91956	1988.44299	2129.79297	2099.73877	1325.16431	2746.52197	2599.96851	1416.50378	1960.37756	1998.1228	2349.91968	2614.30664	3208.78833	2273.54883	1667.6084	2587.39185	3081.30786	2550.29297	1892.96838	2091.6709
ALDH3A1	93.17788	45.37191	53.22943	63.34132	48.36903	50.24835	78.83808	58.14376	59.9951	61.50043	48.10359	56.65667	51.9516	38.56764	103.60872	41.18216	58.00354	34.13325	55.77839	55.58253	55.02981	50.50103	70.90176	50.79432	74.46705	57.70396	67.53705	38.89429	57.36177	60.43671	46.23359	84.49113	54.91678	50.04532	40.3089	54.86347	43.56026	51.58718	50.95806	72.26319	48.69043	58.8848	56.40065	57.28619	58.86979	38.39043	59.87078	53.15332	67.52952
ALDH3A2	183.37803	205.5716467	217.8520867	186.8153367	226.6653867	203.7372733	176.32191	258.9987933	241.7472267	238.5067833	225.3100033	259.81678	225.1584967	247.7924	174.6567933	275.7729867	199.0710833	249.00488	235.2795133	236.1771833	203.7104867	199.0739767	237.5115	203.0979967	218.5805467	268.6909933	289.29989	212.84254	144.5559	157.32683	162.3831067	187.31505	215.5166933	237.6385333	239.70384	235.5267633	168.1182	239.5944067	237.74789	235.5232533	242.1036467	230.9435267	226.2577833	208.99598	223.9871333	217.0161233	227.1757233	217.72066	181.1254967
ALDH3B1	349.1905633	467.27638	342.44679	419.00177	445.1823867	494.7177767	344.2114733	473.60001	382.8384633	588.7840833	377.8584267	472.73384	405.94022	415.9809767	431.0307567	271.4294267	546.7333733	354.4329667	389.5383933	425.4915	356.0240267	293.64192	377.0415733	626.5046033	509.8948667	277.1814733	427.7744433	500.8937333	630.9138667	472.11297	494.4450533	543.5885433	457.97445	351.59668	427.5884633	617.766	226.3038767	386.6877633	354.9514233	538.0006067	495.79632	474.7398967	414.2215233	299.3755767	496.00316	553.0915033	407.7719833	366.75846	457.29288
ALDH3B2	24.62555	15.783625	16.41146	22.648595	15.392455	15.50876	21.525915	16.069585	19.791655	9.11438	21.060715	18.29024	14.26846	22.902485	24.44383	11.375335	12.374175	14.496155	18.955425	23.44497	15.09071	14.68911	19.16806	23.19158	15.172395	10.88131	23.1148	19.61553	43.411815	20.27966	11.760565	26.915215	8.87094	15.716975	12.61665	32.009105	21.2869	10.61378	20.349335	23.09038	17.35419	21.76768	15.736425	7.540445	19.521135	18.80021	10.075365	17.57594	14.857015
ALDH4A1	118.90434	160.915735	158.823695	165.780995	125.65723	143.718095	151.564925	154.818055	132.98368	171.13749	96.310575	128.4999	100.962425	126.103805	184.221325	107.097395	155.34118	137.59707	132.11343	145.14474	119.43679	109.811535	153.593025	125.244095	132.02875	89.125485	115.74657	143.705335	172.46804	164.090355	175.30204	178.74436	145.6427	171.160335	124.904395	161.540215	56.9618	149.081865	157.568175	181.91085	145.330765	175.303245	131.869685	102.59107	157.659825	171.663405	141.164995	159.81856	137.662215
ALDH5A1	219.50238	141.480175	201.37357	284.877375	170.51157	142.873055	308.413175	262.807955	151.4114	227.865635	174.146935	225.740415	180.55851	240.497385	136.217265	239.57762	401.2547	357.997825	153.81018	217.0826	154.06649	174.69523	145.391045	151.708405	163.547795	186.207655	159.891925	224.17608	241.33672	434.89555	398.21271	189.28354	382.71254	782.42438	251.29551	130.73055	191.35585	207.799245	460.461335	132.664665	127.558805	193.54278	261.79125	194.94614	260.65721	187.680965	244.918775	421.472035	230.82842
ALDH6A1	225.797886	154.385316	190.63695	134.408232	170.226806	122.044582	186.216426	182.564712	150.231722	77.131636	168.62879	133.89182	162.051882	169.836116	184.81557	143.891232	146.444394	155.054672	151.133194	155.473098	174.128404	194.691516	188.99814	145.602718	173.097054	149.739638	215.362136	134.003472	201.513076	113.437768	133.552522	160.899738	161.433914	175.255072	164.553286	132.30305	225.52157	153.605074	170.854736	200.959586	173.00093	139.14704	136.71379	144.529542	199.114506	193.018794	144.273084	144.132356	164.945204
ALDH7A1	50.77657667	20.11836333	19.55385667	17.89861333	22.95412	10.05881667	29.32727333	20.94075333	14.51547667	27.55688667	11.79279	19.46855	23.13413333	12.22746667	18.06350667	15.97992667	25.54904667	17.86216667	15.57643	32.23226667	14.96585667	13.40921	18.83707333	22.61754667	15.63008667	22.35220667	10.76765667	29.29846	14.40305	32.96875333	14.74166333	22.68112667	19.81221333	23.45079333	20.64152	16.37845333	12.10028333	17.19845	20.11356667	23.72945667	19.85870333	20.26536	16.07284	12.82774333	9.94127	21.36586667	16.84805333	15.48751667	14.83194
ALDH8A1	18.31952	69.29079	28.92898	23.77935	46.68393	59.54939	194.72174	111.14818	65.83276	24.48632	38.76583	32.52503	59.19626	38.55772	27.86966	38.89148	40.62135	73.98032	51.28735	27.84519	45.75739	33.34943	56.00651	39.79329	51.38798	23.25375	47.7326	40.09135	20.30094	65.62431	18.95977	44.04508	16.27178	44.00601	48.45773	33.15175	21.0189	50.92938	54.1291	28.62613	56.75441	28.34419	75.5929	44.40915	7.88934	27.97469	26.43687	35.58545	48.3176
ALDH9A1	551.09595	1551.84302	1318.95947	1537.22803	1513.2821	1347.47961	1596.00256	1521.23035	1427.20789	1044.78845	1601.7179	1203.50818	1328.46753	1352.52014	1653.57825	1537.38391	1252.58252	1368.71582	1549.41943	1555.91357	1409.57727	1442.31079	1715.96936	1494.53247	1401.25964	1372.33337	1543.68396	1426.40149	1186.7605	1243.64941	1442.64844	1771.62292	1539.99817	1578.21875	1383.80432	1275.84302	1350.67322	1571.38269	1480.72107	1339.28149	1454.10364	1457.95471	1097.87158	1385.58765	1458.67346	1348.44153	1514.31628	1444.91309	1615.97412
ALDOA	2563.08765	3298.35006	3183.813477	3467.066043	3168.810913	3330.451783	2616.723553	3167.76233	3341.328167	3537.44999	3299.75651	3307.49609	3220.30884	3576.682043	3077.749183	3135.84326	3583.43119	2963.51709	3322.155313	2975.214437	3145.908897	3120.38375	2862.902833	3852.327437	3692.07918	2976.88204	3189.584107	3274.266113	3247.02055	3458.87073	3562.145263	3155.768717	3303.62679	3091.101767	3194.621543	3458.64372	2089.056433	3322.43868	3180.747113	3096.093667	3288.320477	3586.4928	3342.51831	2956.449667	3277.304767	3783.575237	3407.748983	3402.08439	3426.487223
ALDOAP2	23.44477	13.9182	20.6711	24.19267	15.3754	18.11844	19.09879	15.59009	14.53763	12.20784	20.78082	13.61999	20.06387	19.49991	16.23685	30.11892	12.92796	17.50323	19.66941	16.94639	23.24691	9.97081	19.29443	13.4913	15.41016	16.24332	15.81188	16.97914	7.22734	10.20886	13.42689	10.00003	17.27673	14.20233	12.22632	14.52124	16.38567	12.53067	16.2956	15.36074	13.6212	12.08152	19.09789	23.66994	13.42227	7.77323	18.4326	15.16953	22.31793
ALDOB	50.03864778	58.84948667	42.27325333	47.97412667	40.54817556	54.34028111	48.10730667	42.37902889	43.18921889	48.23561889	40.21072111	42.74297556	43.40737667	50.47614889	55.98068444	38.39255778	51.24228778	42.33794	50.34487778	52.53482222	36.20554444	33.94030778	49.41673667	51.38779667	50.65387556	37.87391333	56.49628889	40.32804778	47.30217889	35.25414444	43.97809444	59.38905111	46.93753778	46.32626222	42.47717667	44.92876333	31.30144778	46.50998889	37.14254333	50.95514	51.41829667	54.21821778	47.09673667	35.66002	44.84397556	48.54315222	47.37344111	51.89672667	45.04605222
ALDOC	156.32542	318.43558	282.7966	295.83392	286.53555	357.55008	199.17201	313.41064	334.64764	199.66934	394.53104	264.73282	317.67322	324.67834	270.32278	312.27417	253.72102	273.0762	195.30602	224.38731	313.07443	243.642	163.11504	399.39032	276.19138	184.25558	385.87872	295.40198	376.98755	336.98514	461.72162	222.66653	365.31638	358.67078	353.78503	409.11896	170.22615	362.97397	427.59641	209.75388	340.23203	426.01367	335.66171	344.66528	214.9263	304.97534	297.27094	300.57669	386.00601
ALG1	15.31044	56.29516	55.22419	36.77259	28.16043	58.33393	58.70939	81.05306	41.64571	44.16671	70.21307	70.11132	70.00616	58.44537	55.71018	81.37577	77.77219	65.24788	50.56662	47.34858	51.27542	86.46892	39.82572	57.71797	78.47234	80.90504	84.69266	50.61906	46.58064	49.99918	73.33173	44.04438	86.28502	72.15894	71.1962	101.79329	90.49454	95.55354	46.77274	40.993	68.96577	39.51879	77.29564	114.95097	41.88917	101.75984	79.36887	57.78976	46.5012
ALG10	102.030135	20.14055	20.918265	29.921565	32.45908	51.847815	32.18663	26.72137	29.36624	27.139745	38.743805	32.022515	32.38987	48.1133	23.467775	29.85548	35.57789	44.99919	37.29033	36.79736	28.989045	45.26609	38.600925	45.43484	14.10114	43.26089	28.986685	38.892985	33.58137	26.386525	21.910725	18.30899	56.897075	31.320975	39.45629	36.427625	32.22794	35.67765	35.047235	40.996545	26.6773	25.114495	28.5794	49.524605	36.44548	13.13813	30.870075	26.539425	19.195295
ALG12	53.93016	108.81986	113.72556	127.80735	137.10437	128.40559	147.56487	103.12537	127.86649	115.46169	153.82318	120.91724	138.07774	160.11504	136.35226	122.92867	110.67821	133.80099	150.72441	111.73199	124.09758	99.6866	90.60903	163.004	92.79529	124.38146	200.37413	99.84497	118.3253	107.36111	90.56404	184.87216	99.06351	137.54343	124.77418	133.87016	144.0696	103.30386	153.35124	112.09461	114.48928	133.66914	104.98322	110.03616	97.93099	146.96419	122.448	133.0354	111.42253
ALG13	454.589546	157.939364	229.755238	165.932716	191.793194	127.175308	198.649956	181.194458	134.703894	100.362832	165.523882	181.28889	155.17751	131.89584	109.332412	207.683744	99.501004	198.51133	161.551694	170.200146	210.838894	165.851972	192.734248	130.96532	119.839336	228.427164	176.571332	148.52896	71.843942	129.511056	112.267742	150.221384	153.771762	152.339934	150.979174	151.226894	201.609344	110.234432	134.694558	191.429684	97.303402	138.399594	146.933766	173.488368	123.250552	106.7706	135.82361	102.41174	132.5334
ALG14	22.3027	46.870785	15.406305	25.1545	35.365125	41.482235	36.96507	32.647935	38.02362	69.074295	28.64224	57.995475	21.49251	39.35227	4.479265	57.402705	37.7668	41.735985	24.64703	55.3716	41.343605	30.42914	41.605435	8.60995	35.418555	46.072635	56.88824	15.81399	21.2527	66.012425	48.314315	16.780355	52.05892	74.866015	45.89862	60.32701	25.70593	44.276855	28.704875	36.933675	36.62813	22.32338	21.713655	51.783825	53.9353	10.504805	35.43918	55.87907	47.540705
ALG2	282.079915	351.10171	357.08997	311.76951	352.959015	313.749625	397.020645	372.288055	287.88687	266.949195	349.13273	347.450115	315.093185	310.4138	315.94989	295.36763	312.802585	319.72004	306.183545	374.003315	344.289255	395.31402	393.606925	313.082175	302.175385	401.40699	322.85873	292.339295	218.33466	328.08448	331.572905	253.47827	311.706525	267.85526	270.17849	310.102	438.80208	340.950865	342.86164	401.294865	322.037185	306.449425	306.22921	403.2065	272.261755	327.8027	307.05381	343.05516	273.550585
ALG3	113.44036	326.33237	338.84009	335.48251	296.47058	380.46674	217.29314	399.65036	400.63654	509.07593	395.7121	379.47375	275.26004	389.4191	363.58292	281.60205	420.70566	239.21175	255.98492	296.17212	317.52945	348.86285	235.95992	377.19702	440.46274	262.71548	579.35138	312.30066	379.36142	371.68887	475.59589	292.41409	485.37714	357.50208	349.9819	511.73126	265.22421	431.26837	398.46909	330.15494	393.3909	409.74454	307.40036	326.16406	310.07993	542.74945	313.18359	429.04034	302.09973
ALG5	284.2320033	259.11833	238.0408367	211.2276333	301.62807	269.76069	242.4171833	298.10781	207.3053833	273.5551367	249.52708	304.2986467	268.2389567	266.85629	329.8178	264.9485767	239.6264633	294.9779833	237.07751	290.1177033	250.3881633	244.76497	278.2368967	286.46124	263.0523767	357.96779	240.58554	224.6399033	175.6269467	185.19022	267.0955433	221.7248267	281.68396	293.4302433	258.2585333	270.5197333	286.6046867	294.1306367	263.16001	333.36016	267.9526267	254.4660667	278.8937367	356.65206	274.7461467	276.5902233	232.4177733	322.7230233	236.1115033
ALG6	722.802	440.15509	371.44431	392.68542	436.32233	427.79965	358.4978	392.63654	347.99719	328.56604	421.64172	405.07452	390.63712	278.10287	322.72885	408.40887	300.38278	468.04053	433.62189	471.87778	432.77582	342.36298	471.50308	318.48868	313.41483	565.83667	397.34641	310.88599	209.78844	307.05148	256.45737	409.93832	290.59061	381.70615	404.56494	273.9411	657.1969	351.36383	339.54388	435.65738	354.00735	371.40143	383.01364	459.49896	402.61716	202.5742	298.01761	402.63733	343.86896
ALG8	657.48639	554.88904	516.80231	519.09979	486.45419	427.4335	516.50568	578.92371	511.34378	589.78943	562.61676	533.80127	435.35794	531.50647	593.78711	635.72644	575.00232	490.22269	453.88281	521.82629	548.09485	598.86395	605.05676	378.13577	621.06177	542.47461	760.63483	436.47055	341.37335	377.3461	662.95471	536.8656	585.86963	669.62128	581.26147	574.76245	584.47467	556.02075	640.5589	583.76215	643.77026	552.36481	435.41275	570.69666	463.76614	533.84308	549.26465	644.22107	579.77374
ALG9	158.186405	205.85308	214.59434	234.81421	233.03849	200.856715	145.10369	175.560365	199.03162	119.69148	225.716795	264.651725	242.46347	362.51503	191.424865	257.06355	173.83867	242.988285	171.89932	196.041875	238.007135	244.303865	187.025365	217.581035	234.365915	272.15596	338.555195	220.65306	182.986275	211.294365	223.710795	144.250405	218.121505	230.446085	236.220335	269.57732	295.63503	232.60164	292.118685	249.923155	203.540205	250.339165	231.49455	286.330125	107.3277	250.11088	206.505115	215.51026	195.11554
ALK	23.738195	33.161475	34.669615	36.761625	21.04467	33.156305	31.6963	36.25243	35.577135	38.124765	42.103715	25.75391	36.333915	30.064655	36.62808	30.64167	39.27978	30.262115	35.898745	37.45207	36.868135	43.46539	21.484235	22.68444	43.470235	31.97248	23.96773	34.35764	26.28058	28.219225	52.510245	19.81907	40.755305	44.497335	50.75752	36.93295	54.089995	30.172655	36.007915	23.302875	37.107905	31.00273	37.653355	34.234275	23.564095	42.191875	37.88417	38.583375	44.73562
ALKBH1	33.15396	151.104005	129.68686	161.075135	156.26735	132.849355	123.5841	193.960105	186.16326	150.999115	193.839035	186.7821	147.865685	173.152385	117.604645	157.09895	164.275055	167.667875	145.76223	166.103745	149.297035	143.34857	168.70709	191.04726	182.48737	172.57921	152.32108	147.229405	152.740275	83.533705	123.6749	121.606265	171.228295	158.726965	170.548535	167.671655	91.321375	171.57629	138.138525	133.59807	168.91601	148.61588	157.992175	242.982085	154.493505	177.09849	172.97426	153.9325	178.596335
ALKBH2	126.74013	171.59505	130.54985	151.74664	157.84207	151.86719	168.59561	194.58443	168.3537	139.86681	185.7856	223.28796	113.34066	187.8844	215.08015	176.42363	151.9619	135.2197	140.18201	132.53804	189.63455	165.97832	204.51529	184.95567	230.28491	161.5094	231.14532	156.07944	231.2673	132.08078	275.89877	121.15824	170.88063	177.76656	180.38942	150.94246	108.55546	185.7831	237.06834	209.59929	162.83537	183.52873	158.28722	177.2099	82.06651	223.56354	177.75044	201.51503	156.89427
ALKBH3	351.02505	352.14014	367.44046	314.34314	320.26141	272.28918	288.2218	295.22699	307.21671	319.74619	398.12106	394.6268	305.99857	309.84857	393.43134	325.94125	394.04178	399.43951	333.04233	327.79343	363.66208	344.40979	319.18448	312.33865	370.02646	345.2276	452.61749	295.19278	287.62659	286.87695	325.02396	253.50378	302.43787	467.91406	365.11066	295.98474	288.24753	417.10956	433.94867	311.05566	351.94775	414.07977	374.41486	436.39673	232.67088	250.71193	277.03342	345.97449	332.96967
ALKBH3-AS1	21.749445	8.63812	9.279365	14.194345	12.6362	13.684365	21.0559	12.553765	10.19018	14.10475	14.49359	14.29649	19.261335	14.297405	20.520445	26.36123	28.88598	17.46095	14.785075	24.124085	19.38158	25.974105	12.846515	11.293495	21.54245	12.14477	17.653945	22.48393	19.361065	26.56842	14.00609	12.3938	17.22353	19.29242	5.5008	21.74203	7.811025	13.403055	14.790565	14.002955	12.732155	20.875765	13.381575	17.652015	13.82762	11.806435	11.05376	15.69955	19.983335
ALKBH4	52.40615	62.99741	64.84105	53.63472	63.41194	65.03891	47.01311	97.2146	75.68867	76.99181	69.28225	62.15823	82.74589	80.45834	88.42533	78.47871	99.24729	74.31698	59.02158	75.56193	62.88118	76.09763	65.99062	104.68895	118.13309	71.04085	116.94431	89.94253	94.9734	63.98018	153.53369	39.18697	98.9072	92.25046	93.54687	134.74036	98.01514	111.98085	58.17911	82.65048	69.90746	63.94912	81.4181	84.57683	99.72556	96.42818	78.45084	109.27662	68.43581
ALKBH5	1231.744527	1312.512213	1471.55449	1445.42607	1325.26442	1363.953457	1319.48962	1635.561703	1322.310503	1179.524763	1499.41971	1503.45566	1483.739	1281.07038	1459.046017	1327.017767	1438.744833	1363.9104	1298.71394	1267.148753	1383.838013	1483.538997	1216.19483	1494.17565	1405.05685	1486.610383	1300.04027	1495.41739	1529.888967	1370.68129	1505.80089	1117.884233	1532.79369	1320.454683	1236.93908	1416.743287	1435.551147	1630.271707	1527.63663	1534.469813	1472.71402	1253.160487	1457.85207	1431.130207	1308.425183	1727.468003	1394.903427	1510.19997	1259.841757
ALKBH6	389.74652	335.59247	332.15051	331.25024	269.03705	321.6586	314.34824	375.75974	363.25803	387.99908	284.76782	360.34964	296.05524	386.29489	381.2724	383.5274	355.13074	246.83202	262.31247	226.12665	294.97726	283.73038	371.91599	393.54321	370.01181	291.21362	597.38501	258.30634	302.30563	258.28406	360.71448	323.96353	278.34183	372.38269	294.8884	421.81219	160.65962	324.54083	369.77875	349.11206	260.42676	419.02594	280.31714	264.82547	267.16528	279.74347	368.24896	376.61673	374.1857
ALKBH7	251.9901125	253.04484	136.62966	229.2291675	295.9166125	236.79684	335.0529875	300.0616725	266.363705	332.51086	211.86163	229.3000875	230.007075	215.07927	281.2351	176.4082375	298.18551	153.3285475	167.332395	257.06012	210.5661425	215.5384775	231.0817775	321.59556	326.8136775	195.290685	175.3107725	244.96611	391.71106	352.8312475	384.0872125	219.946105	287.527805	222.763085	219.0884975	333.661905	197.1065375	296.2543225	241.3884325	361.7814225	339.509535	236.39251	256.225755	293.8410775	244.37681	291.6678975	216.390645	317.3919475	195.07381
ALKBH8	27.48871	74.873695	78.036885	57.82122	81.40801	84.733675	73.979845	98.318405	53.26978	48.591375	64.83006	84.213165	53.82338	51.66506	51.667595	64.681935	38.589515	104.27468	62.55741	76.335785	82.19981	68.99259	70.944045	59.294775	47.01815	114.37646	48.27152	43.39152	15.55643	28.445965	26.554915	49.953075	56.580895	65.24987	64.349485	51.66792	136.163155	79.219765	56.74386	94.712985	44.74474	34.42947	39.532225	98.793575	39.896515	41.73477	57.4833	47.86826	52.47054
ALLC	7.4645	0.90536	0.88678	3.75334	-1.20285	1.53234	2.77509	6.08749	4.24621	2.73105	1.94501	2.86121	2.74681	13.94101	3.07198	2.74933	8.2744	1.79661	0.85797	6.29872	1.31978	13.23578	1.56088	16.04605	9.45886	-0.21157	4.56397	4.28653	3.86611	8.86344	7.99455	2.31891	4.81476	4.99126	14.97758	5.97618	3.94027	2.34201	1.87065	2.43017	0.37502	3.77789	3.00538	2.66951	2.95931	1.7223	2.18216	17.45222	7.47053
ALMS1	531.6608633	268.63063	356.2448	297.21711	294.8691167	256.7638167	320.90065	278.6187433	306.91504	257.0875	306.6472233	236.4129967	274.06107	261.0805167	430.9486367	306.73808	278.6636033	267.3394967	274.28612	253.6937533	313.6184967	380.33901	341.0529967	238.9543267	241.3318633	266.7615633	278.4717033	250.3662267	330.78798	302.6575967	411.24359	341.37579	258.0764267	279.9874	284.38275	321.8086467	286.324	248.3704667	305.8719233	240.1031633	337.3370867	249.1205667	297.8240767	278.45688	193.4815933	298.6547433	286.2299833	285.8154567	277.0513633
ALMS1-IT1	55.56636	28.78103	27.27157	29.03223	66.9792	21.67171	96.02313	13.92904	30.78312	46.71479	87.7167	29.44918	71.95113	48.924	28.43596	40.38155	31.50132	102.50663	61.76505	92.01815	26.44716	26.73597	101.21042	66.272	13.50936	81.10675	52.13514	49.97591	28.42738	66.66434	21.84125	39.80665	34.76472	26.71849	61.47843	151.51251	36.29434	55.98433	59.93683	33.7572	51.7959	52.46169	65.23557	85.35631	43.29009	17.78304	55.05982	14.87595	37.09819
ALMS1P	52.93688	46.02156	71.58086	52.77611	61.12995	69.10056	57.03207	42.91636	80.16139	44.10804	54.6619	51.31785	90.23108	60.77943	81.03358	69.54815	43.054	59.87191	40.13609	63.45293	84.87579	63.02454	48.60817	50.44831	71.28017	55.20977	49.11642	62.01696	62.3576	57.4429	75.75246	64.94655	63.90916	45.95448	81.01703	75.0014	23.30207	62.91677	68.31766	43.57047	49.73814	61.45293	50.8697	61.55358	47.53422	62.7681	37.18279	59.91392	67.41013
ALOX12	244.13322	329.69955	408.5668	376.96234	162.01852	304.68179	103.50466	299.86353	346.57742	396.84311	372.27942	190.38737	320.29306	207.25635	317.37018	222.54518	199.38953	255.55042	217.38506	301.81635	270.27905	359.61478	168.42754	286.7562	302.28638	58.8081	227.02596	245.4193	425.86169	577.98181	407.19391	226.59549	454.41022	239.14973	196.61691	463.54498	124.41381	226.57457	282.52802	191.83879	329.59897	216.32407	437.35178	206.87979	315.89407	479.53088	334.56723	250.29396	355.01648
ALOX12B	2.67599	4.09305	4.94061	2.0729	2.59696	-0.2383	2.19696	9.56195	18.18343	3.21019	6.54869	6.0229	6.71422	8.79379	12.62254	22.35259	5.50502	20.71033	2.60971	1.94506	3.92	0.82178	12.83927	8.37539	2.10307	4.99502	23.36356	2.88298	3.00697	6.05998	12.10353	7.95285	8.79068	29.95623	6.36211	7.99835	9.00466	8.34185	5.51182	8.46486	8.57565	6.20158	5.72111	9.44849	2.32057	7.3637	3.18646	11.02549	7.11791
ALOX12P2	11.22267	15.91677	15.27856	15.73533	15.77462	27.18051	19.59292	19.03834	15.67545	25.30333	14.56744	23.50268	20.79423	30.88275	21.37138	12.40198	19.42409	9.78581	21.25992	9.24046	18.43462	15.26327	16.1284	19.11171	18.44361	11.75563	12.47215	28.50146	27.22014	10.82049	17.3908	15.90015	24.38802	15.82059	22.52032	46.45816	29.5004	22.40185	23.24975	13.24448	21.19429	18.12575	18.14273	13.76684	22.6097	16.65166	17.4594	18.59785	18.34675
ALOX15	147.24135	260.95428	96.60312	282.8609	311.72577	136.31979	241.20674	473.53964	381.07083	100.83247	617.33899	282.78494	58.52599	317.17831	630.05139	179.49409	233.50119	194.30093	101.19624	249.73363	174.16502	191.96767	917.22626	535.27838	222.20445	69.40055	334.01733	33.27612	787.76746	190.85466	311.35477	741.52472	280.03265	257.38885	314.51251	632.56238	238.4985	180.01111	242.74574	737.29065	587.09821	187.47652	262.77029	151.81633	194.09286	566.21027	273.32513	358.35934	462.33658
ALOX15B	10.159005	23.030695	19.59191	13.323335	23.054065	23.49996	10.748085	19.424655	11.45369	39.98556	34.221825	37.28554	16.782465	31.19699	12.35345	6.78191	11.68482	18.50999	19.398245	22.506775	8.485085	37.70488	8.18846	17.59761	21.17287	15.616565	18.80379	38.604265	34.746605	10.91365	43.406175	16.44638	45.488935	31.53367	14.99872	52.33217	34.612095	16.73116	22.8001	19.1021	20.91034	43.794065	20.43587	17.160155	11.83855	28.9447	20.09779	28.04849	19.94741
ALOX5	1019.553423	1455.913178	1261.842705	1409.97391	1184.641803	1383.64195	1052.884935	921.1648125	1153.571858	1267.496278	1080.99536	1080.250388	1073.693142	1270.979755	910.9400675	1217.23294	1099.847733	1123.50547	1419.339745	1247.07839	1119.662905	956.982215	1188.942573	1226.339088	1199.453978	899.6348	1344.973728	1247.060373	962.1034225	1040.673103	998.0798975	1592.319953	1114.24542	1183.015803	1292.401815	1157.860628	756.498015	951.0748525	966.4678275	1022.996858	1198.34179	1446.519083	1326.525558	999.142705	1233.462353	1097.894505	1287.403603	1375.519115	1400.674025
ALOX5AP	2790.97998	4831.70459	2981.90625	3949.11548	4401.01953	4108.20996	3200.14429	4017.16602	3492.33569	3598.99268	3949.02783	3209.45386	3120.38623	3427.10864	3868.58081	3432.39917	4338.375	3349.6897	4317.28076	4144.19873	3969.05908	2515.09204	4048.3894	4456.6543	3707.56079	3305.76538	3239.1377	3823.15649	3319.97388	3594.76392	4127.94482	4385.11182	4517.04492	4193.16699	3037.04004	3238.22827	2328.54077	3321.48706	3207.24634	4297.47314	3989.65039	3933.2915	3527.34473	3552.59106	4003.6106	3508.09692	4023.2688	3959.32593	4017.72437
ALOXE3	19.755815	6.946415	5.986775	23.88596	10.423095	12.262305	15.02538	5.768295	11.12245	11.051575	9.498755	13.76799	9.70145	9.311825	27.08905	3.930935	10.65609	10.057235	13.237515	9.943405	4.36008	13.89606	13.66353	2.35636	20.60404	9.79443	18.095425	10.6222	11.901505	16.749045	6.676125	14.256445	14.473035	10.346405	13.53922	10.13321	13.39094	6.96677	25.411185	11.422775	10.63889	14.223755	8.485245	12.493455	8.045895	12.74324	11.04812	3.15855	9.270875
ALPI	224.276165	104.57345	139.024375	131.815445	80.653095	121.13493	238.58136	149.476045	189.850455	178.607845	125.65543	88.119355	103.82174	100.42296	258.31868	76.06199	125.569815	148.34758	103.34271	56.488885	161.40432	155.64946	265.570755	192.954035	133.940625	76.43214	94.20218	118.9031	95.035815	157.016665	191.802985	243.58224	144.376505	112.811795	63.378965	121.760595	85.35304	92.374345	128.27142	235.80037	194.592225	115.169375	122.179685	128.772745	59.84087	174.069835	158.11027	150.20264	140.318305
ALPK1	415.56229	648.94794	593.891865	742.205245	615.295995	761.4908775	314.6940375	405.54304	585.7982325	681.148865	686.94037	455.5540225	584.958375	529.0718175	472.3325325	637.6322625	806.005005	525.6002425	778.2490025	651.656325	652.200465	477.705445	417.17491	690.16627	701.7272775	383.0004125	603.6112225	668.5587525	513.076065	558.2862175	566.9159925	565.732095	478.3429075	554.623005	778.090445	479.357595	548.8036675	493.7165	405.588845	387.1449825	553.727365	827.4940125	773.2803725	541.30053	933.6460875	421.18307	576.283035	638.3420225	624.53469
ALPK2	7.87399	10.20654	31.76385	18.99451	22.49881	12.26812	3.63678	13.07919	10.5477	1.87188	12.14674	31.57605	27.51891	22.37221	35.93659	20.79933	41.67968	5.6958	4.31254	19.92511	6.71999	14.53938	12.90978	4.17247	30.23305	12.23997	9.9824	6.5641	15.72185	12.80194	24.10487	21.27223	15.26993	56.84255	11.71305	19.25365	5.44948	16.47688	19.49673	7.01838	11.72462	9.48654	10.33045	24.16631	19.61662	22.53927	12.75232	15.03796	26.28896
ALPK3	24.229605	59.58105	31.083245	31.292965	66.0772	38.60832	21.446785	32.04367	34.713955	60.22011	49.894825	38.967615	32.456875	37.93354	37.540165	45.156885	28.99008	30.99632	60.839515	28.1586	24.464745	30.673315	42.38081	31.32276	31.859255	38.901805	38.313055	26.171975	28.37862	29.81966	48.326345	54.245335	38.679305	34.631405	49.126595	23.435645	24.158815	19.32851	27.695855	49.54788	25.6049	46.474845	59.071445	36.476445	78.771495	30.02909	33.10073	24.86897	52.277935
ALPL	135.80732	597.872615	507.60963	727.29719	200.501125	454.083585	451.097775	353.22721	468.75993	412.02446	332.77794	293.89954	513.58519	591.719465	483.868275	385.8221	442.649445	280.783635	421.348265	466.98782	274.055505	254.301165	267.714565	577.044755	544.639595	267.7335	353.32273	546.357085	388.72261	918.201885	548.77623	625.74085	586.248955	246.103905	746.327705	459.39757	217.2647	392.21961	459.032675	450.432995	602.03286	383.095385	652.1103	307.71394	502.2081	424.336935	544.466355	831.750995	255.257935
ALPP	27.84072	86.17896	45.28884	73.14724	77.69268	83.79893	75.3884	112.02686	49.22315	61.95054	66.7079	88.8101	48.16661	48.41688	59.43479	63.73817	84.88288	77.74072	78.58692	68.08444	58.68288	66.67603	52.31797	90.01779	102.1189	87.83077	65.33161	76.13004	64.2283	43.31918	111.64458	72.84278	78.23071	68.54111	69.94781	81.03912	52.19573	66.29185	53.84	69.85451	91.1427	86.76505	92.40988	57.78959	128.37425	118.36092	78.36626	88.50105	91.83157
ALPPL2	79.17991	34.591535	44.208075	46.57855	42.30217	40.741975	40.08734	46.83416	28.29281	42.55096	49.082485	45.26158	57.88171	27.81708	69.68907	40.848245	55.621615	39.893975	49.74061	39.186615	38.45526	35.47218	33.099525	35.526995	42.30668	41.386445	39.11354	40.18984	51.26084	35.238235	47.36046	42.20079	34.75068	42.31728	33.98758	38.81179	49.21062	34.57232	50.97079	35.752025	52.485795	37.689855	31.71545	35.92249	27.484675	37.434385	54.38487	30.454435	39.492105
ALS2	61.51264	133.0596267	112.8810033	119.44289	150.3550433	158.8256667	113.03727	114.0394333	112.4366167	96.03221333	124.29469	116.89256	142.2129433	158.37554	108.3965	112.8342033	83.12823	155.2903533	141.2677133	159.7877033	145.46453	156.7308667	188.27872	131.52959	117.3429667	138.59268	134.6738633	145.56592	74.85199667	98.05678667	60.52410333	167.08577	115.5782367	117.2689867	110.4696133	107.8199833	148.2886567	86.82996667	109.2595467	165.8419867	107.5742	116.82034	126.87439	108.5494133	174.7230933	145.10709	106.1637933	129.3108067	161.2666767
ALS2CL	49.66808333	33.50599667	35.31044667	31.0569	33.87119	37.29835	18.80762667	38.23105	49.21288667	48.89279333	43.08572667	43.00536667	48.9659	46.96275333	19.40397333	34.31385333	57.04113333	28.08795	22.88879333	28.75905333	40.05152	64.35242	19.65983333	35.89461333	35.85059333	27.39460667	50.98571	25.24180333	53.34598333	57.75717667	40.40899667	32.94911	39.62743667	36.31349	47.75428667	30.46136333	43.36739333	40.45402	37.66049667	22.31676667	34.06828333	36.87535667	60.49977333	44.72170667	20.95761333	47.33929	33.48509	27.55287333	49.99146333
ALS2CR11	7.748498333	5.851808333	4.906095	5.400726667	5.009841667	6.140078333	7.171331667	2.797666667	4.740903333	5.935336667	7.127715	12.95067667	5.392923333	6.839686667	6.32767	5.820261667	5.272663333	8.189283333	6.826161667	3.361748333	8.937485	6.941111667	7.693791667	4.978493333	5.88039	8.633733333	8.057088333	5.469531667	10.37196333	5.72811	5.701366667	4.925743333	4.487618333	10.53372667	5.74729	4.894218333	12.35043167	7.2592	6.761966667	8.621388333	4.364738333	10.25440833	5.652308333	5.287398333	4.579008333	8.907893333	7.888726667	6.30996	4.882063333
ALS2CR12	53.756205	77.383395	82.928365	132.548315	93.292515	60.07832	107.222325	137.31416	234.44178	191.36165	116.691655	193.187475	162.113365	118.313485	132.546575	138.5026	224.42661	174.265165	50.736515	148.914225	89.363225	186.45469	104.05955	211.770075	189.170605	65.110315	66.7296	222.74754	240.645235	178.19368	245.46717	113.112295	259.077655	408.41821	143.78833	285.638205	53.55121	212.985485	169.191405	104.355375	112.50131	233.49041	187.4298	107.19713	77.37174	116.186745	153.531395	192.454385	86.590775
ALX1	2.03798	9.41263	4.89145	2.17664	14.14629	11.14792	3.10128	9.57117	6.34819	6.51236	5.08728	5.51114	4.14558	0.16813	7.5507	21.43973	7.70956	11.96842	16.5853	4.77026	10.43962	3.08649	15.11578	7.03164	-4.98367	2.47881	13.93702	6.76823	10.12121	3.4499	3.86038	9.93231	15.00621	0.94257	5.34416	12.78497	5.64723	13.55405	0.16844	4.9079	16.15061	14.72559	4.58508	2.19683	1.08717	22.11222	4.63048	2.4409	10.97199
ALX3	7.88492	7.76315	20.29395	21.04277	20.39667	11.31515	18.61429	11.86072	4.90907	12.24653	13.90517	23.92618	19.42216	26.45504	18.04374	22.57143	4.24448	7.96608	26.44695	17.4856	11.99918	17.37617	17.37666	19.28018	19.46684	24.63442	11.49315	15.28222	13.02302	16.57064	12.3436	11.04327	14.96754	18.97982	15.58204	25.16389	29.37161	19.13098	17.1441	14.09061	13.95669	12.53087	16.25397	5.75272	9.49354	21.74063	14.74992	11.66177	13.27307
ALX4	84.47115	66.3819	38.28843	45.29423	37.57095	51.34895	68.60999	56.53093	67.10949	42.04471	41.28577	50.05725	40.45129	43.7774	72.79322	46.25801	61.99114	37.13319	48.32333	39.27892	40.52922	38.01222	53.57855	57.31014	19.45913	42.12439	24.20416	59.09876	47.22597	35.53648	44.71193	81.19687	46.48739	57.29523	41.85562	61.69078	51.23351	39.33364	30.0249	83.29995	51.31307	48.68105	48.92046	40.27623	51.44104	55.8134	68.45618	71.69977	36.53811
ALYREF	588.24397	135.727405	78.776225	117.491785	156.014445	110.220155	96.48251	132.923055	74.069905	84.012775	125.65133	148.796285	120.444255	179.40307	148.169575	106.01215	115.728415	130.66872	82.523145	113.499795	91.652695	111.74393	142.36809	147.22076	158.03741	116.968755	198.64578	149.00802	250.494625	123.952565	124.7463	72.20256	128.920095	99.77276	121.404395	220.522235	113.15241	120.855865	71.28252	152.32348	121.028835	90.337565	117.257995	138.090925	187.580005	212.143585	81.154665	86.350375	122.540535
AMACR	54.51851667	62.91155333	81.77299333	97.25488667	73.86827667	64.37552	68.85270667	77.07251667	66.63308667	69.68486333	63.60210667	79.16772667	73.3554	94.55730667	103.2326867	60.92015667	73.58140333	100.4740867	58.23613667	64.45903	61.42441	58.10040333	68.83914	105.6414333	72.29861	78.35076333	94.80576	69.89084	61.30125667	63.38018333	104.7601433	111.4460233	73.90579667	59.23909667	72.42014	82.20943333	77.25511667	85.13748333	70.67733333	79.54111667	83.14771667	75.08336	102.4592767	77.70261333	82.48111667	80.09399	66.89908	69.26817667	73.17690333
AMBN	26.78045	11.43453	16.5983	19.70069	16.21262	18.63155	33.24136	16.03525	16.82486	30.3999	10.82255	19.82471	12.21736	22.70267	26.10396	14.57189	16.17989	12.56176	14.86406	28.96062	16.62774	13.14412	21.39443	16.8881	15.47996	14.14884	23.75006	21.22951	20.66571	14.67089	18.39405	33.89437	25.5413	12.68789	19.42859	18.76253	10.49792	16.26511	13.67161	19.02938	20.41716	12.71456	23.23706	15.49242	26.33072	16.43342	15.90349	19.37968	16.76879
AMBP	83.5889	37.965445	43.461815	52.807635	52.22073	45.753195	64.93885	49.57563	28.79097	46.91432	52.475	37.538905	56.30005	44.10569	65.940135	53.60428	59.36258	36.909525	41.92003	39.19967	40.837375	42.400405	45.756235	41.31869	74.74613	49.062595	55.967535	30.826395	48.892225	64.937835	68.31567	57.609655	51.40993	42.439335	45.60777	44.65071	60.514605	35.294605	43.822305	51.54637	61.12754	36.088645	26.953345	44.69427	27.363685	46.36393	46.27541	50.61608	40.12015
AMBRA1	260.09809	208.4707475	248.4231925	220.6982825	234.3319925	198.9855875	212.94772	183.84621	195.657645	169.897125	217.6039175	175.771345	209.9554175	224.6907625	299.638345	218.4013125	199.6405025	211.0537525	214.33915	194.7994575	221.2229	257.2632075	211.8638975	263.451895	255.531895	203.822595	235.8571975	203.6991075	200.2769225	188.063915	209.20108	219.419735	216.24033	208.600665	183.7482125	271.3376125	152.3265075	187.4353425	232.3333875	202.5312575	237.06525	264.7587875	207.8960125	187.1895725	187.94135	212.7248025	212.8845625	214.6684025	253.782935
AMD1	978.905455	950.52835	809.6329	968.85675	950.248165	1031.940915	787.677585	898.012635	1055.31085	997.877195	972.592435	870.097015	783.26053	767.422335	746.39105	846.06479	907.02655	891.643065	1078.0777	1022.117	944.963595	806.19565	1049.68057	1130.1304	786.42499	868.473785	809.983855	928.46704	763.69301	874.935915	891.84784	874.558535	986.095615	718.293945	698.494935	596.40721	969.096985	755.92584	930.21277	1149.62329	868.174865	826.59125	849.93152	830.33218	1059.889065	917.65967	898.94977	1019.434505	830.12308
AMDHD1	2.18639	17.84497	63.60341	23.19629	34.56902	46.03093	26.03484	35.57602	16.90097	21.40701	60.7612	42.25888	7.61403	48.81925	22.53345	42.09155	41.19727	44.69368	19.73319	4.54683	75.55209	43.08487	31.98009	6.54779	20.39444	70.83292	12.05511	24.70829	18.67354	30.24498	8.35121	51.93267	1.36644	28.7422	68.6212	29.27162	12.84028	31.75828	28.20505	26.07554	26.43389	29.3191	46.76081	63.62855	16.61406	13.77966	38.94985	20.63941	66.70213
AMELX	101.87204	52.20514	47.13545	59.4039	42.05489	56.15386	74.41251	57.28633	52.22034	49.33467	41.94114	45.18244	63.56178	53.3361	87.44801	44.5653	55.63263	50.43731	53.76159	41.81359	54.82816	62.33178	63.09286	60.60754	55.85712	41.40129	45.22871	50.86302	57.38678	58.28859	56.04379	68.18421	36.48813	44.57581	46.65197	53.13151	45.45523	42.18552	67.0003	72.68696	50.45488	55.40856	48.29307	48.65052	46.07089	59.40539	61.7384	48.78377	58.605
AMELY	8.30162	4.28492	1.49049	3.94388	0.3325	4.58688	3.81261	2.27914	4.67493	0.42652	8.23385	1.47364	2.60543	-0.53486	2.5849	5.08404	5.55598	1.00164	4.65186	8.57266	2.5735	1.88241	-0.01533	12.75103	7.42264	2.40641	11.30285	0.47801	6.81549	10.31405	9.35402	0.44793	1.087	2.2517	8.2653	4.71506	6.21868	4.45047	5.20369	0.8624	1.72533	3.94778	5.62891	8.82165	-0.33962	5.02201	2.12603	3.11346	6.48354
AMER1	48.90564	42.66476	45.87792	36.70531	40.33445	35.69385	42.91718	38.36606	44.65753	42.93801	33.93313	63.83974	49.84652	42.92276	24.33529	50.07212	19.9689	70.32124	20.38345	35.78415	36.55022	59.55496	31.12025	38.67003	39.55175	49.62514	37.49603	33.06351	32.90419	52.92552	41.11558	24.75351	31.71105	44.6536	59.28259	65.97997	112.64643	80.60323	20.0288	52.61718	56.09778	47.84463	37.46568	70.47665	44.01325	37.11893	40.61813	44.31187	23.79218
AMER2	25.84927	15.25578333	15.11221333	13.55428667	19.24212667	12.82570333	11.65855667	12.46610667	17.06866	18.05156667	12.72037	12.93134	13.46952	11.76744333	15.26626667	17.32174	14.81609667	13.89508	20.52306	17.38747667	10.66023333	10.98315333	13.70958667	13.74986	17.50132333	14.06214	12.39783	19.12275667	17.78644	14.91474333	13.65909333	11.65349333	14.29041333	10.00599	12.17145	17.51694	15.97531333	12.73948333	18.19642	16.65105333	14.32264	19.21989	14.96052333	16.93139667	16.75194333	13.37588667	12.97394	14.41701333	9.931653333
AMER3	44.09148	24.79969667	29.02648667	27.21394667	18.83501333	19.53357667	32.43409	33.18352	38.67426667	35.53445333	28.13118	26.08648667	29.89586333	37.98912333	54.59263667	33.89255667	28.28070667	35.96354	23.45938667	35.03931	22.57653667	29.37732667	37.06866	38.97729333	29.57768	26.19178	23.28649667	18.16765333	30.74096	42.84748	28.63887667	43.45808	31.64661333	21.40321333	24.39481333	31.08411	23.31168	30.51498	38.19866667	26.76699667	17.87991667	35.51194	29.38636667	25.73206667	14.79432	30.59149333	36.18322667	25.09024667	39.44470333
AMFR	82.375655	108.78364	129.78986	110.478505	98.47419	128.042835	98.8058	254.242465	142.25946	112.182875	94.94171	155.7863	145.586005	147.16161	76.221315	106.349035	242.162345	208.213235	85.534955	157.72563	105.73894	102.67116	106.06192	132.175065	165.06447	101.574795	216.362025	191.211605	169.1341	134.9417	117.740855	85.67697	269.12607	277.49608	135.538525	140.50438	107.63174	123.507675	118.95621	245.180115	178.947395	101.033375	148.17769	136.392655	170.971885	168.728015	89.36184	165.67556	81.028425
AMHR2	66.65339	41.79748	55.23125	53.52102	28.91099	39.97651	50.71867	26.88509	57.52128	42.05028	44.5738	38.55453	41.14056	45.70417	74.44244	27.77864	34.67696	43.05658	48.2478	36.96115	41.66418	45.33625	55.75743	52.66284	67.25381	41.70284	36.57064	36.90915	56.33594	38.98549	65.13501	58.84593	56.61417	51.74788	25.94273	38.22488	25.31207	30.86701	46.40577	60.65939	45.95602	43.96778	46.57663	37.57674	49.43001	42.41086	51.48536	61.02516	53.19393
AMICA1	5035.85254	6070.02637	5793.49658	5394.67188	5339.25195	5398.93262	4146.85156	4912.97949	5748.76855	5378.99512	5645.1709	5002.1084	4837.2915	6156.58936	4485.19238	5929.67578	5089.78418	5289.18848	6342.40234	5186.60645	5757.62793	4774.03418	5269.48193	5820.7207	5147.88281	4951.62598	5492.90723	5194.50098	4954.55957	4960.72607	4618.38525	6282.93896	5002.68848	5388.67383	5765.28711	4958.82568	4345.20508	4578.67627	5353.68555	4328.48096	4988.95557	5580.56543	5313.49561	4786.84961	5743.50146	5268.15674	6077.94189	5078.5332	5750.8042
AMIGO1	431.42026	228.51085	535.87561	364.34286	427.30188	290.01367	320.26218	403.52765	465.25232	316.87726	511.46384	474.05466	612.10162	349.2048	398.23978	367.31845	269.96338	247.84993	260.07745	326.35715	384.86331	439.71106	209.49522	300.06378	447.32928	415.03165	426.564	297.66937	494.59933	363.67599	307.37418	253.259	322.02328	330.69751	343.06879	280.08554	524.27441	544.21936	513.05884	443.31857	393.6731	296.99142	516.15112	470.01843	206.29843	317.84247	233.25822	296.36597	359.09534
AMIGO2	47.34317	78.61064	155.8848	90.8074	118.24743	77.07912	174.06015	153.37848	137.96181	56.07356	102.95221	74.4798	96.53312	74.30257	65.35365	126.53329	65.07439	116.37597	73.47697	135.53377	165.25801	147.10504	137.98994	54.95117	32.76648	161.31891	82.90896	48.15456	52.52096	122.89025	51.9527	49.76347	61.49649	76.97064	92.1862	61.55824	303.00873	91.98964	84.06101	81.43015	66.36259	78.35653	68.6919	136.50755	47.57178	36.97912	58.80298	57.87879	75.45337
AMMECR1	85.5498675	202.76298	209.7790225	297.2309675	285.1835	259.47782	284.5150325	292.3991225	278.0936725	221.5870225	278.365285	301.4417825	258.5555325	233.14133	251.6600525	262.3748225	254.1823	294.908545	248.2009625	251.69755	239.0697	320.26349	255.598965	215.664185	256.3132975	315.9977	295.0080925	206.256295	193.0046625	215.9952575	195.129335	193.3769275	243.9808075	215.504105	242.8935125	191.158305	449.2798925	290.3337575	321.02874	284.3121975	267.8897775	220.7886175	299.1759475	323.3176525	212.5284925	259.362945	260.154185	212.9032425	241.2718925
AMMECR1L	200.65842	343.35767	395.34509	289.80582	344.23264	310.78931	357.16064	326.92749	435.88812	256.50793	384.46097	368.9621	331.87671	336.3168	337.50931	387.76065	249.10941	346.07468	474.63116	442.61819	421.27975	444.09256	465.5607	322.97949	290.30002	493.78763	359.55826	383.76526	212.5013	212.05829	198.47046	351.35706	315.51385	307.94064	365.5188	293.73236	348.44992	299.43814	324.33539	414.72202	367.73459	330.04385	307.2933	338.53632	239.79362	257.11816	331.5853	310.46295	389.81815
AMN	51.35271667	42.00599667	44.86504	44.83292667	38.16337	33.02433	35.07938	38.37398	40.33231333	43.20162333	31.55572333	34.14149	38.64282667	33.70306	42.77718	44.86265667	49.08369667	34.16387667	35.08057333	27.90220333	39.10113	32.87043333	41.26147	42.25612333	44.78466	31.62021	41.51660667	38.47540333	47.00213	40.29919333	33.99054667	48.95490667	32.43979333	41.08439	41.63869	43.58940667	21.59667667	41.21312	47.29700333	29.68247333	44.07417	39.25805667	36.44188667	25.04009	39.92723	33.18343667	34.37900333	45.96787	39.33163667
AMN1	329.60989	245.99486	197.7205	271.0047	244.2984	237.85733	159.01663	151.38423	169.17734	191.80154	193.25977	195.17322	227.49722	169.29597	75.33813	249.66132	176.21941	197.94655	326.90887	219.70399	178.28088	152.07462	185.58566	167.76306	110.17342	234.45848	139.36856	345.08218	73.33379	82.66608	138.70387	169.63185	130.43616	218.47702	284.24728	85.47559	219.88608	144.7312	168.22653	120.68208	105.05691	235.85371	201.04723	220.43047	327.29803	95.00325	212.10191	123.05513	152.53362
AMOT	13.86725	29.73598	37.89634	35.7811	25.03641	24.4224	40.23799	31.06697	36.52299	19.27638	52.06471	33.58499	43.0057	36.62708	32.2777	38.94036	26.88131	34.77162	17.86293	38.84082	34.06918	58.25614	47.36781	48.7168	37.20759	62.42816	40.18963	38.23732	21.58945	29.21041	28.17821	20.08122	33.1671	48.69396	51.2669	36.69784	60.12748	31.3955	34.25473	13.59452	21.57452	17.64694	15.99821	53.9984	12.01138	18.94344	44.39635	29.00203	37.92504
AMOTL1	15.4085025	19.6295075	25.0992825	15.6427	21.3881675	15.0563375	23.699835	26.006075	24.047185	22.52259	24.38426	18.4196475	30.92085	32.4574475	17.055625	21.3582175	14.87018	25.325425	21.8300625	20.279335	25.93378	18.607075	19.092185	18.0923975	23.5377375	22.4085725	22.98082	23.3915225	18.61959	18.5604325	25.62129	22.824355	21.8125075	24.0096825	27.7948175	32.8300925	26.0500375	31.5108875	25.4537525	15.62861	20.815985	15.56961	22.1509625	24.3563975	12.3393625	32.894995	19.08779	16.5586725	25.8749275
AMOTL2	1.8972	0.0456	3.56629	1.88582	4.34842	4.88386	-1.53684	0.27206	9.03075	3.62678	-0.20745	-3.10133	-1.26518	1.64874	2.93282	0.12823	2.8861	4.0158	0.13199	0.49221	-1.72539	1.13886	0.09568	1.79107	4.26276	8.43012	2.21577	1.6959	7.82239	1.49988	8.33007	0.14695	0.7242	6.10274	7.10465	2.28627	6.1431	2.71429	0.77639	3.52481	2.45151	2.1736	1.72383	5.29511	4.90859	8.01745	1.32421	0.44493	5.96186
AMPD1	25.15045	12.30723	14.91983	16.02244	13.63347	9.5407	28.71773	19.1102	11.09798	31.371	13.43159	22.52749	21.83234	8.38661	14.17247	10.51531	32.71507	26.76521	11.40133	35.98196	13.82588	15.89476	13.60343	21.51176	22.62602	10.76556	2.8117	13.78062	14.19432	13.64188	15.87011	14.42298	20.12308	32.85698	26.17209	10.98408	13.49739	11.15684	19.48773	12.45831	9.37799	10.6133	14.32024	7.71755	12.91965	13.22668	23.49998	28.18734	23.28596
AMPD2	764.83911	1341.79834	1046.58337	1057.42371	959.315	887.25891	786.86273	871.86841	1072.89734	1392.39001	1006.76935	1058.83325	1170.99939	1133.31287	893.47638	1222.22778	891.41559	1296.48914	1218.68384	975.28961	863.09454	986.85345	930.12329	1125.56946	1007.0401	777.60754	1139.62305	1263.33899	1159.26794	971.42804	1070.0166	1446.37329	873.21655	1024.9469	1248.84607	1370.90295	810.98999	1009.05414	883.53674	743.21692	1060.97961	1327.34412	1209.49512	615.17218	1001.38293	847.30725	1274.96887	1116.63379	1540.49536
AMPD3	103.82648	534.96765	571.84467	672.23285	512.40991	498.9122	401.50739	511.45486	472.88785	463.73581	556.67145	532.95044	551.4397	436.09482	223.1458	487.6022	610.49731	557.35742	709.43909	621.45355	414.4498	369.67474	540.07257	532.77173	455.04852	426.05499	598.56531	435.79233	429.18011	421.8541	327.77924	579.04034	582.59503	600.67108	618.05396	282.70224	448.33478	418.922	494.87427	499.25482	424.83624	519.91547	479.24274	335.89951	514.422	457.14099	583.76178	554.31866	601.22321
AMPH	18.16748	46.89091	36.5265	24.36016	36.28643	73.13788	36.26846	53.78285	24.44086	14.35631	36.81196	34.12887	44.51492	43.23988	28.82471	42.64481	46.77264	45.52509	47.87709	38.76798	44.85958	53.44027	35.75229	21.69469	19.08636	116.89529	21.35339	53.86682	13.05833	29.19974	51.20538	32.68122	39.86397	54.44352	50.59969	32.82102	50.68133	47.55629	21.99943	31.48016	27.23001	38.0951	17.19054	55.8138	64.78813	12.72439	32.52299	32.3999	27.63733
AMT	307.74557	112.14161	180.46184	143.86122	136.59619	113.40765	134.4277	122.40633	217.71431	225.29607	181.9059	190.20631	188.45822	179.06912	188.08891	219.16797	193.76927	116.47528	84.13349	100.7093	137.2961	162.87845	98.35672	133.29082	190.84775	110.52016	168.25925	140.24785	156.1955	240.25633	222.89883	159.70528	191.62048	157.45824	151.87123	194.61607	86.29477	136.39282	213.19806	137.79488	166.6877	206.82428	180.01849	90.7235	71.72341	192.91782	138.94119	125.39462	208.71895
AMZ1	50.92549	51.93031	38.28674	30.56223	21.3794	27.11254	30.65302	29.48858	27.820305	34.04835	24.304975	27.689845	25.095175	25.24389	54.825775	28.89226	21.66319	28.653965	32.52429	25.8099	33.87949	19.756795	39.671965	26.107165	21.77966	18.76372	23.49419	29.458235	31.78694	24.62654	33.37807	43.90661	18.816625	24.9278	23.494945	30.03715	39.066095	27.473535	34.060675	40.419665	28.066445	28.25214	34.426435	23.23428	35.64316	30.529825	30.31973	32.737835	36.687555
AMZ2	454.79816	671.72717	781.40442	649.15942	607.25854	691.35968	504.03467	708.41705	828.60065	711.3432	734.51666	776.49774	605.29633	712.57825	792.27173	718.23444	822.33118	613.59875	778.21973	605.58136	707.89502	680.33612	745.89587	702.99249	717.62897	733.55377	761.69055	697.3775	740.74561	820.40918	691.68347	770.14172	676.01959	787.03546	886.6261	720.38953	632.94879	809.13843	765.64777	741.1532	673.98029	799.87549	774.78326	904.77795	619.15552	699.5166	863.6048	783.82574	801.19666
AMZ2P1	205.74083	414.07269	437.29187	408.99692	459.85773	398.68353	271.12262	342.60611	368.15518	408.39148	385.85663	450.21561	404.85397	425.99002	418.36453	349.31873	459.48636	371.13596	441.97238	341.97275	448.52219	353.48947	389.99048	379.9469	413.59525	351.16699	436.34705	469.0318	323.3891	313.80566	406.64484	386.16565	350.6615	379.60913	442.44559	282.94287	441.48489	564.17853	375.51093	417.31708	358.31085	376.57391	462.84705	373.71063	346.86942	333.26523	436.96494	435.43713	386.57797
ANAPC10	18.360305	23.50915	46.16375	39.94907	36.689805	41.1214	53.209915	71.17755	50.42569	57.687395	39.87169	49.343415	43.06832	40.00578	35.312425	49.81829	39.49757	58.53972	61.651795	72.22721	41.361115	30.280395	64.121295	48.33558	28.85556	80.660335	46.398705	40.8075	27.392055	38.735875	35.41117	32.580865	23.72545	57.94531	47.790575	34.744045	68.582785	72.724885	51.89512	40.35725	32.285765	29.432555	54.49054	65.203835	37.43288	23.22784	58.01396	37.08365	43.0493
ANAPC11	445.35515	468.71575	361.118165	424.327785	532.383115	474.01796	411.47717	497.135335	543.32099	619.7772	447.031325	499.927965	417.892925	523.96997	393.91233	474.033005	575.3112	435.313015	409.237625	421.51209	444.37544	490.88991	544.590405	556.271875	478.058745	455.03189	556.413795	410.99578	526.60687	456.265205	560.70223	416.652165	556.429355	513.168055	468.597715	600.12509	426.59723	601.2618	469.404235	605.31784	590.691335	520.31656	490.150455	613.885985	579.545445	592.252485	490.38354	526.006605	476.94255
ANAPC13	320.07739	668.21302	506.17305	607.56215	548.946155	617.134375	530.587915	581.48965	747.059655	592.576105	645.71369	680.466645	362.493155	485.286145	472.77896	607.68048	574.466745	623.05629	810.769575	722.203665	651.77066	499.63281	766.999035	727.289825	517.92888	697.92308	570.530085	523.813155	277.852485	419.20686	508.147905	546.99197	554.09077	658.59621	590.058515	324.005455	490.14002	550.42648	581.07857	595.023265	695.91197	517.6791	563.95742	623.008055	613.416745	366.131795	503.209645	731.521615	684.28934
ANAPC15	531.55695	556.95044	410.59116	496.71658	510.2897	513.74469	460.88843	505.95096	520.59015	634.35272	509.5936	471.03424	462.1669	650.92804	471.07526	503.95538	622.26208	514.15833	499.07187	518.05664	449.72543	505.45615	501.76132	516.51337	780.06158	487.87805	632.63916	540.1347	608.00568	648.91309	555.33893	612.35907	490.86835	643.09747	539.89117	608.62695	504.26361	618.73883	493.01059	553.41248	565.52289	612.09521	467.85498	539.94989	682.96918	546.88556	531.84503	642.94537	608.08954
ANAPC16	1448.202955	994.8905175	1096.778245	1110.068315	1218.6828	1165.45726	1464.874833	1155.137485	1135.831415	1003.770143	1061.486127	1232.633498	1106.74257	920.8180375	1353.224047	1061.478973	1075.86824	1117.270508	1033.837143	1090.84656	1171.148378	1166.530413	1259.772095	1071.84964	1016.012298	1220.074815	1123.831438	1039.844393	1163.16011	1097.856353	1089.42945	1081.182503	1177.207623	1098.41121	947.6977675	780.0111375	1232.498078	1118.426788	1192.124755	1304.31955	1103.837645	958.7840825	1084.800415	1266.14949	999.1006475	1054.44879	1054.44371	1114.619705	932.7869125
ANAPC2	96.63438	107.36465	103.31887	105.96951	94.37429	96.08635	106.31918	82.67651	100.61533	133.15788	113.68735	97.25147	102.93525	118.1907	185.00705	99.46188	104.29529	93.93096	99.47012	75.71026	92.0548	83.1952	129.32848	119.88348	118.33459	73.78002	171.22093	75.25234	122.28477	68.38224	67.79432	131.23352	56.5899	115.04666	89.24704	90.03374	72.35195	74.62154	124.15621	94.9671	117.94212	127.90532	94.35415	66.06287	90.04743	79.78126	98.00422	78.11604	116.84175
ANAPC4	482.46251	615.51959	757.569245	568.032625	648.745745	615.830395	595.890805	604.279085	594.337475	469.99431	646.287015	742.44821	598.36868	593.658465	512.873125	902.78006	448.303455	769.78955	744.47092	611.58658	736.669865	696.649135	626.425505	415.255675	374.82178	869.061155	488.69258	670.46028	278.172535	521.83835	317.05165	655.708465	491.027315	605.734815	678.017915	623.458005	891.08441	593.938095	545.0235	455.470625	535.42793	550.18323	570.615525	542.601945	625.34125	492.79724	665.86618	413.12338	706.09659
ANAPC5	907.1978967	746.6717233	905.7033367	804.702185	778.0903417	688.3770667	697.9567883	864.3537183	894.52864	808.2720833	791.187025	848.6618283	888.188395	910.3395283	999.2026717	959.0128367	847.150005	767.5664183	657.932765	701.75182	766.64813	968.928545	783.6259967	644.09982	785.1397033	789.9462967	969.13084	722.1262117	845.4087617	779.6410217	740.81429	797.0205067	643.41081	868.1117567	840.5632133	969.2012783	647.69617	830.988885	956.6967733	665.4434783	842.1602533	891.189565	855.5286	810.2609733	521.9925833	786.0778517	813.91761	704.5806717	850.0507467
ANAPC7	289.316155	412.352655	466.43758	418.991305	453.98865	376.961405	474.306565	396.96995	425.878835	402.410285	445.75924	412.182425	383.709595	473.385155	457.867705	536.399765	394.4629	490.20324	378.995085	384.6055	481.11254	457.37243	434.942355	347.028765	398.634285	414.14855	654.286365	338.07738	322.648465	374.475435	308.70665	509.55966	353.402195	445.8912	468.728745	469.525555	452.60911	419.873985	514.95376	330.145515	336.460025	467.91419	405.933485	424.81197	292.21865	379.03664	455.448	314.435595	450.330605
ANG	312.51282	244.34303	161.2222	162.70491	207.33597	136.29616	102.80025	159.47298	143.74779	408.74673	142.73654	147.52631	294.18063	420.64651	54.24327	71.3937	139.0005	202.24692	355.91394	155.59717	165.05855	434.58524	212.91231	331.89804	335.7348	175.73949	314.94379	200.56943	87.37773	191.31125	269.26788	159.46671	239.54797	301.62424	342.32458	189.31108	180.09171	224.65053	235.70207	247.6729	380.72211	290.95743	226.80472	197.4635	351.1409	346.68234	285.77319	224.26659	204.63379
ANGEL1	228.41731	177.5827633	236.69303	225.7702667	243.03135	155.81694	243.5626833	245.96891	258.44951	171.62966	275.0099833	256.1145067	260.0764867	208.2472867	302.55582	274.3120733	225.92042	224.42177	169.5170533	222.8770067	274.3140767	257.0332167	192.95422	212.8696533	262.17192	253.85766	264.97605	224.3437033	258.7411967	206.03287	235.0647067	197.77087	237.9698167	233.0348667	236.4372767	324.3899	287.7281567	297.9810667	267.11433	268.3910367	264.01811	277.4424667	305.39766	269.4157167	157.3281767	311.9908433	202.6421533	245.4655233	205.7848467
ANGEL2	163.5451933	242.8271033	271.35319	200.4028567	223.7212667	250.9943667	370.9845033	299.7036533	238.19345	183.2159133	226.2269767	266.7044733	200.1438233	193.27341	181.56289	223.2426267	165.0399767	281.8434933	243.0058367	263.7360333	235.8786267	264.6778667	310.4436733	154.41569	158.2695433	339.9345467	295.3997333	200.0411867	171.7557867	174.5542733	107.30838	196.61653	167.9138667	211.4393367	224.35531	208.9835567	321.9329067	195.19314	216.0237867	286.05569	216.7450467	190.3360367	197.59354	259.25336	244.0909267	150.3150233	215.5422433	212.0700233	205.8876867
ANGPT1	14.33972333	15.87038333	18.82443333	21.48505333	17.26908	39.48826	14.02973667	11.57579333	21.79571333	35.72409333	35.06405333	22.98016333	22.65746667	26.53273333	15.55380667	17.88669	10.26814667	27.50790667	37.54623	30.12038333	18.54985	19.42258667	18.7978	26.85258667	20.74436	20.91003667	13.88493667	30.03061667	17.30339333	28.60221	19.54306667	24.05713	40.08288333	26.88923333	15.91517	9.34138	53.87031667	20.38423	20.57893667	24.2626	18.88831667	26.11603	27.34050333	20.83231333	27.86143	15.56285333	27.36910667	16.93211667	45.29561
ANGPT2	52.22282	54.6335	53.9487	55.5996275	41.22919	43.528245	41.6399425	55.2512925	40.5145125	37.881115	50.40202	52.5309	63.00935	53.2926125	64.8503875	57.5244625	48.8730575	47.5789175	42.68323	40.71604	49.31647	57.7167625	33.3420875	45.3693225	44.229015	52.8114	45.3960825	42.8281125	54.1426375	56.4495375	44.093525	48.2537975	42.0086325	46.0076	47.2488475	58.43246	34.15398	52.0019925	60.81655	35.19041	55.363245	53.0589425	48.831555	66.945755	41.223855	67.626045	43.9484675	40.712905	52.56304
ANGPT4	8.72778	32.34964	25.92536	18.08994	5.09843	14.29066	5.6819	29.46777	16.58442	23.04525	18.79533	5.07898	22.84083	5.57042	11.4288	7.1012	19.13676	6.95212	23.19148	6.79571	22.66991	14.98256	26.27262	18.19859	14.20442	3.37171	6.47433	6.47682	2.2911	27.27278	17.62166	15.7983	15.36587	3.43192	16.65725	12.65795	9.75079	8.77427	4.46239	14.81922	11.96199	7.67552	18.23497	11.33858	28.27666	12.67626	6.63827	5.82501	8.0222
ANGPTL1	111.7853967	61.30061333	84.02949	77.68513333	89.03274	65.99736333	90.52632333	66.14581667	56.38998667	33.39426333	79.80053	81.59302	83.66206333	65.98377	27.12995333	164.6425267	64.13071667	49.22942333	65.53712667	68.34091667	100.8630133	75.04394333	59.89922667	73.55503333	49.73260667	69.37263667	41.46316333	74.28501667	49.76713333	102.2218667	62.83211667	39.1629	72.15741333	48.78792	75.29681667	35.00948667	94.39285	87.66632667	33.98909333	66.98446333	75.38629	53.34098	67.89055333	76.20506333	66.51519667	70.35879333	54.05174333	73.19369333	49.52467333
ANGPTL2	76.38067	66.44456667	60.52217	62.51617667	46.63828667	49.33808667	70.02179	54.40863	44.37504333	57.04498	51.20058667	46.26445	53.68580333	49.11244333	97.76451	43.45581667	53.20878333	52.40229	66.54537667	61.10302	55.02008667	50.69587	76.01237	51.31794	44.16550333	40.26961	44.05707667	46.76377	54.06698333	48.36562	57.36996667	80.28659333	50.99302	48.67534	47.36873333	47.65402333	53.40546667	58.51513667	50.10312667	62.58791333	57.65902	50.82393667	47.38510333	42.91832333	51.99156	64.25465	47.23923	65.35432	51.89983667
ANGPTL3	28.54789	18.22020333	21.65622667	22.59224333	21.05287	21.89437	17.61144	20.38723	22.89603667	29.69915667	24.15698667	22.57423333	18.21277667	28.72230333	27.82035667	26.81664333	26.25795667	25.09885333	25.64342	20.06376667	23.46959667	16.64701	22.75729333	29.31061	20.28805	24.27297333	27.39610333	26.45781333	30.4211	29.52754333	25.87953667	25.18896	27.93468333	21.13751667	18.91156333	15.46878333	19.33608667	22.91459	28.66920667	20.41297333	23.34659667	31.16355	23.64689667	15.70658667	21.07394333	27.74415333	22.10239333	21.09342333	24.46641667
ANGPTL4	124.773745	77.832225	55.65149	84.770235	69.668025	50.330595	97.237805	61.90041	66.325835	68.85535	67.116495	49.945645	74.90645	59.97003	117.3094	49.298365	76.86287	70.10776	74.277845	66.89343	74.368605	68.889625	89.726755	59.20964	86.92504	61.927375	70.80346	61.33343	93.351875	66.920795	74.71062	119.019445	87.45463	73.17331	42.475375	64.32727	34.20844	54.05132	86.63188	104.902605	82.303565	77.47333	73.33629	56.99644	51.010195	69.722245	61.085725	72.91356	45.410675
ANGPTL6	51.1041	80.14992	64.77338	47.33846	51.15323	84.60992	43.08014	73.86926	64.66555	119.31529	77.12341	82.64364	45.10357	95.02953	29.99063	116.50097	89.61414	73.94574	57.24609	59.58034	68.17919	105.56004	23.23312	97.0685	74.19072	50.66046	91.64885	75.4039	62.02782	65.44219	70.05305	26.42285	87.74726	83.39616	144.63078	77.8057	71.87196	78.53632	65.12569	41.51176	84.16084	76.13234	81.76665	70.61944	54.99922	79.10392	77.77628	48.12915	85.86961
ANGPTL7	9.43567	15.56051	11.10094	12.2378	7.36471	18.7345	24.14214	5.1886	17.23741	15.44462	17.29954	9.6834	7.73663	10.11273	17.68735	12.91399	20.56365	12.4092	20.30655	21.77846	13.42873	8.11785	5.86318	12.08108	5.4263	36.88503	12.35769	10.62353	27.96379	9.5652	6.54326	9.98775	9.17644	19.89772	10.42351	12.73721	12.43752	12.39471	22.81713	10.08116	23.14358	18.97405	18.54437	15.16231	5.70099	21.76124	11.30834	7.93349	12.35396
ANHX	31.200305	26.069205	14.892415	20.315005	18.887625	25.175225	18.467215	18.446375	18.103995	33.50282	21.393715	27.465545	16.67094	24.19594	19.12943	15.287835	28.99911	29.89037	21.98498	14.82282	19.5803	20.314445	20.41806	27.47483	17.25441	18.414105	14.80947	15.606845	31.14602	21.639325	17.378575	29.02933	13.2936	20.577085	15.78976	24.283845	18.02103	15.812475	31.72627	24.363055	32.53488	18.388495	24.265065	18.019055	21.739005	28.87272	27.82725	20.51418	33.417205
ANK1	92.87675	236.6761729	289.7289829	452.6408229	158.96111	155.9717143	248.2371986	276.5065543	234.3468614	363.0825743	174.9269829	245.4163343	144.0450357	474.4295571	202.3736914	221.0360243	487.2076243	723.4092829	122.1955429	227.0040357	165.9964171	212.2410443	134.3563914	285.2805914	499.6287643	118.2142929	216.3714157	393.1782714	387.9329029	579.5625871	366.10584	224.3768643	876.3397114	1302.696201	437.0877786	217.3849971	79.56598429	616.5217929	495.16114	89.64208429	246.1963186	444.6955043	195.1242029	146.2202257	352.2535386	284.9803686	402.41489	373.5732371	214.8029086
ANK2	13.582485	10.796485	12.1041875	7.9358175	14.49494	6.53444	8.4515375	10.063385	12.8426225	8.0340625	11.1009575	15.6479775	6.6152975	10.0432825	12.81555	13.2845775	8.7902925	15.4047575	12.4625825	12.038005	11.9318825	11.3885	9.8585525	7.387495	18.0776325	12.5769325	17.40994	15.4202325	16.7627825	13.8449025	9.9689375	9.86315	14.872905	18.0512475	15.94338	11.9497825	9.8462725	15.555605	14.9853325	12.389365	12.8997375	12.3758125	13.268145	8.50973	11.98499	11.1049025	13.056145	15.30219	11.511465
ANK3	219.03975	120.63199	106.855976	165.869888	145.269224	71.076418	127.830066	139.745002	155.127906	87.420312	115.237732	116.02183	134.49309	92.466602	55.702622	107.895984	126.136528	88.791688	62.472848	82.478392	115.432954	193.243064	125.838684	48.591646	134.036946	101.890688	110.660106	74.801384	127.252014	128.297008	83.270376	72.022562	47.63502	104.92784	115.685822	58.746008	162.277816	139.570618	141.371664	83.79619	55.808332	60.467306	110.243316	133.392754	76.604942	75.496216	96.84521	81.654032	127.286224
ANKAR	49.18116	38.42326	43.303575	30.382075	19.677275	40.09417	34.18116	28.39996	22.870625	45.20188	27.860545	31.474355	28.90008	27.687675	59.433825	28.3155	48.272335	29.88721	21.37533	26.62189	33.15114	41.98755	21.401275	31.445995	53.384615	36.978555	34.96944	19.761625	43.72054	38.1408	48.24847	43.28206	24.806575	37.981185	34.29705	26.808415	37.32756	45.20167	44.205445	21.753985	37.928545	55.302155	31.42503	39.337515	24.29887	26.925625	36.061275	19.19146	41.756825
ANKDD1A	221.614645	117.430245	131.44192	200.82379	298.364455	195.245215	171.35137	213.01871	93.725355	218.772305	177.18103	256.469835	104.164945	132.074445	253.61802	94.743015	134.396865	203.276155	344.68271	200.09572	160.838575	242.783875	132.733355	128.372545	193.519855	208.154365	104.751795	225.415635	203.65323	122.473645	166.76167	177.612235	178.59245	216.263405	141.58081	270.99523	276.1413	144.585125	108.092575	192.08494	168.42454	210.65693	173.743385	106.70365	197.40903	124.452045	167.101995	209.68706	247.542475
ANKEF1	43.302845	38.236525	54.50411	49.55686	38.31332	36.68117	55.686735	38.53112	35.212895	30.87463	51.154095	70.387105	44.85494	45.19999	51.051925	39.40672	36.603495	50.58859	47.50382	41.11093	42.058515	55.71229	54.55185	37.423755	56.53783	68.184915	53.465445	65.98156	34.42388	79.35135	32.500975	48.32675	47.1517	44.99746	36.382515	28.074275	37.070765	66.70525	56.67548	50.564875	40.348155	38.044475	22.5463	76.361255	32.914475	43.46654	40.99536	36.00996	40.94297
ANKFN1	11.59824	10.87529	13.63259	10.41544	10.045425	13.05546	15.46834	9.18621	12.417445	13.10018	13.72308	11.61569	13.83825	16.772865	17.571775	18.58126	26.132675	18.730395	13.26768	15.515865	14.038695	10.148665	16.31813	14.893355	14.950125	10.65508	16.168745	7.226585	23.52417	11.82391	14.336015	17.342195	19.267045	15.943235	14.36288	11.624955	10.522675	18.593555	11.08728	8.51868	13.11735	11.229125	14.547955	11.86275	13.539465	8.26668	18.557305	15.60087	11.15251
ANKFY1	201.9075525	208.99847	219.5370725	222.6760075	207.5886475	213.6060175	187.701685	190.6108775	232.6329625	277.6758	207.0636325	205.21434	206.2814	244.80868	223.61948	267.47211	218.9972325	231.854985	240.1361575	246.3440375	233.642305	303.6936075	241.7629075	231.3098625	199.601125	246.5010175	226.5458525	206.0176375	189.5020125	200.0972425	158.7171725	263.6598175	195.3459425	239.10724	250.74947	242.481495	206.1735175	218.4549575	216.7029	196.4271175	198.4868425	230.7901475	252.631655	230.49648	244.0934	208.76917	258.038645	195.9477725	252.8225025
ANKH	376.0750671	203.1219129	241.1203743	243.0918957	218.1746157	200.8222414	289.1943586	309.50274	271.6949771	218.3664514	222.1277471	266.1687243	228.7863643	237.3863243	229.1538814	240.8674086	309.5577843	301.6832371	219.4235514	325.0931814	253.0161871	262.1037971	181.5341057	247.3499429	312.3086071	253.00593	232.7738429	257.2293814	267.6137429	335.2897814	251.0661857	159.7704629	561.7027843	397.0638371	242.2122771	194.7743357	230.5101014	335.9304371	331.4716743	243.04964	247.9915029	251.9087971	272.9332286	262.9076757	182.7371443	309.5909686	253.5799943	242.11079	199.4610271
ANKHD1	628.6225	662.12036	799.73187	514.08185	616.10236	775.0943	527.6416	592.38892	540.79663	572.02661	614.8031	574.45789	655.45099	528.10248	912.99048	653.89349	687.16193	427.87534	713.55463	546.63513	648.89331	647.16089	524.09296	549.22327	565.55737	502.14648	696.92334	674.7525	664.46429	553.05414	782.06354	718.15765	654.11182	629.57782	640.62701	735.01782	487.66479	553.43103	672.27069	413.9292	722.39496	607.36688	640.60144	505.11407	630.70105	609.23389	779.81189	607.23889	738.51801
ANKIB1	24.16802	58.12261667	71.08048	61.40432	100.72597	74.14481667	106.57745	88.39143	81.47793	71.54358333	86.68561333	109.9289267	98.32585667	94.96826	64.92426667	90.57497667	91.15595667	90.26058667	96.36066667	88.03998667	96.81516333	107.1729233	98.93193333	72.51138667	52.79795667	138.9598533	63.12630333	77.92025667	63.06352	77.69514333	58.44977333	54.78325	77.74075	67.38562	85.41252333	58.44334667	181.79342	94.83525667	81.17078	77.58458667	67.77803	51.56871667	84.84928333	130.8993767	90.63717667	76.45410333	57.99395333	80.24723667	80.85595333
ANKLE1	63.42947	139.02995	51.60715	107.48513	49.04666	86.78316	62.22956	83.61504	83.49622	118.71372	90.69697	66.84058	79.22814	83.92558	72.7577	71.717	74.18568	103.07897	68.41362	138.34801	71.82928	69.84844	99.30565	69.31514	84.95766	85.79021	69.80959	87.66094	43.04562	132.77341	96.2794	131.86189	188.60251	104.39103	65.27264	97.05281	57.30841	133.17384	60.24879	105.33389	75.13319	70.9396	82.18767	77.59653	152.37022	109.31693	79.69414	82.93778	78.52057
ANKLE2	250.37649	228.3275633	249.42335	262.88709	255.95735	208.7461967	275.6357667	262.08259	244.98723	197.86932	229.7702833	262.1007033	237.7900367	261.2389067	214.1784133	258.9747167	208.5971667	225.79825	245.1482667	231.6754167	273.74521	263.0508433	276.53782	202.1090733	232.20938	268.36005	228.2521267	267.3157967	149.97231	232.84711	150.4068267	281.16665	189.7348333	256.8587867	271.6062067	237.2584067	209.08324	249.0365367	243.7303167	206.1520033	188.1629767	252.0392467	227.7083933	231.6176867	219.6410767	230.6485967	218.85934	190.24797	265.5545167
[truncated: 20,838 more rows]
[truncated: 171 more columns]
