# Supplementary material for: Analysis of the effects of perfluorooctane sulfonate on COPD using network toxicology and molecular docking
Source: iScience. 2025 Aug 18;28(9):113372. doi: 10.1016/j.isci.2025.113372 (PMC12454616; doi:10.1016/j.isci.2025.113372)
Supplement: Table S4. GO enrichment analysis by the SangerBox platform, related to Figure 4 [file mmc6.zip › GSE76925_GPL10558_1_6_1_XML.matrix.txt]

Tag	GSM2040792	GSM2040793	GSM2040794	GSM2040795	GSM2040796	GSM2040797	GSM2040798	GSM2040799	GSM2040800	GSM2040801	GSM2040802	GSM2040803	GSM2040804	GSM2040805	GSM2040806	GSM2040807	GSM2040808	GSM2040809	GSM2040810	GSM2040811	GSM2040812	GSM2040813	GSM2040814	GSM2040815	GSM2040816	GSM2040817	GSM2040818	GSM2040819	GSM2040820	GSM2040821	GSM2040822	GSM2040823	GSM2040824	GSM2040825	GSM2040826	GSM2040827	GSM2040828	GSM2040829	GSM2040830	GSM2040831	GSM2040832	GSM2040833	GSM2040834	GSM2040835	GSM2040836	GSM2040837	GSM2040838	GSM2040839	GSM2040840
HTR4	4.938516981	3.541995714	3.547658995	3.241038268	3.392889598	3.138949426	3.902090832	2.907951743	3.793023393	3.059110536	3.244487524	3.082020555	4.782007113	3.870385978	2.807041352	2.666299421	2.748346734	2.634343746	2.611699216	2.936672257	2.804757015	2.410098905	2.836571735	2.886678507	2.743502115	3.296967619	2.945984833	2.690086435	2.555593315	2.318027809	2.896021436	2.404142854	2.596641601	2.989018295	2.597449847	2.588960807	2.675607251	2.838462179	2.871674405	2.687624818	2.939242475	2.829999763	2.557699999	2.442858526	2.669100971	2.50817037	2.714328342	2.690775432	2.655070509
FLJ22639	2.857086451	3.907529164	3.569039239	6.592764631	3.192721522	3.882971676	2.906204806	3.222529156	2.918999138	2.819010721	2.511561983	4.708095604	2.510159921	3.399876598	4.621458289	3.480288529	3.423537227	2.753906694	3.897443831	3.346577057	4.390052113	5.682177841	3.672353596	3.755521686	3.984720257	2.327263199	3.54061131	3.221708376	5.165712571	2.966045406	4.351984187	3.328043121	3.637169251	3.306580399	3.179048549	3.661398289	3.214063632	3.981417133	3.56121285	3.536181669	3.001234382	4.229938764	3.441079188	3.221315686	3.661535483	3.535572214	3.902058038	4.234478632	3.102428117
HTR7	3.32410255	3.328648477	4.249599715	2.974839778	2.737458853	2.972769288	4.349369588	4.360181375	3.167073528	3.36134105	3.295970924	3.466772251	3.024026936	3.212619188	3.352058726	3.09988537	3.170086748	3.353157443	3.850564161	3.371545543	2.856829717	3.846837602	3.299345977	4.307789236	2.691328632	3.05502365	3.578177887	3.946731277	3.396013916	2.890756226	3.146124545	3.478575229	3.101908312	3.485929003	3.364636785	3.769232553	3.375788733	3.18745822	3.422190853	3.474328389	3.985252277	3.032968892	3.840289965	3.640784372	3.413093881	3.246875873	3.006332258	3.274797453	3.39632542
HS.575831	4.060781844	6.819556141	3.481868181	4.193046253	3.573798135	4.699889647	4.584066911	5.338787511	4.448765545	4.076066479	3.986906607	4.295604634	5.826348358	3.932001219	4.328939218	4.119641377	4.927192201	3.6368445	4.880956764	4.986714858	3.759185593	3.90157347	4.592219445	4.006464246	3.725896782	4.526896614	4.348681781	4.144010656	4.458703491	4.191865909	4.418091584	4.586259435	3.886093433	4.202100721	3.515189315	4.199064273	3.858283387	4.192634758	4.290096915	4.068842396	3.565884189	4.393676657	3.558685618	3.757153274	3.989705137	4.944230195	4.50979391	4.534614664	5.215944212
HS.524256	3.193415807	3.017361707	2.89354395	3.170259237	4.351552129	4.17719988	3.384285304	3.241539249	4.379944371	3.615448995	2.755056842	3.597941417	3.156900442	3.182873309	3.885141948	3.367355495	4.425261416	3.039221954	3.264928226	3.33833364	3.157313512	3.346577057	3.01886891	2.813619223	2.950539402	3.049734702	2.923322593	2.826229492	2.740744957	3.520499354	3.451490068	3.402748584	3.468089765	2.975689396	3.417463092	2.898216977	3.138752068	3.528395603	3.72359458	2.984372317	3.461558172	3.478575229	3.860203025	2.841074428	3.608520968	3.628383972	3.432979029	3.332437251	3.733894374
BBX	9.561196312	9.136784184	8.979409575	9.431882402	8.84087637	9.757033411	8.815661477	9.946301492	9.565169694	9.443999505	9.343711602	10.25871369	9.48549415	9.807343894	9.720141281	9.391690294	8.822029874	9.327212708	9.562137765	8.958343666	9.505530728	9.543052302	9.691340101	9.212139942	9.324191752	9.411268367	9.284845503	9.445501681	9.761072676	10.2833479	9.848923843	10.51443187	10.04704163	10.0937211	9.944691363	9.892554657	10.3475956	10.22963864	9.843577264	10.1444951	9.622794645	9.570636678	9.804252389	9.595998245	10.06112237	9.705527644	10.1533374	10.18458811	10.26240289
HIT-40	6.242033135	4.29450445	4.496425555	5.060934178	3.553217978	4.502415043	5.133197183	4.343325782	6.252994967	5.248976154	3.748941223	4.875395836	4.108080486	4.322475691	4.598296554	4.182843823	4.407577602	3.610778552	4.673438426	4.219829027	3.453481707	4.008120119	3.72263306	3.781789548	3.759698624	5.037097191	3.698671701	4.464102653	4.301392768	4.30401259	4.88310392	5.737532315	4.496155136	4.558809113	4.226236382	4.079028213	4.796970121	4.465315167	4.086805415	4.877008935	4.543385903	4.298066636	4.300632988	4.166622037	4.057305896	4.540065163	5.024944771	4.950569592	4.695235516
HS.512276	2.968683069	3.312256706	3.151387412	3.608100817	3.124695632	2.802598301	3.02011257	3.667877818	3.544592296	3.205447834	4.19940769	2.858787222	5.485022164	3.444129284	3.093609539	2.581595414	2.964891882	3.164979673	3.324315806	2.592136038	3.620888895	3.138981715	2.719754367	2.491721815	2.938983892	3.274939764	3.311389926	2.665949207	2.845447846	3.264829863	3.154369494	2.566619857	3.093609539	2.71626293	2.717346889	2.804410385	3.4263954	3.323062345	3.306887136	3.126286636	3.259506742	3.311389926	2.816742995	2.872423922	2.806799684	2.632351335	3.276886351	2.928544599	2.95104084
DHDH	5.946347324	6.613227561	7.162526114	7.869878911	8.065810203	6.525728423	8.678930585	7.353210791	7.94723732	8.085167628	8.598958268	7.661555405	7.961718904	7.229658785	8.217015223	4.606522285	8.240179982	7.68141157	6.796532895	8.688888689	6.858612842	7.038213165	8.425194814	7.883311611	7.249495025	7.454119134	5.832289852	6.9497875	5.206513222	7.86557381	6.613581618	7.490464521	7.503939118	7.308074083	8.092059379	7.125194308	6.490684198	8.131262735	7.297060561	7.215327792	6.450299789	6.472856172	5.610973919	7.200416057	7.028501443	7.497918166	6.428164133	8.380567194	6.769100089
HS.286666	6.113014446	3.625832304	3.516875066	3.478440562	3.2198834	2.536640977	3.44367005	2.975999104	2.575696765	6.306910693	3.793759004	3.001646821	3.94469747	3.237499234	3.233056208	2.986922544	2.863802152	3.222790877	3.571992298	3.977114993	3.44094644	2.820555319	3.632916423	3.948567433	3.076017556	3.483074714	3.033100506	3.332952412	3.07079113	2.927027626	3.393140482	3.623794003	3.310899919	4.2548662	2.980317661	3.779121166	3.403425066	3.557401011	3.380831225	2.858538581	2.975461176	2.548193304	2.989271965	3.128519162	3.359086274	3.155161158	3.155004341	2.713897377	3.199972602
BCR	4.652662624	4.375326642	4.080192963	4.382150525	4.143088772	4.599382337	4.065899234	4.348485793	4.144347151	3.38932469	3.962378769	4.712040397	3.32089261	4.663509245	4.364754145	3.980308878	4.157001164	4.449683401	4.842658522	3.440166717	4.282739363	4.062946804	4.176454966	4.59121338	4.132392142	4.998079363	3.684455637	4.53684579	3.99037745	4.405270235	3.807445964	4.288547736	4.059605022	4.4294933	4.413374059	4.244939475	3.887163327	4.561723071	4.008320579	4.347868957	4.23498021	4.4316555	3.982195021	4.029262993	4.1160991	4.287173178	3.560114776	3.777387335	4.167868161
LOC341230	6.858391306	2.704756662	6.303321491	7.135553031	6.020910797	5.899083029	5.525056541	5.706337593	5.327424148	6.915428774	5.022114359	6.131864592	6.285794813	6.660731922	4.54536884	6.629591219	6.28952246	6.590524892	6.311339057	4.697469567	6.2641331	5.92797002	5.640205287	6.536493095	5.539191818	7.691350474	6.04986552	6.129485145	5.710847314	5.565116194	6.431144399	4.952967827	7.185157706	6.009834531	6.959710697	6.62836643	4.747835419	5.675803864	6.638330675	5.293637864	5.653949502	5.472166559	6.676572731	5.102883734	4.758287981	6.623722595	6.420010156	6.572591166	5.688703623
VOPP1	3.921148633	5.98597886	5.114444207	6.032304226	6.869462709	6.780352598	3.435333814	6.578012185	6.337642804	6.372819025	7.713480883	6.601430348	4.901175336	6.793103023	8.034769875	6.758528623	6.717443246	7.14655804	7.186956942	4.523570345	7.044064346	7.506958447	7.106573125	7.183543269	7.02670176	4.399343351	6.872922295	6.382986839	7.242663119	6.460837197	6.461962239	6.576002115	6.42717225	6.546700497	6.657007727	7.169532891	7.501079423	6.996992961	6.239604682	6.823428839	6.114597178	5.868774619	6.216378349	7.428683736	6.690420326	6.217897741	5.728951328	6.201312551	6.16078882
HS.575825	7.218457069	3.536835116	5.97680126	4.868629533	5.64993072	5.567921752	5.639566181	5.257663705	4.965972103	5.981124246	5.693270774	5.274287694	5.102500787	4.908479835	4.934058025	4.155763132	4.275185785	4.62000722	4.78212684	5.809785091	5.110525211	4.177015839	5.145902481	5.184982297	4.320180407	5.337729356	4.835489787	4.546509053	4.406107922	5.051854403	4.3280798	4.438782051	4.602452493	4.64888855	5.063869545	5.33271315	4.667870064	4.671870981	5.13777082	4.823995193	4.462082144	4.501309742	4.420644098	4.19335321	4.91776312	4.823995193	4.716737019	5.119597069	5.055031513
LOC100132347	8.257535437	7.950171348	7.752475818	6.839302585	4.566077773	5.744848485	7.520336248	5.953633662	5.853795547	6.858391306	6.277774578	6.32601611	6.395653563	5.372247482	4.216766352	6.419660713	7.019212439	5.675371418	6.375771409	6.498685291	5.652729233	5.733651993	6.421431605	6.763294665	5.604120568	6.416476084	6.203604937	6.551842826	6.368956275	6.070220303	6.489911907	6.752068841	6.343369268	6.446909693	6.068939222	5.075555706	5.585737753	4.361959435	6.231294576	5.251092162	5.765454514	5.508264986	6.041412299	5.84521294	5.78695907	6.064592044	5.992005259	6.541891202	5.537055969
HS.563870	2.835858622	3.581898034	3.38546194	2.781167109	3.573798135	3.019245509	4.531748468	3.822974521	3.49478585	4.164831281	2.827540634	2.931875164	3.690370749	3.73552906	3.796789214	3.498790449	3.012319644	2.825714904	3.139339196	3.672175531	2.782077759	2.787679223	2.840608743	2.731224473	3.36134105	3.466372652	2.983933712	2.679951154	3.485214941	2.980692157	2.841340905	2.861251336	2.988961837	2.936366424	3.179048549	3.322914441	3.198752347	3.286249354	2.864053195	3.322959034	2.665778853	3.004168785	3.172954668	2.751771217	2.915626602	3.010795239	3.376884603	2.871312008	3.469010307
COL13A1	8.403040215	6.588165584	7.012829264	6.441937691	7.863527067	6.600124055	7.130623045	8.056079437	9.187442132	6.435989193	7.428795001	7.760654844	9.307060382	7.480223612	7.907732329	9.143846208	7.919054343	7.475728055	8.246383739	8.904331941	7.972599999	8.105891189	8.237804933	8.326091062	8.923591342	7.355370703	8.788636581	8.432087435	9.084747647	8.07043299	9.115391215	8.839479375	5.165923791	8.54685544	7.906848593	7.157684947	7.863321277	5.949993061	8.306361634	8.388756603	7.485382845	8.27724904	8.31170604	7.87322898	8.197077725	8.873335542	9.027312138	6.901686599	8.364971504
LOC149501	7.715268422	6.875344514	6.739091288	6.285634261	7.532698529	8.001756922	7.829821802	7.798044263	8.038009352	7.608042345	8.516750063	8.12837894	8.541535888	8.507377183	6.821789584	8.162074977	10.08277306	8.233229328	8.299956912	7.272078748	8.761563823	7.503195429	7.763678515	9.672330717	7.769874354	8.634116017	8.110010349	7.472075994	7.608042345	8.200649666	8.789816619	7.665951941	10.53748159	8.43571159	9.579631484	8.158758114	7.37594123	8.330786205	8.539708677	7.50231652	8.296397901	8.963682488	8.086902828	8.999388016	8.097834906	8.765727606	7.3913887	8.41301597	8.112611854
TARSL2	6.948371656	6.573580579	6.040204053	5.871986699	6.484108118	6.591206738	5.322706031	6.470251425	6.945518912	6.38567936	6.619927535	6.182898775	7.191584144	6.391139989	6.333555051	4.830382316	6.031462361	5.453484164	6.091036858	7.22682963	4.994085903	6.215368924	5.984987389	5.936651694	6.172185868	5.614426442	6.138769777	5.415391036	6.407089537	5.652181821	6.048720556	5.683463881	4.679410985	5.716156461	6.259518122	5.547342352	5.380833603	5.155573238	5.789027479	6.089625232	5.320088068	5.397837671	5.652729233	5.285181191	5.141552185	4.983067958	5.449744351	5.190689235	5.367659868
LOC100132352	4.010732222	3.687541404	4.772649013	3.594070773	4.959523884	4.561567785	5.645251577	5.354263959	5.064377716	4.452863226	4.268162	5.314330578	4.293864036	4.545260203	5.102341492	4.758641998	4.606959097	4.759766663	5.162245405	4.61326912	4.896411047	5.005397697	5.039291358	4.602403708	4.741055589	4.316972564	5.172233762	4.317669805	5.040936804	5.161348676	5.086933316	5.791233629	5.481433313	5.663196063	5.044027877	4.630707551	4.649551013	5.380550318	5.388193296	5.831240319	4.847810514	5.244987542	4.666430259	5.24286391	5.542364923	5.582307445	6.081187193	5.662865114	5.831970676
LOC100132354	5.278334094	4.216235805	3.708064486	4.649327074	4.777792206	4.860987636	5.146844845	4.022224262	3.452645282	3.173343092	4.237561033	4.568602979	3.146282341	3.981105307	4.216766352	3.032236283	4.340283114	4.352843657	3.330735005	3.550285164	4.634134754	3.570477222	4.379662773	3.546154689	3.663424216	3.303051531	4.653559892	3.979081711	4.371887609	4.345800967	4.450091542	4.074408753	4.347055577	4.059950558	4.565781267	5.033880071	4.42445318	3.65513016	4.12236461	4.239464621	3.803988293	4.479974159	3.649927385	3.699802589	4.09151747	4.783872528	4.190642446	3.732139521	3.800735431
HS.129800	3.152519215	3.20667809	3.845932153	3.545200478	3.483036834	4.453875978	3.696468556	4.050997717	3.425847403	4.496044455	4.048024712	3.248987179	5.218075334	3.770084122	3.761015422	3.898810873	3.79860893	3.448577781	2.896613568	4.63488287	4.501463571	3.554114297	3.148365788	3.103698165	3.117247605	3.853781608	3.573798135	3.879103359	3.669443906	4.019368838	3.866336245	3.722887139	3.611490163	4.059950558	3.609267549	3.779121166	3.48978465	3.414638322	3.134958483	4.015139454	3.471579166	4.109204621	3.988798225	3.033475658	3.556419139	3.56450207	3.668495962	3.593582756	3.682113022
LOC100132356	3.642414835	4.981269994	3.192890165	3.406467243	3.723956585	3.922503796	3.136613626	3.317566612	3.503157514	3.590639803	4.181085619	3.314544353	3.805571011	3.681958311	3.409166844	3.302774764	3.012319644	3.723490436	3.145067546	3.000665764	2.866424918	3.516875066	3.229072617	3.004836566	3.281951301	3.195277352	3.17697054	3.210845127	2.823588955	3.475002535	2.948736987	3.002103738	3.144589096	3.270263713	2.940170916	4.135323401	3.316769393	3.577557708	2.909781766	3.589818605	3.373369293	2.954792739	3.269162384	3.405547834	3.145765528	3.286680043	3.141901316	2.789770989	3.18969963
GTF2IRD2B	7.525872638	8.188785066	7.303549813	7.201141812	7.781438823	7.488628372	7.675716463	7.516814595	7.546174682	8.202959629	7.328197361	6.10177352	8.382351123	7.032973578	7.437847391	6.913546312	7.176468407	7.171906339	7.130349926	6.861847189	7.385239838	6.781155842	7.337773804	7.035501221	6.576965012	7.077405087	6.76561074	6.835977443	6.60888032	6.748003604	6.915413486	6.9186788	6.780327726	6.509077112	7.02234895	7.521702342	7.018650185	7.21552099	6.85764779	7.01666287	6.929796576	6.628098194	6.883556701	7.20290091	7.133534556	7.176541337	6.68189934	7.347491642	6.942321585
FLJ22662	9.947670462	11.21120382	10.57741161	10.68638987	11.39612091	9.579434585	10.32478052	9.589418158	10.04998704	9.916304072	11.37381682	10.3964323	9.748420192	11.4306819	12.36686947	10.42282414	11.05187377	11.35489952	11.87829889	10.84160345	10.96685255	11.48218574	11.64541117	10.67555054	10.74129468	11.42102305	11.04491931	10.29133425	10.72177436	10.49740312	11.51457514	11.59041759	10.64190196	10.90570116	10.83962871	10.81346731	12.16241424	12.93468119	11.33083735	11.34973367	10.52557741	11.14813248	10.31771706	11.55983824	11.66469522	10.83262905	10.39691192	11.51702023	10.75284369
HS.563862	4.896877262	3.856552774	3.009348584	2.864402418	3.436706564	3.730403189	3.991947424	3.267247976	3.480608513	3.63968785	3.238718873	3.452923658	3.566479633	3.062523489	3.117702058	3.075911375	3.72258884	3.024261282	2.707232944	3.412709094	3.413634567	3.333870581	3.171079989	3.464264168	3.325783495	3.897536915	3.425974551	2.874066959	3.203939478	3.197703925	2.739479101	3.267108123	2.992873987	2.936366424	3.632057709	3.099362154	3.210786783	2.999859874	3.409820307	3.206118775	2.722236111	3.909792844	3.01459533	3.590898622	3.106951327	3.055838104	2.928544599	3.151298797	2.916434564
HS.260074	3.108276667	3.247019996	2.962373098	3.043172452	2.81420539	2.782796127	3.000607533	3.162128593	2.97561866	3.128608973	3.295970924	3.075852733	5.218075334	2.987041662	3.210312342	2.764503342	2.973980855	3.122452122	3.36033653	3.33106315	2.817822091	2.915212813	3.334479205	3.508689086	3.088303673	2.955552791	3.470177083	2.985094293	3.37467828	2.93121998	2.821026571	3.267108123	2.93666477	3.293280347	2.781105245	3.143795084	3.457954015	2.748029626	3.027024042	3.004548627	3.087815963	2.921479801	2.832808843	3.149857828	2.892447866	3.061518535	2.627889561	3.044844817	3.109744759
HS.563863	3.285825957	6.364435182	4.613435776	3.545200478	3.601532006	3.504421077	4.014560782	3.234334393	3.35025129	3.686004328	4.318726364	3.389007474	3.535882285	3.66756581	3.283443853	2.79078259	3.089772133	3.262416281	2.797891913	3.586108204	3.571812489	2.800152897	2.872867865	3.721712458	2.80207225	3.295970924	3.921495608	3.144151868	3.115154363	5.37623506	2.726697425	2.665148433	2.88873306	3.551523777	3.223634766	3.106334952	3.246703933	3.152910237	3.444522263	3.547780943	3.087815963	2.986080202	3.144027341	2.917067351	3.236086921	3.915098125	2.533050959	3.049422754	3.828254102
GTF2IRD2P	8.394307181	8.627000981	8.755686724	8.543862091	8.692253821	9.080287986	8.885805734	8.609095928	8.407931491	8.450439386	8.177254366	8.028444303	8.436299657	8.490999186	8.017683177	8.385805174	8.363578538	7.980525132	7.776745864	7.426557118	7.950713275	7.914915527	8.099867258	8.340370676	8.404367555	7.520336248	7.940001325	7.824240211	8.213483514	8.043493166	7.704178878	7.644042231	7.334499654	7.851287597	7.458186603	7.833640497	7.409438451	6.813908202	7.468987251	7.89708589	8.196289063	7.506649446	7.655699352	7.457423762	7.440116644	8.001112192	8.287949248	7.122525787	8.218625343
DHFR	4.022288069	3.472679167	2.82129312	2.835931005	3.265847644	2.699560409	2.647132413	3.234334393	4.15663287	3.92345521	3.321389545	3.93825971	5.485022164	2.935211126	2.872777448	4.414264932	3.369966876	4.460406302	4.767591699	3.653426832	5.562005867	4.709685145	5.019537307	4.980306592	4.528403445	5.768702669	3.685469821	3.904453457	5.154927941	4.871562609	4.760127374	4.547670849	5.423333267	4.547760746	5.851703392	3.938803719	3.72202211	5.302617892	4.438509946	4.437106252	4.701676996	4.751414719	3.954151018	5.449744351	4.307662164	4.23411277	4.824602411	5.324779118	4.746998436
STRC	3.330053925	3.154357073	3.280842408	3.89372077	4.492611076	5.473643697	4.183832151	3.927268076	4.117624633	3.470225317	3.528112585	4.649243639	4.286393946	4.012464241	3.933396321	3.270921394	3.756197233	3.934810714	3.441130856	4.209552728	3.699935662	3.860070594	3.699266177	3.37119147	3.689883684	3.296766142	3.222457612	3.830427632	3.650789626	3.44993422	3.61214749	3.611952165	3.23409984	3.161210075	3.791066043	3.450045945	3.532000739	3.576722221	3.235570466	3.610941757	3.344009113	3.631248996	3.350568418	3.251545549	3.272379975	3.549116514	3.274476192	3.228908009	3.41791044
STRN	5.218512985	5.279633721	4.976293437	5.080909486	5.416686878	5.208159305	5.29058221	5.086647588	5.320322572	4.930048314	5.480314201	5.425064439	5.300409973	5.216148907	5.933625084	5.413412466	5.815722047	6.374542469	5.567171454	6.229241406	6.145337271	5.988466298	5.925142936	6.349443874	6.03467349	5.323560006	6.37345584	5.532072266	5.984345363	5.42216305	5.653533526	5.816289689	5.950371537	5.618946071	6.219636691	6.357371007	6.117454668	6.240362271	5.739260075	5.919474957	5.558196461	6.204836209	5.667540557	5.777076044	6.010758596	5.601309319	5.622329341	6.285502506	5.533085846
HS.551898	5.077045728	4.722390541	5.459759157	3.73752822	4.478533751	4.443291583	6.050387884	4.263506112	5.277329772	5.852896793	4.824482782	4.098078295	6.697974814	4.519379306	3.934063776	3.942602506	4.269987331	3.923184354	4.1399984	4.171269633	3.564840261	3.012231535	4.490675881	3.819354934	3.797252651	3.360520204	4.005671848	4.120112378	3.461482334	3.480944929	3.926626798	2.988798601	3.899158856	3.871717246	3.256593554	3.519261099	3.902287821	3.417814715	3.473108112	4.033349171	3.625003861	2.986080202	3.59108584	3.828725209	3.115788803	3.858851086	3.783181645	3.845103398	3.589625849
LOC100132364	2.797429828	3.967268327	3.456164634	3.163381682	3.027921324	2.897685623	3.077939561	3.016274041	3.021766527	2.937872524	4.672449905	3.264705261	4.722543852	3.065851264	3.334946656	3.519351257	4.009789482	3.721283442	4.080678509	4.891869405	3.579712065	3.119821981	3.541961836	3.644149627	3.927606172	3.853781608	4.020259704	4.08874065	3.258556054	3.328103852	3.471772917	4.12882045	3.577159747	3.708776155	3.842046922	4.020308287	4.041797891	4.187048521	4.178173541	3.792695617	4.213413202	3.876173686	3.519727932	3.482259568	3.644071436	4.351688874	3.482168169	3.800364062	2.860251978
HS.538859	2.722984111	2.966283378	2.990851254	2.841963604	3.634248174	3.23241143	3.100449127	2.737480071	4.251047566	3.151105369	2.932140923	3.713689208	4.435136748	3.009982683	3.264789567	3.503838845	4.927192201	2.955240743	3.614604295	2.897888411	2.878293744	3.333870581	2.945138417	3.574149887	2.738736777	2.590759654	3.311389926	3.31618619	3.245138207	3.908513172	2.561499722	3.487686093	3.064374431	3.542834817	3.32975941	3.59249568	3.330299956	3.467762682	3.2198834	3.016274041	3.76266235	3.530671832	2.989271965	2.930830479	3.40035381	3.12983377	3.141901316	4.054936456	3.608335859
LOC100132369	4.108518809	3.759562634	4.185824733	4.783010807	4.619250636	4.640647309	4.409270539	4.590696989	4.489107716	5.340454126	4.764600413	4.872069288	5.479059264	4.318288183	4.633410964	4.737677249	4.903682253	4.751181004	5.00519593	5.074419809	4.83936939	4.673946799	4.819713293	5.016225333	4.577116162	4.935352787	4.802823032	4.933587249	4.806420728	4.525469269	4.698205083	5.21447659	4.729409517	4.66520002	4.897935597	5.017192543	4.484143506	4.998282866	5.236589955	5.042221793	4.751398094	5.091657061	4.631149436	4.556440099	4.67619766	4.71629521	4.886088623	4.825834632	5.009467032
HS.573214	3.40507678	3.20667809	3.38546194	3.682576025	3.061518535	3.450629733	3.890999243	3.831265232	4.295458887	3.881706361	3.928966527	3.082001497	5.570136975	3.009982683	3.468968246	2.716711756	3.084057748	2.885038851	2.678176958	2.860371516	2.908162165	2.597339094	2.918741498	3.272830758	2.753118875	3.088846941	2.730483846	3.016847837	2.792570212	2.726424233	2.956771591	2.901084766	2.730680998	2.922331122	3.103387819	3.05493094	2.602565223	2.669243995	3.134958483	3.299156522	2.93666477	3.369679852	2.797665166	2.972508062	2.396235446	3.416449621	2.902582275	2.923552459	2.81185438
LOC642403	3.07724961	3.221708376	3.448090129	3.220502697	3.748919329	2.964307278	2.882200308	3.248093895	3.829858135	3.049483578	3.595256438	3.118373445	3.005060735	3.439747595	3.67630979	3.350318981	3.778546763	3.024261282	3.670783851	3.379669491	3.868441742	3.354895886	3.934741431	3.414708245	2.914735284	3.09895743	3.76266235	3.643352012	3.875813588	3.294775786	3.334542372	3.306836619	3.51825475	3.452496932	3.051604992	3.168700909	3.041503338	3.60316473	3.659071533	3.124171017	3.240023602	3.247848382	3.258473446	2.618227821	3.277458254	3.872975364	4.025577884	4.073820823	3.714954838
HS.296031	10.96814121	10.66122573	11.1356854	11.17468205	10.68610727	10.77478343	10.63271765	11.41162876	11.29398568	10.81504755	10.60667876	10.50345929	10.72608669	11.14123809	10.97068768	10.87277428	10.5440424	10.56179606	10.56399163	11.34876582	9.573745884	10.67342339	10.78250472	9.612843651	10.72719802	10.94151448	10.75226917	11.19489268	10.67883682	10.57182832	10.67051024	10.6095441	10.33849517	10.73708147	10.24033755	9.959479131	10.98986604	10.41517023	10.66710869	10.66242947	10.57021508	10.78959459	11.09161494	10.9714305	10.89887479	10.50959211	11.20432408	10.62130358	10.95026279
BBC3	7.122989157	7.452923946	6.600298941	6.410143368	6.357099779	6.87241276	6.6983291	6.886892203	6.699530005	6.228668903	6.407895114	6.501807677	6.876110782	6.424880311	6.556248587	6.288514503	6.663033955	6.678276014	6.586052796	6.502255173	6.68277437	6.158571973	6.887088398	6.46533885	6.329600777	6.172185868	6.923498512	6.010383593	6.033996599	6.767003046	6.09907271	6.756472453	6.118950121	6.22019825	6.379944611	6.783378462	6.364435182	6.267724813	6.53923015	6.728055862	5.963508291	6.243124834	5.897591053	6.174385963	6.276222617	5.878850178	5.873715919	6.222048936	5.566804741
LOC392843	3.587186296	3.434423651	3.903763421	3.26528104	3.402379328	3.401802133	3.977814097	3.194217567	3.032679027	2.996311907	4.518646069	3.48474348	3.295710506	3.553815435	3.09989741	3.353252823	3.593916183	3.11959626	3.164972083	3.679995305	3.326994701	3.164688029	3.756317217	3.46323803	3.241804851	4.120970066	3.875857384	3.426118854	3.574774608	3.502950305	3.421853984	3.988376958	3.61281612	3.758963985	3.173705957	3.369639519	3.384549389	3.288659936	3.889902732	3.527624082	3.056400601	3.371627381	3.16449455	3.773893786	3.413722891	3.641870341	3.547604435	3.892542098	3.639921017
FLJ22675	3.921148633	3.938038905	2.912840401	3.443898649	2.344046821	2.612283268	2.953610667	3.343774016	2.780186785	3.112074617	2.922611483	2.679276086	4.845173861	2.800614493	3.53863594	3.24345283	3.11455904	3.386062902	3.044775217	5.029005034	3.290510225	3.911410786	3.77373628	3.367482254	3.152316754	2.602976121	3.016768731	3.550285164	3.578651882	3.434432473	3.397561007	3.165042718	2.965111825	3.055466243	3.599933821	4.023393173	2.753858222	3.427462416	3.014364787	3.031487517	2.767515553	3.301285378	4.047317166	3.455994516	3.801057046	2.93410994	2.849849811	3.021657711	3.522444139
MYBPC3	4.460406302	4.229938764	5.4193431	5.027010771	4.560378041	4.400830787	5.001123843	3.972372535	5.377665301	3.674012822	6.84590099	6.223093571	6.826708904	5.643055952	3.906972948	4.115493649	5.278778368	3.973046012	4.955181286	4.152127946	5.273625905	3.730994883	4.097252159	5.042376428	4.166272954	4.010339399	5.318560971	3.739926813	4.738684854	5.56174418	5.076373039	4.259152676	3.597263679	4.469509879	5.727929734	4.430776635	3.886464465	3.883181833	4.685463559	4.306346947	3.72840647	4.177580547	3.501282272	3.020443008	3.840626495	4.290712677	3.709725959	5.060934178	4.024457181
MYBPC1	6.398620857	3.778453245	5.82815076	2.601995529	3.916875374	3.740663859	3.167697563	2.981314297	3.953425404	2.836201391	3.168362744	2.402795455	3.965875897	2.82129312	3.164198865	2.821189142	2.558584319	4.091825271	2.493299949	3.362822352	2.70452188	2.473061743	2.887255746	2.462149504	2.397930058	3.220942468	3.071761936	3.506552455	2.861352369	2.273920114	2.926718984	3.133644951	3.036489374	2.915572826	2.754317522	3.064374431	2.442773874	2.785084852	2.842644208	2.304958978	2.673292284	2.813977446	2.558584319	2.793230926	3.296336109	3.595936932	2.765908665	2.789770989	2.641747603
MYBPC2	2.738857164	2.594761003	3.125795272	2.331355676	3.065268779	3.086003823	2.788526739	2.2791668	2.417411972	2.549079446	4.415736	2.889638017	2.85150289	2.978853019	2.378177919	2.644245202	2.205322915	3.490933342	2.701853903	3.158850602	2.765908665	3.410082787	2.378177919	2.611045638	2.214090678	2.181223828	2.863096532	2.226433328	2.25987853	2.538337798	2.160090863	2.650533905	2.462613593	2.580164624	4.50417033	2.705516521	2.36047378	2.418051455	1.991846134	2.139163478	2.486725696	2.239055274	2.434182154	2.193988042	2.408861803	2.408861803	2.263479823	2.352788723	2.396644757
FLJ20021	8.977770248	8.933775575	8.476851744	7.528128665	8.382256672	7.887356657	8.71422463	8.665282086	8.513876526	8.641218325	7.803188601	6.756671177	9.234852182	6.996343397	7.839550311	7.227529339	7.757010466	7.320400382	6.95151328	8.065472055	7.119473734	6.904540309	7.77128016	7.556179251	7.288679071	8.31113177	6.817014914	7.808730109	7.723422998	7.202760057	7.568191826	7.718360149	7.310937193	7.688942524	6.988595793	7.546469936	7.348901872	6.948531051	8.18706807	7.466933663	7.55122056	7.535533075	7.165616534	7.761926018	7.921207502	8.188788611	7.423545236	7.366434966	7.717546531
LOC389203	3.558142433	4.962895759	4.725607218	5.027010771	5.993573543	5.538861248	5.395318286	3.595036545	5.109455863	6.653834515	5.652181821	4.311842157	6.416805925	5.031134114	5.477505233	5.123254499	5.444572242	5.487825082	5.259673707	3.491068005	4.220795372	5.900489639	5.080858684	5.322516752	5.330750323	3.986762327	5.750288173	5.343096906	5.073704516	5.080954529	5.406399866	5.022114359	4.900818867	5.020506844	4.794838693	6.156315391	5.5413425	5.553888839	5.292135101	5.469396225	5.175181214	4.953144296	4.888418741	5.184216264	5.557893644	5.219488668	4.573660439	5.156124243	4.854951084
BGN	14.26575748	14.28607232	14.31134093	14.50462051	13.86393668	14.13206267	14.164405	14.19350414	14.46349668	13.76445215	13.74881302	14.33739171	13.75229282	14.13601073	14.3699322	14.09103383	13.0051987	13.49296201	13.99624441	14.32864948	14.29935583	14.13601073	13.79276179	14.13206267	13.8794917	14.14442341	13.9172115	13.90552085	13.9440578	14.03870776	13.98856075	13.72608775	13.34860114	14.26158947	13.62324495	14.52258448	14.09463728	14.21488022	13.9440578	13.83857069	13.56347196	13.98467295	14.28212348	14.24442503	14.2103286	13.84597725	13.97366718	13.86826218	14.18908662
CSN1S2A	3.395180942	3.6813932	3.636916813	3.069268704	3.762690641	2.955104719	3.025711629	2.768177186	3.344381795	3.120384459	2.984359047	3.3675391	3.30244796	3.095929718	3.625750057	2.449627937	3.203820522	2.997343601	3.072602052	3.476831316	2.601577393	2.735954768	4.092070093	2.692485438	3.315632354	3.452048858	3.094252235	3.205894896	2.676015713	2.899793652	2.837966912	3.280232503	2.965111825	3.148816621	3.32289448	3.504783505	2.822516697	3.160287783	3.172906225	2.972751137	3.208273916	2.783365683	2.816742995	2.469083581	2.639596952	2.296444487	2.986890333	3.105427932	3.339621934
TMEFF1	6.57436475	3.086822554	2.973753597	3.812354233	2.83664687	2.849500362	2.735288486	2.971025916	2.747753079	3.522619307	4.901897148	2.854805281	3.766314782	2.68136342	3.23930775	3.985756224	3.220595615	3.500000262	3.431428635	3.925806616	3.785795512	3.755109172	3.916472437	2.897415972	3.757472696	3.483074714	3.273441682	4.083549074	3.797252651	4.177484621	3.866336245	4.190051393	3.468089765	4.152957035	3.845966577	3.069268704	3.243350239	5.031134114	3.940092163	3.630101719	3.565884189	3.909792844	4.139329426	3.521517646	3.457411048	3.573667034	3.162968792	5.431198145	4.195370343
TMEFF2	3.537766412	2.540233452	3.168924282	2.472817185	4.417963922	3.00248437	2.451245437	2.340605553	3.80408421	2.569328817	2.564561443	2.741816453	3.135067204	2.464284598	3.482350967	3.315075869	3.007575905	2.249473594	3.51513497	3.122202443	3.648878369	3.030099718	3.164746792	2.736069861	3.406025198	2.468553601	2.778829271	3.111110785	4.059388781	2.651430102	2.539042231	7.112128861	2.374630499	3.223669469	2.74633496	2.51059308	2.60939345	3.82671788	2.694337674	2.709832737	3.225750745	2.925139586	3.811073746	3.413241114	3.296336109	3.241320855	4.50979391	2.671671186	3.437204601
LOC100132308	6.510518023	6.792948266	5.049866469	5.535267226	5.311216955	4.960122084	4.685463559	4.668281232	5.295803597	3.725542955	5.57961346	5.274287694	5.977508797	4.429577707	4.777476414	4.313447292	5.26432455	4.242035103	5.01653003	5.41456801	4.2289734	4.174117006	4.831652008	5.684408278	4.501309742	4.467147342	4.681560499	4.528619446	4.59093093	3.865763589	4.788021226	4.817901297	4.13528061	4.658928372	4.265060584	5.036667346	4.537053727	5.082439717	4.477380894	4.746125351	4.465509398	4.342350824	4.869618181	5.04491339	4.25089844	4.653559892	4.325462114	5.39158879	4.608091827
HS.538833	7.083151228	6.071211251	5.823554218	3.318509068	3.290013756	3.666195227	5.841450109	3.629318313	5.076663817	5.088363207	4.019991138	3.996365453	7.591361645	3.898239368	3.526893209	3.880865653	3.597770092	3.92749227	4.370908651	3.997526069	3.579712065	3.810622448	3.164746792	4.189425751	4.04275777	3.76266235	3.69342951	3.185258085	3.857955743	3.788105704	4.050808472	3.633632136	3.768454211	4.428476321	3.875048066	3.406400063	3.964608874	4.509414627	4.269053134	3.594873207	3.556095213	3.521866923	3.264203181	3.430614536	4.014270533	3.496140538	3.22655744	4.410792139	3.454591304
LOC100132302	3.10132596	3.042934384	2.826951802	3.626505688	3.084536477	3.333401101	2.743778553	2.64910446	3.154427106	3.590639803	3.620574822	3.791958193	3.051604992	2.885997051	3.31715987	3.355073347	3.65603388	3.376172835	3.198423267	2.959452125	3.182641445	3.225605165	3.321914092	3.854161858	3.60906183	3.019923151	2.834530467	3.627926901	2.841340905	2.564220496	3.479429329	3.478575229	3.707387941	3.052156437	2.968520298	2.730116729	3.288395387	3.909445999	4.020083043	3.065322362	4.084374363	3.508058846	3.106514886	3.577726354	2.769470472	2.872222841	2.415192229	4.020083043	2.519925173
LOC642423	3.415378651	3.387778591	3.240631836	2.581730332	2.737458853	3.603030202	3.419177228	3.005387606	3.071710523	2.819010721	2.881390968	2.699393762	3.583987937	2.628341508	2.717144457	2.581595414	2.728513552	3.694882837	2.835660201	2.397930058	3.453481707	2.552407411	3.716563434	2.711297027	3.114047355	2.859272986	2.6050843	2.679951154	2.702063254	2.890756226	3.194302417	2.167485547	3.164806426	2.66678781	2.785220601	2.566106351	3.038177992	4.072423495	2.61455983	3.404044217	3.484346956	3.423373025	2.684227762	2.656156511	2.39392225	3.398212302	3.155004341	3.264581817	2.310378648
HS.561259	3.177834192	4.329873518	4.312963083	2.963329959	3.061518535	3.204016715	3.44367005	3.549495575	3.704362873	3.323121645	3.321389545	3.314544353	3.405547834	2.954977944	3.513983127	2.586396102	2.781488431	2.856092827	2.866844928	3.107883006	3.182641445	2.894107414	2.748652405	3.319703379	2.983281053	3.352605544	3.437266218	3.337354549	3.130571489	2.685837582	2.890254255	2.556963134	2.951881067	2.690126041	2.89894852	2.668296419	3.16279864	3.257247468	2.589989818	3.276659481	2.589830711	2.85305988	2.855118637	2.761887641	2.651865774	2.925064094	2.950303809	3.553119368	2.801870159
LOC642426	6.497784211	5.435536557	4.162827737	3.227169471	3.311822058	3.408620398	5.025819996	4.51655306	5.57893955	4.953655051	3.445377385	3.264705261	7.228951376	3.051736468	2.944211788	3.182306579	2.9474914	2.967950422	2.962605675	3.886803051	2.59216978	3.065851264	3.205836821	3.444403263	2.595550171	3.310239616	3.087459071	3.450446701	3.245138207	2.975553848	2.886039677	2.934786957	3.003952772	3.448391738	3.426906059	2.867496334	3.216896786	2.817944106	3.086544179	3.062396689	2.862954541	3.252709702	2.974590559	3.086822554	3.031833623	3.006332258	3.049328606	3.217256354	3.339621934
HS.117869	6.206083005	5.421662904	4.02267132	5.217200345	4.162096992	5.597119444	5.133197183	5.165083917	5.768382664	6.29882667	5.299476647	3.624316335	4.183851522	4.532288466	4.72757508	3.489558615	4.586076986	4.103027756	3.626635887	4.825964497	3.840525075	3.791980333	4.775092913	4.51405812	4.318062507	3.597876191	5.723064441	5.048906543	4.926612197	4.217378575	3.526549337	4.853848285	4.256377512	5.133926836	4.426333435	4.416013212	3.830556657	4.148956386	5.599103195	4.269827756	4.166062428	4.687699405	3.851610069	4.20192893	4.478020828	4.637995533	5.345386461	5.380833603	4.619262954
LOC642428	7.465406365	7.800439555	7.458368988	8.530068046	7.991006635	6.281137848	7.551660505	8.29170554	7.9982178	7.921356042	8.669245247	7.866434662	5.674210256	8.017683177	7.971518992	8.392880345	8.719552431	7.927006299	8.711920735	8.699592136	8.411443482	8.240651174	8.806900929	8.691541366	7.912930273	9.18776518	8.363578538	8.72072796	7.738399501	8.768897423	8.119898035	8.178797395	8.243255864	8.017814907	8.90260303	8.055783918	8.000408754	8.222083155	8.92296249	8.053126975	8.34937964	8.400002553	7.974603177	8.117026655	8.750408656	8.520126894	8.508720192	8.404712114	8.104220525
LOC100132317	2.857086451	3.094611944	3.027921324	3.106234224	2.766398932	2.632351335	2.970631748	2.787984561	3.10132596	2.717555169	2.612976872	2.882080484	3.746702067	2.856173413	2.896078484	2.948736987	2.918949506	2.915212813	3.353563318	2.782606422	3.247074424	3.287902636	3.176519352	2.584923446	3.026554988	2.950103187	3.277851127	2.679951154	3.031473551	3.284601983	2.726697425	3.386010488	3.177518427	3.644071436	3.675007526	2.861445828	2.760835436	2.753906694	3.74309395	2.865256591	3.32395294	3.061778783	2.797665166	3.367305389	2.920694714	2.964307278	2.607500986	3.012822159	3.218169266
FLJ32011	3.343587298	6.934111669	4.090039631	4.228264593	4.377172311	3.086003823	2.896829213	3.855301227	4.648757327	4.953655051	4.105431089	6.200328405	4.961474772	4.271713531	4.609787133	3.632916423	4.537367745	4.334604385	3.259980877	4.679221418	5.523360804	3.358927676	4.010339399	3.882147916	3.883088688	3.835450327	4.660017802	4.580533264	3.601532006	4.495337306	4.586801988	3.88907946	3.543319281	3.680133718	3.542771662	3.478440562	3.564695593	4.129471471	3.255873375	3.824142013	3.54756928	5.528420074	3.258473446	3.869378922	4.124939084	4.023188572	3.1504721	5.193832082	3.286048423
FLJ44005	5.896521254	5.301931104	4.12112651	3.127520134	4.429693502	3.773206618	3.378901076	3.953864224	3.617897927	4.208156821	5.314363237	3.925143842	4.845173861	3.770084122	4.309262648	4.944575905	4.809126945	4.42580729	4.22849319	3.621345499	4.034272617	3.894043737	3.885325062	4.347897865	3.631152477	3.143273235	3.386707752	3.822704134	3.771826928	3.788105704	3.539361558	3.188894083	3.794024349	4.774212796	3.121693051	3.773874734	3.855438069	3.958574668	3.857955743	4.040902128	3.409908026	3.39764719	3.468718161	3.434846855	3.168047063	3.555063406	2.924014225	3.934598061	3.593340973
LOC642432	2.586689082	3.009506297	2.736417739	3.143065455	3.069202524	2.575106901	2.87163879	4.263506112	3.410742529	3.843275486	3.199830429	2.809417965	3.014759656	3.258256474	2.472040698	5.623046084	5.399687443	4.809518044	5.367071355	5.968455818	6.106224354	5.625429695	5.088735655	4.371080745	5.953831754	4.251710079	5.511087126	5.177843738	6.014189252	5.348017576	5.395018778	5.182732714	3.688305049	6.303502785	5.113194813	5.146325402	5.025150992	4.592993786	5.02408581	5.505452383	5.067883826	5.697096312	4.700332384	6.543319524	5.253615861	5.335127452	5.813541406	5.515502687	5.574022388
STX6	8.958144877	9.261536019	9.327765583	9.57602394	9.215893661	9.017659184	8.599775892	9.27531203	9.368613082	8.750032345	9.40789894	9.380943453	8.414477191	9.516875174	9.719889821	9.332187007	8.986134746	9.740584994	9.508162828	9.84387727	9.089703366	9.720876221	9.873438176	8.961371123	9.484576876	9.153398265	9.400158192	9.374851101	9.686153432	8.976443436	9.345274472	9.480978577	9.375422677	9.288299159	9.012477118	8.885030736	9.482785334	10.28725744	9.20782636	9.383009112	9.071725267	9.338714387	9.33387957	9.536386792	9.385203096	8.9485806	9.233408411	9.707384617	9.36479316
STX5	8.95858056	8.663915696	8.209793813	8.99283711	9.112816512	9.047145208	8.812528681	8.957404731	8.963002453	8.346409582	9.350911508	9.178962336	9.029192935	8.737840588	8.717084648	8.991663478	9.254286417	9.04972741	9.084323402	8.139196047	9.316344609	8.935906229	8.763854708	9.510607172	8.908360027	8.920786493	8.995039402	8.745717197	8.893219145	8.952440811	8.677670043	8.807441854	8.740347054	8.772696479	9.05654874	9.205563134	8.655734676	8.891607925	8.746701197	8.572672771	8.704204928	8.791575341	8.890050474	8.740689709	8.785531891	8.835397087	8.792274504	9.129165769	8.831966838
STX4	8.728012125	9.096116497	9.104802776	8.301028891	8.377691125	8.669890129	8.535391495	8.334067527	8.599620296	8.866730019	9.047520544	9.297850067	8.515732559	8.245372995	8.665604373	8.553485059	8.795488754	9.001626872	8.902793614	9.197439993	9.205804265	8.642787521	8.399077238	9.660161521	7.93832529	8.874281886	8.849497928	8.29982883	8.684081402	8.856539742	8.773415111	8.709919232	8.711920735	8.673866508	9.628531551	9.30612822	8.824606052	8.456213608	8.745098072	8.665604373	8.424561777	8.766902051	8.176529942	8.107490296	8.858553173	8.733441772	8.606601924	9.153182923	8.679277948
STX3	9.219016871	9.914100508	9.861859647	9.725467847	9.760639078	9.614549691	9.309694901	9.576406088	9.545221956	9.585554285	9.81700033	9.967132989	10.28475032	9.746027229	9.826209539	9.469661022	9.740998477	9.220495504	9.390540236	9.292339877	8.705455566	9.137282972	9.413120688	9.838188715	9.524771149	9.29743466	9.520443421	9.441748097	9.359115025	9.672123786	9.74721704	9.060778932	9.123593987	9.158389015	9.518015477	8.93846777	9.24453769	9.359859622	9.972597785	9.487435516	8.755363038	10.16973236	8.853358606	8.854248144	9.307910185	9.233245617	9.423095872	10.07843226	9.074453366
STX2	8.04600552	7.808854882	8.013646861	9.101913689	7.753811205	8.137421126	7.300127987	7.473339652	7.414556323	7.74411031	7.075652305	7.219436731	8.093320134	7.820192775	7.777120611	8.106247666	8.082575783	8.04483085	7.378512925	7.79853498	7.742589391	8.111051202	7.71209212	7.526744787	8.563220212	7.3048383	7.858302801	7.805147761	7.902197495	7.91437445	8.047203489	7.218908374	7.852734456	7.631257229	7.289076629	7.467585267	7.853862885	8.020741302	7.382261152	8.144325273	8.314950105	7.923364871	8.125477398	7.59849086	7.627740286	7.840286937	7.980619882	7.444210719	8.107379728
BID	6.400562014	6.886477312	5.900938039	5.851617458	6.412847395	5.923979815	6.068723645	5.504098333	6.315926879	6.040774745	7.432347941	6.474956865	5.866574399	6.016458747	6.861595474	6.069514405	6.332153406	6.466297474	6.377001404	5.988915991	6.91299908	6.351036062	5.925279434	6.830470838	6.396365357	5.955140137	6.622536372	6.188013341	6.342580188	5.982753513	6.501734052	6.292316068	6.509495951	6.265647961	6.892728653	6.123169149	6.484178341	6.712695221	6.538278039	6.369058317	6.117776047	6.437973295	6.003183518	6.711322771	6.513406176	5.92858584	6.119194652	6.611320775	5.760534907
SPDEF	6.485641462	2.765665276	5.443838268	4.882637478	7.693586085	7.529173417	7.518449968	4.554253736	5.745523533	4.653990795	3.766717106	3.042934384	3.690370749	5.2709172	2.848410618	4.592600329	5.144715218	5.629260591	4.06915399	6.40916483	3.66811202	3.879161677	4.935279642	4.180840913	4.465185757	6.410710149	3.262535503	3.337354549	3.721374999	5.198640792	3.425445631	4.100245477	6.499164645	4.348681781	3.889206351	3.168700909	4.36944422	4.074408753	4.220914543	3.557742286	7.318091218	2.941569411	5.258010741	4.750756363	4.146103775	4.745450249	4.159100167	3.259088549	4.284661139
MBD3	9.123962096	8.236959667	8.231341001	8.473442027	7.494912937	8.096335845	8.58467445	8.278249459	8.408757384	7.614239073	8.301561665	8.167930015	8.182625226	7.689876034	7.64759224	7.683672624	7.567847066	6.607922497	7.679679254	7.196312585	7.281254825	6.939550697	7.398710627	8.123974205	6.612713037	8.238325546	7.048896329	7.822955324	6.859188708	7.168878615	7.022070684	7.424694162	7.568191826	7.726780325	7.241068436	7.133532186	6.681080647	6.674032297	7.835346398	7.119280794	7.171507557	7.706382507	7.455585409	7.10487493	6.797020264	7.581181548	6.930511548	7.73579283	7.285604179
MBD4	12.66201597	11.99958779	12.40240933	11.47874756	9.724713274	10.78250472	12.30528913	11.51019197	11.06272913	12.01151166	10.87865127	12.03140069	12.26567038	10.92494769	10.81567611	11.93235379	11.62713684	10.59852021	11.71436875	12.00893551	11.57629489	11.66903869	11.64124056	11.48218574	11.52083034	11.72748905	11.38734213	12.03007668	11.63423482	11.92402869	12.26567038	12.21399843	12.20495072	12.4626455	11.45926142	10.94958419	11.18426416	10.46403909	11.6082183	11.36478843	11.61289604	11.79892348	11.45385972	11.30330887	11.6086381	11.89661352	12.29194395	11.88566188	12.37809983
MBD5	5.260277443	4.601131655	5.869272316	4.974939939	3.936897821	4.950362991	4.239906648	4.709806684	3.49478585	3.144329737	5.147015173	4.806051605	6.862938707	4.203741931	5.100160439	5.017036503	4.163247913	4.785223333	5.068074639	4.615768591	4.420035909	5.303731854	4.352142755	5.042376428	4.903203656	4.676194675	5.052012626	5.964174318	5.430524444	5.292533008	4.642657718	4.856243103	4.373657509	5.187833872	4.304952174	5.490135977	5.293799599	5.16930846	4.673373039	5.156901349	4.935999344	5.586921638	4.92022153	4.933911302	4.50979391	4.78720385	4.7895218	4.216515876	4.544670526
HS.250648	5.896521254	7.81783893	6.95805785	7.251705306	5.737343886	5.615559338	5.108947641	6.407089537	6.596740261	6.839539867	6.301809803	6.485189912	6.60874453	7.16446776	7.563036316	6.914743525	7.008711421	7.108184526	7.253237718	6.429097526	7.600734475	7.341011824	6.703512867	7.405623322	6.994425269	7.025760073	7.524619954	7.433698102	7.335529078	6.526718815	7.248560511	7.187661783	6.299376573	6.991159432	7.16872587	7.582321636	6.969818249	7.419276595	6.882417974	7.240407107	6.305142334	7.162704015	6.188920637	7.148483356	7.397145704	7.252795908	6.921619161	6.742025639	6.29650164
MBD6	11.02047561	10.84601073	10.96619712	10.9332356	9.363147988	10.16262494	10.33352971	10.01068954	9.806875068	9.534389512	9.419634362	9.592685045	9.749637042	10.2753144	10.2708159	9.278741905	9.319613873	8.961814745	9.373676466	9.471688562	9.113871961	9.832482847	9.796701637	9.500049169	9.686402296	9.992422443	9.561750529	9.362755375	9.643843117	9.66464068	9.097061206	9.453615868	9.312258587	9.544029697	8.696060405	9.005443758	9.312812028	9.121235855	9.609228549	9.396579676	9.281731451	9.042646491	9.211178316	8.814265989	9.384168859	9.160289218	9.404420664	9.293454393	9.35542426
BIK	2.115680248	2.105375689	2.812422713	2.733452858	6.326394277	7.505480799	6.17186169	2.916199934	2.999309106	3.907278038	2.687753641	3.531889353	2.631021261	3.981105307	2.785147252	3.673335991	5.027873053	4.888849663	3.450700501	3.723117222	3.056825601	3.387832453	3.034565665	3.939298146	3.461482334	3.22766449	3.087459071	2.718674758	2.549189785	3.338999119	2.641747603	3.133644951	5.368452136	3.699893234	3.736508624	3.461783602	2.999021542	2.82129312	2.793155446	3.575403688	5.816946862	3.876173686	5.582304965	3.894349624	3.326823991	4.2382926	3.376884603	2.647448094	3.918312494
MBD1	5.628141376	7.54620603	7.521477416	7.714898967	6.93263603	6.72290461	6.343374407	6.546231806	6.38432078	6.836300904	6.080019636	5.949403024	4.023942613	7.365569371	7.24773759	6.658345554	6.243705267	6.085284138	6.413989539	5.427538337	6.580852995	6.254187604	6.332669473	6.411634742	6.333672855	6.283835299	6.023579084	6.203552726	6.165212422	6.077516886	5.92141033	6.41788388	5.767196506	6.266124409	5.925352161	6.248444414	5.910107489	6.389964784	6.344023953	6.406335394	6.069958164	6.420003888	6.10360417	6.136923061	6.479261407	6.358011441	6.343597598	6.574035206	6.2059514
MBD2	3.926320573	5.202124589	4.107498148	5.002691294	4.777570595	4.36216052	4.79179274	4.255308944	4.598156275	3.575620166	4.885872522	5.247861598	5.014280516	4.671863838	4.779329515	5.123478367	5.00306941	5.163267279	4.936423035	4.127514215	5.524156333	5.059190475	5.338262202	5.456508441	5.072380492	5.394397777	5.255719243	5.2119761	5.327967236	5.137488992	5.136030781	4.962700793	4.762521684	4.904114203	5.347387624	4.937623783	5.192574987	4.961770386	4.809840242	4.862254135	5.101338907	5.198525759	4.57243609	5.395105192	5.355491075	4.867021007	5.047795219	5.15754032	4.42208626
LOC642412	9.070352256	7.622477186	6.253840342	7.215515691	7.463042964	6.87241276	6.362988968	7.519457187	8.524177027	6.242033135	7.278152381	7.751660328	3.655042726	7.660550724	7.569554433	8.368086144	7.49884256	7.366825332	7.448722012	6.545378846	8.69124546	8.448717059	7.832441184	8.372531445	7.585339917	8.281959723	7.214589896	7.511619317	7.656350031	7.37323351	7.387356851	8.001429571	5.897935025	8.246490654	7.530965568	10.02062007	7.97717081	8.251423692	7.89179178	7.798537433	7.373078037	7.024985892	8.126249372	8.768897423	7.97536508	7.233627619	7.765110295	7.410524062	7.784846245
LOC642413	2.375870803	2.720062413	2.432449579	2.869829422	2.498239627	2.251342066	2.457467874	2.426245433	2.511561983	3.073561108	2.703627356	2.512197629	3.379033068	2.139163478	2.544581854	2.449627937	2.705280981	2.819921077	2.678176958	3.128287966	2.787794177	2.609171899	3.085315147	3.134825512	2.536108601	2.836564619	2.460773228	3.094984678	2.623593399	2.881052376	2.992022774	2.650533905	2.831824069	2.400087158	4.01400409	2.835582492	2.941455201	2.832838942	2.727221324	2.471539876	2.239055274	2.616656502	2.802737006	2.917067351	3.569402158	2.69337863	2.389030633	2.990573218	2.551186861
LOC642420	3.048066073	3.024405416	3.958854503	3.112755611	3.891472066	3.845781581	4.37594392	4.042182204	3.137630053	2.825233314	4.398315138	3.829123771	2.843618895	3.575311693	4.190813785	3.484947359	3.643352012	4.343983683	4.015791931	3.947274038	3.793666515	3.523632067	3.171079989	4.324976256	3.878567373	3.68820243	4.365980668	3.358829647	3.473108112	3.745904903	4.00784626	3.496349871	3.957766846	3.747310933	4.1827542	3.719159164	3.363384834	3.81207199	3.155326104	4.056479221	3.344381795	3.843229356	3.351777489	3.940900567	3.967387586	4.094300405	3.63626799	4.002273752	3.878466694
PRKRIR	10.38934976	10.03470445	10.3837823	10.57581408	11.16213387	10.65831964	10.39230247	10.98013081	11.19049239	10.80193025	11.27862558	11.05327651	10.82749058	10.81408326	10.71287036	11.08207382	10.89542035	10.97068768	10.87967616	11.6100839	10.91850671	11.04892787	10.95652637	10.82814322	11.11237637	10.84022059	10.88962035	10.81030914	11.2568838	11.00119252	11.05614309	11.01688777	10.65939039	10.81346731	11.10704734	10.594558	10.90031081	10.7958862	10.7928321	11.02127222	10.82587316	11.0040207	10.94613642	10.88653238	10.7958862	10.73224593	10.88482081	10.71231289	10.88962035
LOC100132323	8.713243348	8.55586083	8.749065707	8.376422046	6.855812376	7.720286964	9.090141831	7.836659345	7.726632158	8.23398782	7.944988446	7.670623412	8.812047317	7.315013857	7.342865468	7.372410917	7.195963669	6.850605253	6.891174907	7.988521014	6.900459367	6.929794259	6.956877345	7.395288473	7.391241041	7.482473606	7.606742241	7.50073777	7.342542976	7.595134482	7.602338597	7.317093954	7.781974285	7.871817915	7.458186603	7.106054022	7.044064346	6.721383359	7.390693844	6.77790526	6.35537464	7.515687046	6.716066085	6.820251458	7.351014968	7.348113545	7.818161177	7.46051812	7.386014368
LOC100132324	8.277463486	8.622307435	8.187506402	7.773862603	6.491851632	7.379614478	7.87096238	7.6392495	7.550170454	6.978289148	7.325533767	7.782927588	8.076499541	7.587844967	7.215703589	7.86749551	7.515492127	7.095179855	7.095179855	7.612635988	7.784517287	7.347921952	6.915236634	7.739233442	6.720700406	7.812108025	7.302224189	7.351896134	7.056881745	7.477937798	7.251330344	7.292970877	7.420882374	7.492624232	7.140228613	7.464019761	7.065439504	6.871896106	7.628177329	7.176651913	6.970320924	7.230470883	7.114543648	6.933800564	7.028501443	7.174312713	7.025563656	7.259649497	7.14884185
LOC654433	3.76949484	3.024405416	4.18528437	6.534266668	4.336641098	3.374414488	2.943255906	6.156692351	3.35025129	2.74393543	4.683872634	4.153520314	4.722543852	3.225200418	2.54974627	5.078497367	3.932737584	4.742699105	4.299020507	5.167915335	3.586880286	5.301504928	5.588014172	3.390397002	2.805731327	4.074227195	5.54120932	2.918083817	4.824801038	3.459157946	5.047518785	5.1984915	3.650217162	4.211098944	3.766143117	5.058260591	2.918999138	5.099362105	4.942281893	3.065322362	2.775932814	2.913652421	2.851305645	4.004724024	4.155353254	4.764128468	2.679112018	5.46376987	4.288333084
FBXO28	7.645982885	8.278258427	8.62201265	8.544090214	8.494810951	8.613414561	8.081761701	7.882788435	8.104137662	8.320052188	8.852250841	8.888128099	8.623148666	8.648465163	8.320598898	8.638940995	9.300356259	9.02683881	9.036721381	9.246364274	8.867223974	8.798206296	8.632008004	9.141405272	9.088674428	8.092240473	8.769885549	8.363051431	9.06754344	9.043598885	8.731953218	8.345992877	8.427386324	8.477533174	9.190450717	8.547260277	9.085137977	8.926442673	8.73182952	8.665998825	8.415998314	8.773382642	8.723691861	8.559176876	8.443039992	8.324717204	8.37682312	9.125486932	8.513935407
FBXO25	4.104331715	3.337370311	3.492923697	3.299311233	4.340121804	3.348342974	4.095146242	3.828946988	4.437603012	3.920078121	3.022080408	3.204432007	3.993202666	3.432356079	3.901225362	3.362664565	3.319020541	3.405868291	3.924717678	3.190243534	3.296338407	3.247839003	3.124250442	3.737023973	3.556816258	4.07183159	4.110894536	3.582529544	3.261497201	3.525120298	3.549805126	3.178901429	3.069345075	4.031932578	3.060021908	3.78401392	3.576598344	3.441835539	4.023816292	3.289655507	3.542240088	3.634984907	3.739185333	3.330362414	3.505407809	3.623859835	3.64997159	3.413404654	3.438287297
LOC642447	3.844849843	5.840827279	4.392087371	4.383589514	4.221399249	4.069487003	5.469785755	3.636916813	4.588988147	3.725542955	3.882188212	3.733801047	5.425665082	3.396773767	3.734179209	3.329525333	3.392277869	3.044325534	3.756061216	4.986714858	4.420035909	3.505570031	3.879161677	3.333984348	3.320999249	3.597876191	3.286605494	3.827880637	3.63084677	3.515478135	3.327314031	3.821039827	3.817287006	3.738328458	3.542771662	3.123599852	3.596226584	3.66532687	4.282825718	3.499514196	3.686184797	3.678224402	2.890063091	3.390789589	3.486790974	3.445037788	3.992811556	3.628334524	4.012422628
HS.573255	3.08527093	6.240145305	5.692476637	4.777476414	5.102883734	4.458928047	4.207324083	5.123556645	3.721030115	3.650907134	5.43820965	4.741272508	6.193201131	4.525402839	4.842599408	3.894349624	4.618272656	4.125120679	4.440442135	4.70794059	3.937159949	4.391812546	4.155763132	4.973764148	3.464380965	4.09577341	4.541304976	4.246351737	4.680994903	4.229554599	4.484065048	3.88907946	3.471491622	4.637389868	3.982391506	4.883612789	5.173369488	4.908615781	4.282825718	3.916875374	3.50235399	4.68040168	4.042056575	4.295116503	4.069487003	4.356021915	4.325462114	4.171522144	3.824449523
LOC642446	7.122989157	7.147888336	6.287737974	6.342387703	6.265866847	6.306024596	7.311959863	6.121438244	6.196573156	6.933949948	6.404338783	5.859016672	5.595419718	6.276542124	6.599100323	5.860553852	6.276542124	6.47524263	6.085943593	5.31573421	6.261920695	5.341877069	5.955462587	6.351825919	6.264882666	4.967439706	6.097342105	5.30849353	5.910434833	5.534348203	5.180428368	5.664376812	5.362924969	5.542029795	5.795067721	6.476757571	5.555502466	5.656084441	5.202518804	5.637470719	5.00516486	5.362135963	5.517473414	5.791093862	5.780532064	5.134644294	5.788624282	5.890495771	5.497707352
FBXO21	9.280020319	9.989581381	10.56622163	9.757755828	9.633428136	9.161701388	8.963508706	9.634294608	9.907196171	9.355118318	8.909282386	9.012692774	9.215892073	9.73301375	9.705320216	9.649554998	9.041626533	9.639674094	9.862521897	9.16303433	9.481793073	9.812647172	10.2840554	9.241032029	10.23522566	9.22958225	9.583378849	10.43215646	9.815659055	9.594975654	9.846793108	9.916006675	9.290298298	9.64515181	9.302454414	9.506241155	9.852140418	9.693172512	9.52334818	10.12115699	9.748119489	10.14899999	9.698927405	9.846172327	9.744517151	9.677896132	9.948251292	9.599407932	9.846581129
LOC642449	6.073262118	6.740229314	5.011474803	5.456279446	5.773311772	5.762706953	7.334091325	5.039203426	4.768359397	4.670519891	5.183185871	4.141902512	7.149374314	4.540065163	5.362755844	4.492878561	4.998996919	5.35352435	5.111473386	5.946518536	4.332992057	4.306462703	4.440692748	4.51405812	4.83224743	4.894506258	3.913021939	4.167701924	3.258556054	5.399687443	4.458778602	4.175051557	5.578157074	4.392480558	5.197399061	5.221271943	3.195160803	4.398803172	4.360068417	5.19050764	4.132412491	4.385898535	3.940217971	3.673643652	4.972099751	5.566804741	4.424734378	5.348485072	4.996816033
FBXO22	4.2372316	5.508495141	6.505293103	6.832715827	7.327179104	6.647405161	6.406577175	6.630513056	6.51473169	6.765722998	6.927138015	6.715580679	6.169103471	6.934338119	7.019529422	6.460624174	6.076464883	6.872707412	6.439515697	6.361002719	6.333638751	6.616343157	6.589323403	6.029913687	6.762492575	5.82687857	6.280593111	6.400574822	6.70878348	6.259257348	6.259871086	6.307409642	6.584880839	6.514878054	6.157654869	6.589650175	6.583567195	6.833262657	6.172664536	6.299555883	6.011794686	6.730833206	6.418528684	6.480187161	6.404931627	6.320937674	6.23010577	6.916198977	6.479505377
HS.573253	4.915599376	5.530755421	4.566631735	3.83812145	4.451917901	4.882802668	7.076071362	4.974174228	4.862112356	5.860784656	5.022114359	4.079229195	3.19991469	4.573321105	3.689796382	3.311056797	3.494630568	3.628285077	3.253963305	4.141214959	3.136374146	3.58658549	3.407892141	3.436706564	3.378372829	3.437285684	3.92984538	3.690931345	2.968277666	3.149614636	3.294474831	3.417497534	3.468089765	3.609323367	3.496280839	4.603648055	4.502116283	4.222099617	3.2198834	3.878266207	3.384550815	3.306340445	2.837806027	3.438629114	3.322677118	3.360885021	3.604794204	3.464942272	3.18969963
FADS3	6.147048724	6.830416095	5.574022388	5.200136887	5.116836846	4.799260077	5.245874251	4.994539561	4.761079825	4.532096748	5.209073843	4.637509801	5.395018778	4.945720783	4.64888855	6.156315391	4.992192816	3.822974521	4.767591699	4.117385983	5.401881846	4.772198968	4.799895327	5.113194813	4.990367876	5.126208627	4.961040892	5.040490243	5.142975569	5.498558116	5.3455007	4.332992057	4.534252999	4.509966194	4.891869405	4.304503311	4.280418395	4.483930597	5.1672516	4.870438541	4.033349171	4.982599516	4.565530167	4.557376559	4.030438103	4.554253736	4.652073031	4.271806968	4.698034076
FADS2	3.08527093	3.907529164	6.006097343	5.007478962	5.257271616	4.927901032	3.351387644	4.592993786	4.548383795	5.442051641	5.097841281	3.879103359	3.459443312	5.337550529	5.065437041	3.880865653	4.199278464	5.346516398	4.31224173	3.499514196	3.848216518	4.539675414	4.495620162	5.1984915	4.232997262	4.1779568	4.681560499	4.023765605	4.235862603	4.129471471	4.748393426	3.518084608	4.307549568	4.568160482	4.839605112	6.517837978	3.780015904	5.397503304	5.105406751	4.637204056	3.617161881	2.847806684	3.988798225	4.862112356	4.769770333	4.253843177	3.562279526	4.186711952	3.496140538
LOC642450	3.152519215	3.615362982	2.780690365	3.784886704	3.229799973	3.059768465	3.451988324	3.093777623	3.813985095	3.843275486	2.993868073	2.802750872	4.266814464	3.009982683	2.992604442	3.081391344	3.047960791	2.315704475	3.626635887	2.970542622	3.744245978	2.963182315	3.00386041	2.807645449	2.319962513	3.452048858	3.083987831	3.153724803	2.615271665	2.804187448	2.878772685	3.015499541	3.088824669	2.816061593	3.381646051	2.431423363	2.720062413	2.446358317	2.54140602	2.786828428	2.728158907	2.51059308	2.762355945	2.819679558	3.31278592	2.885753252	3.090615433	3.049422754	2.670517772
MYBPHL	5.822796563	5.963290245	5.916049749	6.725307966	6.335316895	5.13201033	7.501791374	6.002538074	5.704830173	5.860784656	5.377524628	6.316839856	3.379033068	5.422929693	5.071052259	4.327477208	6.447691672	5.464276915	6.296176661	7.130995001	4.649463222	4.619597498	7.300209307	4.902856006	6.234258847	4.317454311	5.525673729	5.703585619	4.742304365	5.888406976	4.626368496	4.862913565	4.614780351	4.986068556	5.431974489	3.437629692	6.064592044	5.885083342	5.089784122	5.392184376	3.919061099	6.00089047	3.811073746	4.050090707	4.665036859	3.393140482	4.909586219	6.477891469	3.832273446
LOC642452	4.060781844	4.036489326	3.206297588	3.214164484	3.246367525	2.909636456	3.502843797	3.425227219	3.083139136	3.381030209	3.523226609	3.026839984	4.059388781	3.151105369	2.932708194	3.350318981	2.9474914	3.057427922	3.784118669	3.662733804	2.681449588	3.307380419	2.907778634	2.288548262	2.454997908	2.985984563	2.753809751	2.726139607	2.992283192	3.270432596	3.986618047	3.879001164	3.040723607	3.243572343	3.350856737	2.933515478	3.029347963	2.903802798	3.530671832	2.801053504	3.208273916	3.108048611	3.279767062	2.722383229	2.973980855	3.115194494	3.376884603	3.65716323	2.752186106
FNTA	7.534046719	7.924406376	7.149570388	7.360479666	7.457879338	7.092149298	6.901807745	7.140618138	7.185710669	7.605972598	7.354874196	7.06073702	7.430351586	7.526005665	7.448451851	7.597784701	7.191117029	7.489131258	7.393570297	7.061325608	7.460977291	7.740474571	7.528811511	7.293728516	7.884356305	7.102259541	7.770301548	7.482559896	7.92389621	7.211314421	7.996842771	7.27835826	6.980248977	7.451123673	7.485416439	7.68313102	7.43168929	7.756633699	7.361599324	7.6761257	7.487485521	7.832440456	7.494945882	7.607666367	7.874731853	7.509550839	7.407784891	7.470043752	7.473630904
FADS6	5.193623552	4.184500769	4.197911753	3.73752822	3.362822352	3.086003823	4.049507564	3.193490093	2.874947015	3.448549051	3.283443853	2.885598235	3.234556801	2.587865982	2.717144457	2.855802859	2.692074778	3.061411705	3.145067546	3.128287966	2.822847107	3.048151799	3.103387819	2.420217818	2.756033685	2.776398649	3.290117286	3.696287932	3.382401628	2.29710164	2.995287646	2.931139369	3.069456479	3.460615161	3.046749367	3.76266235	2.974839778	3.877285946	3.142297908	2.889585631	2.92023247	3.061778783	2.925064094	2.718436251	3.271738736	2.919662914	2.419535937	2.821416125	3.570717471
LOC642451	5.240055312	4.670839729	3.845932153	4.989975669	3.821984939	2.897685623	3.960212324	4.377735781	3.786498012	5.629998023	4.51747817	4.211519194	3.566479633	3.424037582	3.500654867	3.466311092	3.094832441	3.287642351	3.464264168	3.38693201	3.779063295	3.0221716	3.315632354	3.659071533	3.330234465	2.973472319	3.425974551	3.765379942	3.014237363	3.057315798	3.198140148	3.089772133	3.227883758	2.980178839	3.750186738	3.266601919	3.463238498	3.272346954	2.972769288	3.471250608	3.419392669	2.661204718	3.331975829	3.284601983	3.173116007	3.298179343	3.322168358	3.355310299	3.262687027
FNTB	8.334929734	7.819350494	8.153075826	8.283826309	8.186698525	7.930959865	8.357940211	8.298326554	8.342555148	8.193111585	7.640711321	7.672333088	8.455856388	8.266905504	8.289439524	7.615040213	7.540277413	7.5206307	7.515278218	8.073635018	7.071203784	7.823126806	7.194228796	7.310409425	7.841068703	8.189281342	7.363714201	7.703270071	7.7776445	7.797690445	7.780818351	7.569063367	7.983042602	7.751090335	7.495370282	7.952703528	7.763267118	7.999884238	7.770903585	7.657863697	7.65722878	7.357876691	7.674644306	7.738399501	7.821930146	7.760158206	7.643849482	7.360249758	7.634962987
HS.538804	3.364474864	4.259963652	3.543208786	3.338594864	3.53800487	3.176820739	4.571801576	3.556814523	4.786224591	5.248976154	5.314363237	2.893469732	3.459443312	3.717089012	3.488223477	2.826316582	3.052992388	3.09942569	3.204904131	2.886774557	3.033100506	2.796228076	3.01886891	2.523331811	3.041024997	2.682764001	3.492745802	3.032898654	3.232530732	2.528391319	2.987936157	3.386010488	2.911068952	2.78030995	2.797464651	3.878957287	3.675039251	3.340284234	2.727221324	3.234021163	3.358646185	3.145059356	3.264203181	3.052924623	3.436987042	3.433596886	3.856494451	2.950953623	3.056144648
LOC400120	7.250542527	6.445999175	5.278778368	5.035738115	6.748427426	4.325658661	6.088809008	6.550558011	6.434197688	7.189927837	4.415736	4.458574442	7.734931828	6.543679328	5.586029321	7.283770425	5.793701934	3.733234521	7.304744844	5.41456801	4.615129904	6.308329301	5.716156461	6.415808122	7.144060151	6.00624484	6.583104824	6.364435182	7.840015749	4.986068556	5.821814282	4.807458961	3.922283134	6.655381296	5.182379279	5.17128676	6.246522992	5.182379279	7.564536546	7.305289473	4.954839314	6.313424444	6.241736123	4.111574378	5.892871712	6.141585167	5.330918844	5.352766791	5.781605613
FADS1	8.312869689	9.146941029	9.240086666	8.745279094	8.681815614	8.328992615	8.093668293	8.84578973	9.159165765	7.711037654	8.868912213	9.282491433	7.311959863	9.375833463	8.860589006	9.054363365	8.967266091	9.93035702	9.23939203	9.778908296	8.801378628	9.53151879	9.041199989	9.113331358	9.097985794	8.440398643	9.236816201	9.307910185	8.671582462	9.116940667	9.215665107	8.603920458	8.745279094	8.676493081	9.460705196	9.638538098	8.784818043	9.709491403	9.331931957	10.03544592	8.270926669	8.842004047	8.698756275	8.994173797	9.159531147	9.437277344	9.079976846	9.693693419	8.658210052
HS.538806	5.526231736	3.817599452	3.99858088	3.414845958	2.821055868	3.153321652	5.614004333	3.418781656	4.793827159	5.885883338	3.213172152	3.033629735	4.156285963	2.766600179	2.802750872	3.466311092	3.364536663	2.893653508	3.299766086	3.437266218	3.175978245	3.164691428	3.364636785	3.464264168	3.166578524	3.256182018	3.286605494	3.308606762	3.262535503	3.584524209	3.567469969	2.662368721	3.22478365	3.525726937	3.09522027	2.867496334	3.130863709	3.538551166	3.149103806	3.296693322	3.216646467	3.474132474	3.048066073	2.608206673	3.080008027	3.726068213	3.286754591	3.021657711	2.990275073
LOC284988	8.223786321	7.406738111	7.198022385	7.869120281	7.610894969	7.669462252	6.909723947	8.813270119	9.005966195	8.47979522	9.060104887	9.190966258	9.289647508	8.0002363	9.041361077	10.40629771	10.53638531	10.20256745	10.4380625	10.63184634	10.72452355	10.42883296	10.24033755	10.8615959	9.980131701	10.65652823	10.26634815	10.51341171	10.53582269	10.44594233	10.35526046	10.57292293	10.40376977	10.34326727	10.70055452	10.81030914	10.30969541	10.43979416	10.34782383	10.20474695	10.38748979	10.78074518	10.38797016	10.79341145	10.58816584	10.36273426	10.68064181	10.65315622	10.53088174
FBXO18	10.86690425	10.22157596	10.0788898	10.37928504	10.25992381	10.38221902	11.27472129	10.52503947	10.47540752	10.52053865	10.69377875	10.26136376	11.01841085	10.07230069	9.903855122	9.219963106	9.405912267	9.71771051	9.279063993	9.694117283	9.414076602	9.516250135	9.515846921	9.671760401	9.402160788	9.995235134	9.670548958	9.548195512	9.36410465	9.712702307	9.779919073	9.81386602	9.537106849	9.662520909	9.491400129	9.582143906	9.487249861	9.557895451	9.903636314	9.574765215	9.56293408	9.611854229	9.379314348	9.435955343	9.750474432	9.897254343	10.02751642	9.842076334	9.770921615
STX8	9.016654664	9.730027223	9.651857183	9.176143094	10.0937211	9.734187897	9.446439395	9.548587284	9.696844128	9.770531066	9.837812284	9.541118475	10.08843203	9.219016871	9.578059061	9.540493122	9.500420294	9.735312643	9.294682789	8.649159708	9.719813918	9.251320911	9.273878037	9.715641065	9.6759339	9.16882893	9.712702307	9.49766263	9.691689799	9.755151678	9.181068832	9.523213448	9.254401908	9.651299004	9.340066922	9.935403651	9.446050322	9.76436945	9.471084541	9.721791536	9.570636678	9.326303952	9.588618431	9.597613581	9.734903751	9.558091317	9.671349976	9.634645368	9.506281774
FBXO16	3.015583256	2.598806449	3.448090129	4.400252421	5.002342822	5.960481741	4.956882746	4.509074109	3.199982725	3.801057046	4.54215607	3.137050715	2.830314951	4.192978882	2.967021774	3.600043359	3.488440753	4.293780041	3.095064661	2.934054577	3.015525771	3.395032839	3.586792896	3.345891157	3.468718161	3.289520706	3.14779974	3.159554536	3.028172492	3.480944929	2.960421774	3.098398008	4.115745129	2.663735096	2.936741366	2.816342971	3.246703933	3.141200427	3.079978405	3.572036678	4.324976256	3.205289531	4.405584576	3.792871718	3.351548773	3.470048865	2.915626602	3.45393925	4.211368091
STX7	5.558787639	5.55102438	5.418724282	6.011552999	5.667209285	5.61379038	5.322422926	5.565912728	5.526821891	5.507101417	6.143942119	5.674338498	6.171848672	5.692042647	6.183949235	6.693537812	6.249169896	6.721542271	6.764459746	6.275468232	6.569177308	6.836109874	7.168171943	6.694709545	7.314398375	6.860155662	7.188987176	7.081596361	7.511202541	6.53225785	7.474566928	7.071727174	7.048937022	7.167210374	6.690019361	6.319636464	7.179014533	7.154546523	6.790434582	6.953848586	7.239497272	7.086148497	6.884109635	7.446507031	7.093874921	6.823174978	6.639755155	7.100598204	6.200109672
FBXO17	5.498495467	4.907463621	4.502982785	4.898059875	4.906600352	4.298077411	3.977606793	4.602245114	4.855621048	5.161708571	3.56368254	3.809867979	4.04254487	4.568201303	4.973732067	4.952837222	4.216345628	3.52615189	4.352895915	3.93215036	4.48701073	4.021374239	4.232977151	4.774381248	4.113850232	4.980909993	4.575892646	4.820974285	4.891313205	4.860129248	4.152523227	4.478570694	3.680575147	4.838415697	3.688198245	5.392731132	4.132042903	4.56270267	5.05069349	4.426003144	3.734379914	4.500384688	4.501800274	4.112538544	4.372135336	4.299401806	4.996017447	4.251336932	4.563979552
FBXO15	6.308329301	3.953516895	8.992740165	8.058830984	9.694779252	11.11993073	10.36436403	8.712754298	5.777618873	9.641312862	6.821966266	5.357639972	8.486215417	7.653504923	6.512020856	7.651203354	8.130289286	8.35483781	4.632480111	7.9583988	4.482863033	7.725010161	5.064347792	5.346849979	7.713480883	8.723916818	4.881593276	7.217588305	5.068074639	7.881027657	6.443618053	4.438782051	10.24424728	3.661709734	4.686815133	3.483824125	7.43779094	5.037097191	4.276289419	7.051420768	10.67883682	5.342390302	9.751530845	7.207839588	7.895821041	9.561378422	8.856893701	4.216515876	9.591084344
FBXO10	4.439555109	4.461159867	5.943748651	6.328284057	5.515822158	4.163501218	6.121644588	4.450280602	5.333335118	3.95061268	3.882188212	5.458228183	4.635761498	5.767806834	5.249719202	4.599834069	5.037524134	3.71889952	5.424282252	4.53190503	4.776361041	4.384544578	5.908955518	3.559881496	4.853931884	6.601257838	3.42252944	5.295803597	4.77537168	5.212503411	4.086102219	4.89556504	4.506751837	5.039094954	4.291880446	5.375587709	4.823441722	5.254733645	5.045560666	4.365770644	3.72088778	4.338075125	4.011482577	4.378949606	4.709563606	4.229554599	3.642794712	5.466679884	4.527405072
FBXO11	6.472577492	6.600454108	6.276733822	7.058746619	6.697413386	6.98713661	6.344110021	6.5701341	6.620026471	6.214568442	6.497348647	7.091584752	6.355740447	6.97116362	7.115486783	7.079306536	7.182214996	7.576992944	7.066241764	7.573475953	7.471835934	7.311933464	7.055386724	7.958648151	7.412105038	6.487489201	7.269533284	7.252996858	7.742225395	7.355725376	7.408743274	7.219855606	7.118886937	7.045913601	7.60119386	7.658377536	7.414280353	7.234998547	7.103438419	7.48770468	7.324040732	7.259598763	7.128873111	7.237560163	7.03042889	6.947189246	7.167625655	7.541395293	7.221365135
MINPP1	3.257223918	3.728162782	5.641274854	5.573273177	5.764597665	5.435688424	5.500046482	6.314158993	6.606333396	6.911119215	6.373468012	6.774176092	5.542464623	6.124145281	6.605079993	8.117360328	7.442274003	8.010331259	7.860087664	8.80782281	7.680718801	7.889215617	8.3940084	7.904975792	8.256324506	8.211777437	8.038691346	7.895161146	8.061629234	7.826696907	8.22297564	8.237682584	8.510116363	8.397813234	7.802262228	7.884522934	8.001112192	8.432897828	8.410363113	7.563212651	8.368745494	8.483779921	8.013935854	8.637762026	8.260032743	7.815981696	7.90402094	8.313147646	8.403534506
LOC642441	5.058662523	4.31224173	3.931754773	3.708032291	3.299582252	3.454776507	4.252701397	2.981314297	2.860284018	3.437583406	2.832907235	2.629898022	3.313388812	3.045222547	3.860758667	3.466311092	2.54156356	2.654557077	3.378839592	2.776633107	3.816868986	2.937897012	2.992851679	3.679911507	2.798357563	4.217209886	3.094252235	2.607266673	2.692225486	2.881052376	3.032162056	3.461587834	3.093609539	2.816061593	3.183615107	3.002378167	3.302645902	3.083490779	2.954551334	2.975878996	3.103038598	3.369679852	3.097058713	2.789017378	2.995980787	3.298179343	3.049328606	3.444489573	3.365665053
LOC642443	2.982650188	3.789954173	3.027921324	2.641041553	2.59216978	2.612283268	2.717144457	2.826951802	2.855613711	3.128608973	2.441625803	2.675896238	3.364474864	2.664134544	3.002037681	5.046405397	5.357995248	4.598655663	5.466679884	3.550285164	4.760906645	5.389714951	6.036477835	5.279874823	5.462634021	5.450977193	6.111497392	5.661348686	6.149314873	6.027910379	5.921296826	6.169915588	5.609668405	6.025077888	6.032444663	6.515132108	5.102500787	5.783868094	6.20976813	5.114671833	5.853995389	6.483261268	6.009671576	6.117260877	5.845676773	5.830702063	6.261364943	5.235835084	5.598412413
BLK	2.862566092	2.810651648	2.494025246	4.539229801	7.29866067	6.015982373	3.113326275	3.982515565	4.413380818	4.350003284	4.57900539	6.298021534	3.210845127	6.939550697	4.232203113	2.994794127	4.533773287	7.706382507	3.74495467	6.265691733	5.609991306	4.99634774	7.670623412	5.873715919	2.691328632	3.116906981	3.848840627	4.813480795	3.329101938	3.208368652	2.549914941	7.370329583	4.067447549	5.707990542	6.107778106	3.391443136	4.769627945	2.403099205	5.744604184	5.595419718	6.471507418	3.758801643	3.595878382	5.553113528	4.991029921	2.83469138	3.490444405	2.862566092	5.158892023
BLM	2.982650188	3.372309346	3.175077693	3.812354233	4.123144869	3.750896682	3.518013384	3.280048302	3.944763378	3.205447834	5.9646815	4.758047916	2.367944005	4.573321105	4.985378526	3.022443519	3.785795512	4.626115916	4.972207665	4.238391209	4.375692812	3.984327076	4.196179089	3.651771058	4.03734826	3.744319828	4.499663726	3.846542851	4.227530291	3.202954624	3.253963305	3.652917317	4.653990795	3.867897991	5.063869545	3.250424746	4.408762007	3.721712458	4.036996538	3.533143841	4.088493812	3.548701873	3.74485593	3.33767228	3.266302735	3.292234272	3.098736961	3.164930823	3.526893209
LOC284998	2.772350439	5.950154846	2.923128603	3.71863247	3.405939213	3.041107463	4.97818293	3.131745318	3.332952412	2.854842839	2.993868073	4.600379039	2.545620415	3.268348092	4.794491625	3.196323023	3.032510359	2.720125226	2.989204517	3.38693201	2.926365435	3.959601226	3.153377263	2.622239958	3.67537741	2.859272986	3.319038354	3.501833774	3.568801729	2.955032797	3.65462659	2.688333973	3.433143361	2.686911744	4.398159058	3.326967517	3.5169431	3.115725553	3.749397347	3.67742743	3.488768955	3.847452729	3.133489618	2.767099959	3.084977143	2.987018289	3.116686881	3.259088549	2.770291509
IREB2	3.32410255	4.390198652	6.18107417	6.337798388	6.357099779	5.974945792	3.561594672	5.452779412	6.208302366	3.855007844	6.306910693	6.627728551	6.416805925	7.36480622	7.42037474	6.230588701	7.105591478	7.489342928	7.153850169	6.714244664	7.285813157	7.855148148	7.015591641	6.234837251	7.714633827	4.92927402	6.956472558	6.64914177	7.597599246	6.467991803	6.958593217	6.075453213	6.126015098	6.53599935	7.16872587	6.422437828	7.381452807	7.736770169	5.970643429	7.720772165	6.662045167	7.038544311	6.635366516	7.580857713	7.155009049	6.53923015	7.095179855	7.421931029	6.728570474
FBXO48	3.081410628	5.324745488	3.200148658	3.011711852	3.115302504	3.241854273	3.557172291	2.910024436	3.129551375	2.804193269	3.068393764	2.753021275	4.714655812	3.1122059	2.809784356	3.068120552	2.758860735	2.935521893	3.019908698	2.657066861	3.085448667	2.878852312	2.881279707	3.013142316	2.632424773	3.000604901	3.273825853	2.904253443	2.930027536	2.815744863	3.014047699	3.56973829	3.085650179	2.716157058	2.952659345	2.740343005	3.109095009	2.797288606	3.117209716	2.961720289	3.380192559	3.341970614	3.124448395	3.040454479	3.249169636	3.087304493	2.990930971	3.016692706	3.31699093
LOC642469	6.172023779	6.830416095	6.854030515	6.823428839	6.048720556	6.130335755	5.146844845	7.030677956	6.181400291	5.914641189	3.928966527	6.238158335	6.193201131	6.556438734	6.77149913	6.991303677	7.024463797	6.636866024	6.069639363	4.817168754	6.724381111	6.541521558	6.907245396	6.640720236	6.814096096	7.887704528	6.807386962	7.266987992	6.825136994	6.602809917	6.275550747	5.946347324	6.424735127	7.081654835	6.35537464	6.469683878	6.354644885	6.355003013	7.120948563	6.766460016	6.714667234	7.087644564	6.996669949	6.378939356	6.304262153	6.687199259	6.68341505	6.688489409	6.386152849
FBXO45	5.35352435	4.722390541	5.269491844	5.908385486	5.446925307	5.415733074	3.960212324	6.27824799	6.164657697	3.272568638	5.281776552	6.524351044	4.931464198	5.026352879	5.702456883	5.86427086	4.918381577	4.891028843	5.605442083	7.090168256	5.257747505	6.532832424	6.080611632	5.459518734	5.806773024	5.82700909	6.285280474	6.0899065	6.131580417	5.051854403	5.752736261	6.221059207	5.728407803	6.040021613	5.865438384	4.563389276	6.019028565	5.907293162	6.662370622	5.000551513	6.044460018	6.411114442	6.005897003	5.899939686	5.482480989	5.702886902	5.212101459	5.316833229	6.06760012
LOC642468	5.187151385	5.844835262	5.251733181	4.184250371	5.010421312	4.53622173	5.563606194	5.029431123	5.283012897	5.370048834	5.22685752	4.511213725	5.610437087	4.488895564	4.680589222	3.968950282	3.907882808	4.087940372	4.135802215	4.740457051	3.945841797	3.884136943	4.223076179	3.56910324	4.489358707	3.900768391	4.254460061	3.783244292	4.090352954	3.760735996	3.944335161	3.817773867	3.892135804	3.881002904	3.387657928	4.151482218	3.778210038	4.534110979	3.949614539	4.494423961	3.67210557	3.954967736	3.703373666	3.542371759	4.041908246	3.800229979	4.079350704	4.063883235	3.557455678
FBXO46	6.121313032	7.008298402	7.143945575	7.433358104	6.899820122	7.308898751	5.974837613	7.192380068	6.889464069	6.034298869	6.644351796	7.175776676	4.459862493	7.316123394	7.112837266	7.327528792	6.521503287	7.163329968	6.776054339	5.995494263	6.498155128	7.103490884	7.38907225	6.755719004	6.879769055	6.63717086	7.319500461	7.073530057	7.329133937	7.23444176	6.980735697	6.972929927	6.736301596	7.293809356	6.628201279	6.380098236	7.092247011	6.965851786	6.798137741	7.061877683	7.134413373	6.645929029	6.688819375	6.682684154	6.858587371	6.711624165	6.928019653	6.488318053	7.052745989
FBXO43	2.716820971	3.122663923	3.679515644	3.573574957	3.425514826	4.684415398	2.947817643	3.372161094	3.76120559	3.786560782	4.434581591	3.331881274	4.69153681	3.579634709	3.41413559	2.725391182	3.188583019	3.308812802	2.499091968	3.209209969	2.827433681	2.832754306	3.352641838	2.762809962	3.41016983	2.781252105	3.135409335	2.998946865	2.849278711	2.681449588	2.482983151	2.997343601	3.023267895	2.647030736	3.24681513	2.980575609	2.712545525	3.174276564	2.770508582	3.055322114	2.862954541	2.913652421	2.816742995	2.751771217	2.732604823	2.728715086	2.55966237	3.123846174	2.776918193
FBXO44	4.191153975	4.148894561	3.517067562	4.939481243	3.695390477	3.563235576	3.849044392	3.51202065	3.303086376	3.055091535	3.037706537	3.272576965	3.149519932	3.558522215	3.580732122	3.333008478	3.130148791	3.645330826	3.799582637	4.032624747	3.534005081	3.668510355	3.243277969	3.672033248	3.436725276	3.116007184	3.841901292	3.353539506	3.815971039	3.435852657	3.319894054	3.504014243	3.316163373	3.961396872	3.6141858	3.655889201	3.535744814	3.19433456	3.886357217	3.41616032	3.056067238	3.322178691	3.087849716	3.30464839	3.488643584	3.136728544	3.288404749	3.418427333	3.459106637
FBXO41	3.526251966	3.728162782	3.958854503	3.430159206	3.875188897	3.857487243	4.726089657	3.587631884	4.397023187	3.073561108	3.308793973	3.85208371	3.5502137	3.830556657	4.745450249	4.096817397	3.109404701	3.544262472	3.281434529	4.356471766	3.453481707	3.461657759	3.53031125	3.531889353	3.277040905	3.175563203	3.42252944	3.497752882	3.408967991	3.154657208	3.294474831	3.394219689	3.495263561	3.796789214	2.936741366	3.206588785	3.432788248	3.308298484	3.367079868	3.600734375	3.349354436	2.832838942	3.217853261	3.534738257	3.291745905	3.134958483	3.322168358	3.979928861	3.422753567
FBXO42	5.039203426	5.909283426	7.065615783	6.170544695	6.39893336	6.467268857	7.081822351	6.633114224	6.814510947	6.107537657	6.632724008	6.712941116	6.916867869	6.498977774	6.430166172	6.640919942	6.87002357	6.212368015	6.533252656	5.920776623	6.248245981	6.332807773	6.856152093	6.851802851	6.921619161	7.175985855	7.135054463	6.964485532	7.049225888	6.369474815	6.948212262	7.109801789	6.156917416	6.553846398	6.672671787	7.153850169	6.66934923	7.095179855	6.703512867	6.346213043	6.671686261	6.967836897	6.50114085	6.267984039	6.946691221	6.366408333	7.012365484	7.000782564	6.225504431
MBIP	8.590691312	9.778287518	9.712712553	10.08863685	9.435857273	8.25287969	8.797272487	9.084745997	9.13968491	9.61979108	9.77229313	8.856612023	9.508553594	9.763593779	9.251938115	10.06591921	10.45680578	11.24457975	10.73000889	10.62412476	9.745663428	10.85799711	11.36012545	10.01267403	10.92563816	9.844642059	10.50493934	11.04957858	9.961821792	10.28606439	10.58050115	10.12057896	10.44800757	10.25887564	10.91381911	9.918057093	10.62163703	10.92193601	10.25252418	10.94973301	9.910994859	10.79314183	9.809428702	10.18498045	10.41731439	10.54942583	10.44644624	11.07369627	10.33735668
LOC400145	5.710093559	4.739093846	4.881593276	5.523945107	3.503775958	3.358224641	5.257663705	5.633864026	4.295458887	5.607095815	5.366031204	5.113740973	6.498977774	4.680808267	3.999697785	3.707493098	4.656397825	3.743368859	3.850564161	3.476831316	3.808653853	4.638737279	4.131985057	4.966718939	3.763495265	4.92927402	3.6368445	3.904453457	3.408967991	4.335870575	3.959430915	4.459113033	4.108485518	3.818034735	3.179048549	4.609951582	3.313036217	4.236911563	3.501883852	3.698358973	3.871337264	3.973130693	3.441079188	3.455994516	4.441456924	4.583645423	3.683443464	4.216515876	3.993502539
BMF	5.450025799	4.077275561	6.787980819	6.125799563	5.989232958	5.32462686	5.865756467	6.920379254	6.057018327	5.784242152	5.55494075	5.741648482	5.118179596	7.250479799	7.705133621	5.525497767	5.717252262	6.110009728	5.357582791	6.27382061	5.616372582	6.288589431	6.388476997	5.631045566	7.077737242	7.773734485	6.524085774	5.606718745	5.193990128	5.941084602	5.544112378	6.958955995	5.154498626	6.809543129	5.276509569	5.542646496	5.77704941	5.367503757	6.168860786	6.630857908	6.501663629	4.378212862	5.825886725	6.019349969	6.281189872	5.713035387	5.91017374	4.693148594	5.988505033
KIR2DL5B	4.005294166	4.739093846	3.661581546	3.338594864	2.839985377	3.622857817	3.706086426	2.571523312	3.076932521	2.836201391	3.793759004	3.030482018	6.465014484	2.88283652	2.553965556	3.133393179	3.022995626	3.000141212	3.425104065	3.566625721	3.079333806	2.74010047	2.934054577	2.844082079	2.918237676	3.633878521	2.903846196	2.747674429	3.912830775	3.115154363	3.035471481	3.147508327	2.719402268	3.297614251	2.826316582	2.633959801	3.138752068	3.477192731	4.078922606	2.765089971	2.618922876	3.331632444	2.985179032	2.672231998	3.067254707	3.155161158	2.986890333	3.243839095	2.850740853
KIR2DL5A	3.467786371	3.884636626	3.420759744	3.220730824	3.138477767	3.186013212	3.245257351	3.577617669	3.03391005	3.336481339	3.859369359	3.699231318	4.683700698	3.258227201	3.335689802	3.205865523	3.531477671	3.250607613	3.669852159	2.950107739	4.383258037	3.67376964	3.325038287	4.500471326	3.007575821	3.567533769	3.823692381	3.069101418	3.689722146	3.133578974	3.6451041	3.063049168	2.946201933	2.964629692	3.429886966	3.373836811	3.528099281	3.600318089	4.105664616	3.537661326	3.341513172	3.656040595	3.203093622	3.157352197	3.253585942	3.468227821	3.849759586	3.332839338	2.954253049
HTR1E	4.915599376	5.015121837	3.978220224	4.469817023	5.113740973	4.421241125	5.416137836	4.930672653	4.985549119	4.164831281	4.51747817	3.573574957	6.903319948	4.504013371	4.474134611	4.678300661	4.241204006	4.045635464	4.966457288	4.953289275	3.937159949	4.20575222	3.843229356	4.149296554	4.576960355	4.726534517	4.946597004	4.533031362	4.108008712	4.513487628	3.986618047	4.54286811	4.464437549	4.884270897	4.341701847	4.711358469	3.80745475	5.134300653	4.282825718	4.425414906	4.337171988	4.84508068	3.974126259	4.6598584	4.330928623	4.471242899	4.540065163	4.548242218	4.142528644
HTR1F	2.662916003	3.00293382	3.02188427	2.93241393	2.510080986	4.240578847	3.270661688	3.595036545	4.137613957	2.937872524	3.138981715	3.272568638	4.69153681	3.294950646	2.848410618	3.224260428	3.597770092	3.084190554	3.019183797	3.115241507	3.30715871	2.521595188	2.804771537	3.444403263	3.109088373	2.696232282	2.972061799	2.747674429	3.266690971	3.562876992	3.631535904	3.311090173	2.960421774	3.232492944	2.987329382	2.686092773	3.823414926	2.719402268	2.700048605	2.987215633	3.999697785	2.793481	3.302538355	2.986242094	2.54226143	3.038651666	2.786763084	3.174233403	3.418868344
FBXO38	5.516378112	5.506007204	5.536620457	6.138340145	5.795800444	5.476466617	5.985597439	6.462876186	6.651253842	6.540304336	6.77492811	6.575510695	6.514309213	6.661174751	6.39212622	7.511787143	6.981687998	7.274415351	7.259359009	7.389726267	7.118651417	7.873531445	7.665818974	6.897712939	7.792343526	7.370125726	7.554965181	7.730953027	7.869442211	7.488007604	7.621365175	7.797790445	7.090969901	7.410950074	7.202156188	7.108430073	7.502481309	7.789493598	7.697598966	7.287513656	7.387179195	7.802002609	7.342059254	7.460071892	7.827881327	7.279021699	7.602337415	8.263271375	7.53705119
STYX	3.415378651	3.161355012	3.187299021	3.345694716	3.290013756	2.787124415	2.689262569	3.579396319	3.186223621	4.548666951	2.932140923	3.297248839	3.902287821	2.958708048	3.098995039	2.870990023	3.618843155	3.703453988	2.907401738	3.164979673	3.062068677	3.419596167	3.371091443	3.091130967	3.380551903	3.864122932	3.337123531	3.088083623	3.005920353	4.045110305	3.194302417	2.997343601	2.899740852	2.959857753	4.37932603	2.983874229	2.981257915	2.875219078	3.046875967	3.113223967	3.140298816	3.488978533	3.133489618	3.123398676	3.475071377	3.0666923	3.22655744	3.264581817	2.797952022
LOC642456	3.753434932	5.938517618	4.325658661	4.108826077	3.639485671	3.988140802	3.846534134	4.465412283	4.103160133	4.256151715	3.295970924	3.466772251	3.883088688	3.856611096	3.384927958	3.158655555	2.97846976	3.19664277	3.471579166	3.28565562	3.015525771	2.910984971	3.045298244	3.890162688	3.272478879	3.049734702	3.536747541	3.134297212	2.913635602	2.690983852	3.198140148	3.262506896	3.148957715	2.794019391	2.750518959	2.976864121	2.727860028	3.669077346	2.492534984	3.474328389	3.397963227	2.828339533	2.720595575	3.083029554	3.835450327	3.252444204	2.950303809	3.274797453	3.010857797
FBXO36	2.41577948	2.305552427	2.541824138	2.610632606	5.059752475	5.443221694	3.245672935	2.975999104	2.507209282	3.028058437	2.612976872	2.497004143	2.87398805	2.807149541	2.644610442	2.404886378	2.903569071	3.250838968	2.896613568	2.694234052	2.615522045	2.488790101	2.525465288	2.404886378	2.627349529	2.434699547	2.535040337	2.571824435	2.582566153	2.651430102	2.573091774	2.562887056	4.012008708	2.375870803	2.511561983	2.532543244	2.842594991	2.712714235	2.659741858	2.618922876	4.653368471	2.458819624	3.816718137	2.672231998	2.751422304	4.11478946	2.658674164	2.583579072	3.156459527
FAM90A7	4.685463559	5.623046084	5.011474803	2.677907157	2.667431723	3.019245509	2.49348275	3.297672862	4.768359397	2.663939675	2.737620183	2.724218915	3.19991469	3.154273126	2.722027203	2.785406731	3.273441682	2.683035667	2.65094424	2.415517076	3.113949514	2.652736176	2.666501914	2.393273103	2.858324862	2.518249093	2.708043145	2.468139866	3.508211645	2.790552456	3.171215386	2.461191579	2.666501914	2.754251586	2.5206683	2.39947601	2.2791668	2.385666682	2.990443616	2.57285634	2.552643345	2.272298214	3.269162384	2.630540443	2.929319558	2.317339477	2.937692449	2.643916815	2.586689082
LOC642458	7.927348326	7.091665928	6.898318661	3.135350779	3.115066161	5.408795266	6.721189291	5.397106278	7.327020441	6.57338323	3.817149573	2.765358111	7.830279532	2.583908538	2.510159921	3.02758601	2.973980855	2.575696765	2.641969786	3.115241507	2.7294081	2.575810028	2.902159753	3.052424101	2.501814736	2.55014028	3.116750806	2.586689082	2.9083842	2.872423922	2.926718984	2.788930745	2.985179032	2.495249661	2.819010721	2.328364956	2.477414524	2.472393492	2.61455983	2.437794561	3.107975937	2.167485547	3.138321838	2.374630499	2.352388716	3.298179343	2.942189579	2.942454117	2.878475562
FBXO34	7.985849506	8.405776517	8.736612614	8.899103764	9.280957597	9.185060204	8.648508578	8.651635893	8.468123988	8.808991143	8.676809007	9.026261097	8.249612562	9.001778659	9.0226653	9.029233069	9.334720276	9.836117718	9.706327295	9.322332765	8.913001411	9.448431918	9.486630387	8.951075748	9.566215522	8.618270793	9.361940209	9.257458393	9.09563327	9.158763252	9.138347532	8.970051917	9.337535968	8.992740165	9.417538386	9.578625972	9.379677294	9.377491414	8.915435318	9.569200164	9.442875489	9.254245145	8.953381207	8.927092987	9.279841431	9.483240228	9.248546407	9.253907875	8.843039167
FBXO32	6.010361695	4.927198125	5.507370045	5.046707969	6.526347284	6.448498426	4.839356587	5.880643724	5.012974098	5.684751733	5.529507024	5.282714514	5.12263947	6.227866351	6.22625213	5.53858576	5.025399252	6.106353345	5.255842984	5.001344685	5.501744393	5.730543071	5.68382129	5.251835278	5.619159131	4.894261486	5.219146749	5.828877036	5.212715218	5.317083148	5.434461873	5.465681167	5.415049613	5.490857105	5.701756623	8.048134574	6.3793003	5.809575915	5.416816216	5.840315531	5.805150062	5.591746606	5.958383997	6.282124274	6.199099183	5.411555348	6.244303594	5.120577262	5.902513518
BMX	5.607019751	3.585830109	3.783955762	3.737100788	4.679801337	3.705646061	3.882330422	3.838853847	3.412907877	4.271722126	3.124082357	3.846600418	4.219998511	4.047984508	4.200928097	3.337466178	3.540063366	3.984384896	3.339325606	3.334240623	4.245002377	3.048099507	4.231855112	4.437267777	3.729395783	3.192433419	3.398532145	5.914603395	3.34467834	4.327287793	4.169028655	4.041803721	3.375867964	3.164347104	3.82980519	4.042929794	4.340049621	3.514879972	3.720206205	3.904794058	3.42024197	5.969052873	4.201176709	4.02786218	3.781734122	3.255962925	4.63596472	3.621354364	4.38377345
FBXO33	9.596970838	9.137793878	8.965687593	9.351080481	9.928209296	9.591839956	9.279063993	9.664449375	9.494308776	9.653415661	9.649110797	9.6759339	9.401386614	9.77406846	9.607804529	9.35891595	9.72057366	10.18796868	9.850610162	10.37619252	9.301534318	9.760001778	9.705527644	9.722883632	9.815558471	9.651678567	9.759798752	9.820625331	9.976489757	9.585554285	9.517513129	9.729138963	9.56751999	9.732866325	10.02329354	10.58143435	10.05400188	9.865550971	9.937420693	10.30542946	9.35575892	9.773640121	9.557491668	9.615698224	9.83038086	9.630524002	9.890759576	9.477886641	9.46564748
FAM90A3	7.461195953	7.406738111	6.468810799	7.019861817	6.910607625	7.145767644	7.307347236	7.474527868	7.713776	7.185157706	7.836837243	7.388211555	7.805535038	6.791880857	6.773264915	6.422088114	6.948371656	6.537317812	6.798956398	6.309610473	6.918741863	6.151478047	6.901465565	6.42717225	6.390034459	7.153088346	6.697823544	6.588415435	6.246072079	6.329052967	6.333172977	6.691539137	5.861287568	6.216378349	6.282326172	6.354317941	6.376383101	6.411759164	6.553515586	6.276837645	6.228826633	6.07008284	5.7923178	6.211991151	5.964353943	6.304776328	6.206454576	6.015448302	5.878474888
HS.573264	7.523227674	6.231783079	5.938219438	6.88769298	7.291589456	6.456191732	7.331337283	7.092967507	6.763128133	6.044722846	6.52486293	6.720700406	7.149374314	5.956009488	5.838173857	6.2691884	6.848768271	5.36321395	6.273830886	6.712084247	5.84180864	6.827429754	6.258723274	5.737720744	5.689711644	6.095418434	7.350045078	6.413658489	6.792948266	5.692762328	6.743045535	6.243851402	6.332018635	5.900489639	6.285280474	5.434986607	5.004968666	5.347889893	5.739236386	6.33341554	5.906007437	5.308864564	5.845502829	5.586029321	5.696099111	6.209622499	5.539603227	5.534697574	5.965210308
FBXO30	5.334673462	5.354258503	5.888276013	5.882019017	6.082582933	5.894898609	5.052773797	7.089619171	7.229208062	6.022841537	6.762593619	7.358167217	5.717306219	6.164261236	6.902665976	8.732150172	7.983828609	7.856146932	8.127819802	8.743972618	8.414503949	8.358116785	8.295610846	8.730311762	8.172421331	8.254438658	8.434177047	8.204945594	8.868212067	8.093886056	8.105613174	8.389928021	7.920606502	8.22176104	8.503649307	8.346106666	8.269182865	8.157133047	8.215847758	7.71307306	7.941927194	8.775049465	8.316020862	8.436672755	8.078921728	7.92275082	8.079135619	8.388971877	8.15362158
HS.573263	7.18137271	4.569999097	5.81781231	5.16930846	3.465759537	3.353199597	6.510161006	5.244383271	4.120751169	5.997626114	4.318726364	3.394148359	6.532832424	3.765379942	4.151092134	3.154039277	2.913133933	3.472081101	2.755366018	3.768985775	3.467870105	4.372814515	3.843229356	3.436706564	4.283750299	4.207611694	3.094252235	4.108008712	4.059388781	3.072626143	3.951053802	3.366632411	3.327626923	3.584524209	3.112891271	3.298812555	2.740926358	3.268629701	3.334204489	3.997790654	3.657112592	3.441986594	3.186843443	4.087139851	3.344453325	3.263008189	4.068221142	3.985756224	4.395780231
FAM90A1	2.918741498	2.534727803	2.780690365	3.135350779	2.663939675	2.976900822	2.863027847	3.260142377	2.953308687	2.460773228	2.473315157	2.732374389	2.806105888	3.451280372	2.927517284	3.191837195	3.335749546	2.856092827	2.559478499	2.886774557	3.247074424	3.180378994	3.034565665	2.867631223	2.967922924	2.78654537	2.84657673	2.751771217	2.940210779	2.759111772	3.225065231	3.22969375	4.984398545	2.663735096	2.467977611	3.036225825	3.253597073	2.437794561	3.887878516	2.865256591	3.13580848	2.497251634	3.242991243	2.741665067	2.427386263	3.709750881	3.184699856	2.414578712	2.921101325
FBXO31	10.41497067	9.881043851	9.689632823	9.782303763	9.975637333	10.0120402	10.00765944	9.821253393	9.626359006	9.397697513	9.573745884	9.736867661	9.222649669	9.952863768	9.318418263	9.316818699	9.124799406	9.197261435	9.199636379	9.566009756	9.242854462	9.064210402	9.5494675	9.269536135	8.973074862	9.780153497	8.753063337	9.582774751	9.114596271	8.985113615	8.860589006	9.666427456	9.629288371	9.784978365	8.913001411	9.253337045	9.442499387	9.253907875	9.435205277	8.800339566	9.453260421	9.349520242	9.312989981	9.296247527	9.063877058	9.352699111	9.404794014	9.506665314	9.504404817
LOC642489	10.82657503	12.17659833	11.7797899	11.70232042	11.35215565	11.279816	10.1044747	11.26974276	11.42006185	10.84601073	11.32173379	12.03662948	10.30299803	11.80365721	11.40137791	11.47645118	11.31599926	11.67213759	11.52189046	10.20667806	11.84882422	11.37558524	11.31766405	11.30821929	11.75175829	11.44373954	11.53107841	11.19839314	11.39342265	11.34876582	11.51210674	10.87900386	11.45293897	11.21841276	11.30821929	11.08409424	11.52271097	11.91953827	10.91886113	11.65065846	10.81030914	11.13534952	11.39295638	11.60541423	11.27647114	11.2463674	10.93257264	11.28740886	11.06540411
HTR2B	3.642414835	2.773779662	3.774861844	3.250937469	4.342229474	3.622857817	4.296724023	3.174276564	5.803156712	5.088363207	4.028436207	6.489911907	4.183851522	5.400353459	9.867911099	4.89113883	3.908794957	4.783314785	5.550372565	7.162526114	4.668769065	7.277640235	6.389757143	5.511697546	6.960042745	7.998037184	5.65569286	5.10334812	5.705213851	6.567044955	5.183362742	7.131184597	3.75470895	7.76702507	4.693703481	9.025803084	6.153343569	5.856074418	6.008749545	5.632620582	5.822254302	3.932416877	6.164657697	7.052345163	7.232617811	4.641635491	6.311898544	6.788044401	6.261920695
PPWD1	8.651204964	8.844433876	8.790689473	9.171400644	8.473273948	7.639428664	7.910246319	8.089784191	7.864603666	7.520817327	7.734004373	8.049531386	7.281594797	9.010618464	8.650408288	8.740066161	8.380882705	9.136595699	8.41256811	8.655681309	8.807513083	9.393905839	8.987440413	7.932616262	9.194441743	8.030985887	8.944745256	8.743000944	9.3277737	8.272312509	8.709386045	8.533127709	8.176084108	8.731155997	8.893964932	8.859410323	8.983571382	8.479978835	8.171098723	8.641679348	8.446958894	8.477491177	8.583538024	8.768897423	8.780396621	8.238500397	8.701707855	8.305548328	8.680356294
HTR2A	5.88118731	4.569999097	3.262088164	4.007111819	6.138415503	4.256479949	6.633750452	4.818640837	5.134157106	4.938273401	3.690835811	3.306455566	3.405547834	6.830253139	5.636267565	2.733286385	2.564220496	3.176756189	3.571992298	4.876006363	3.919611467	3.563620063	4.634434435	2.736069861	4.085703895	3.499810173	3.352641838	3.389701142	2.85696729	2.584004449	2.632915551	3.575662733	3.61903339	4.951098956	2.972567217	7.450588263	4.505773046	4.954272387	3.444522263	2.750826955	2.945598568	2.801449031	3.445652502	5.13892051	4.619377897	3.402336855	3.408664291	3.45393925	4.072756212
BOC	8.609974622	2.7430677	2.90802879	2.841963604	3.75390599	2.767426831	2.537570462	2.266166434	2.864846496	2.842009392	2.727769479	3.557452154	2.4585572	4.802200375	3.638373936	4.135851598	2.813334985	4.341593598	3.161200648	2.909524706	4.949941133	2.946371879	3.626065908	5.66452137	2.944816396	3.181812693	3.492745802	3.32720419	3.523632067	2.590873727	3.115218001	5.215714602	2.977124885	4.915945841	3.266073133	7.258229894	5.023949483	4.351984187	5.045560666	2.218345738	3.911189983	3.057861407	4.119709497	4.62492831	4.272482942	3.684873507	3.631152477	4.548242218	3.957426611
LOC642490	3.2956749	3.739539098	3.003335032	2.991577045	3.986762327	2.849500362	3.46648624	3.433143361	3.264789567	3.035110789	3.219223719	2.816543053	3.290397449	3.932001219	3.193490093	2.994794127	2.776822665	3.472081101	2.636625206	3.247580258	2.889813051	3.058180277	3.271394185	2.654956064	3.272478879	2.668462253	2.79137665	2.941761088	3.079590682	2.909020922	3.008847148	3.124722634	2.5850541	2.601852965	3.055838104	3.483824125	2.969936753	3.218880085	2.605484588	3.059285568	3.434548063	3.0709269	3.510113626	3.058163448	2.969344561	2.716450184	2.986890333	2.898725045	3.378839592
BOK	9.723487263	8.754849819	8.480364212	8.786210562	8.546969746	8.338404912	9.30391225	8.727117436	9.17197106	9.336019902	9.997074756	8.179149788	9.689428173	8.246147404	9.32253512	8.245838773	8.908452948	8.32771594	8.862044534	8.873607542	7.988365238	8.531743752	8.986110453	8.777184486	8.042972047	9.444734044	8.418049628	8.486841122	7.333571387	8.596065253	8.226084696	8.492283824	8.614931489	8.707700909	8.327122215	7.981255666	8.491811857	9.055394353	8.723743635	8.396791587	8.091353123	8.190124985	8.092059379	8.426262033	8.695574527	8.301872264	7.734374579	8.731975139	7.389895044
SLC36A1	5.278334094	4.927618032	6.14441188	6.883456446	4.63975892	5.506775869	4.571801576	5.633864026	5.511697546	6.250528888	7.594738102	7.386368952	3.337496235	6.56100759	8.163911807	6.542461636	7.049548054	7.28265379	6.909305147	7.355990537	6.95151328	7.133260094	6.970320924	7.590214573	7.02536724	7.312576753	7.344080632	7.250387256	6.485815733	7.191050514	7.372922564	7.577080293	7.304568874	7.316286599	6.666061036	7.807304124	7.480715293	6.793451262	6.693067265	6.227635373	6.503174866	7.253237718	6.220882819	7.213316676	6.910453681	6.493352039	6.682264341	7.264507851	6.332018635
LOC284948	2.759316995	2.885182201	2.826951802	2.79303386	3.570078988	3.857487243	3.064897973	3.595036545	3.192937786	3.544472816	2.80207225	3.152697892	5.07400533	3.130893337	3.039634502	2.811013897	3.535308432	3.386062902	3.061729009	3.362822352	3.767250678	3.324164327	3.028723617	3.266690971	3.157784264	3.897536915	3.158720995	3.643352012	3.258556054	4.09914343	3.048024624	3.221815964	3.202007124	3.247580258	3.30000294	3.021062107	3.382743842	3.149253728	3.281485176	3.486953486	3.995830016	3.229942484	3.153377263	3.601187411	3.375835762	2.83469138	3.103017394	3.366467886	3.194658726
VPS13C	6.313840711	6.279991389	5.849023654	6.078242818	5.878972454	6.445668919	5.398398257	6.290504183	6.24326388	5.419683886	6.232293516	6.850173763	5.654732885	7.007726636	7.214907033	6.002015984	5.877586658	6.424236479	5.687136176	5.814380679	6.660808498	6.545663687	6.156758926	5.664726619	6.702852483	5.472574952	6.500227753	5.714397443	6.474994195	6.597010335	6.678539219	6.495839907	6.549282707	6.107669486	7.103471108	7.395721442	6.943124437	7.042707933	5.787999757	7.019088688	6.611588866	5.849909043	6.199811797	6.335301365	6.756613394	5.618377261	6.234243218	6.533179339	6.414716018
DHPS	9.794050975	9.548983265	9.739157276	9.842591056	9.857090221	9.69756403	9.735522203	9.655076236	9.517971367	9.582563758	9.290837626	9.419245861	9.642675547	9.362074733	9.449284314	9.404137527	9.342724071	9.199645222	9.263500921	8.162849315	9.096294528	9.213420691	9.436077284	9.172564831	9.2446733	9.621291091	9.179761605	9.350563699	9.209408172	9.418600596	9.221851064	9.223609436	9.248175541	9.153847268	8.963403026	9.118579192	9.242333671	9.381438552	9.335627011	9.291741097	9.296573346	9.298088811	9.235073355	8.970547765	9.181538844	9.470958273	9.388689086	9.18165656	9.139155508
VPS13D	7.211716246	7.243199276	7.684207881	7.699378102	5.868131454	7.053166089	6.126380584	7.304252239	6.825136994	5.617366265	6.277774578	7.115484691	3.94469747	7.250076989	7.290916591	6.639040697	6.442773538	5.998984856	6.981561003	6.526135989	5.022270096	6.421286744	7.078836855	6.506089276	6.803159737	7.224119505	6.330671442	7.188079937	5.609422527	6.455139492	6.496811242	6.633626934	6.634352256	6.829008874	5.691864783	6.326205194	6.2092928	6.676891956	6.693067265	6.604735337	6.666061036	6.560167475	6.2691884	6.153187886	6.57436475	6.265691733	6.911294659	6.43680228	6.420775395
VPS13A	4.195844684	4.18879834	4.515914285	5.528964323	4.281439218	4.604728009	4.011954139	4.550620431	4.437211695	4.431120005	4.460096009	5.1246964	3.553825124	5.450771286	5.16558711	5.392306277	5.138842454	5.628865974	5.085834992	4.987274227	4.699890407	5.779129803	5.33828513	4.550055229	5.543055032	4.430010266	5.309489275	5.538222185	5.338577899	5.785265815	5.356554362	5.322611012	5.575248777	5.471424749	5.526530536	5.406758816	5.59981062	5.446865908	5.056609387	5.796790855	5.698092956	5.074809074	5.351319216	5.387969349	5.690157876	5.39312887	5.484190339	5.746952244	5.615177116
HTR3C	6.593589237	4.586259435	4.654391271	8.211943726	5.315412538	7.498659245	5.416137836	6.66105209	4.853569901	5.413072641	7.35950364	7.124476425	11.01133174	4.745311908	8.489670356	4.0058661	4.50553027	3.579838938	7.786705764	6.512928195	5.268852995	3.436315786	3.572684027	3.333984348	3.827865502	3.816031505	6.484672731	5.988202045	6.819556141	6.114418964	6.501946153	3.508901537	4.035631735	4.558809113	5.021621406	3.048275172	4.927618032	5.257271616	5.095312039	6.408210537	4.573660439	6.565618075	4.285247646	3.024653597	3.578236348	6.090269505	3.970694342	4.242035103	3.418868344
VPS13B	2.83599019	3.702265151	3.619434533	4.04772169	3.27473963	3.580921871	3.417108449	3.853447848	3.308816972	3.517050988	3.819141138	5.279659772	3.472369983	4.366877867	4.012890051	3.617798104	3.320956307	3.47026488	3.431164965	3.318570625	3.978200847	3.880306074	3.707188088	3.781729672	3.702300108	2.95213961	3.493969959	3.584747157	3.999172365	3.841632939	4.139619339	4.475117411	3.935462734	4.341068885	3.99378128	4.031458539	4.088154431	3.607297289	3.912881429	4.000687993	3.670391582	3.643818952	3.635708196	4.139569577	3.818231438	3.255398321	4.061281126	4.221048854	3.870861345
LOC642477	4.619442525	4.480138951	5.344688649	3.208427201	4.237363633	3.460359828	3.696468556	3.595036545	4.722110808	4.513253826	3.809481239	5.896333254	6.916867869	5.145902481	5.693459534	4.554078313	3.35080485	4.507423347	3.210095628	3.831265232	6.632561036	4.125548461	4.684953756	4.875523803	3.622487651	3.678405145	3.650109043	3.190819797	3.034565665	4.229554599	3.253963305	5.579074584	2.856215668	3.708776155	3.205633261	5.193283867	4.246923109	4.612779802	4.129471471	5.040335819	3.155208195	3.493694355	3.776726864	3.949257097	3.629256676	2.416041884	4.462367899	4.852459766	4.973461821
HTR3A	3.481660233	2.961376158	2.893374586	3.010264761	3.528465644	3.121421348	3.249217406	3.12134586	2.966876424	3.164424064	2.983303346	3.303221125	4.076996587	3.217334558	3.250983756	2.932216763	3.181899836	3.577769798	2.645596173	3.351477838	2.961919334	3.148078194	3.057476142	3.320715919	2.978511708	3.352967741	2.894789432	2.869092423	2.817313167	3.077005428	2.879604881	3.044081675	2.951052074	3.007505972	3.166546177	3.096360098	3.147801449	3.140170797	2.943625488	2.800194748	3.114813189	2.913360731	2.847591169	2.861635397	2.692798252	2.7175778	2.886906975	2.705493184	2.778673615
RABGGTB	9.771864842	10.06822865	10.01407196	10.01994045	10.1130519	9.889783827	9.83704987	9.880108594	10.042452	10.41037345	10.36533257	10.01151128	10.35045495	9.969434797	10.03605692	9.978581735	9.959787725	10.49657686	10.23156657	10.60841031	10.10907619	10.24911221	10.14962258	9.862456423	10.22795956	9.896800669	9.877019789	10.16246114	10.2685296	9.70815274	10.10803878	10.33799881	10.03348764	10.29573722	10.20962667	9.409583646	10.12050389	10.63944209	10.01105987	10.03298252	9.974523913	10.33757883	9.777502738	10.07818131	10.21712542	9.953706779	10.25039016	10.38015751	10.03833274
RABGGTA	6.01318719	7.120948563	6.385049596	6.604311112	6.497636607	4.684415398	3.257518399	4.922517365	6.095742148	3.41905375	6.12707066	5.86427086	5.127385696	6.093186683	5.814201977	5.466391569	6.082400682	5.712332312	6.164826005	4.377843595	5.294669324	6.017541203	6.063374249	6.382424406	5.99700723	6.095418434	5.738291442	5.392751505	5.225401091	5.492159402	4.600780824	5.509111317	5.64276413	4.915945841	5.684186938	6.064106743	5.23048626	5.882367328	6.198728047	6.205124632	4.819589289	5.645195146	5.258010741	5.430686052	5.874292409	5.511894138	4.163284507	5.91660278	4.85170866
C1D	2.931964444	2.710245914	2.836065257	2.700127064	3.172388206	3.031864815	3.077939561	2.768177186	2.91277396	3.92345521	3.213172152	3.149351818	2.567140614	3.000391701	3.188622609	5.540565368	5.891317216	4.202892017	5.406274038	6.407089537	6.106224354	4.757165941	5.412712641	5.829391811	5.130948981	6.346213043	5.090289529	5.392751505	5.311216955	5.328547882	5.561902696	5.727780683	5.97406432	5.849798599	5.641870368	5.364233941	4.155259389	4.841881169	5.963508291	4.639672254	5.656434348	6.447402564	6.132077895	5.821943641	4.998368427	5.754127317	5.389328785	5.431198145	5.461608583
LOC642486	5.336586114	4.151671698	3.627743527	3.156946798	3.2240417	3.393441204	4.083676058	3.700600521	3.306227072	3.323121645	3.308793973	3.0551906	3.92345521	3.130893337	3.926790918	3.264383941	3.31255599	2.87931977	3.608455725	2.934054577	2.977528117	2.334388929	2.649455887	3.471701441	2.70452188	3.038795944	2.854627619	2.877713408	2.688093397	2.923148639	2.937977264	2.4585572	3.140389189	2.423156942	2.789498646	2.654419545	3.605363226	2.627631655	2.960399283	2.903085699	2.733254084	2.928458785	3.062523489	2.71418524	2.705686604	2.763724942	2.885110526	2.955720532	3.17745927
LOC257396	4.795703396	5.804852965	4.816969781	6.086237622	5.811730602	6.821966266	4.403712939	4.95839632	6.358981342	4.271900405	5.854405824	6.134144691	4.635761498	5.016645335	5.245874251	5.626797689	5.603409382	5.961376771	5.080701473	5.342390302	6.267527723	5.721506443	6.179298685	6.657702031	5.863132799	5.696099111	5.048906543	5.452380348	5.726796378	6.495815296	5.4430492	5.959877565	5.746134991	5.66117614	5.606897928	5.712924712	5.880567956	5.633501552	5.224046691	5.854272093	5.56379546	5.590142226	5.99700723	5.46376987	5.879062195	5.590142226	5.754454144	5.723577244	6.390181998
BPI	7.630064463	3.938038905	2.79145813	3.242991243	3.483036834	3.762098098	3.219154103	3.168047063	4.440196384	3.662398027	4.490675881	3.540148203	3.350318981	3.079978405	3.544805125	2.861300482	4.305363667	3.726155043	3.089090551	3.379669491	3.557420674	3.362339739	3.164746792	3.781789548	2.959920665	3.129224997	3.185222445	3.04321471	4.769356967	3.284601983	4.041279827	3.580610268	3.295038608	3.538271219	3.957185389	4.343983683	3.647647665	3.218880085	3.74309395	3.486953486	2.742724657	4.501309742	3.882188212	3.058163448	2.9066795	4.253843177	3.794196244	4.548242218	3.119222059
HS.357539	2.570138087	2.939747431	3.736012387	2.750826955	2.553880483	2.795185391	3.57033995	3.80382019	3.919150664	2.937872524	3.119821981	3.758511612	3.146282341	3.451280372	2.654170166	2.948736987	3.412458717	3.130863709	2.592544793	2.776633107	2.977528117	3.216585883	3.050734092	2.598325213	3.733801047	3.404354682	2.734387943	3.022392207	2.653823303	2.528391319	3.282089552	3.107178292	3.510183136	3.030808861	2.940170916	2.501814736	2.884388619	2.958311254	3.26892385	2.936224946	3.083054954	2.964785261	2.640039045	3.595819832	3.475071377	2.90706181	3.504623379	2.919512362	3.334542372
C1S	8.014134416	7.119963657	6.705209942	6.873250563	8.744563733	7.238271268	5.990380934	7.338214012	7.753086195	7.395569797	7.634472818	8.763948545	6.598449266	8.955886527	9.181565561	8.900834053	8.407189449	9.905774335	9.080893173	7.159454023	10.47152981	9.806903465	9.364531137	9.643180443	8.680271945	7.460879743	9.346449029	8.960313169	9.854422992	8.911542075	8.4920821	9.686053629	8.1077072	9.218309002	9.805666663	11.06118884	9.787377457	9.462005612	9.01823406	8.426085038	8.393387328	8.496241757	8.695009099	10.25598815	9.824039139	8.114802976	9.084030809	8.797338276	8.893289586
C1R	6.091128197	5.900861694	5.614349215	5.543148169	6.082838623	5.621017351	5.193942531	5.922388791	5.900674774	6.263956116	6.014868512	6.392083796	5.622858916	6.457282673	6.411761249	6.172838349	6.327888685	6.928635452	6.312723134	5.168182196	7.137856084	6.673337548	6.28858595	6.744596753	6.36625772	5.910930601	6.541206003	6.374103973	6.783013649	6.182925242	6.165731845	6.657030345	6.297052719	6.458733776	6.534695939	7.503503891	6.879860614	6.311333504	6.285680149	6.051386558	6.161297859	6.080952789	6.064587335	6.923895252	6.807237133	5.886532297	6.377681313	6.446427248	6.302222615
IL2RG	5.580771871	3.856552774	3.393751183	4.713263409	4.265683984	3.40255895	3.890999243	4.247755465	4.440196384	3.699249025	5.9646815	5.852666514	3.639021361	4.501155912	4.271031373	3.334542372	5.007733465	5.150225738	5.029831339	6.217408761	5.501328087	4.358437648	4.663633331	4.403259991	3.854161858	3.944278344	5.404098781	4.464102653	4.399060744	3.897536915	4.065961443	5.356256479	4.452756474	4.654235098	5.630161275	3.537552006	4.219609949	4.719410077	4.404550726	4.472088155	4.883481945	3.306340445	3.740663859	3.640784372	3.565269606	4.335870575	3.367854867	4.204673575	3.763424263
LOC727880	5.019935535	3.649264696	3.595256438	2.650671309	3.729398863	3.054711861	3.025711629	3.267247976	3.608872402	4.938273401	4.589420566	4.169695423	3.883088688	3.871885571	3.164198865	3.622033324	3.364536663	3.601469857	3.36033653	4.63488287	3.860501466	4.279159856	3.449776792	4.180840913	3.897003354	3.615128005	3.044730023	3.493298235	3.661797794	3.480944929	3.553631998	3.696972136	3.829798267	3.994867755	3.649513817	3.263093546	3.135001145	3.128956179	3.645024867	3.369952082	3.363587502	3.714064561	3.133489618	3.168047063	3.528625747	3.187407039	3.642794712	3.464942272	3.218169266
LOC727882	8.83129758	7.353366278	6.508898698	6.959876721	7.912590264	6.398440745	4.868629533	7.32223903	8.320829818	6.147598748	6.802148816	7.680888661	6.711654116	7.693927959	7.523543349	7.879367161	7.788694608	7.490102534	7.046680052	5.254045124	8.513734855	8.115371423	7.255796569	8.294908992	7.763267118	7.885893034	6.849118239	7.101862304	7.566859246	7.231758362	7.087173696	8.211445308	5.532081079	7.996448018	7.267836487	10.0069555	7.692054313	7.937047746	7.251705306	7.565355151	6.68629908	6.828835031	7.612798067	8.330422566	7.755776623	6.590908325	7.688309527	7.581519116	7.622052995
FLJ10661	4.064781628	4.376416563	3.278159974	3.204726807	3.341294997	3.248881334	4.042418723	3.013735579	2.95953402	3.986093701	3.160097959	2.792767738	3.135067204	3.372324947	3.108402979	3.627625355	2.88432712	3.483229527	3.129400475	3.299853959	3.047429788	2.662689244	3.002569728	3.311508167	2.960361023	3.410188979	2.67639834	2.913642924	3.429940964	3.613670417	2.921822432	3.159994612	3.398752179	2.814551977	3.099690555	3.332252557	2.798458494	3.163451568	3.876224641	3.031531087	3.593738061	2.954373339	3.63011861	3.358635156	3.258419694	3.118066557	3.58161693	3.210522989	3.26225112
LOC727884	3.695815095	6.776991369	5.853595705	4.487221842	5.373248507	5.065054266	6.68629908	4.785813921	5.844937659	4.426956013	5.452380348	3.650000923	6.090666838	4.486197324	4.418963861	3.260189037	3.236588672	4.733433736	3.909698953	4.72757508	3.579712065	3.358927676	3.097366222	3.508689086	3.537693103	3.007575905	3.479679512	2.862566092	3.371295619	3.407968715	3.271148409	4.1522723	3.821182975	3.753987021	4.079848904	3.784805807	3.640146442	3.972720295	3.818299438	3.708863754	3.598689737	3.59182743	3.398965829	3.472213285	3.812471635	3.411149771	3.738726931	3.414078218	3.310385568
SLC36A4	8.387289626	7.091665928	7.435586081	8.056621045	8.041317483	8.377861496	8.837420497	8.54091166	8.339649068	8.813594748	9.91140489	8.982049962	9.156461461	7.829952611	7.483908184	7.318914537	8.087545773	7.907006744	8.037844633	9.268185593	8.09329399	7.711763409	8.267520894	8.415828244	7.043449435	8.168454998	6.891031917	7.849400085	7.815513005	8.337051281	7.432258374	7.985499239	8.340883836	6.994224984	8.163625096	8.002876592	7.400789941	8.353964021	7.920568709	7.991301482	7.985674372	8.023469795	7.726780325	8.081460721	7.507118596	8.028618716	7.568478818	8.656858979	7.99013669
GPKOW	7.083151228	6.944895473	7.361684224	7.836659345	7.494121944	6.467268857	8.262963096	7.846077703	7.959249813	7.213156219	7.429695137	8.52921496	7.765110295	7.079478967	7.363377731	7.629492182	7.876773407	7.811302505	8.008179986	8.736290269	8.154372571	7.549520624	7.85696344	8.367951393	8.042009262	8.937486249	8.153981645	8.184156446	7.50920668	8.686854503	8.340196946	7.905140632	8.234694293	7.551660505	7.98456957	7.922212686	7.825221485	7.63858926	8.839514995	8.087372817	8.614768009	8.440398643	8.49016921	8.030690142	8.551974972	8.821545923	8.796003116	8.322131076	8.505388277
LOC284964	9.748832388	9.868596005	9.863721148	10.43907275	9.807122484	8.673403414	9.456965485	10.00862812	9.907739605	10.03664566	10.3641163	9.581745197	8.389421777	9.921412371	9.765771105	10.34480386	10.44419027	9.995666772	10.61698697	10.61725003	10.1317332	9.914314856	10.75907016	10.53776722	9.911631388	10.97941313	9.916304072	10.57468488	9.656985329	10.64006341	9.87055052	10.13225397	10.20062893	9.855030977	10.02728526	10.0099955	10.10628569	10.00440835	10.69619119	9.840773967	10.24870915	10.12424545	10.01546149	9.959941684	10.30921769	10.1967662	10.30646961	10.01641177	9.894706153
LOC727894	2.682499509	3.048915436	3.181739419	2.926418101	3.570078988	3.106334952	2.915212813	2.756425537	2.999309106	2.781861357	3.508539257	3.34780455	3.099287724	3.455039506	3.134324462	3.407345227	3.482635738	3.284513821	3.210095628	3.428456822	3.366490114	3.303780246	3.559802501	3.299156522	3.149614636	3.143273235	3.669321516	2.679951154	2.973018268	3.480944929	3.806722989	3.600734375	2.749460649	3.038795944	3.188622609	3.856351528	3.573620995	3.305175242	3.416207292	3.228304061	2.957040888	3.629468164	2.859111436	2.990851254	2.987559062	2.554400637	3.41859961	3.137666533	3.172292934
BRE	6.738973908	7.435067593	7.300728408	7.061637014	7.258519045	7.165894788	6.557711572	6.901058833	7.274305286	6.758802942	7.368117526	7.390807095	7.081668897	7.776770679	7.710685263	7.259324193	7.546353964	7.340816723	7.142331343	6.236445858	7.343565988	7.05612733	7.575307998	7.266139093	7.046550765	7.573901914	7.066523074	7.0555916	6.932739025	7.131718159	6.589529849	6.975126218	6.99336908	7.142623822	7.47599996	7.758689752	7.148166622	7.045749132	6.899284261	7.325221633	6.780264791	6.569959981	7.114932872	7.20367309	7.270337366	6.88946176	7.068555523	7.074359316	6.946885378
IL2RA	4.519746231	3.284745975	4.45340979	3.555949952	3.913826612	3.920825249	3.681277229	3.758138229	4.598156275	4.237846049	4.599939728	5.268092218	4.075490061	4.256350863	4.636793811	3.356604747	4.338797347	5.138742985	3.974813333	3.767716417	4.080758362	4.195744712	4.193355884	3.952841104	4.198625492	3.435849418	4.011369493	4.444346447	3.643070915	3.348587767	3.518110398	4.403618647	4.24357163	3.825490777	5.037124137	5.087063727	4.708867711	4.551552965	4.108593283	3.615902257	4.117669667	4.205963509	3.500994146	4.693315564	4.335076303	3.695042907	3.260495072	4.071379931	4.03979526
IL2RB	6.80391776	7.087314654	6.938740438	6.767818298	7.499427134	7.90402094	7.399179624	7.509905544	7.743202699	6.154350032	8.254530161	9.44731229	3.766314782	8.614130711	8.685689205	8.454444326	8.710403288	9.171204726	8.737994507	9.445111272	9.390221152	9.130452108	7.705339357	9.256521778	8.561189517	9.112602053	10.08637319	7.650100509	9.833121199	9.503859504	9.250440714	8.737178188	8.563544743	9.157241981	10.45064105	8.405172604	8.475777192	7.028676052	8.385008931	9.120905094	9.086384262	7.668251116	8.968640274	8.340544406	8.580044796	8.804155256	8.215746297	7.914372853	7.582480577
LOC727899	7.093994404	6.621788904	6.487075797	6.194646248	5.734157343	5.728749134	6.670696742	6.580552641	5.692762328	6.481392569	6.012674996	5.569692054	3.883088688	5.165471125	5.723759308	4.797675304	5.394839249	5.729160842	4.800379605	4.858038609	5.70754262	5.198790085	5.726077664	5.418997959	5.762004857	4.538575942	5.525673729	5.452380348	4.730962945	5.194249391	4.934638681	5.582117318	5.074601672	4.747556904	5.788035776	5.395683455	4.781155447	4.838422818	4.967775309	5.186904003	4.813251352	4.58023702	4.185347938	5.115718324	4.977971831	5.100627281	4.985549119	5.002528529	4.752820644
LOC727895	5.580771871	3.670460421	4.174171735	3.242991243	3.012924482	3.348533223	3.619874384	2.999401275	3.527321828	4.409895231	2.644610442	2.885598235	5.674210256	3.065851264	3.689796382	4.122931592	3.454776507	3.093430014	3.324315806	3.476831316	3.961342815	4.285388914	3.646438426	4.333538966	3.391026115	3.188418107	3.16903036	3.216152055	4.320739773	3.048915436	3.769200825	4.626368496	3.361766619	3.094845189	3.080363548	3.94469747	2.985333746	3.007864212	3.185457501	4.087139851	3.130951273	3.785040578	3.978977764	4.021220044	4.005082221	3.30981107	3.845468712	2.898725045	4.899184537
LOC727896	3.593645856	2.979379318	2.960786354	3.438245301	3.296138052	3.148326622	3.06951199	3.330153597	3.28795485	2.564412842	3.006700966	3.916963801	2.600323699	3.340227665	3.123330148	3.994141464	4.328166269	4.074344194	3.999423406	4.209389012	3.630623639	4.231060375	3.531819436	3.953407373	3.762287169	4.195180151	4.257649173	3.848629508	3.727997076	3.862077307	3.642752521	4.089097099	3.804597052	4.180329583	3.886430319	3.979737326	3.754635411	4.062143391	4.135570391	3.61929948	4.201496588	4.175962152	3.83827139	3.771931684	3.981484686	3.308983242	3.465910429	3.630340455	3.500954088
PEX26	3.328629695	3.135444424	3.371556071	3.603108553	3.399435344	3.617288842	3.284561139	4.256532038	3.269520734	3.773437841	4.047865452	4.4444465	3.608144612	3.821208386	3.200819321	3.361694975	3.026758944	3.590735478	3.27002012	3.251656656	2.741945731	3.462375677	3.168730195	3.126735676	3.26646355	2.736770812	3.003655212	3.339540886	3.166400444	3.105585123	3.728896775	3.41041031	3.630808843	3.500492029	3.476912417	3.70865979	3.255250855	3.949090726	3.221208623	3.542733382	3.181096953	3.279717539	3.169119669	3.344192561	3.792754802	3.513682963	3.519062564	4.290645297	3.586813822
LGALS4	4.596569396	6.240145305	4.70425137	5.771126268	5.975153688	5.439437107	4.252701397	6.680743645	5.517016031	3.205447834	3.660036303	5.46179144	3.988721343	5.351101748	5.600990786	4.246188998	4.75186596	4.105569956	4.813957028	4.171269633	2.748170142	4.208684307	4.126728998	4.640123775	4.92294749	2.710035813	4.403828967	2.933680118	3.823214349	4.229554599	6.79968462	3.188894083	2.985179032	4.881449414	3.926721167	2.835582492	3.942848162	2.852567904	5.444807964	3.982515565	4.293780041	3.562120023	3.760604927	3.261258135	3.339769382	4.641635491	3.747608135	2.710035813	2.610278728
C4B	4.707111335	2.631823843	3.534738257	3.242991243	3.146194858	3.338457279	3.51049572	3.174276564	3.68845134	4.319212494	3.620574822	3.01459533	2.97076201	3.189807251	4.052078594	3.976950366	4.163247913	3.53841043	3.83233444	3.867014309	3.715418105	3.730994883	4.331642994	3.898097755	4.002501319	3.704810571	3.366512342	3.857955743	3.496827157	3.897536915	3.590516955	4.190051393	3.781685209	3.704260379	4.796663415	3.557269051	4.041797891	3.701607141	4.151607859	3.586551551	4.116159164	3.663297168	3.821382159	5.01585753	3.859443764	3.634345906	3.296139517	3.913089916	3.754068052
C4A	5.260277443	4.184500769	4.079028213	5.16930846	3.991664557	4.816413163	4.930672653	3.796128431	3.845908871	5.731892577	5.395018778	4.741272508	4.035417168	4.661608485	4.550221538	3.407345227	4.514195883	4.396448103	4.389905573	4.346364115	4.686964823	5.780997822	6.268199314	5.273625905	4.579401318	5.878311615	4.695496669	4.053009114	6.262126876	5.477211775	4.065961443	6.509941417	4.972794332	4.904132331	5.922748002	4.786015612	4.392087371	4.562760544	5.876293748	4.92825268	4.570483497	5.16762046	4.347255703	5.087026482	4.735928666	4.43123909	4.325462114	5.466679884	4.85170866
LGALS3	9.381271702	8.070042655	8.496009486	8.962621058	8.85841827	9.298250322	9.546834877	9.757033411	9.63834011	10.2606491	10.93113638	10.00648015	10.41129846	8.945691705	10.52251466	11.60230604	12.07008465	11.15658564	12.06292072	12.1463649	11.57023717	11.55354745	11.81782289	12.12210022	11.49437422	11.50002636	11.41911704	10.99706749	11.48587799	11.72631198	12.06565328	12.15510551	12.49796044	11.91100313	12.000923	10.94419688	11.59936988	11.94191941	12.15058007	11.23028407	12.15949794	12.11350792	11.71014461	11.90042628	11.92271596	12.08005315	11.70232042	12.7103623	11.84487721
LGALS2	6.01318719	6.665737728	5.329117445	5.871986699	6.361229311	6.526885256	6.731749988	7.307063444	6.362398694	7.138073759	9.646892589	8.611617332	6.711654116	5.356984237	6.377711941	6.243851402	7.804005687	5.989191673	7.02670176	7.218637015	8.35483781	6.884087998	6.644796505	7.717857562	4.074227195	5.325480258	7.982558521	4.800740846	4.894506258	3.562876992	6.441256735	5.786738649	6.707773652	6.345817747	7.42392572	5.480947657	6.026651428	5.918298097	7.573194044	4.161340794	7.680237171	5.121791348	5.194249391	4.448438462	5.11583692	5.231135632	5.297157839	5.214093147	5.530755421
LGALS1	13.18973057	13.3202215	13.25128349	13.01711321	13.54760294	12.94173805	12.86164405	13.37163759	13.59192498	13.15611285	13.34578839	12.87278503	13.46019314	13.1228474	14.07090459	12.67049771	12.85941048	12.2370523	12.71253155	11.157355	12.9952931	12.29666304	12.16937959	12.68399785	12.50571456	12.7645904	12.82662863	12.32395034	12.46774202	12.5909266	12.58572822	12.55179055	12.10898876	12.69785367	12.3036343	13.39792322	12.81118215	13.01711321	12.4166543	12.39055315	12.12939246	12.29037217	12.69594013	13.00011124	12.49072282	12.71866617	12.35768627	12.26745267	12.78535715
BSG	11.3370082	11.27728588	11.26889986	11.48490303	11.04824057	10.81597257	11.13759568	11.13723806	11.29907538	10.61925956	11.11765862	10.80193025	10.21702585	10.54698298	10.78635729	11.21520902	11.38555592	10.3590479	11.36131942	10.12859913	10.842263	10.58791316	11.30403766	11.1731354	10.67491475	11.79772325	10.22704476	11.41911704	10.59510757	11.10938248	10.54670062	10.9285364	11.01207566	10.88554891	10.37804403	10.17619424	10.83003669	11.57122491	11.29907538	10.97068768	10.7109172	10.80322554	11.50517189	11.01349521	10.88962035	11.05922814	10.89327737	11.24481931	10.87127382
LOC727866	5.2164777	7.028676052	6.652643397	6.90076291	4.25455398	4.968997023	5.469785755	5.810433057	3.845908871	5.219488668	5.661711185	5.454697206	6.551632422	6.190795575	7.096465608	5.755520645	4.842902419	4.931323349	5.889709173	4.129575894	5.329484231	5.87999618	6.46533885	4.078816999	5.306578722	5.234365761	5.593557692	5.880385512	5.046580573	5.278334094	4.981557181	4.909140749	4.918381577	5.429433598	4.883958608	5.342549597	5.58926101	5.579322155	4.214251535	5.992316032	4.650253301	4.917409545	4.453751903	5.543489691	5.729370357	4.43123909	5.270483093	6.005054822	5.456279446
LOC727868	3.2956749	2.890910499	3.845932153	3.608100817	3.031977564	3.982286646	3.696468556	2.880811979	3.403597777	3.272568638	2.885675743	3.408307817	2.119914302	3.542175663	2.813411152	3.3814533	3.778546763	3.621345499	3.330735005	3.201485359	3.648878369	3.940315326	3.223600063	3.939298146	3.429566935	3.317373493	4.03545503	3.31204861	3.408967991	3.230424706	3.753109606	3.551915255	2.988961837	3.88462168	3.412427177	4.181972386	3.502609254	4.120253613	2.722074789	3.059285568	3.363587502	3.605042106	3.463503711	3.221315686	3.868663149	3.592277186	3.235385551	4.338343418	3.542597453
LGALS9	6.594321508	8.051478717	7.590602928	8.614837489	7.439215926	7.183580641	7.185619648	7.151448223	6.99440678	6.921046067	8.905681822	7.923858309	5.455976304	7.116120727	8.480309975	6.050801261	8.196032182	6.630145016	8.007666623	5.965326387	7.486501887	6.964494274	7.221340337	6.754347656	6.61052455	7.603438333	6.86965553	6.598172247	5.856365568	7.003223181	5.39323423	6.944489311	7.539646218	6.427587341	7.298702149	5.102922313	6.774017653	8.08683722	6.819566236	7.121677854	6.455323175	6.332971988	6.282525121	6.486449936	6.930458341	5.92697738	5.911602286	7.696653965	6.025620652
LOC727869	4.915599376	5.749335654	3.088303673	3.535960769	3.717970927	4.565781267	4.46571614	3.708440084	2.97561866	5.518017829	3.321389545	3.018791757	5.777618873	3.919837778	3.23930775	3.76219809	3.355137272	3.512638786	3.493869016	3.749606251	3.579712065	3.767643519	3.658430381	3.160326325	3.446611928	3.624848117	3.51236987	2.709714881	3.481261039	3.498891003	3.257563865	4.021580804	4.673012579	4.177580547	3.426906059	3.353086349	3.442197596	3.82671788	3.545872526	3.369952082	4.448881528	3.587004538	3.801290838	3.173059559	4.086179312	3.416449621	3.87059516	3.478747086	3.204822846
LGALS8	7.805486445	8.315311139	8.154486023	7.943509026	7.795852516	8.082074107	7.912591645	7.920494489	7.868381029	7.837210222	8.093272768	8.010197427	8.148623716	7.850902765	7.955796742	8.003093979	8.664890588	8.406922233	8.134289734	7.616348735	8.736459447	8.119938209	8.099133109	8.762655758	8.218313684	7.786422069	8.423804089	7.847656305	8.176818582	8.02522517	8.026458165	8.002131146	8.106457825	8.11996322	8.608956081	8.310640821	7.97224256	7.957567795	8.170811255	8.10188839	8.086073195	8.112684495	7.825544275	7.819865066	8.413143084	8.112171467	8.05546675	8.204325784	8.018123468
BSN	5.278334094	2.862435154	4.70425137	5.081576324	3.451490068	3.465732907	4.403712939	5.069252105	4.103160133	2.806342834	3.667877818	4.710519679	3.051604992	3.658928886	3.824142013	3.742876189	2.851266724	3.107975937	3.055994768	4.939957275	3.195698415	3.543158075	4.331642994	3.259764998	4.456862613	3.924962151	3.858507042	3.176424236	3.961913165	3.202954624	4.296724023	3.532004278	3.637169251	4.436864741	2.793481	3.515049331	3.087524711	3.990776227	3.910681085	3.464053323	4.021580804	4.215920318	3.704810571	3.534738257	3.207295672	4.69722362	4.203014505	3.322947798	3.365665053
LGALS7	3.137899465	3.6813932	6.031670226	5.579209619	8.921214748	8.115371423	8.826254116	5.716287909	3.97012137	7.438877328	4.162096992	2.506551742	7.367366723	6.281834923	2.958135513	5.890054704	3.11455904	3.522852529	2.840902227	5.501620911	2.972298237	2.963182315	3.143384609	3.035361663	3.303976913	3.067308516	2.45551956	3.321308214	3.280816874	3.724919041	3.992924586	2.997343601	7.936886572	2.99481429	2.266936972	2.451792708	2.60939345	3.128956179	2.960399283	2.910789819	5.175181214	3.153508902	5.578588102	4.630757894	3.569402158	3.639918801	3.116686881	2.907897975	2.95104084
LOC727865	10.34845309	10.62521491	10.20461441	9.590892892	11.26655997	10.85105003	10.94001942	11.24666135	11.44173385	12.14078281	11.72061167	10.5669992	12.00358605	10.51798232	10.62679174	11.71283479	11.76058957	12.13717509	11.35418588	11.4487805	11.56421946	11.78356967	11.58399959	11.68799688	11.59415969	11.42980846	11.67639735	11.56657149	11.75657474	11.55765649	11.64199805	11.8473208	11.39315606	11.96612338	11.85959232	11.67954755	11.58461602	11.61803988	11.57573852	11.79208659	11.78709603	11.86182205	11.75614841	11.91973284	11.80425574	11.68404174	12.03340924	11.46969146	11.5850304
HTR7P	3.478871476	3.281611106	3.206297588	3.898810873	3.185082664	3.036577815	3.427115734	2.891729227	3.167073528	2.394905362	3.079770445	2.683852405	2.695170163	3.890162688	4.067046541	2.866603799	3.23054094	3.761687755	3.100782375	3.278718874	3.427395164	3.131165538	2.907778634	2.966384292	3.4585123	2.836564619	2.720914111	2.383370996	3.504783505	2.855360872	3.012151626	2.627991603	2.791295169	2.783699543	2.992352449	3.537552006	3.097356313	3.03139947	3.213206401	2.874303895	2.722236111	2.593338953	3.086752951	2.926086541	2.765089971	2.292087601	3.103017394	2.933472358	2.938333273
BSX	2.960648259	4.168853196	3.552109204	2.858500269	3.973662227	3.465732907	3.412801204	2.886206587	3.010324433	3.786560782	2.862240922	3.030482018	3.655042726	3.392694028	3.468968246	2.832013692	3.397197299	3.22554921	3.444681514	2.904125741	3.736272885	3.104445829	3.824959978	3.679911507	3.264468844	3.696468556	3.163804981	2.994448659	3.432459393	3.480944929	3.051787997	3.352810419	3.741492417	3.628939823	2.722027203	2.867496334	2.727860028	3.474065145	3.287722399	3.426638887	3.353894298	3.234061785	3.422190853	3.280404701	3.753109606	3.775456227	3.376884603	3.243839095	3.242196072
BTC	5.854133741	5.16015967	6.335700453	6.267724813	7.967192631	8.626353982	8.710224687	7.641763227	6.82770722	7.908599145	7.332431115	6.38051912	8.478296191	6.543015182	3.926790918	6.426992855	4.915077377	5.390241726	4.651773244	5.224930711	4.344829841	4.782419936	4.668281232	3.687629677	4.998442819	5.143918131	4.144010656	5.943230348	3.916734062	5.720683045	5.961511055	3.767869267	7.47246741	4.316751228	5.505318075	3.577844812	6.151897188	5.700950792	5.084313316	5.913188409	6.84646528	6.241884629	7.223696294	5.821943641	6.098629704	6.894971889	6.447691672	5.296803282	6.921619161
MBL1P1	9.246363963	8.827389854	8.661473885	8.281787668	7.056269878	7.383938899	9.471084541	7.561820277	7.700894884	8.036262242	7.751660328	5.045560666	8.486215417	6.800510108	6.415620691	4.770006791	4.020356871	5.39928981	5.734617319	5.795250405	4.856115317	5.373447277	6.956877345	4.7050721	5.867306729	4.696867762	5.011929773	5.804582641	4.699305448	5.285641499	5.087642041	5.132258753	5.023427684	5.348343692	4.356471766	4.811908617	5.641056953	5.139339789	5.724240678	5.035473889	3.964557575	4.010763744	4.543272193	4.728172634	4.940788356	4.792422319	4.906525082	5.374106041	5.192101438
CFDP1	10.12453255	10.57182832	10.4354313	9.974045629	10.05573928	10.93528813	10.17873878	10.83526155	10.39276349	10.2826981	9.806627651	9.901649431	10.66947612	9.722250541	10.08962479	9.975400214	9.472390454	7.966568582	9.570213315	9.13333877	9.589822326	9.53274585	9.286256293	9.076493427	9.921412371	9.818767476	9.493836056	9.769038804	9.967559801	9.775275435	9.785425483	8.409835557	10.15682222	9.51162781	8.84578973	10.1796681	8.897679948	10.0109077	9.189701769	9.770150461	9.564120335	9.716872869	10.02439731	8.85772743	9.661853457	9.810822032	9.718158342	9.275329824	9.776819541
BTD	3.886316864	6.955988414	6.299376573	6.170544695	6.687530794	6.506459272	7.129163651	6.811638349	6.308175667	7.093994404	6.345817747	6.270253851	5.454904412	5.85675805	6.368956275	6.181400291	6.776711583	6.136190998	7.173403934	6.445442709	5.955113535	6.737303472	6.76680901	6.722148193	6.439627347	7.226074995	6.881703994	6.654162729	5.815631467	7.075740792	5.980571124	6.665552459	6.24047557	6.559508867	6.414418134	6.734708809	6.745259493	6.668096279	6.532287489	6.326820143	6.463894284	6.569762334	6.057827393	6.294172053	6.434342749	6.560167475	5.886081633	6.217408761	6.57074528
CRISPLD1	2.74199577	3.041182582	3.482255966	2.960543096	6.235521186	4.777683189	4.91630204	3.881360295	3.203501541	4.393427458	3.071177918	3.029202572	2.690410951	3.609538873	3.057143344	4.510192939	3.532651289	3.873014871	3.404609799	3.551393356	4.233579449	4.407561671	3.058805476	3.738906374	3.755628204	3.402461734	3.972292623	3.970752409	2.617266711	2.96357672	2.834481898	3.918812937	5.835963134	4.042236699	3.409091297	5.391850418	5.963066637	3.457445163	3.090888544	3.149670226	4.890505982	3.636635531	6.942869302	5.291977798	4.415452706	4.112127145	3.996470994	4.562921631	4.659677678
CRISPLD2	10.61844889	10.42570849	10.40765477	9.987609233	10.87900386	11.76982355	8.348916549	10.60318002	10.83127019	9.58629079	10.91023431	12.76835611	9.655303372	11.35489952	11.14979276	9.930988251	12.25256358	11.56820956	11.91473022	9.922687127	12.78535715	10.64190196	11.45385972	13.08336489	10.46120667	10.8615959	10.48623214	11.51982563	12.09294142	11.07573764	11.0040207	10.94547495	10.31199862	11.19601975	12.15213053	13.55755637	11.26493929	11.71436875	10.82814322	10.44542911	9.8801917	11.46616206	9.99614472	11.21520902	11.09588263	10.7109172	11.67006346	10.61227126	10.48122469
SUB1	8.907810997	7.967853307	8.39873265	8.211943726	9.046634222	9.319801573	9.007841355	9.244198331	9.766393222	10.27356068	10.21559554	9.402559622	10.41129846	8.75289783	9.105500693	10.13708959	9.909315508	10.2198923	9.736867661	10.90031081	10.32834054	9.963362064	9.528108251	9.868385363	10.02396755	9.98606164	9.915471426	9.617694886	10.11827191	9.713135368	9.796922334	9.659936697	9.874407079	9.83038086	10.24499097	9.722656508	9.874407079	9.630919601	9.70993829	9.72671215	10.1967662	9.766791548	10.00299134	10.16023218	9.824305712	10.0937211	9.826864166	9.901649431	10.05040994
BTK	9.216227411	9.414451734	9.169006324	9.350197391	9.319801573	8.155539067	8.955469755	8.569829432	9.177386133	8.975758008	9.980131701	9.564498824	9.103422502	9.203307085	9.69067336	8.861893185	9.778508877	9.482088956	10.02111429	8.822759005	8.831451732	9.782943026	9.819566201	8.915435318	9.117486917	9.496543458	9.68055919	9.148868584	8.719552431	8.673045436	9.516701399	10.0475554	8.84578973	9.484410196	9.142287875	7.866434662	9.765160024	10.4304017	9.793494028	9.427841357	9.026261097	9.2839526	9.038101639	9.527927585	9.984243174	9.487916344	8.898421892	10.31969438	9.029559101
LOC727877	8.44124366	9.112285218	8.793841651	8.88332763	7.55797507	7.376122201	8.539708677	7.209917833	7.291745808	7.940699814	7.520336248	6.243317203	7.389743512	7.752816585	7.143815905	6.378424887	5.888250898	5.315573374	6.074034492	4.557889102	5.434367872	5.816570822	6.083938119	5.423333267	5.85123687	4.910736192	5.752401814	6.725994316	5.974272162	6.337449658	6.323928257	5.173272818	5.332590407	5.948100123	5.144155356	6.323312617	5.345386461	4.725848437	5.230301305	5.955113535	5.459347825	4.412570643	5.375150652	5.509111317	6.269415477	5.684585786	5.989526655	5.984459697	5.831397462
LOC400095	2.777719043	3.558903674	2.656733701	2.858500269	2.824467908	2.802598301	2.970631748	3.119821981	3.066061596	4.382171004	2.787679223	2.854805281	2.680605316	2.978853019	2.828478418	3.427365152	2.927825719	2.850251206	4.021220044	2.854408098	3.039028218	2.808162983	3.321914092	3.103698165	3.05851605	3.149129722	3.083987831	2.921275066	3.009730248	2.914045752	2.750539676	2.934786957	3.606566943	3.223669469	3.463503711	2.842500976	2.992139931	3.427462416	2.818439364	2.861936599	3.225750745	3.513411582	3.585809518	3.047960791	2.866395207	3.006332258	3.010831977	3.355310299	3.42756376
DHX8	7.988970718	6.597726717	7.302018839	6.946386298	6.431751748	6.676891956	7.587844967	7.145548958	7.27376623	6.74183218	7.194774946	7.2589036	7.765110295	6.625256889	6.861309594	6.250147219	6.270016827	5.88329746	6.398620857	7.061899484	6.396243125	5.83193128	6.463134114	6.22949914	5.914278734	6.929627055	6.187152303	6.201679163	5.634522357	6.196767535	6.238686805	6.205692808	6.811288025	6.29198867	6.093394224	5.42461181	5.904373883	6.111051885	6.74385265	5.403572226	6.277568501	6.351825919	5.921830839	5.535267226	5.864831853	6.088386829	5.641681561	6.642918189	5.878474888
DHX9	6.693441397	6.400973993	5.608776005	6.092492314	5.786439108	5.525141025	5.226275871	5.276167269	5.753263217	5.268230456	5.988904041	5.78228515	5.291869016	6.216447442	5.997945618	6.454519442	5.900650035	6.133675963	6.168001792	5.070044858	6.10830431	6.166773412	5.908291184	6.154245879	6.002298621	4.975915369	5.78030062	5.919292847	6.246978808	5.734717481	5.866080182	5.846351924	5.765266008	5.841693669	6.09758149	6.394644679	6.153916768	5.937945357	5.750234135	6.240135828	5.855133043	6.242332516	5.876029841	5.898791168	5.794466381	5.637248398	5.592820079	5.88316955	5.81214001
NKAIN2	2.738857164	2.45692456	2.429089565	2.295322321	2.417686963	2.865820046	2.762131416	2.818643735	3.712439383	2.618082715	2.54445796	2.626846627	2.553390747	2.598287209	2.659291569	2.463268477	2.74114448	3.533143841	3.072602052	2.776633107	3.550356629	2.907159036	3.176519352	4.102677959	2.730002024	3.324297082	2.926687237	3.111110785	3.665469169	2.494025246	3.282089552	3.332437251	3.081244382	5.234068662	3.080363548	5.899083029	3.589754304	4.437285793	3.429741989	2.618922876	3.244737157	2.673866292	2.807852726	3.33767228	3.467373934	3.785795512	3.268629701	2.955720532	3.378839592
LOC390282	3.40507678	3.094611944	3.181739419	3.143065455	2.79303386	4.136534327	2.925658836	2.670001383	2.774733486	2.830599819	3.024026936	3.01459533	2.882779509	3.307543222	4.088493812	4.128004745	3.149600329	4.100245477	2.485589697	2.920770826	3.642414835	3.727552896	2.708292159	3.574149887	3.072638651	3.274939764	3.645907735	3.518013384	3.989567487	2.71626293	3.892419523	3.394219689	3.000665764	4.130067481	4.70008476	4.093970388	4.178263612	3.932621858	3.149103806	4.663771704	4.10943593	3.919877395	3.782220057	3.143902749	4.798581196	3.699058548	2.756712462	3.355310299	3.252371207
RACGAP1	5.228209597	5.162490238	5.064989909	5.559343189	6.13127037	5.066897065	4.928126268	5.125576362	5.327824495	5.35847946	5.416318719	5.149447497	5.53594358	4.817349074	5.135225343	4.862794158	4.927616127	5.393083032	5.511436602	5.252741715	5.483431236	5.508796487	5.408304441	5.326908097	5.379497438	4.967750266	5.042201982	5.723110534	5.663957958	5.256963071	4.972402942	5.357341174	5.637923904	5.312697795	5.715425672	5.375113241	5.304291936	6.567055267	5.79503082	5.340112461	5.311012084	6.496211688	4.96646541	5.202255315	5.335065147	5.70595487	5.458670717	5.466881776	5.138034102
PRIM2A	3.46172026	3.618941382	3.16512452	4.014943475	4.245015267	3.741032842	3.397563976	3.357804969	3.293107074	2.82480527	3.540618981	3.748502133	3.439379955	4.434130641	4.159476431	4.341214989	4.467116405	4.86261747	4.257759928	3.571789582	4.883850447	5.227546033	4.175508724	3.508730847	4.513550739	2.996109428	4.497587214	4.273182118	4.679520498	4.051629818	4.683563421	4.520429436	4.091265299	4.194754922	4.584324431	4.530071173	4.552561631	4.457436662	3.495492247	4.369261069	4.395562876	4.089332292	4.281008368	5.058403677	4.491559168	3.940054565	4.345030867	4.129348205	4.476659546
BBS2	9.695752626	9.241691109	9.683394954	8.976951003	9.803910961	9.781256336	9.481458556	9.201628854	9.413338199	9.302502759	8.730869831	8.4828586	8.823739955	8.97521005	9.525468989	9.362792336	9.202013409	9.648943986	9.563851176	9.65023731	8.879552565	9.786232587	9.452321214	8.683858213	9.721617089	9.128860738	9.345828633	9.453459159	9.796703347	9.239511519	9.42874295	9.380782002	9.393747268	9.008413795	8.974031234	9.2718199	9.726725597	9.412640172	9.334368605	9.24449957	9.798999768	9.295620146	9.6921786	9.625166774	9.551117266	9.433410989	9.206933839	9.253278788	9.772059216
SLC10A4	2.851676674	2.527010183	2.988424095	2.846667701	3.189982129	2.318924577	2.607754292	2.879876826	3.006832703	2.849491143	2.839209536	3.376110166	2.952535292	2.607597612	2.630572267	3.014289557	2.943557394	4.856975151	4.622933144	4.346049548	2.78717125	4.485757574	6.154232132	3.154040004	5.234204095	3.281002782	2.438101842	4.360817803	2.559682193	4.729640547	3.000963589	3.982507606	2.57370707	3.202702362	3.988358777	2.918305482	4.015235235	4.322493463	3.594871683	4.126602535	4.516813055	4.163301733	4.779774744	3.234428967	4.561652847	2.782999183	2.991645605	2.576515507	2.99509958
BBS1	9.221080688	9.051012433	9.098147768	8.989045741	8.490999186	8.657901456	8.357940211	8.581321967	8.680815888	8.247279512	7.688309527	8.074432581	8.316281627	8.839004618	8.470111845	9.185729553	8.730836953	9.070953498	8.850326923	8.750551951	8.439429068	8.539708677	8.721205805	8.521414237	8.837260452	8.894469115	8.581855834	9.070172947	8.704026468	8.543058482	8.825137006	8.464744376	8.936078836	8.768014253	8.399683572	8.946335068	8.849497928	8.844622736	8.779574425	8.903992107	9.124144652	8.755363038	9.180899877	8.771894535	8.765299881	9.034807594	8.951958731	8.663630202	9.045153351
XBP1	11.05174807	11.81361998	12.00446334	12.37625889	12.71225263	12.55469476	12.41784706	11.73949385	11.55137374	11.88420765	11.8031984	12.27214103	10.98220566	12.69936818	12.4220654	12.64269906	12.67291742	13.79940459	12.69216895	12.62196744	12.26972019	12.92036995	12.84469134	12.65763349	12.89871124	12.09680134	12.78255695	12.54551075	12.10914675	12.73864711	12.50197494	12.49640394	12.84213166	12.26082446	12.96561874	12.83651211	12.88037538	12.34832505	12.63467698	12.80714082	13.10190986	12.52576703	12.32892628	12.85818878	12.44527764	12.74714366	12.24519962	12.56044951	12.45998301
SLC10A7	2.705186985	5.248301464	5.273282541	5.107763328	5.401785981	5.380408422	4.060225689	5.000361181	4.833140092	4.247535047	4.737131253	5.113812522	4.120296802	5.761376097	5.539795898	5.603619558	4.569118187	5.949538742	5.550409765	5.281493389	5.854556283	6.502509781	5.661783148	5.198832702	6.453095119	4.883291896	5.396004051	5.32290719	6.244929765	5.367187124	5.50761107	5.293208783	5.335940017	5.179626283	5.607364415	6.228754822	5.908837112	6.150096766	5.192201476	6.197080057	5.241870352	5.552681787	4.930579476	6.372358868	5.854482784	5.245147706	5.047566726	5.12283384	5.198825497
LOC727848	4.355037045	3.747864686	3.29810414	2.749736096	3.51028974	3.020778645	3.871884566	2.984298005	3.346128395	3.080036878	3.170823839	3.697939981	4.569355055	3.544696112	3.844138236	6.017236644	5.88799071	5.616234511	5.665629847	3.42569989	6.369907099	5.480426111	5.45377181	6.386098833	5.321714235	4.790803663	6.114471182	5.004560794	6.203674904	5.576567036	5.659669792	4.874269828	5.240958648	5.349069286	6.43887206	6.402444558	5.164022329	5.443168581	4.999833691	5.276168811	4.786385957	4.731415205	5.154359231	5.965150153	5.89499308	4.934397474	4.496446568	5.282339586	4.741560626
LOC727849	4.877827862	3.615362982	3.276507238	3.545200478	3.65400169	3.194257865	3.76731966	2.670001383	2.897141089	4.670519891	3.112826637	2.833725379	4.377627967	2.779069291	2.848410618	2.855802859	3.224854842	3.746984834	3.106136851	2.802236777	2.895612406	2.878634311	3.748963117	3.200666987	3.301275456	3.263215189	2.768581788	3.37323373	2.676015713	3.144606951	3.369147522	3.002103738	3.064374431	3.508795311	2.89894852	3.059468201	3.110773231	3.18745822	3.444522263	3.141512802	3.534304124	3.401787561	3.29776414	3.405547834	2.969344561	3.445037788	3.408664291	4.025471986	3.339621934
SPDYC	4.814325982	4.461159867	3.900703468	4.059950558	3.682113022	3.00248437	3.913157893	2.940463208	3.884037062	3.173343092	5.03085141	3.458232246	4.322032167	3.905949049	3.283443853	4.115493649	4.799731104	3.721283442	3.313050931	3.484111955	3.333116555	3.362339739	3.547350122	2.807645449	3.196116715	2.870294201	2.726994187	2.886844867	3.23699381	3.182641445	3.294474831	3.124722634	3.116189273	3.695641315	4.106441237	2.846100246	3.127767442	2.796099345	3.367079868	3.118579164	3.47979678	3.004168785	3.431428635	3.068081309	2.934205857	3.578583835	3.103017394	2.937937138	3.491000673
SLC10A2	3.33315684	2.966283378	3.076325497	3.828961376	2.843821023	5.123556645	2.938673046	3.228229296	3.544592296	3.828961376	3.119821981	5.584919297	3.042159378	2.917889706	4.859699767	4.690419604	2.617136985	2.687132681	2.866844928	4.437285793	3.379609466	2.74393543	2.850459989	2.736069861	3.055220663	3.753697625	3.131165538	3.707913111	3.23699381	3.275665903	2.712714235	3.456432227	3.011673792	4.685613711	3.210623616	2.751666969	3.561594672	6.155630031	3.508593543	2.810801075	3.388817967	2.654557077	4.801189484	3.347081525	3.569402158	2.877203842	3.027331668	4.444163443	3.733894374
SLC10A3	8.937486249	8.994702648	8.904302052	8.457569419	8.411039917	8.160034635	8.470646298	8.760046732	8.593203867	7.915566794	8.484089719	8.248782382	7.97366328	8.625267025	8.684273266	8.165528609	8.549741036	7.737708757	8.345232934	7.497588165	7.921207502	7.768660643	7.930789638	8.384054945	7.691528375	8.273781606	7.997293847	7.840190114	8.224280942	7.979356038	8.068550297	8.026064049	7.496911646	8.155354906	8.062549403	8.992061715	7.93979739	7.68141157	8.389074163	7.675715465	7.456264834	7.923102287	7.608245679	8.021589401	8.030186943	7.89821344	7.694738686	7.722220078	8.010811331
HS.164221	5.526231736	4.651231699	4.162827737	7.170418975	6.084517915	5.842778517	4.70008476	2.809055351	3.568603559	6.173316723	3.283443853	2.656733701	4.377627967	4.40203587	3.372412885	4.617238667	5.407782251	3.188154153	3.226665362	6.00624484	3.460294451	3.206738768	3.074068638	2.762809962	2.484480703	3.155049317	2.350570802	2.830870258	3.461482334	5.058260591	3.17745927	3.674620408	4.460236388	2.848794003	3.27156117	3.733737331	4.736912398	2.326730093	4.432850018	2.68136342	2.746944651	2.065468772	3.791518042	2.964891882	3.758121104	3.858851086	5.877033764	2.38993255	2.502950022
PEX5L	5.986931717	6.071211251	3.958854503	3.318509068	3.270219181	4.152957035	5.45189526	3.273736841	3.054067257	4.208156821	3.187128927	3.121693051	3.601570592	2.843398201	3.007033892	2.79078259	3.119802155	2.965083726	2.811913841	3.23241143	3.033100506	3.327715116	3.00386041	3.109982224	2.597891878	3.05502365	3.033100506	3.185258085	3.15863365	2.941364478	3.119175911	3.020164067	3.606566943	3.006858527	3.304585802	3.398709216	3.309331142	2.992862833	2.749605915	2.628782136	2.945598568	2.748872273	3.07628267	2.827808841	2.786470487	2.987018289	2.964202229	3.026385287	2.755594805
MC1R	8.620932501	7.536315816	7.377058387	8.447793817	7.915287444	8.35204611	8.863755509	7.586119086	7.364461647	8.299431188	8.032430978	7.545300735	8.069714403	7.720459669	6.690972908	6.285280474	6.902969716	6.649637197	6.416641004	6.810177867	6.987339442	6.088172156	6.316303514	7.092425852	6.492934473	6.720340414	6.890109962	6.019974463	6.247387335	6.779005683	6.916867869	5.569078655	6.028865635	6.734881419	7.307542374	7.886198419	6.806609976	6.144956389	6.367626639	6.364797414	6.102821413	6.44504667	5.878132845	6.048558632	6.531391028	5.900639336	6.46351264	7.126597864	6.212758859
LOC390298	6.795213856	7.314390294	7.015591641	6.940794515	7.21623926	7.378507639	7.961273879	7.941675505	7.67929495	7.593925744	7.587701007	7.185975247	8.345530605	6.94613883	7.166413954	7.69070736	7.685386712	7.132039483	7.667254184	6.24093077	7.374124254	7.437025307	7.529347127	7.689627412	7.198196428	8.207164267	7.355657082	7.449575266	7.446440101	7.522479397	7.387356851	7.309126629	7.669656749	7.406067058	7.54870675	7.253599154	7.081654835	7.263427199	7.663323845	7.363714201	7.557294231	7.563743714	7.663792716	7.15246314	6.95394719	7.688942524	7.351606274	7.575389882	7.405623322
SPDYA	3.465278792	3.729836494	3.071346403	3.360929008	3.250419574	3.072468264	3.309483682	2.910870281	3.170208103	3.205809224	3.036033079	3.021926234	4.351886843	3.111328018	3.001263347	2.82390059	3.227790932	2.655508603	2.961832015	3.113558307	3.023981923	3.067381673	2.826682861	3.170649575	2.92719362	2.883987773	2.837180607	2.673945163	2.757767029	2.909518872	2.760475374	2.74187876	2.497620797	2.899303921	2.680820288	3.984765489	2.698744809	2.867837681	2.677593646	2.948977137	2.703178154	2.980856701	2.763773102	2.852492688	3.205626284	2.883182105	2.586385253	2.674085821	2.858726213
LOC727851	3.311569976	3.285509226	3.268654724	3.718862623	3.185881193	2.829709694	3.096873854	3.789240976	3.304951411	2.807644182	3.459598567	2.994868	3.463023594	2.860789061	2.976599481	2.786973597	3.189716019	2.94288197	2.58085363	3.164487994	2.935733082	2.776089383	3.150933886	2.909927787	3.092190078	3.642427908	3.196764744	3.082680823	3.230474687	3.455160689	3.175018802	3.099152036	2.703153703	3.160903384	2.963189006	3.305364294	3.475564596	2.904634205	3.46039046	3.316784285	2.920680731	3.129521654	2.919806833	3.224476518	2.822418085	2.710960686	3.45303483	3.355071271	2.811132946
LOC727818	3.248204509	2.754317522	3.027921324	3.194302417	3.386657074	3.36879343	2.56944288	4.204988822	3.875813588	6.114418964	4.084780333	4.058895434	4.961474772	2.753179459	3.551129045	5.229411328	5.804582641	5.26700495	5.608508483	4.596812408	4.909586219	5.017036503	5.028601209	5.749516382	5.005628046	5.212891955	5.318560971	5.338987143	4.497302422	4.693967041	5.3041107	5.602951786	4.279553576	5.733007482	5.978012416	4.909436301	4.966617669	5.134300653	5.730825925	5.759373702	4.791204505	6.193986104	5.386752745	5.608854709	4.668613976	5.324779118	5.816047294	5.370621487	5.128734139
C8B	6.519308903	8.991478037	7.666292167	8.366831427	9.050471863	4.347407828	7.176303833	6.714061881	3.503157514	7.369332759	7.090590222	5.334889435	6.358500948	7.272078748	3.761015422	4.830382316	6.356045637	6.0808604	8.19579415	5.035629957	3.682213233	7.913244257	7.855501845	3.559881496	8.316281627	8.316880492	3.254237641	6.043421754	3.740173789	5.41588004	4.885454032	7.470903593	3.231886981	5.434986607	5.93982238	3.25452963	7.096648278	10.36004059	7.262139963	8.712609523	6.214465334	8.132217326	6.0248558	5.689145025	8.00733904	5.592631853	5.830377089	6.604311112	6.574552333
C8A	7.041284072	4.184500769	5.67521583	3.493722693	4.053270862	4.308214859	4.753283074	3.675456967	3.300034404	3.628109779	3.04905915	6.420423796	2.631021261	6.117997458	2.853112174	2.581595414	3.307380419	4.851449359	3.145067546	2.689386604	2.492534984	3.406731298	3.258499515	3.154657208	2.808433576	2.465187794	2.854627619	3.748941223	2.549189785	4.045110305	2.489797407	2.726697425	2.835785424	2.622140433	3.820781218	2.737355299	2.967298843	4.995332538	3.436579282	3.024714578	3.183711156	3.498723896	2.392911284	4.997076829	4.832511689	2.733385772	2.992321228	2.950953623	3.03714652
C8G	5.29766546	4.634589649	3.094611944	4.451917901	3.483036834	3.384927958	3.647570204	3.412709094	3.487769284	3.467514845	4.51747817	3.784296338	4.901175336	4.267340819	3.848631307	3.913089916	2.772026027	2.965083726	3.275356159	3.140055745	3.056825601	2.882140396	3.755685787	2.867631223	3.264468844	3.474734239	3.42252944	3.968782891	3.533423349	3.465083011	3.441680923	3.030199977	2.693893259	3.380831225	3.193228751	3.172388206	3.051831161	3.883181833	3.501883852	3.264614532	3.193323975	3.441986594	3.463503711	3.006168923	3.363487987	3.465706277	3.917432724	3.114527838	3.208368652
SUFU	3.034175386	5.142822354	2.846193164	4.23728809	3.767181695	3.782354035	2.934458227	2.832368257	4.128911294	3.014440085	4.901897148	3.22003789	2.904463593	3.003559131	4.265512071	2.837678141	2.790570626	3.128128908	3.244424357	3.271518976	2.872521234	3.061871338	2.912914607	3.266690971	3.106154258	3.986762327	3.582483542	3.398921072	2.865533339	3.434432473	3.888191162	3.647855482	3.323180946	3.361921924	4.510211814	3.25452963	4.774971469	4.218086058	2.88636185	3.88454515	4.04719285	2.973581479	3.284250904	4.0976072	4.321942869	3.360885021	3.08224282	3.264581817	2.63146395
BBS9	6.026624133	6.068818458	5.739215218	6.928804131	5.638006501	7.314481858	5.609437368	6.273646772	6.546950881	5.74114535	5.004087161	5.949626842	5.089061561	5.835167255	5.830416236	6.4940219	6.93633101	5.907703172	5.895740617	5.072790789	6.657627592	5.791093822	5.745645911	6.407630678	5.639695929	5.466338455	6.439628029	6.330290774	6.530669511	5.515049542	6.19598363	6.027482047	6.688343449	6.120220341	5.88391731	6.540128381	6.077725712	6.367926139	6.276720396	5.73920586	6.773596286	6.164766837	6.409659584	5.353888946	6.070069205	6.089191763	6.170246055	5.792560039	6.142029269
BBS7	4.602939213	4.903246872	5.041301342	5.224062359	5.513220803	5.70411126	5.016989962	5.276342007	5.50786546	5.26145364	5.043216245	5.290732092	5.952539822	5.472019825	5.513944945	6.008540843	5.645764451	6.034902521	6.031013556	6.679483084	6.10749574	5.905243799	5.781653957	5.733392527	6.086969632	5.527663158	5.833493749	5.948121288	6.467290511	5.951746377	6.031728076	5.653240303	5.982952447	5.840395381	5.860973502	6.318301015	5.697685067	5.957471308	6.144636409	5.464421007	6.0616237	6.212356602	6.120575831	6.191824217	5.626887073	6.035155283	5.916306809	5.763687881	5.850661624
LOC727825	7.027666898	6.875344514	6.522153787	6.337798388	6.035642701	6.015982373	6.995401609	6.64326417	7.545679921	6.659080321	7.06367109	6.903664401	6.532832424	6.670517561	6.84646528	6.401087827	6.714061881	6.401767342	6.555857488	6.505420203	6.007562011	6.048720556	6.502652918	6.423377409	5.853795547	7.571017938	6.333694562	6.291457167	5.819444374	6.484514169	6.22254137	6.731600673	6.571637475	6.703254698	6.292324453	6.07344936	5.890189069	6.138069447	6.907245396	6.048283446	6.033147709	6.901738842	6.222883227	6.263024313	6.182898775	6.395653563	6.382986839	6.461191108	6.176772842
BBS5	5.66126789	4.265952202	4.368384116	3.71037694	4.321034928	4.424045307	4.587673239	4.111235657	3.631287927	3.582459563	4.183802889	3.506064251	4.374393062	3.470592186	3.211393473	3.645585856	3.839227578	3.626206594	3.159107654	3.992775758	3.489374448	3.799937265	3.467054362	3.360803781	3.658242865	3.151310434	3.496959331	3.824321468	3.572168682	3.576834815	3.578092919	3.24764197	4.857864727	4.079417362	3.718332935	3.235340085	3.402612923	3.574726634	3.188451576	3.602894742	4.803528489	3.719299148	4.100867352	3.91772845	3.909282828	4.064796428	4.196103928	3.539219925	4.411260981
BBS4	9.666027265	8.715621806	9.06325896	9.255249943	9.524053526	9.995666772	10.46818954	9.453615868	9.051012433	9.997299024	9.043479836	7.636931263	10.19348072	8.586629913	8.503678799	7.825620497	7.606299455	7.496422421	7.80585968	8.943570628	7.472192451	8.001429571	7.932773623	7.234576958	7.889539863	8.267694016	7.858228077	8.07425066	7.720632374	7.895471769	8.039177981	7.823907988	8.481804436	8.078492047	7.223814062	7.956366005	8.003200437	7.95825088	7.982881051	8.153981645	8.634626656	7.822955324	8.632081128	7.863762405	8.356446126	8.629665045	8.527966731	7.802707496	8.482630842
LOC727820	7.765756994	6.80682204	7.027063789	7.392714262	7.752475818	8.283671546	8.670462463	7.528651491	7.123620497	7.794420614	7.869734577	7.101751717	6.83861085	6.584551202	6.769664037	6.955988414	7.542461579	7.40263555	6.727859748	8.230676292	7.393512852	7.390893613	7.06760309	7.293537955	6.725500026	7.733109905	7.39462432	6.78128094	6.826708904	7.587988926	7.124006195	7.371839471	7.563591856	7.444083639	7.013349601	6.750655937	6.796102421	6.661870056	7.394209365	7.687728832	8.073635018	6.910943772	7.813151233	6.498685291	6.868485457	7.492439474	7.002415971	7.249327911	7.290067182
LOC727821	5.578600211	5.165897417	5.780176443	4.950954455	5.780770085	5.763849961	6.271153851	6.321060804	6.650707886	6.819361021	6.437947781	5.993490734	6.718410885	5.467801138	5.039494969	7.424203299	7.461950758	7.534561531	7.250969359	7.459635507	7.814468973	7.307918057	7.518980517	7.735127456	6.897332696	7.420638413	7.195459169	7.624860458	7.832163179	7.320705239	7.29500876	7.985043283	7.385081077	7.724859851	8.169567087	7.276911954	6.993671406	7.387730155	7.760124814	7.486167715	7.779774941	8.134417181	7.842229892	8.100534682	7.576747282	7.552350623	7.965301427	7.41613605	7.73019739
PCYT1B	5.54324464	3.107414994	3.38546194	3.310569851	2.972030673	4.17719988	3.726344919	3.187156326	2.738897891	3.409820307	2.622737672	2.643916815	2.927981988	2.810399023	2.87823608	2.749460649	3.65603388	3.024261282	3.025403682	3.217256354	3.021599515	2.620470521	2.902159753	3.052424101	3.206219553	2.691748339	2.873826327	3.139472838	3.290711888	3.085967255	2.73288182	2.450991933	3.601687943	2.827996363	2.959933858	2.356521694	2.760835436	2.814386956	3.053239202	3.098706472	3.328103852	3.446744413	3.528648346	2.662184164	2.883607302	3.800184104	3.019445804	3.211782426	3.391837757
ZHX2	8.817125218	7.993800594	7.836533911	7.331663701	8.772755892	8.399604963	7.69188509	8.352804577	8.847575458	8.457015091	8.601870388	9.35834823	8.613438779	8.23963735	8.471033922	8.473841531	8.152559426	9.123780307	8.211364413	8.174170728	9.27551576	8.511701579	8.344395366	8.53383717	8.580735641	8.252889877	8.438895868	8.542739129	8.866275937	8.524591117	8.201767084	8.827993389	7.494584001	8.430964875	9.389122224	9.452581325	8.665874758	8.767708855	8.481149206	8.73499243	8.369026849	8.482789673	8.366820086	8.804874733	8.33381582	8.794441224	8.532898836	8.625076719	8.464987646
ZHX3	8.549906932	8.864466935	8.609446405	7.470615436	7.326216041	7.22950302	7.249495025	8.461597118	8.048368507	7.64759224	6.837728763	7.813151233	7.621275831	8.537953783	8.199699421	7.251517825	7.238537037	7.652832183	7.761300168	7.432550118	6.433023549	7.916787895	8.229270672	7.895821041	8.441726962	8.182968041	7.923809665	8.418049628	7.299622407	7.733109905	8.432220064	8.676349998	7.335342666	8.681141104	7.232043922	8.833407847	8.488960584	8.476712443	8.371666857	8.335572904	7.486675706	8.481967134	7.373078037	8.04900666	8.834578631	8.254215302	8.824939833	8.339168986	7.594738102
LOC727826	8.090830491	8.252398251	7.383625631	6.405966795	8.056125616	7.462734026	8.19610934	8.305985047	8.235674827	8.887373183	8.35483781	7.842539761	9.042973985	7.487642951	7.384784699	9.165597441	9.806165643	9.428928734	9.034640781	9.217160656	9.281515635	9.177716768	9.279841431	9.518781246	9.239023701	9.457646534	9.224024213	9.344682513	9.091020825	9.267443749	9.173892779	9.549008255	9.041522164	9.515258264	9.51542734	9.198929159	9.110768242	9.237709197	9.391690294	9.247251813	9.52737932	9.215275554	9.094743232	9.31205651	9.517321872	9.468197136	9.479570038	9.150848242	9.390023263
LOC727827	4.937121089	3.017361707	5.329117445	3.398311919	3.524658572	3.714170926	5.535267226	4.318726364	5.372418468	6.12707066	4.269053134	3.12518879	6.268199314	2.83053428	3.15105989	3.00314579	3.317031599	2.802212017	2.951761303	3.379669491	3.579712065	2.967736282	2.950718381	3.266690971	2.988823763	2.996759107	2.960703289	2.803892875	3.214797119	3.525398635	3.35165146	3.147508327	2.915572826	3.240531331	2.712968362	2.615980596	3.145184841	2.762296437	3.07458961	2.819806224	2.970986361	3.173003111	3.04330638	2.703144868	2.797340369	3.105139366	2.919549555	3.169329267	3.24726276
CACYBP	5.116609053	5.954211782	4.892959029	4.586352876	4.968589532	4.763734479	5.075946255	4.68742884	4.61127389	5.104145172	4.747523649	4.83060369	5.594895876	4.667658036	4.727577577	5.020947876	4.544818198	4.83976762	5.105122033	4.317111442	4.88509843	5.038628506	4.648126175	4.625010565	5.216393818	4.655103904	4.820424584	4.662415029	4.983837626	4.654045961	5.25573912	4.748043886	4.876205577	4.757104643	5.168374458	5.556076472	4.987929483	5.020890789	5.031372751	4.803939254	4.775060783	5.102021718	4.792187756	4.846216098	4.986868673	4.68517445	4.715223116	4.965718636	4.967355771
ZHX1	4.647720805	3.397702597	5.381691959	4.93936628	4.677586566	4.675162727	3.904411083	5.588364204	5.502978849	3.976183977	4.617743245	5.639669233	4.656259393	5.836576543	5.991788787	5.738298927	4.957503027	5.914264413	5.835462371	5.252004793	5.732809259	5.988106842	5.729830774	4.980878124	6.028702851	4.658182675	5.475552232	6.341087141	6.297202815	5.662395456	6.154853832	5.652546186	5.32041266	5.795426271	5.838958612	6.164364515	6.00191886	6.108778336	6.240078483	6.492172133	5.998720017	6.474743419	5.744564602	5.942169079	5.586526037	5.665219097	5.821142087	5.832720422	5.672762014
RNF144A	8.306557342	8.201752096	8.029797632	8.012614573	7.017828603	7.315377632	6.292508494	7.734931828	7.960327575	6.768772043	6.473003228	7.666128334	5.852666514	7.581019631	7.515492127	7.254366577	6.846735483	7.551347718	7.765890791	8.175737632	7.156731286	7.510290352	7.822619162	7.610283187	8.024274067	8.312337575	7.413504574	7.476432975	8.759354977	8.309807907	8.028262741	7.463042964	6.574177166	7.658538416	7.214377782	8.072969911	8.275778413	6.996992961	8.011528088	8.19364666	7.096648278	8.446136016	8.025755297	8.077970121	7.891105111	7.546045185	7.808730109	6.788974362	7.852358468
RNF144B	9.252388005	9.860584914	10.97526598	9.99168573	10.00368659	9.406113155	8.660424163	10.06981158	9.587829714	9.029712734	10.07546008	10.30347677	9.512324269	10.23707973	10.46456671	9.103069706	9.051347816	9.071618185	9.789603628	8.91968631	8.828457777	9.54879777	10.19435052	8.362499348	10.10990568	9.407245335	10.41362887	10.0315216	9.816158905	10.16398533	10.06750462	9.010815884	9.456768855	9.318418263	8.886347775	7.650100509	9.876624499	9.633464417	9.061284147	10.16171242	9.060450307	9.872298509	9.608812646	9.107019217	9.752318898	9.493836056	9.721601572	9.202749476	10.01734044
LOC727833	3.008214157	2.598806449	2.316293839	2.938673046	2.796684045	2.869978261	3.323033203	2.897812433	2.706720127	4.180309398	2.959989597	3.276564418	2.919586748	2.954977944	2.818643735	3.489558615	3.11455904	3.740417122	3.802855123	2.604268208	3.715418105	3.704599964	3.904346384	3.450334438	3.704117237	2.815826167	3.403148674	3.469668276	3.481261039	3.657453344	3.235151649	2.852335983	3.249751068	3.302336098	3.345891157	3.700270152	3.947930488	4.473178328	2.881241659	3.820781218	3.333442735	4.187546704	3.501282272	3.159179352	3.943731242	3.22386103	3.103017394	3.49567461	2.833792069
TAX1BP1	10.77954228	11.17345039	11.49753292	11.35309964	11.95799078	12.24648356	11.49073254	11.48471863	11.44583238	11.2661286	11.37617391	11.45611753	11.02634036	11.57262492	11.41209023	11.27579519	11.13198954	11.50910484	11.14128815	11.17653145	11.08359605	11.3384418	10.9945067	10.81716063	11.24860192	10.83459577	11.23649141	11.03744212	11.22737241	11.20311263	11.44289234	10.94441746	11.52040216	10.90829204	11.16589184	10.94683595	11.46790702	11.70185283	10.90877234	11.64130998	11.69971034	11.15945616	11.42177455	11.1338488	11.36032261	11.39108364	11.42145701	11.41376439	11.53784808
TAX1BP3	10.75226917	11.10870692	10.74362467	10.14651572	10.62410157	10.20961774	10.25942957	10.88588557	10.75284369	10.56904267	10.26809695	9.967559801	11.27647114	10.88994694	10.62525205	10.38608892	10.30299803	10.16732573	10.60386224	9.512324269	10.56962797	10.10515503	10.44810125	10.31049561	10.49456564	10.88896105	10.48985288	10.32427351	9.986511273	10.21416715	10.54530092	10.13358471	10.75226917	10.63095941	9.784978365	10.89145207	10.33352971	10.47493076	10.55853928	10.0095836	10.186529	10.58585013	10.4875347	10.82551721	10.78345756	10.65801911	10.29133425	10.22910755	10.37729232
LOC727832	4.775923561	2.868137784	3.295917889	3.332133926	3.024525507	3.419134801	3.812471635	3.542568703	3.048151799	3.511552481	2.989560238	3.006121847	6.114104222	2.77280532	2.802750872	3.278300345	3.671395288	2.745270414	3.407401255	3.644893821	2.966384292	3.242866078	3.328103852	3.421592221	3.18021823	3.188418107	2.976864121	3.633775703	2.716678725	3.525398635	3.692914261	2.959933858	3.206348026	3.628939823	3.103387819	2.976864121	3.025952183	2.938317598	3.07458961	2.837093053	3.457010306	3.446744413	3.007153452	3.386421718	3.471327343	3.15093104	2.737620183	2.915572826	3.084739557
HS.201600	4.729925058	3.739539098	3.289684798	3.600513973	3.080277398	2.670144581	3.44367005	3.556814523	3.696415207	4.563935972	3.334605539	3.04726362	2.725244308	3.135276912	3.104659891	3.692914261	3.608872402	3.322481538	3.670783851	4.307916308	3.406400063	3.577007652	3.679484203	3.835345093	3.367330442	3.897536915	3.69342951	3.435545846	3.714170926	3.831521691	4.152447096	3.652917317	3.177518427	3.60137964	3.232634787	3.211259863	3.780015904	2.94101127	3.72359458	3.17200801	2.862954541	3.446744413	3.326645511	2.902886773	3.718544739	4.476116318	3.648768185	3.259088549	3.786498012
HS.164254	2.887192102	3.183013818	2.846193164	2.762296437	3.209939123	3.110790338	3.000607533	2.813867487	3.124669055	3.08178994	3.69928528	3.38417202	3.325341375	3.294950646	4.690554567	3.959688873	3.567791866	3.32520878	4.025825058	4.336364377	3.607017647	3.295708287	3.420769087	3.508689086	3.235511666	5.18468539	3.231100573	3.86362833	3.083634488	3.469995693	3.499946258	3.679642983	3.34460162	3.571693256	3.364636785	3.784805807	3.246703933	3.222613901	4.776739161	3.027921324	3.47979678	3.605042106	3.524507408	3.434846855	3.653089291	3.726068213	4.244718286	4.020083043	3.805418276
LOC400061	5.907711697	5.118138701	4.152102723	3.886795866	4.517821211	5.202029311	3.770607633	5.791613803	6.357486687	5.327132346	5.600711687	4.739469709	6.594657906	4.646178875	4.508517174	6.3063341	5.825684047	5.686499306	6.151248325	5.990453348	6.220378373	5.780692322	5.730306781	5.899728148	5.355171514	5.54535762	5.489847667	5.674979838	5.842715215	5.731222633	5.827251066	5.889754537	5.917259683	6.005888423	5.848223853	5.850141483	5.433157837	5.564179101	5.743367726	5.851114243	5.838483478	5.963338326	6.241570209	6.187335481	5.992026842	5.533763223	5.770015965	5.56960397	5.851874362
LOC727803	8.087082238	8.689578642	8.326087754	7.894994105	8.558190435	8.528491959	8.07167953	8.935265081	8.892503625	8.50965453	8.708718857	8.735818286	8.453313066	8.576778069	8.544788051	8.95756564	8.933775575	8.984268267	8.681297058	7.828203847	9.211005491	8.994535527	8.64933763	8.661473885	8.861073557	8.34538372	8.810500557	8.514151884	8.694769331	8.375108732	8.5252727	8.366831427	8.918226134	8.308139986	9.09582623	8.762921776	8.661310723	9.154260192	8.077192762	8.76495862	8.519639742	8.486049909	8.851705881	8.683196941	8.726300754	8.649159708	8.388099647	8.336613332	8.493980468
PEX16	7.289947693	7.285442779	7.155275122	7.1534387	7.466503225	7.491762063	7.894592772	7.475560593	7.204166337	6.920839859	7.258437599	7.426408435	6.95193408	7.13864867	7.078831936	6.721850885	7.192508397	6.723325506	7.284943162	6.350328105	6.788336199	6.732927873	6.851520425	6.748590871	6.566530929	7.045471473	6.752081079	6.779310882	6.577783442	6.827635637	6.606522056	6.733163661	6.849788373	6.717229785	6.74003708	6.699503339	6.580794607	6.776491615	6.907285263	6.623490912	6.959218324	6.925057809	6.656873623	6.638810858	6.98687781	6.904257923	6.749806317	6.832214366	6.708896619
LOC727808	14.73490616	14.78171187	14.75989113	14.68955527	14.23110234	14.58113691	14.70009299	14.59161926	14.67902171	14.67902171	14.53949127	14.42124147	14.74671888	14.51854596	14.51414862	14.43404852	14.40782209	13.89431606	14.3901463	14.61666043	14.47344833	14.24442503	14.40782209	14.51854596	14.35314214	14.62742942	14.4999805	14.57678447	14.57212592	14.65352304	14.72807313	14.43851956	14.66352734	14.58649677	14.57678447	14.39848068	14.51854596	14.28212348	14.59161926	14.60574627	14.49172025	14.61666043	14.51414862	14.58649677	14.67902171	14.52672812	14.4960712	14.64883806	14.59161926
PEX19	8.916928921	9.124496552	9.04906571	9.237348627	9.735312643	9.194441743	9.199112864	9.110085632	9.231828417	9.131889958	9.09490335	9.107216746	9.552533492	9.141920861	9.226403441	9.289989058	8.92883849	9.387939617	9.38966373	9.516250135	8.803176197	9.0936671	9.060104887	9.036190084	9.138515091	9.321380747	9.197082876	9.042810238	9.15045659	8.889936187	9.170063147	9.262481915	8.755510509	9.431179468	8.648343596	8.911855503	9.117486917	9.669842154	9.401386614	9.609663071	9.182004055	9.343534677	9.127802319	9.305402719	9.329290261	9.254558671	9.441358378	9.354143724	9.047160959
PEX10	2.733090266	3.255775011	3.736012387	3.616506547	4.869819329	3.803892376	2.887128457	3.903092465	4.344291153	2.937872524	3.904020461	4.178173541	2.927981988	4.174226463	5.474028697	4.650253301	4.932555939	4.795429555	4.559981561	2.854408098	4.468909762	4.788021226	4.372749153	4.385393662	5.130948981	3.213667164	5.019351203	4.420849807	4.416918021	4.158878407	3.792465163	4.842599408	4.296892302	3.734494843	3.80382019	5.075555706	3.846382735	4.981413587	4.850876746	4.665436249	4.926452275	4.361309465	4.588819613	4.31224173	4.313078125	4.60723686	4.346205124	5.046085172	4.288333084
PEX13	5.036948906	4.739625036	4.498315567	5.133876136	5.169450315	5.238979021	4.86891238	4.248119093	4.747186156	4.986674571	5.072857187	5.298850584	5.88229646	5.061325299	4.911413101	5.511318846	7.600621128	5.509575235	5.56717876	5.838742874	5.357584933	5.098737559	5.274254085	5.689398433	6.394275614	4.988065188	5.402616168	5.078118358	5.409397856	5.428660268	5.13396434	5.311063285	5.867294219	5.110638168	5.829414699	5.600931321	5.30933016	5.232331374	5.304208559	5.395160023	5.734452223	5.714826411	5.489397638	5.295146307	5.088465763	5.278923874	5.264200951	5.410872077	5.293577261
PEX14	7.122989157	7.130691811	7.18137271	8.286983225	7.925986427	7.730457526	8.056763778	7.344833518	7.245888099	6.768772043	7.763836754	7.212080303	4.266814464	7.736582346	7.294754636	7.755131877	7.942892479	7.37340074	8.338559387	8.052914468	7.623714127	7.520336248	8.043966819	7.275297769	7.56486964	8.673866508	7.200574559	7.789572763	7.307063444	7.739570838	7.409254457	7.592762098	8.108992475	7.392875066	7.052345163	6.761773808	7.243199276	8.094662782	8.056763778	7.716322683	8.096956013	7.514081494	8.160844396	7.427506337	7.530010886	7.912404986	7.236362931	8.333420158	7.557134267
MC5R	3.921148633	3.405923594	3.045360132	3.06264099	3.648939108	2.849500362	2.693778158	3.174276564	3.786498012	3.035110789	3.08647251	3.094753661	2.755937237	3.533180017	2.982650188	4.145938858	3.764593222	3.262416281	3.558268983	2.796380788	3.550356629	3.483888188	3.334479205	3.890162688	3.483434375	3.483074714	4.266814464	3.535960769	3.590072748	2.971025916	3.785558784	3.456432227	3.023267895	4.051719895	3.594417255	3.54955029	4.332992057	3.652120415	3.473108112	3.375788733	2.839480906	3.779376709	3.685930441	3.53930425	3.510684147	3.196986522	3.403512239	3.49567461	3.786498012
LOC727811	3.682113022	3.024405416	3.168924282	2.951508987	3.358182608	2.72712869	3.251285601	3.034217791	3.771936905	4.13264507	2.881390968	2.727769479	2.763162875	2.917889706	2.818643735	2.842715475	3.331512404	2.790119322	3.134147705	3.831265232	2.70452188	2.857606108	3.023472327	2.751193485	2.98053081	3.303051531	3.094252235	3.107178292	2.720188038	3.280133402	3.126480982	3.152634514	3.726296327	2.940463208	2.968520298	4.057692592	4.310092619	3.33662639	3.161055179	3.592277186	3.018346412	3.347536369	2.762355945	3.689300633	4.230812583	2.902551592	2.68747089	2.995431733	3.060625039
LOC100132291	11.75642632	11.27647114	10.74216429	11.06070295	10.96870239	11.20011391	11.62660666	12.12210022	12.04486942	12.38156109	11.77539745	12.07587757	12.46774202	11.32748359	11.87479164	13.56042299	13.56042299	13.39217021	13.73317829	13.88726364	13.72608775	13.44186783	13.73694779	13.7119797	13.18433089	13.89806133	13.80597788	13.87238561	13.90161752	13.87590118	13.76188773	14.00811181	13.73694779	13.95153946	13.99624441	13.67201374	13.6295644	13.40382237	13.85338657	13.66214644	13.95544092	13.82040682	13.96296519	13.94778604	13.76445215	13.69498472	13.73954462	13.79942477	13.64627362
LOC100132292	2.862566092	2.873549072	3.02188427	3.886316864	2.79303386	2.984749824	3.02011257	2.826951802	3.226494749	3.39047756	2.382991913	2.882080484	3.459443312	3.410838144	2.765724925	3.214702791	2.969576394	3.202387097	3.145067546	3.271518976	3.188983897	2.958998467	3.056624113	3.695082322	3.611424538	3.088846941	2.686911744	2.784036525	3.314192585	3.361534283	3.65462659	3.537018125	3.288274338	2.852631865	2.773779662	3.139714889	2.999021542	3.33662639	3.249325139	3.404044217	3.018346412	2.990599762	2.969936753	3.173059559	2.776772926	3.545088614	2.521729568	2.950953623	3.114527838
INPPL1	11.2159494	11.03555028	10.93113638	10.85000075	9.608812646	9.993119254	10.52876311	10.21749331	10.0937211	9.920942675	9.494308776	9.610672805	10.15724229	10.06654713	10.2034791	9.358182373	8.794023168	8.697298402	8.90959044	8.836135453	8.699107787	9.505710146	9.329290261	9.528288918	9.140280679	9.527571997	9.371393609	9.18488861	8.88047122	9.493836056	8.939567135	8.808818993	9.31151567	9.309342018	8.499330955	9.117659744	8.552156054	9.144162624	9.174416295	8.850826915	8.642308204	8.875694829	8.762199915	8.477338879	9.348964112	9.101627832	8.98728535	9.420683792	9.116238337
LOC91561	10.26742081	11.01767453	10.67640974	9.988438981	10.63211125	9.558592667	10.7998181	10.18057741	10.56657854	10.91899276	11.13430863	10.50184184	11.03238246	10.17214072	10.48022078	10.72526147	11.72564359	11.26093755	10.89126318	10.5872757	11.10758043	11.0110598	11.10753247	11.55774798	10.51933659	11.3909778	10.9182883	11.18136383	10.88980274	11.00330015	10.62129866	11.43248447	10.87745016	11.18328678	11.1598878	10.98208861	11.14367108	11.14123837	11.44000589	11.00774851	11.21799278	10.91276047	11.02594745	10.98832313	11.06269516	10.96394546	11.90740773	11.26861968	11.26707946
GCET2	4.746959783	4.730622075	4.238709385	4.061275045	4.212955872	4.30585246	5.124394358	3.814822345	4.796363296	4.596275338	4.814788719	4.468657883	4.3881083	4.444311938	4.924987473	4.335329497	4.283078203	4.826273343	4.721725311	4.636198995	4.447449873	4.668576028	4.330205866	4.936774097	4.372081243	4.459921065	5.240720776	4.351234011	4.39518491	4.541895889	3.903055878	4.821039611	4.064305699	4.887067637	4.921257264	4.609939701	4.613899476	4.374246219	4.565441071	4.476924882	4.261305767	4.592947973	4.213551563	4.760895383	4.942910931	4.446899128	4.288223124	4.58010941	4.443838963
IGF1R	2.240150945	2.614305668	3.125795272	3.227169471	3.270219181	4.23617555	2.433499584	2.999401275	2.561805034	2.51580852	2.477865527	3.236616504	2.247397322	2.938333273	3.482350967	2.967316369	2.991477934	2.750852042	2.973547393	2.284534635	3.067848412	2.963182315	3.069054011	3.436706564	3.39929972	2.247397322	2.517437433	3.007864212	3.16583772	2.876807173	3.032162056	2.676437694	3.197993458	2.99481429	2.852144157	2.902135641	2.641915856	3.11246451	2.435672823	3.26097165	3.328103852	3.326645511	3.501282272	3.073013857	2.324901455	3.038651666	2.928544599	2.592467714	3.03714652
ENPP2	9.033219217	12.06314575	10.97582046	8.153244296	9.667155769	8.264869998	9.378414953	9.892029113	11.56225613	10.96387527	8.684299524	9.334187344	8.967458932	10.23256566	10.56806994	11.05016716	9.346331214	10.35527486	10.48438002	9.208842195	10.40838813	10.61735655	10.66265375	11.62959132	10.79860435	10.45619463	9.985535663	9.62131253	10.73588342	9.979546836	10.25777275	11.22636546	8.461052377	10.69388319	9.979718417	10.72692006	10.65197112	9.838688112	10.34172608	9.819324357	9.558536018	9.844933489	10.61723768	11.65454029	10.16805346	9.685155411	10.61412776	10.34546908	10.95745013
ENPP1	2.797429828	3.869768859	5.178073751	3.591673278	3.926141885	4.231120381	3.19667804	4.526896614	3.92766919	3.222414408	4.209069184	5.945951073	3.234556801	4.026802431	3.111110785	4.222099617	3.514332968	3.404217172	4.440442135	4.406283249	5.234817258	3.730994883	3.620144266	3.796848113	3.788516885	3.659940793	5.860553852	4.167701924	4.437661574	5.278334094	4.918254481	3.974552335	3.984720257	3.977494569	5.370773574	7.228396356	5.955822168	3.852282794	5.064027607	4.821988	4.162902237	5.029831339	5.207901315	4.427963958	3.732985327	4.030408432	4.0434135	5.193832082	3.548619124
LOC100132299	8.145061919	8.802495767	8.226932718	8.183792807	8.713071211	7.65770124	7.425176465	8.249612562	8.318145683	7.42497873	7.906549023	7.862467292	7.539515291	8.503382292	8.982757512	8.083359858	8.046795289	8.444803227	8.03508751	7.380405086	8.008630736	8.189812249	8.166693097	8.116051151	8.285352968	8.463414641	8.164872846	7.91340351	8.011528088	7.953145283	8.138100769	8.18013921	7.631739687	8.068201686	7.705672963	7.948669604	8.354612941	8.31113177	7.92901685	8.319023936	8.116893552	8.174804175	7.669267755	8.325624604	8.52921496	8.055137967	8.248782382	7.981598972	7.672333088
ENPP4	7.324071541	8.54091166	8.653349849	9.283157715	9.657780895	9.154864908	8.502246129	8.733634041	8.626147763	8.662312339	9.168430724	8.857380648	8.159552469	9.690056711	8.84578973	9.236033244	9.921832949	9.918207978	10.01310083	9.743259317	9.486051813	10.17594713	9.892791515	8.567112462	10.36004059	9.263208529	9.320471125	9.631274586	10.48400446	9.611854229	9.930988251	9.12572682	9.723299009	9.209712385	9.47855244	8.654673411	10.04394466	10.5423211	9.607804529	10.22421005	9.854143842	9.835686145	9.254920568	9.771562356	10.01496236	9.794423847	9.530671627	10.60852874	9.556117084
ENPP3	3.305017576	5.301931104	5.105101643	5.523945107	7.219529772	7.295843258	3.726344919	4.465412283	4.278140286	3.628109779	3.445377385	5.661901137	3.727044424	5.20449469	4.448765545	4.034429956	4.839265612	5.180183009	5.38189439	4.129575894	3.793666515	4.949820788	4.982925942	4.531417596	4.182933446	4.696867762	5.478093999	4.537210736	3.809272306	2.750753131	5.128845778	5.705622145	3.75470895	3.704260379	4.734533115	2.878475562	4.900695344	8.343465584	3.832403346	4.689098096	6.662045167	4.281666531	5.171086997	5.432974146	4.036192255	4.088617231	3.88361447	3.081668171	3.777907144
ENPP6	10.56399163	3.229528531	3.247393177	3.010152737	4.035417168	2.905608953	2.797745347	3.174276564	3.519351257	6.38567936	2.989560238	3.753109606	2.755937237	3.435259774	4.163681335	3.334542372	3.284369043	3.456759444	3.891472066	3.459627463	2.596814383	3.266406245	4.436291892	2.746215448	3.293280347	4.010339399	2.734387943	3.079756554	4.194958837	3.498891003	3.954278961	3.52269102	3.288274338	3.293280347	3.223634766	3.215190178	4.001995779	5.692177648	3.832403346	4.169182069	3.268054181	3.291273375	3.426735271	3.472213285	4.192978882	3.535572214	3.211039315	4.791028944	3.223275845
ENPP5	7.945513457	5.031826356	7.667757495	7.40769699	8.982049962	10.25751338	9.903417506	8.518979245	8.350029709	10.41497067	8.434523794	7.556179251	9.628716584	8.489498948	7.279549462	8.577747819	8.314552882	9.139049841	8.782658626	9.616915999	6.956877345	8.500707087	8.359079397	8.222811031	8.469816138	9.121774792	8.129910515	8.558477689	7.226982044	8.663473876	8.403208924	8.034600173	9.97739849	8.157235572	7.877084354	8.820381845	8.058315034	8.38193199	8.405930099	8.589796202	9.995235134	8.547414608	9.134033017	8.440232127	8.58068637	8.793204168	8.718403042	8.233095185	8.948950848
ENPP7	3.116247564	4.709203942	3.66525287	3.510859303	3.168115619	2.815567074	3.892980673	3.424244633	2.780324683	3.11759599	3.101118673	3.146338629	3.281329366	2.924509755	3.215262397	2.767240028	2.464380894	2.743271017	2.739675385	2.612183055	2.611112778	2.933879582	3.227828963	2.980952799	2.827391059	2.875036259	3.044950078	3.039468365	2.748094647	2.815066814	3.109605434	2.734686779	2.726723284	2.683705574	2.669208535	3.337577081	2.600079041	2.894990057	3.14796432	2.921324389	2.99888152	2.833234679	2.795663303	2.537011103	2.719767097	2.588751283	2.923145874	3.070258581	2.658763294
SNORA59A	6.720995223	7.219529772	7.454933823	7.027666898	5.428277467	3.892944029	6.470908074	5.026593469	5.619964472	6.259379068	6.868666168	5.877350262	3.620325844	6.12282476	6.802777543	5.201777219	5.023215635	5.885083342	6.154147005	7.39674993	5.808089637	6.815054248	6.680418825	5.455013249	6.797942391	6.07561222	6.011829064	5.676048967	5.306578722	5.454904412	6.067814828	7.107383425	5.247423162	6.835358442	5.128734139	6.035798664	6.312118	7.035139487	4.639672254	6.776233026	4.966718939	5.948389201	4.631808353	6.061414244	6.429990891	4.65665669	5.566939223	7.524478082	5.821943641
SNORA59B	3.161742997	5.828870317	5.096770186	4.668613976	4.425925659	3.14485696	3.73624919	3.391981524	3.137630053	4.037649186	3.949841831	3.642231007	3.92345521	4.072909832	3.23930775	2.994794127	3.224854842	4.365616406	3.80853135	5.31573421	3.785795512	4.668924153	3.580017639	3.755521686	4.099931238	3.998048276	4.227702597	3.200666987	3.840289965	3.558500171	3.542771662	4.638898999	3.801399574	4.836971019	3.866063478	4.129680316	4.563580706	4.973600641	3.736151299	3.844022528	3.405923594	3.66764842	2.579639735	4.092376627	4.036192255	3.915098125	4.063421208	4.915471195	3.892419523
HSPC171	8.832686459	8.49047373	8.756624101	8.347098971	8.899429502	9.058388313	9.554776537	9.329119764	9.24873456	9.756423435	9.697041659	9.478200977	9.556928967	8.972901899	8.868729384	8.744635618	9.303522172	9.333451801	9.04734571	9.002786531	8.916448249	8.978702023	8.962943553	9.249088234	8.771227467	9.065412711	8.986110453	9.148479937	8.626834247	8.937660117	9.064581141	8.903497826	9.368750563	8.956375339	9.084077346	9.200060487	8.661637047	9.161472318	8.994702648	8.900637772	9.074801644	9.222649669	8.832544399	9.099430512	8.859933447	9.122809233	8.753823504	9.141920861	8.804342257
DHDDS	8.291123897	8.089196749	7.704348446	7.843283567	7.815280612	7.722411382	7.51933712	7.838223299	7.90227003	7.604453121	7.849065053	7.841861041	7.02918578	8.004517923	8.245391704	7.21913246	7.419972676	7.178732536	7.476616809	7.364463683	7.442809737	7.158893736	7.674566329	7.850793196	7.001297825	7.857757774	7.245548004	7.216948297	6.873740309	7.342094719	7.304976069	7.495930286	7.203483822	7.326862938	7.250307822	7.449252946	7.080384464	7.299009399	7.551964706	7.143422038	6.977147997	7.029565172	7.052010789	7.417055937	7.203526169	7.292819588	7.248938574	7.418873445	7.158238334
SUGT1P	4.83683272	4.31224173	3.027921324	3.943731242	2.839985377	2.95970124	4.218719082	3.733801047	3.124669055	4.710788437	4.551601656	2.874947015	6.285794813	3.330933694	2.848410618	3.133393179	2.9474914	2.460475176	3.155626778	2.987637557	3.523563859	2.439266132	2.96734697	2.762809962	2.962209746	3.924962151	3.556595601	3.332952412	3.627926901	3.724919041	3.243350239	3.319057927	3.61903339	2.940463208	2.856092827	3.695815095	3.013308496	2.889585631	3.255873375	3.209274515	3.588361192	2.905789647	3.181739419	2.641747603	3.363487987	3.115194494	3.747608135	3.32754172	3.42756376
HTRA3	3.682113022	3.921872417	3.076325497	3.186305383	4.284100616	3.343930823	2.965159569	3.556814523	3.829858135	2.601790787	2.896737738	4.182490185	3.177893966	4.1955699	4.412244591	4.520563012	4.453751903	3.59029262	3.972546415	4.70794059	4.083927229	3.937159949	3.601187411	5.754309979	5.048189516	3.624848117	3.582483542	3.398921072	4.563580706	3.323369805	3.73671611	5.883627443	3.119736172	3.758493729	3.282089552	6.011338279	4.47638577	3.292649448	5.345038436	3.624536966	3.876228711	3.857874831	3.945564507	4.495620162	5.350321079	2.76673512	5.243138548	3.28339578	3.855862413
LOC150577	3.569615388	3.380085003	3.082520658	2.744250992	3.2198834	2.881806458	3.890999243	3.527569779	2.850688103	2.717555169	3.074473581	3.188922707	2.859019637	3.069268704	3.848631307	2.855802859	2.913133933	3.057427922	3.106136851	3.516778242	3.247074424	2.776918193	3.53031125	2.746215448	2.796138253	3.317373493	3.265930652	3.032898654	2.85696729	3.067228763	2.704235602	2.631566285	3.213999465	2.651224545	2.801783075	3.326967517	3.239933905	2.742038294	3.19964611	3.244339634	2.713472165	2.999792692	2.993301662	3.015678839	3.044429271	3.209981782	2.907256261	3.123846174	3.156459527
HTRA4	5.460460034	6.256966316	5.059527424	4.954565609	5.248452264	5.458051705	5.496617925	5.225539371	5.337541107	5.725936306	7.155879593	6.493032083	5.822456486	4.924110598	7.98221391	4.159945839	5.88032088	4.965510506	4.988481593	6.624444848	4.297634926	6.052545294	5.340919622	5.569502231	4.267538393	5.038106446	6.163189814	5.764577353	4.123529401	5.343542003	3.908797974	5.447285015	5.901906205	6.000575285	6.928553119	4.79634632	5.820085597	4.715617198	5.381162526	5.536671276	5.403494566	4.233067129	5.430835951	5.17897739	5.620118736	4.072502221	5.144503281	5.449354041	5.040150834
HTRA1	11.75392538	10.61502889	10.6406678	10.6745849	11.49810025	10.91155015	11.11163294	11.25532962	11.72979226	11.31807246	10.40327589	10.78991634	11.07989158	11.86083295	11.33327832	11.24395502	10.43590292	10.93393496	11.07917142	10.79711676	11.43501174	10.89887479	11.18588052	11.23826619	10.62130358	11.09798798	10.51888836	10.8734271	11.09374945	10.68365263	10.44653508	11.40406675	10.54026036	11.39976291	10.65093693	12.59934356	11.19601975	10.87548631	11.36305931	10.55230403	10.51500459	10.66480393	11.46410096	11.87955665	11.22626493	10.71287036	10.98151593	10.96814121	11.2463674
DAPP1	8.560094228	8.313975971	8.478745895	8.319435444	8.052213129	8.762526446	8.46127284	8.322294111	8.084158484	8.464679058	9.289121514	8.270856072	8.421220096	8.144136136	8.272725135	9.200003891	9.629883479	9.638221601	9.405607391	10.24108045	9.845269201	9.771214724	9.473765843	9.137055308	8.888630879	9.704801512	10.05351517	9.342012758	9.401216192	9.421046173	9.511286757	10.19287494	10.26646438	9.907322746	9.710884395	8.143642078	9.926050793	9.237083648	9.573326301	8.874877162	10.38732489	9.285322206	10.00903232	9.815178038	9.812835686	9.562374789	9.199310129	9.83878403	9.270799921
HTRA2	7.644941955	7.970940646	7.828000418	7.823579673	7.814830535	7.39854648	7.389387967	7.876629262	7.799021482	7.762373534	7.505935987	7.523009799	7.566133583	7.630195651	7.933268002	7.775027954	7.364824922	7.257440468	7.414994058	6.030932375	7.693416908	7.885369827	7.498080125	7.604365279	7.79252854	7.496796715	7.745471939	7.597385533	7.60633717	7.418724758	7.408204138	7.286255485	6.990307295	7.422361389	7.212398467	7.618637616	7.281324949	7.660246052	7.567477568	7.525005797	7.126598201	7.653502171	7.183289294	7.481911427	7.513959945	7.343089213	7.430354309	7.381537833	7.134757014
FLJ44048	2.862566092	3.19924622	4.02267132	3.332133926	3.762690641	3.323328235	3.053396361	2.843553717	4.556222562	2.981574097	2.760362894	2.909999419	2.944787101	3.388774282	3.427529667	2.729346447	3.184169277	3.663551264	3.584445065	3.533967097	3.51731555	3.048151799	2.644610442	3.333984348	3.301275456	3.444403263	3.123718605	2.714057918	3.154681683	3.18745822	2.648313874	3.152634514	2.948519536	3.753987021	3.523812168	3.723848527	2.803746091	2.829826725	2.509429766	3.194142657	2.571755019	3.938567499	3.79632102	3.024653597	3.256470087	3.271971074	3.074068638	2.821416125	3.98490415
LOC389223	14.29082145	14.11494999	14.0280986	14.42531257	14.60574627	14.44781671	14.04252131	14.39463965	14.48268711	14.42531257	14.62742942	14.47818379	14.23110234	14.53949127	14.45969857	14.8792649	14.74671888	14.81199629	14.79885502	14.2399314	14.88871502	14.77030587	14.77584754	14.71013932	14.81834785	14.57678447	14.65837609	14.8253953	14.7168343	14.83172004	14.75371014	14.86265369	14.83819392	14.79333633	14.563572	14.71013932	14.65837609	14.77584754	14.6951883	14.79333633	14.64322141	14.81834785	14.83172004	14.88871502	14.83819392	14.8792649	14.78726124	14.63830537	14.74671888
LOC150568	3.844849843	5.6470111	3.881036213	4.930102693	5.555137288	5.117417938	3.677918845	5.821516955	5.555704383	4.365770644	5.371541778	5.402867021	4.377627967	5.513566458	5.853121486	5.490518569	5.561447231	5.210183765	5.435536557	6.186160807	5.135770929	5.709558901	5.659082923	5.867958286	5.554135914	6.14441188	5.829946636	5.52530806	5.217580357	5.574404122	5.835892385	6.191758526	5.13524097	5.594531865	5.921162701	5.721959436	5.576152595	5.524453146	5.750513204	5.669785613	5.471139554	5.918469032	5.132425622	5.310184326	5.535019843	5.81742494	5.454121762	6.194923059	5.601456145
CHCHD10	10.07843226	10.72807286	10.38703347	10.7949208	11.28063926	10.36053438	10.74547458	10.24825405	10.22087149	10.21897745	10.89855829	10.35604464	10.47956685	10.56733858	10.73648343	10.00299134	11.20705694	10.63220183	10.7073553	9.844182332	10.31914854	10.49405429	10.52386862	10.05656896	10.05803946	10.77416201	9.98078111	10.55427007	9.656104846	10.29804887	10.13100478	10.54780504	10.70152559	10.12105835	10.12726717	9.992860289	10.35448699	10.69933643	10.25603898	10.55067515	10.26112914	9.698244467	9.976489757	10.50959211	10.25967669	10.21944428	10.32233349	10.78830554	10.18381871
HS.127242	5.868131454	3.446106784	5.344688649	4.078321266	3.885452436	3.18145875	3.155094294	2.756425537	3.658430381	2.891073335	4.398315138	3.292147741	3.620325844	3.215386866	2.87823608	3.273441682	3.179555306	3.156930788	3.457157646	3.936897821	3.015525771	2.712897334	3.223600063	3.531889353	3.313050931	3.067308516	3.76266235	2.909524706	3.170086748	3.177953741	3.005731565	3.585647921	3.560816777	4.103590911	3.58992273	3.025034709	2.80617031	3.48978465	4.460236388	3.621345499	3.466599828	3.548701873	3.667706673	3.058163448	3.417677048	3.619141846	3.437583406	4.247028406	3.129267089
IGF2R	11.39887856	11.7449606	11.90405185	11.56197533	11.14979276	10.71937507	10.98077476	11.43665727	11.3200262	10.9332356	11.39521015	11.51297051	10.31568759	11.5178775	12.19000011	11.13234387	11.1589958	11.41634764	11.39168101	11.91100313	10.65652823	11.51898473	11.5178775	11.05327651	11.27825026	11.21206	11.35489952	11.45012805	11.05109171	11.43851099	11.4961604	11.45470405	11.44556144	11.42352673	11.28575999	11.10704734	11.61201532	11.8561604	11.16679046	11.44556144	11.22706539	11.61794208	11.08271116	11.3834984	11.36565934	11.05614309	11.42534705	11.4868859	11.30330887
BSPRY	6.891937009	7.175985855	6.823135888	7.282510188	7.785162986	6.973659793	8.000571864	6.876452647	6.492710853	7.810675109	7.138723678	6.752643173	7.239721802	6.701092691	6.401934011	6.263383507	6.456485232	6.979532205	6.607922497	7.217030985	5.440297925	6.23945971	7.198603946	6.783378462	6.327575638	6.938150261	6.27638237	6.556053037	5.31573421	6.897200684	6.738168362	6.013683526	7.102178938	6.726186523	6.396243125	5.168533189	6.235853822	6.868843011	7.22981455	6.814510947	6.527931895	6.830764822	6.24541301	5.965210308	6.221059207	6.949167758	6.782203245	6.864829274	6.39378139
LOC392871	3.504295973	3.89424415	6.149595783	5.367659868	6.877934187	6.186160807	6.440099283	6.142511323	5.87571512	6.02192007	5.854405824	5.706128254	2.87398805	5.914641189	4.985378526	6.300128997	5.810063621	6.745259493	6.656185009	3.831265232	5.535371146	6.196961914	5.179518487	6.162052011	6.49229565	5.15305794	5.376078493	5.773490509	5.395879235	5.495469677	5.532081079	5.1984915	6.923846507	5.862143911	6.162052011	7.073384205	5.255247718	6.108712808	5.894072951	5.329338716	6.007971045	5.707696185	5.452779412	6.218893054	5.51672254	6.628905143	6.235221282	5.795067721	6.200752202
HSPC157	7.164546045	7.567350017	8.326050468	8.025539084	8.108026065	7.500280128	7.429643506	7.867980414	8.061114584	7.162921823	7.921829615	7.195599206	7.031306865	8.185197264	7.996744421	7.858143968	7.585493002	8.073524382	7.797774992	8.291114018	7.279620768	7.435586653	7.828140522	7.680090523	8.130928624	8.039713318	8.916510176	7.767758791	7.456819772	8.233252949	7.649607832	8.578483245	8.408158242	6.596566743	7.926332825	6.396683045	7.926075221	7.819765417	7.053015068	6.988425616	7.810325631	7.027640097	8.339044111	8.49260039	7.607640716	7.833354982	8.901939872	7.808965172	8.255421397
HSPC159	4.915599376	7.186518554	7.721227845	8.352370781	8.227857473	7.305920822	8.112256991	7.753419767	8.611901063	9.115135222	8.730052444	8.15022705	7.614676979	7.462046805	7.887880139	8.15651835	8.696854123	8.66428719	8.706571774	9.479965637	8.481176574	8.092938443	8.363003424	8.782658626	8.285352968	7.666583258	8.364214266	8.149927881	7.663323845	8.332561685	8.409675145	7.844990948	6.86652031	8.084986381	8.662645842	7.535533075	8.15906505	8.92639028	8.342691986	9.000591597	7.387907703	8.951789708	8.109672403	7.700894884	7.704178878	7.895471769	8.008179986	9.065743872	7.861355268
CA1	2.62862335	2.966283378	2.670806708	2.890910499	3.163896902	2.787124415	2.401497509	2.961583187	2.756448744	2.618082715	3.029347963	3.276564418	2.534027317	2.403722977	2.433225385	2.611277841	3.932737584	2.694337674	2.551446917	3.323450412	3.108162286	3.696441881	2.939431268	2.640738898	3.432314387	4.446472675	3.629824972	2.344046821	2.710185891	2.317339477	2.739479101	2.436831202	2.432700382	2.474624318	2.826316582	2.855777918	3.055322114	4.138307782	3.523660355	3.188126583	3.048518452	3.932416877	3.08153865	2.415192229	3.326823991	2.267707511	2.721228707	6.724533129	2.710390873
CA3	3.88329367	3.694328146	2.568782259	3.217983495	3.940140008	3.547176595	4.379133157	4.584764643	5.18756674	5.284599124	3.768642306	5.467028338	3.216807566	4.352666128	4.903839296	7.186197487	6.025030098	5.193315602	5.495651503	5.541196798	7.13032613	8.536673137	7.816034008	7.283331548	5.814798781	8.229130649	4.283014135	7.432875788	6.561516	8.177454001	4.794334161	9.027163724	4.284854296	7.598697813	7.17621601	9.877422477	4.862096359	5.149944618	5.784058673	5.950246808	5.942736552	5.285461985	6.886554528	8.595283146	8.189703933	5.101296627	9.349763803	3.947237082	7.153424768
ZIC2	11.86687531	3.20667809	3.795438449	3.591673278	3.436706564	3.059768465	3.745871707	3.542568703	3.992924586	7.450925856	3.3556168	3.236616504	4.213003174	3.462880956	2.912145602	2.594664686	2.878772685	2.959460769	3.508468139	3.476831316	3.101941171	2.915212813	2.753624136	3.593993529	2.625037932	3.155049317	3.143484845	3.248066473	3.345726381	3.504623379	4.606056121	3.078478794	3.23668758	3.152467294	3.126045609	2.519613191	3.07611653	3.359144078	3.306887136	3.188126583	2.961525422	2.872777448	2.605910941	2.694975495	2.765089971	3.490417842	3.22655744	3.137666533	3.16145422
ZIC3	3.034175386	3.031009153	2.869306567	2.610632606	2.79303386	3.492320709	2.771392467	3.016274041	3.584524209	2.781861357	3.069157373	2.867583032	4.108080486	2.659564715	3.039634502	4.042633368	2.903569071	3.205926192	2.504603356	2.826436052	2.508643506	3.662627206	2.923235616	3.644149627	2.918237676	2.859272986	3.32300406	2.826229492	3.240953408	2.577508656	2.704235602	2.921101325	3.055111085	3.302336098	3.24681513	3.372721112	3.651336592	2.96473234	2.732759896	2.953063147	3.552137593	2.986080202	3.01459533	3.143902749	2.759985063	2.628341508	3.155004341	2.862566092	2.525211019
CA2	8.799646309	11.07394149	9.607942447	10.75939973	10.57525056	8.771251372	9.374669409	9.709590733	10.32803992	10.39577763	10.57436821	10.3694212	9.867693952	9.373152848	10.87522053	10.54828935	10.86167701	9.292211632	11.50487893	10.78690589	9.730972013	11.35193027	11.34040555	11.23695931	11.30828257	9.667424605	10.54202406	11.73642414	10.38616147	10.48993813	10.93603994	10.88932674	9.395858988	11.14896997	10.15149868	9.034166383	11.14803307	11.85127806	11.49396093	10.88212663	10.11237324	11.7316536	11.0133072	9.954819034	10.8768262	11.17374795	10.62366252	11.6338335	10.77656493
CA4	10.66190068	11.97218314	11.47229467	10.94006271	10.44810125	10.43161624	9.813227405	12.41998982	11.31088265	11.2094773	10.68241935	10.16808264	11.38811035	9.956397012	10.43518462	9.843357391	10.31519818	9.112602053	11.10349228	9.643101807	9.535319704	10.05529214	10.46523243	9.424462262	11.05327651	11.06350552	10.62610079	10.86298259	10.83853046	9.719177926	11.06643742	8.649159708	8.229270672	9.692091181	8.499806828	4.905153506	9.951569216	9.520443421	11.279816	11.38163019	10.17543421	11.56245884	9.645138663	9.081670233	10.51714815	10.83526155	10.68852582	8.880918833	9.448092466
HS.548302	3.015583256	3.372309346	2.90802879	3.273736841	2.985984563	3.090025939	3.323033203	3.506894417	4.147759941	3.058219744	2.80207225	2.863717527	5.777618873	3.024086491	2.872777448	3.133393179	3.273441682	3.137703013	2.564040716	3.225117094	3.600513973	2.941504398	2.758923362	2.598325213	2.698792351	2.776398649	3.154797939	2.925355041	2.56057249	2.733914279	3.035471481	3.436277662	3.074002567	2.831923637	3.290922655	2.864402418	2.842594991	2.770633191	3.046875967	2.631668619	3.010324433	2.882262819	2.925064094	2.815063538	3.40035381	3.015080544	2.932979451	3.832121762	2.781425988
CA9	3.364474864	2.314972676	2.775364005	2.240150945	2.712457017	3.208384639	3.330234465	2.420498666	3.439320983	2.944787101	3.327884876	3.557452154	3.108825904	3.051736468	3.058456194	2.357035276	2.97846976	3.344823182	2.890910499	3.19398135	2.77162965	3.373032657	2.928283489	3.016055561	3.018647429	2.49348275	2.85884473	2.877713408	4.40192862	2.553748242	2.410766298	3.221815964	2.84818891	3.614079032	3.042159378	4.399693126	3.239933905	3.265199894	2.641747603	2.919512362	3.034100932	3.200738932	2.623250261	2.490153031	2.727769479	2.632351335	2.898083259	3.040335205	2.869369186
LOC389286	8.877817744	10.61612704	7.526447705	5.04258399	7.155193396	5.644169736	7.852030441	7.543506098	8.30460095	8.229270672	7.2139843	3.581372247	9.600039764	5.419938999	7.009099346	3.942602506	5.259815905	4.352843657	5.289056055	5.370221595	6.574552333	5.064027607	5.41588004	5.96830257	4.966718939	6.040204053	6.399961204	4.043215474	5.169606632	5.99165969	6.213369673	5.008079157	4.9575058	5.353142714	6.650296744	5.395683455	6.29973727	6.481392569	5.747311381	5.328390725	4.181872681	5.610973919	4.78057712	5.911779823	7.027063789	5.740459368	5.297157839	5.747138378	4.888482829
TMEM189-UBE2V1	5.733704163	7.450180797	6.600821701	7.244495171	6.752231299	7.000140496	4.875021746	6.40368727	6.521385034	6.108767761	6.981200527	6.881689218	5.524860454	7.260003905	7.419469055	7.247210759	7.409137826	7.034436265	7.569276191	5.202212077	7.910041361	7.291676867	7.238796912	7.095898452	7.457619732	5.812464277	7.245298067	7.196112344	7.188505464	6.735395855	7.175676367	6.614596081	6.771967244	6.607203217	7.599526078	7.502483402	7.315830074	7.615689397	6.682642398	7.407806434	6.317576059	7.140294156	6.869672227	7.339405753	7.392105185	7.155924398	6.782607079	7.197622153	6.855065622
CA8	2.952550056	3.558903674	3.220090323	3.443898649	5.049661707	5.455013249	4.659486494	5.878638161	3.439320983	7.342704222	4.318726364	4.274592583	2.652736176	3.639443037	2.793943456	6.094192717	5.403884356	8.65704377	5.398922248	7.192655763	3.073561108	5.322875189	5.361049504	5.853121486	6.679831985	6.296339151	3.437266218	5.456097657	6.268199314	4.623089765	5.46718012	3.657945253	5.928995664	3.341379015	6.036671403	4.185918069	5.266190083	5.44657079	5.724240678	6.806609976	6.044460018	6.550393843	6.512928195	4.590824344	4.563935972	6.623722595	6.018382824	4.576677887	7.319246975
HS.551942	3.07724961	5.909283426	3.81624554	3.25807087	4.035417168	3.14485696	3.286754591	3.168047063	3.608872402	3.289352481	3.251941607	3.272568638	3.079417469	3.794335403	3.557742286	3.412292045	2.74114448	3.048066073	3.150570509	3.028715736	3.689423851	3.700270152	3.798044229	3.166256891	3.235511666	3.044502084	3.25833255	3.185258085	3.353971161	3.536722214	3.094252235	3.043038107	2.932085925	2.901741288	3.399458304	3.63845195	3.116779337	3.451280372	4.0659204	3.240631836	3.00623192	3.321110896	3.153377263	3.078019647	3.194969224	2.964307278	3.141901316	3.259088549	2.964278517
ATP6AP1	13.26191695	12.93016618	12.98369653	13.06894764	12.60453573	12.81789576	13.42114843	12.6390393	12.60026985	12.57796477	12.90784523	12.60661417	12.69594013	12.79826912	13.40925883	11.90160257	12.16937959	11.91473022	12.68831802	12.69020082	11.88205471	12.29502827	12.4749055	11.98947932	12.29364171	12.94924054	12.21105732	12.4148431	11.6082183	12.34784244	12.29839044	12.10898876	12.46601212	12.20210915	12.0533109	11.62914379	12.26909524	12.85726546	12.30187096	12.3353903	12.29194395	12.19293828	12.1709153	11.99589059	12.47175086	12.48010638	12.22586557	12.70184494	12.2156463
ATP6AP2	11.75809226	12.26567038	12.29666304	12.1448149	12.6725052	12.24277734	11.8201864	12.16801361	12.51688867	12.19361829	12.48527569	12.41121426	11.61902856	12.57049741	13.18703248	12.69421757	12.10604314	12.58179739	12.76835611	13.33438737	12.67614129	12.87278503	12.65023571	12.33706388	12.77653296	12.75579556	12.72320988	12.70616216	12.6106094	12.53529967	12.68011599	12.57241915	12.50946791	12.7332159	12.57145828	12.65398109	12.8819022	12.901344	12.63337991	12.78535715	12.61821923	12.7725847	12.75374268	12.84210654	13.11025091	12.73128968	12.62957326	12.86164405	12.75374268
CAD	7.374295439	6.286372394	6.584551202	7.263427199	6.717784369	5.96830257	6.868019023	6.270966315	7.042696789	6.209108732	6.503759708	6.504326465	5.95931044	7.00271094	6.972505773	6.195643823	6.671686261	5.763662848	6.811800602	6.60874453	6.298602247	6.135486533	6.705212779	6.855982235	6.03686497	7.192305584	6.077329813	6.710074777	5.700195423	6.343742706	6.021260901	6.631624308	6.475328783	6.596179162	6.118543365	6.765511775	5.490036772	6.432876866	6.609262527	6.074496916	5.960649186	5.758138838	6.228470573	6.23406402	6.012674996	6.003818917	5.987882306	6.293243772	5.913993032
HS.563922	4.299776696	5.330611729	3.369211445	2.997057003	3.436706564	3.634150442	4.182385618	4.090349086	3.503157514	4.148238086	4.57900539	3.676727911	4.2400157	3.22152719	3.27175791	3.070218349	2.688333973	2.782733304	2.68747089	3.042218876	3.201694639	3.277458254	3.401621485	3.232252734	3.069631494	3.543980069	3.158720995	3.284486845	3.20702449	3.434432473	2.812343393	3.585647921	3.088824669	2.583579072	3.276754544	3.206588785	2.655496798	3.283039198	2.941857455	3.30715871	2.957040888	2.69891132	3.138321838	3.094674881	3.058612114	3.214741945	3.311584944	3.593582756	2.883515869
FLJ44054	8.45985523	7.873498689	6.947613765	5.563416347	5.406274038	4.775755238	7.068568417	6.552236097	6.814510947	8.242222738	6.967672564	5.630534823	8.803501155	5.406148211	6.285473709	6.342555048	6.513465718	5.001315427	6.933949948	7.463042964	7.226668281	5.571969767	6.726552933	7.177230487	5.416574835	8.186883297	6.954728311	6.616205331	6.25697763	6.956142367	6.794147443	6.82770722	6.460837197	6.566581706	6.572204265	6.537317812	5.666580309	5.693866268	7.428163767	5.894199709	6.263383507	6.58039327	6.575390705	6.392681342	6.586211337	6.64914177	6.772042078	6.728208193	6.805280135
HS.563926	4.022288069	3.094611944	3.119478319	3.422753567	3.209939123	3.305885399	5.951173396	3.499280674	3.143450307	4.350003284	3.231745965	3.075852733	5.395018778	3.649715865	3.013210066	2.884327922	2.64784935	2.870062349	2.65094424	2.802236777	3.182641445	2.674367156	3.085315147	2.813619223	2.712393948	2.884916624	3.984850757	3.337354549	2.728277695	2.995116146	3.38301041	3.372090632	2.682599388	3.444522263	2.968520298	2.615980596	2.8732943	2.992862833	2.576910989	2.946582661	2.728158907	2.734807359	2.929926037	2.810581862	2.714733778	3.100599258	2.747753079	3.076325497	3.432459393
CAT	9.341302873	9.687328792	9.455828494	9.842152444	9.644937002	9.440383165	9.975405879	10.23172914	10.208128	10.87996703	10.20224071	9.771296445	10.76405791	10.1688545	10.20475267	11.71079943	11.11607424	11.2913466	11.8952703	11.35979657	11.16654766	11.53163212	11.6601546	10.6826824	11.7302775	11.12484902	11.69023754	11.95323151	11.54571797	11.64607958	11.78596144	11.42310224	11.04231437	11.63461458	11.14579023	10.48073828	11.5987791	12.05532921	11.35178703	11.89629869	11.50127041	12.14494536	11.81181963	11.79019893	11.62976131	11.8256363	11.6182091	11.71121446	11.62659282
LOC100132266	6.330451927	5.254045124	4.725607218	3.828961376	3.53800487	3.736151299	6.162590222	3.425227219	4.870020478	3.725542955	3.748941223	3.82061711	6.683175313	3.462880956	4.015295235	3.3814533	3.839368094	3.202387097	3.685291792	4.336364377	3.067848412	3.206738768	3.097366222	3.022424388	3.631152477	3.805418276	2.938286704	3.889307321	2.988177168	4.168576755	3.194302417	3.806875678	3.258473446	3.618757257	3.996832241	3.537552006	3.602015671	3.149253728	3.262506896	3.337354549	3.212416966	3.672743577	2.929926037	2.819679558	3.519351257	3.592277186	3.159430082	3.399954786	3.670221132
SHANK3	11.55451432	12.47178001	12.17319758	12.43446986	10.12249387	11.13055731	11.69835667	11.35759706	11.37001788	11.25785503	10.18647448	10.24886653	10.68636082	11.35810552	10.78982245	10.70091617	10.14114031	9.706315744	10.4906259	10.15761941	10.41314948	10.36956856	10.44943496	10.39191164	10.56324399	10.58683669	10.70319854	10.91784434	11.34791032	10.56236773	10.3134524	10.29846189	9.876625692	10.4294745	9.145971669	9.289986241	10.23492655	9.370570898	10.49916438	10.31049496	9.944083571	10.5132512	10.27074735	10.35898291	9.948552539	10.27099166	10.77304833	9.545334217	10.14968721
LOC100132267	4.129680316	4.690284642	4.686541607	4.74410134	4.693860013	3.57845992	3.44367005	4.168981053	4.548383795	5.334305578	4.380887973	4.678409954	3.268010226	3.996192331	3.669212311	3.471327343	3.017773882	3.514615459	2.77363393	3.595256438	3.543518402	3.23930775	3.00386041	3.299156522	3.50816186	2.926365435	4.259963652	4.201222275	3.523632067	3.144606951	3.376325604	3.689068501	2.956123981	3.274620105	3.632057709	3.65716323	3.432788248	3.648469452	3.306887136	3.846001001	3.193323975	3.814583304	3.431428635	3.086822554	3.266302735	2.973753597	3.258612592	3.299506951	3.706046139
SHANK2	6.6524481	8.469286564	8.234694293	9.010815884	7.928820444	7.901825346	8.870107559	8.47960504	7.993281394	8.758199376	8.3940084	7.867854901	8.022949279	7.69738274	7.01434134	8.087904617	8.346943202	8.132997112	8.050519331	9.515258264	6.219443744	7.963900472	8.209054403	7.797690445	8.334640829	8.046645313	8.057539826	8.666457182	6.95394719	8.612961856	8.72020583	7.22089385	8.48697631	7.85397252	8.300375753	7.521714984	8.031131371	8.189095681	8.10867116	9.366334386	8.632919212	8.656020356	8.533475792	6.945685254	7.901234136	8.524177027	8.875138663	8.231016839	8.919878985
LOC389293	6.694567892	7.545679921	5.919118186	7.214757443	6.960420471	7.566142657	7.566323494	7.689627412	8.052554445	8.427363509	8.215746297	8.01640165	8.549381681	7.102451522	7.152190298	8.849497928	9.506862827	8.843884962	9.043838551	8.46580891	9.658176166	8.800339566	8.670789886	9.5367005	8.570279947	8.745098072	8.95453165	8.525107386	9.50706034	9.303169369	9.000767423	8.779891266	8.757319329	8.918758885	9.54438761	9.707910341	8.801529286	8.701707855	9.12958952	8.675695755	8.858553173	8.501600042	8.932714302	9.21341254	8.341044851	8.803007677	8.931045142	8.922499398	8.657726928
HS.551957	7.149560533	5.886843658	5.794885038	5.250835446	4.82815829	4.246026259	6.470908074	4.286759601	4.0090299	4.496044455	5.090515035	3.879103359	4.035417168	4.271713531	4.424573299	4.229443966	4.12520823	3.988881021	4.521020129	4.53190503	5.100965486	4.485678498	3.992021603	4.896877262	3.810177532	5.675371418	4.344829841	4.129133478	4.183851522	4.623089765	3.920310817	4.577459823	3.977233518	4.249446291	4.215785019	4.020308287	3.774661762	4.051200915	4.555181263	4.020985131	3.713128159	4.68040168	3.426735271	3.773206618	4.341485349	4.509604269	4.78037171	4.459365784	4.024457181
HS.453381	4.299776696	6.265516619	4.790748148	4.193046253	3.441863295	3.988140802	4.713722362	3.962670487	4.120751169	5.219488668	3.545200478	3.389007474	7.300699015	4.046602044	3.300447524	3.80489202	3.423537227	3.78512518	3.639753464	3.925806616	4.113692991	2.971971384	3.77373628	2.973156119	3.468718161	3.642330922	3.408307817	3.898586066	4.462760967	4.470997591	4.386100732	3.566545273	3.356717573	3.542834817	3.223634766	5.929584732	4.665619595	3.073593644	4.151607859	3.303938444	3.053525478	3.311389926	3.830701533	3.785795512	3.322677118	2.796138253	3.171594866	3.206498788	3.387422512
DAPL1	2.615980596	2.430972189	4.02267132	5.04258399	7.067793816	6.757318574	6.98327045	5.096125531	3.137630053	7.467103938	8.772566231	5.981268774	4.573106386	2.659564715	8.869430703	2.962373098	2.658970361	3.048066073	2.896613568	4.538745747	2.587553366	5.8981195	5.800401429	5.720779809	4.380615478	3.97547825	7.067436458	6.727433912	2.612498159	3.393479775	2.897925421	6.122415057	3.821182975	5.780010735	2.852144157	2.772350439	7.01047305	2.499620591	3.060625039	5.896521254	5.378680556	5.212503411	3.487808906	3.186223621	4.848357064	2.954716552	3.445165052	2.895134703	4.885298938
HS.538798	3.18598444	3.273080323	2.88907082	3.287902636	3.124695632	2.972769288	3.278534894	3.131745318	3.35025129	4.365770644	3.138981715	3.240953408	2.755937237	3.455039506	3.157067775	3.163501438	3.047960791	3.032559179	3.88489532	3.508058846	2.883698736	3.547156313	2.794652043	3.141901316	3.283566401	2.889895227	3.158720995	3.216152055	3.435976947	3.951702374	3.311290212	3.692753125	3.611490163	3.464911982	2.869306567	3.127826171	2.822516697	3.146769214	3.040645406	3.349015664	3.358646185	3.50305458	3.242991243	3.225282984	3.505011991	3.380478884	3.659554873	3.623665065	3.391837757
CBL	7.797995447	8.035066118	8.488903538	8.297769719	6.822241938	7.273408933	5.733947544	7.927421603	7.967213233	7.399954714	7.617706773	7.828473775	5.610683568	8.170584682	8.63991571	8.354480688	7.894115993	8.091220638	8.382182863	8.548249282	8.002043178	8.382689278	8.15071774	7.184172779	8.41122037	7.638047355	8.626172474	7.916631434	8.615730072	7.888986011	8.419057145	8.200365785	7.285623741	8.123946618	8.00066305	7.555510527	8.49239326	8.28034137	7.92232257	8.285003663	7.825102698	8.136210221	7.979388814	8.689799372	8.432327832	7.755531111	7.999693388	8.690832381	8.02239153
SV2B	5.447687228	5.462798786	5.510346964	5.64401225	6.05680816	5.481565561	6.526718815	6.270966315	4.92471703	6.715751921	7.046680052	6.740414481	6.890849619	6.404936495	7.556799889	5.874810283	5.721328862	5.683463881	5.062314542	7.378683527	6.079998621	6.317899418	6.408210537	6.620835573	6.134370159	6.226355937	5.990626999	5.591348658	6.376195818	5.93056318	5.431368682	7.085469738	5.187336987	6.869241281	6.285280474	6.517067219	6.664879523	4.612779802	6.095418434	5.940981839	5.01899694	5.460404405	6.01336281	5.263453211	6.42389143	5.671883488	5.873715919	5.005066763	5.966827492
TBX22	3.844849843	3.328648477	3.577324606	3.06264099	4.465185757	4.427963958	5.479210092	4.509074109	4.404889856	3.565947985	5.048189516	3.700375806	4.322032167	3.909303995	3.81000899	2.866603799	2.842545775	3.048066073	3.038795944	3.293317993	3.655042726	3.127826171	3.034565665	4.01429872	3.344060188	3.430159206	4.058752559	3.385607114	3.440235959	3.498891003	3.044161032	3.288515258	2.944845692	3.262521199	3.080363548	3.669978159	3.334605539	3.560467142	3.314006487	3.04937568	3.333442735	3.508058846	2.910190668	3.256517815	3.523563859	3.526122241	3.049328606	3.745274586	3.097413118
CBS	9.109921425	7.273452371	8.190476743	7.809288666	7.704513939	6.295313254	8.423049618	7.853202711	8.144411648	7.791807962	7.718496101	7.248560511	7.839358803	7.511619317	7.964298739	7.954799871	8.601351144	8.797343323	8.00464044	8.612961856	7.014838385	8.515732559	9.48156116	7.862661323	8.057539826	9.643652755	7.604861126	8.975247546	8.397813234	8.741348713	8.301709	9.179081367	7.537184522	7.769455699	8.195951745	9.854362787	7.765756994	7.926855332	8.050709041	8.815328079	8.502097156	8.77358331	7.725412952	8.353483886	9.572382464	7.719920872	9.882772115	8.745098072	8.724114427
SV2A	3.354496598	4.480138951	3.342971491	3.886316864	2.864488043	3.481690526	3.155094294	3.372161094	4.178263612	3.737267089	3.748941223	4.551829627	4.464707406	4.589892916	3.210312342	3.909214019	3.252371207	3.448577781	3.909698953	2.994102186	4.13733782	2.787679223	3.258499515	2.925761828	3.48582896	2.937447989	4.251895401	3.185258085	3.382401628	4.087915996	2.882262819	3.344719151	3.9732412	3.986322483	4.039518458	5.206647351	4.193834757	4.746597514	3.020149471	3.51894097	2.996528659	3.276995614	3.886691544	3.949257097	4.291449629	3.187407039	3.504623379	4.160562006	3.69718514
TBX21	5.600990786	5.015121837	5.105101643	4.201259361	6.160302616	5.35940549	6.327767285	5.871986699	6.972362923	6.978289148	6.764106116	5.912612164	6.850788083	4.927901032	4.821718983	5.535371146	5.832837049	4.900078521	5.622008456	4.882637478	5.571314065	5.065963029	5.692177648	6.020691859	4.329873518	5.606897928	5.990626999	5.832289852	5.374106041	4.813480795	5.895769633	5.189611559	4.868457045	6.146691059	5.775992332	5.38189439	5.527951516	5.579322155	5.562953408	5.021621406	5.378680556	5.20449469	5.244894514	4.997076829	5.513566458	5.061178975	5.01476031	5.041658814	4.895301788
LOC389267	5.116741622	3.705050415	3.825293637	3.46994252	3.115066161	3.067529528	5.270280306	3.514443128	3.246703933	3.196607499	3.315139573	3.33528976	4.845173861	2.869745884	2.722027203	3.546847317	2.546484978	3.116779337	3.330735005	3.395684823	3.767250678	3.513543084	3.352641838	3.492204654	3.346158276	2.791863792	3.113036036	2.945951531	3.345726381	3.356090693	2.948736987	2.611961204	3.295038608	3.397974964	3.227974677	2.573290526	2.613228176	3.628197428	3.2198834	3.090379077	3.179440534	2.7441832	3.209684726	2.732374389	3.202633027	3.078441502	3.393490735	3.07110709	2.551186861
HS.538780	4.147831769	4.534338155	4.470138141	4.451917901	3.743907137	3.497333511	4.252701397	4.110324278	3.744019285	3.248093895	3.802258526	3.188922707	4.156285963	3.639443037	3.620144266	3.224260428	3.236588672	3.239658901	4.015791931	4.098428215	3.35936011	3.469394497	3.904346384	4.15663287	3.20856084	3.561273898	3.497712906	3.898586066	3.709989271	3.887064338	3.7419667	3.050530894	3.194142657	3.846116169	3.827453588	3.582135442	3.526807227	3.467762682	3.772046882	3.529586191	3.826133253	3.247848382	3.628334524	2.921479801	3.776574767	3.263008189	3.408664291	3.881249617	3.928833158
HS.536125	3.395180942	4.601131655	4.281538658	3.373796886	3.358182608	3.450629733	3.225282984	3.447274168	3.49478585	3.674012822	4.237561033	2.919814473	6.153496394	3.579634709	3.41413559	3.359443771	3.369966876	2.91133865	3.139339196	4.538745747	3.399367085	3.17622846	3.389829299	3.546154689	3.031692602	3.606349712	2.881692821	3.066125332	3.042428189	2.754989187	2.835275453	3.128564068	3.148957715	3.397974964	3.108655094	3.384400805	3.347835902	2.885346255	2.985094293	3.486953486	3.126601266	2.901806149	2.807852726	2.802697598	2.983001867	2.8573868	3.244760713	3.422407954	3.339621934
CCK	3.709477391	3.009506297	3.076325497	2.478243767	4.077763094	2.88597405	2.75742309	3.034217791	2.826868249	2.658907871	2.755056842	2.732374389	4.435136748	2.312073667	2.626129424	2.325263126	4.443197111	2.373972426	3.281434529	3.021599515	2.522249633	2.670355801	2.247397322	5.235547078	3.021121603	2.576910989	3.425974551	3.066125332	4.301392768	3.039898165	2.766044444	2.570457403	2.452934345	3.043425298	3.188622609	2.705516521	2.962056353	2.399781584	3.444522263	2.475892462	2.413337814	5.214550867	2.362069096	2.369211932	2.987559062	3.070360012	2.950303809	2.486131484	2.459082047
ZIC5	3.784728312	4.498575782	4.665036859	4.274425917	4.576485861	4.089958422	3.238968121	4.212955831	5.216726137	3.555130099	5.022114359	4.242816609	3.188953302	3.879103359	4.488442496	3.154039277	4.809126945	3.796539965	3.457157646	3.867014309	3.420488444	3.764691718	3.523632067	4.038274023	3.475347105	3.303051531	4.573660439	3.431200962	3.565514543	3.177953741	3.669724612	3.234160061	3.94447142	3.243572343	3.986322483	2.976864121	3.396850936	3.496107289	3.334204489	3.432917872	4.135677134	4.078010394	3.463503711	3.837018124	3.261810995	3.831265232	3.804236581	3.87611866	3.782881854
SUOX	8.559664849	8.387760715	8.953914286	9.055922063	9.084065512	8.350478016	8.844224743	8.673725945	8.823943417	8.717000384	8.290562976	8.217320738	7.306543978	9.025351382	8.785824475	8.726003407	8.517183457	9.141542959	8.814865322	9.130081046	7.997447292	8.791034854	8.88870826	8.355542683	8.971771228	8.764167952	8.779856021	8.642503718	8.294649022	8.92345429	8.735833797	8.901429249	8.744756091	8.730263041	8.171745152	8.719810587	8.65507502	8.625292345	8.84254532	8.742283231	8.63621549	8.276647302	8.807637825	8.84329313	8.866698605	8.712349234	8.795174803	8.473477755	8.608533084
TBX19	7.024576023	5.393799075	5.480582361	6.029953968	4.917748554	4.738331461	4.686569408	5.974519938	5.285874579	3.908634653	5.424443773	4.800704884	4.867877601	5.994911235	5.801127447	4.958295204	4.773732638	4.66465472	4.927359022	4.622011578	4.488806425	5.507170273	4.875739194	3.781528636	5.157212089	5.205097037	4.911597464	5.715256864	5.162776057	4.757111254	4.802647687	5.230011572	4.334862481	4.938254405	3.613454602	4.481882774	4.916490501	5.032548196	5.02791057	4.952327605	4.386456116	4.607521194	4.60780657	4.755174018	5.041285041	4.901040486	4.532993065	3.817731934	4.505519178
TBX18	6.142229155	3.869915495	3.494278783	4.132380532	3.840614297	3.217131728	4.195527055	4.022985439	3.364517057	4.995359296	4.756267358	3.743675556	4.748269699	3.987220632	3.956880489	3.233138101	3.195940727	3.666597012	3.735827779	3.639938437	3.425581439	3.208821789	3.293227047	3.460389925	3.32890946	3.727955529	3.069419331	3.269656343	4.132066069	3.395624715	3.414287556	3.712842255	3.283509809	3.079213401	3.140408879	5.061234692	4.092405368	3.260571997	3.569739266	3.585192029	3.313833292	3.202773872	3.989075726	3.14786141	3.535690098	3.210820572	3.101656214	3.979791213	3.353311215
CD2	9.366687104	8.980369135	8.889582145	8.866730019	9.238825006	9.027515686	7.919261325	9.335812924	9.185729553	8.407931491	10.26240289	9.823448332	7.862125438	9.342385184	9.568670405	9.11209253	9.998051796	9.834445584	9.482657589	10.34480386	9.650278666	10.61396174	9.550638015	9.327212708	9.690883743	9.79648094	11.10197876	9.188661096	9.710718338	8.647066238	9.593295502	9.983712346	9.668402758	10.51714815	10.40629771	8.416294346	9.508048251	8.551479789	9.746027229	9.21547033	10.28129251	8.648178615	9.419228794	9.742181842	9.442114191	9.681592513	8.804850009	8.471972598	9.385309538
TBX15	7.770903585	2.625465957	2.610403748	2.938673046	3.002169795	2.59892456	2.319962513	2.975999104	2.663889278	2.78878251	3.3556168	4.173698665	2.673866292	2.954977944	3.340558682	2.414867382	2.361624873	2.732091309	2.573882037	2.789592729	3.948567433	2.74010047	2.765319071	3.02893824	2.406014065	2.319221687	2.654419545	2.799798509	3.223809784	2.312653875	2.788056295	2.581595414	2.251342066	2.704064518	3.060296156	3.589280142	3.605363226	3.138288662	3.63857551	3.273559112	2.193988042	2.647341092	2.939478813	2.43034725	2.583669995	2.517552657	2.894274796	2.363380464	2.685361921
CCS	8.367596956	8.354845971	7.987269205	7.75037652	7.302973768	7.279985551	7.991876414	7.538896607	7.623387296	7.577798868	7.307092002	7.551632401	7.68729608	7.311722163	7.423108319	6.827703397	6.996508859	6.900011352	6.721804687	6.064697805	6.972524871	6.965513259	6.957566231	7.084414616	7.017403303	6.758263156	6.811960453	7.111464056	6.939904221	6.947022675	7.039349787	7.202573809	6.438732111	7.222808534	6.681823255	7.28697427	6.846067806	6.611492154	6.5677359	6.81749895	6.016229829	6.890668924	6.530403521	6.508130984	6.903561677	6.962394873	6.865497382	6.800597187	6.726044179
CD4	7.552317886	8.373965417	8.197557334	8.217778247	6.967672564	7.018021063	5.832289852	7.172508178	7.962399391	6.467268857	8.659518847	8.294784554	6.045968189	7.432678778	8.131262735	7.48825586	8.575491269	8.041177405	8.601036261	7.286182856	8.744476434	8.084986381	8.305070624	8.23028264	7.695260087	8.610273207	8.404543952	7.798236145	7.590214573	7.943865354	7.901559973	8.757479796	7.698414076	8.518135668	8.100502242	7.869250678	8.138455646	8.826102665	8.442669263	7.938190568	8.357138054	7.42497873	7.453230218	8.499138941	7.671215344	7.779350788	7.056554011	7.894994105	7.408071917
CD6	9.623768276	8.766217719	8.406958998	8.626353982	8.639598936	9.884526956	8.072598712	9.070531566	8.849847191	8.16188681	10.63095941	9.670184848	8.439577414	8.959396191	8.601775447	7.757466693	8.986654228	8.364057535	8.688069171	10.23361232	8.806569344	9.282491433	7.943388499	8.849672559	8.278950751	8.637251807	10.63847816	8.075889309	8.771737386	7.625624305	7.88416726	8.867432	8.101354044	9.27475003	9.940826575	7.877764607	8.152017044	6.961633156	8.572226142	8.850152875	9.384952126	7.549837797	8.276720473	8.028793128	8.213975523	8.467977165	7.52900162	7.738399501	8.466622238
LOC390251	2.797429828	2.779187104	3.163612513	2.997057003	3.057633195	2.672231998	2.623593399	2.511659668	3.137630053	2.649455887	3.968095958	2.783466815	3.746702067	2.762875446	4.615768591	3.594448256	2.964891882	2.924550036	3.145067546	3.049422754	2.993732427	2.358257706	3.420769087	3.154657208	2.885826941	3.263215189	3.054189759	3.074502249	2.928044172	2.432700382	2.964449415	2.658970361	3.097853837	3.023512309	3.042159378	2.34966737	2.922827403	3.401479512	3.07458961	2.946582661	2.884860011	2.613516922	2.879540033	2.850126728	2.695499256	2.536108601	2.820113553	2.895134703	2.838089087
CD5	3.161742997	2.704756662	3.561289457	4.930102693	3.648939108	5.792790871	2.427386263	4.450280602	5.351753825	2.468139866	7.476747051	6.803770287	2.575374012	6.131396398	5.010387893	4.077470173	6.578188526	5.213012225	4.238737827	7.09728417	6.149455328	6.153496394	4.836049914	6.486160038	5.068815824	5.072733841	7.863762405	4.590218206	5.53487638	2.733914279	4.593366285	5.680667947	3.890565998	6.22254137	7.586970158	4.961040892	3.886464465	3.776574767	5.47520138	5.620852453	6.359098237	3.768903895	4.197619549	4.893765174	4.105084097	4.558192958	4.091695714	3.705251591	4.309099957
TBX10	3.285825957	3.238225842	3.393751183	2.997057003	3.410208689	4.089958422	3.835547466	3.357509354	3.076932521	2.994236037	4.372570145	4.738007095	2.87398805	3.981105307	3.111110785	2.444890523	2.798205847	3.228668977	2.962605675	3.653426832	3.130171613	2.784223031	2.7432899	2.584923446	2.935562421	2.247397322	2.85884473	2.505792219	2.923835814	2.6428142	2.886039677	3.157043727	2.459082047	3.144329737	2.722027203	3.184106971	2.80617031	3.241184774	2.830445732	3.759185593	2.373558157	2.604683523	2.797665166	2.976877389	2.915626602	2.885753252	2.679112018	2.705601563	2.942454117
HS.127279	4.619442525	3.670460421	3.774861844	2.869829422	3.791348128	3.328103852	4.308759028	3.317566612	3.584524209	3.222414408	3.187128927	3.531889353	3.177893966	3.656350497	3.15105989	2.772463636	3.392277869	3.217017583	2.85150289	3.172292934	2.966384292	3.143410491	3.438220953	2.751193485	3.657050005	3.116906981	4.425261416	2.726139607	3.561924486	3.125081436	2.948736987	3.078478794	3.323180946	3.456870524	3.170498727	3.380449007	3.239933905	3.440861078	3.359634899	3.087491891	2.708128875	2.937188491	2.827433681	3.614237707	3.326823991	3.292234272	3.276886351	3.609216745	3.252371207
CD7	8.342297899	6.112607161	5.961976573	6.914383302	7.082166567	7.705672963	7.192655763	7.38125494	7.799853866	7.637908341	8.959396191	8.781373306	8.472797062	7.493129698	7.311609604	6.729352765	8.183459197	7.752475818	8.073326408	9.564897526	7.980378564	8.057845079	7.65770124	7.888899373	7.015591641	8.295545656	8.647538871	7.649010773	8.35993027	7.776156223	8.312337575	7.785318359	8.563544743	7.921853688	9.228182153	7.615202162	7.460881323	6.663987242	7.69752892	7.609383233	7.499734263	7.339142614	7.489543147	6.202404914	6.824985839	7.681557911	7.194419571	6.949567055	6.627728551
CD9	8.923461855	9.998917967	9.420883827	9.505710146	10.75043112	10.04526013	9.929475063	9.476308885	9.826864166	10.44983714	10.25627181	9.936974603	10.1086135	10.55881719	11.62914379	10.96935437	11.21359526	11.10113828	11.40506802	9.405716824	10.58086413	10.98845292	10.99128923	11.18623714	11.08239249	9.92623329	10.81982189	10.60222577	10.41000616	11.07215973	11.58623148	10.53243459	11.15418781	10.67211823	11.30732611	11.36305931	10.92429603	11.27134322	10.99984009	11.05849682	10.81291285	11.12694801	10.65889972	10.79711676	11.20553774	10.97873833	10.48728657	11.2617575	10.49574602
HSPC111	5.395683455	7.120948563	6.620835573	7.046088754	7.590406702	6.948371656	7.955583283	6.983487879	7.375556973	7.682315504	8.377531034	8.794827777	6.465014484	7.273301747	6.69348765	6.422088114	8.372198309	7.277276709	7.169711205	6.526135989	7.948981335	6.094413605	6.597726717	8.768897423	5.89034242	5.915825806	6.178740999	6.757888547	6.556248587	6.565618075	6.205887907	5.842610214	6.818315066	6.618896484	8.553338986	7.18749707	6.546543676	6.917158133	6.908283757	6.326820143	6.095296152	7.195513535	5.716603387	6.284026401	5.757853213	6.665737728	5.776517769	7.997595801	5.872672316
LOC100132288	5.001059676	7.155840173	4.651731266	5.089707963	5.15486885	5.143683944	5.512244988	4.8288756	5.47268219	5.693062117	5.460748844	5.561189165	5.978334186	3.44441599	4.605159304	5.119661109	3.94895999	4.706285775	3.713939823	5.394791201	4.344604477	5.276323592	5.217924655	4.179920105	3.963436711	5.052859182	3.938201151	5.859371741	4.199404239	3.986687981	3.97908959	5.478809644	4.901036468	4.623672021	3.69487788	5.446341912	4.613463909	5.180273933	3.463858305	5.217551296	4.681703649	4.123791979	5.332180825	4.79390816	4.962892344	4.808585947	5.602204224	4.442968901	5.067476248
LOC100132287	3.629256676	3.625832304	3.834410431	4.420035909	2.618372926	3.222613901	2.487614096	2.722074789	3.186223621	2.872239356	3.162416298	3.102428117	3.845172065	2.699967189	3.427529667	3.71220493	2.765947509	3.153909551	3.210095628	2.940846108	3.253359175	4.15554138	3.818584952	2.925761828	3.477542001	2.558584319	3.127140861	3.129013466	3.65076348	3.1400976	2.604268208	4.095687776	4.07255356	2.944473878	2.834975142	2.730116729	2.985333746	3.102891498	3.452179382	2.547798417	2.991785383	3.295853257	3.12419416	3.168047063	3.40035381	3.904594972	3.027331668	3.169329267	3.836177005
LOC390259	5.29766546	4.216235805	3.377016841	3.69928528	3.508689086	3.353199597	4.856435675	2.742038294	3.173512404	3.674012822	3.51513497	3.022546028	4.295017504	3.16846041	2.761309391	2.707343394	3.278982862	3.128128908	3.123261619	3.133919114	2.901741288	3.943902282	3.079541917	2.909524706	2.873826327	4.1779568	3.371019972	3.32720419	3.547156313	3.33315684	3.253963305	2.997343601	3.659243453	3.19438062	3.450334438	3.445899274	3.087524711	2.958311254	2.669369686	3.132463407	3.405923594	3.311389926	3.144027341	3.626666498	3.212114794	2.911253315	3.468466981	4.271806968	3.714954838
LOC100132289	3.59370288	7.300545948	4.371628245	4.478397253	4.290258685	4.69449227	3.745871707	4.785813921	5.704830173	4.848478668	5.308051681	3.772165947	5.852666514	5.518504286	5.886279928	4.951282331	4.174814231	5.695069294	5.252660384	4.046602044	5.022270096	5.600990786	5.283896286	4.648200517	5.713612157	3.753697625	5.515343178	4.896636604	5.901091305	3.459157946	4.906357507	4.397747877	4.537494102	4.447080631	5.17770769	4.635962724	5.648310241	6.013683526	4.928771242	5.427760692	5.281743725	5.263662643	5.156693371	5.392751505	5.412187192	4.894287557	4.80847689	5.000150819	4.610878234
CDA	3.115311254	4.200679884	5.451272911	3.452483739	3.311822058	3.110790338	3.427115734	3.716663102	6.372493691	3.323121645	7.14504125	6.338320204	6.268199314	3.307543222	4.022288069	3.942602506	5.157058238	5.072881238	5.002255146	3.605110852	5.490854116	4.581002514	4.955181286	6.74183218	3.722826507	6.181933246	5.999787435	4.310092619	5.229888274	4.030408432	4.345331182	4.521417536	3.464147372	5.308051681	4.356471766	5.027123246	4.898551227	3.718544739	5.865977945	4.427879009	3.758665569	5.888767648	3.993824375	4.75975305	4.296892302	4.602452493	4.710519679	5.200303223	4.739238477
CLEC10A	4.413413976	5.545120969	4.297466732	3.707701723	5.054254417	4.759523152	4.497096436	4.911020341	5.539827202	4.856731316	6.654285798	5.650669597	4.280407606	5.231298876	6.59496253	4.721213291	5.930989865	4.969696406	5.286847532	6.482339173	5.862624372	5.977837796	5.956645327	5.863336569	5.426242193	5.185508502	5.384505836	4.885005953	4.921997197	4.672020468	5.389521512	6.58133178	4.726319587	6.237652921	6.07299561	5.001509893	6.395677123	5.103874064	5.856508015	4.603464844	5.766758348	4.551761412	5.526736735	5.120026523	5.903219468	4.754987695	4.676436269	4.939747697	4.992911042
HS.563977	3.537766412	5.491633534	3.234021163	3.208427201	4.123144869	3.851413021	4.97818293	3.700600521	3.696415207	3.760915231	4.389585258	3.442617164	5.730433683	3.469668276	4.095859045	2.908260631	3.412458717	3.623940413	3.933050773	3.133919114	3.108162286	3.620871571	3.473464586	3.559881496	3.557381348	4.783011493	3.680981288	3.527106821	3.22814595	3.713472483	3.181776056	3.821039827	3.22478365	3.839593161	3.542771662	3.310239616	3.149103806	3.586619429	3.014364787	3.23699381	3.198423267	3.629468164	3.186843443	3.461740812	3.023267895	2.959213896	3.567381582	3.264581817	3.213172152
HS.524129	4.753002873	4.480138951	4.225921542	4.367784846	3.137407055	3.157635405	3.637518057	4.032017894	3.49478585	3.437583406	3.977791131	4.329873518	4.69153681	3.079978405	3.776653374	3.519351257	4.740901013	3.59029262	3.732014719	4.2289734	4.344829841	4.011517234	4.2170951	3.805232051	3.122724905	3.678405145	5.590568931	3.612527042	3.325187091	3.860296918	3.051787997	3.850249092	4.794838693	4.419065457	5.392751505	4.129680316	3.48978465	3.257247468	2.870294201	3.369952082	3.53863594	3.374046744	3.572081059	3.251659388	3.578236348	3.595936932	3.244760713	3.355310299	4.003099295
LOC100132213	6.474181411	6.754340067	6.458841772	6.40239665	5.662798586	5.398373967	6.782514644	6.182693704	6.472365247	5.990194646	5.77161765	6.078129993	5.826348358	5.752210973	6.246884237	5.871986699	5.583858018	6.242033135	4.790199027	4.924490051	5.747480707	4.882637478	4.997806497	5.651410319	4.676582653	5.992448433	5.424997878	4.956523226	5.579434691	4.853931884	5.242702559	5.788624282	5.548675467	5.598893421	5.392751505	5.378389928	4.832144492	5.545991578	5.350199292	4.695077111	4.986179177	5.053528596	4.903203656	5.004135233	4.944575905	4.566992042	5.457336114	5.294853856	5.289207023
HS.538762	4.060781844	3.32063668	3.094611944	3.112755611	2.832873089	3.067529528	3.337423266	2.660444754	3.503157514	4.022491941	3.024026936	3.562193485	4.2400157	3.311389926	3.454372367	3.622033324	4.12520823	3.485929003	3.431428635	2.947059008	3.234443643	3.161045177	2.702162346	3.084638017	3.333197126	3.885659406	3.282238588	3.889307321	2.882200308	3.446508287	3.611358912	3.121151222	3.370283286	3.491000673	3.403843229	2.737355299	3.013308496	2.977400701	3.149103806	3.219346093	2.585670316	3.075730085	3.148843353	3.631535904	3.372309346	2.852703345	3.393490735	3.193583805	3.138023936
CLEC11A	8.863029075	8.486543429	7.602508647	8.422200683	7.668687968	7.492969345	6.633750452	7.753419767	8.470460556	7.547240217	7.82767182	8.171451867	7.525975388	8.208874966	7.934642417	7.16657418	8.090696354	7.623870154	7.677012908	6.262333056	9.37330951	8.261609608	8.069541363	8.08653281	6.838804283	7.226074995	7.109239506	7.505821364	6.682438752	7.708734793	6.320190761	7.968188478	7.067793816	8.609095928	7.947448004	8.896072976	7.420054706	8.761271668	7.109441382	7.953335294	7.305105143	6.405089157	7.335529078	9.135841777	7.600610179	7.069997423	7.292494767	7.814365564	7.134867262
HUS1	3.364474864	4.346144888	3.978220224	4.461159867	3.185082664	3.519727932	2.771392467	3.357509354	3.154427106	2.957359191	3.452730008	3.573574957	4.108080486	4.452912131	3.461617496	4.115493649	3.369966876	4.159100167	4.273437775	3.672175531	3.536667534	3.670196508	4.366503048	3.827376395	4.082312771	4.052078594	4.227702597	3.084739557	4.752655213	2.914045752	3.355137272	4.65100874	3.283248048	3.131009209	3.781309633	4.203912591	4.387913132	4.361959435	3.787361596	4.220168831	3.63702653	3.663297168	3.196171272	3.932706817	3.492320709	2.898083259	3.552080816	4.196562822	3.491000673
FLJ34503	5.509111317	7.598891894	6.423208898	4.557889102	3.29516095	4.240578847	6.270016827	6.305318626	5.102692261	4.578133217	2.722801718	3.129070752	4.156285963	3.620622501	3.193490093	3.329525333	2.873549072	3.102891498	3.508468139	2.51580852	3.027283753	3.501035154	3.728788085	3.052424101	3.825175073	3.615128005	4.020259704	2.989926888	5.830267786	3.664364127	3.154369494	4.06751685	3.023267895	3.243572343	3.130571489	3.04429461	2.800078809	2.903802798	3.334204489	3.759185593	3.00623192	3.181495805	3.718027654	3.118350468	3.989705137	3.140590596	4.466487427	3.360819883	3.993502539
CEL	6.585511066	4.909436301	4.8474244	7.260575983	7.207692783	7.884355412	7.809288666	5.47153169	5.544691984	4.365770644	4.30148442	5.080369785	4.348525288	5.902874401	4.276514746	5.994127216	5.049661707	5.033880071	4.206978244	5.583505579	4.686964823	5.632442154	5.493067255	4.24916645	5.486030439	6.304424384	5.116556633	5.520212807	4.705577259	4.829828098	4.921419937	5.29517375	7.506140985	4.410973318	3.750186738	4.581934408	5.268550594	4.160899888	5.027536386	4.430035037	7.760345053	5.146325402	6.512928195	6.620122816	5.240773748	5.652866958	6.061414244	5.008490905	6.16227999
HS.561307	4.261668655	5.330611729	3.220090323	3.156946798	3.129246043	2.743206614	3.323033203	3.953864224	3.311737387	3.92345521	2.589989818	2.761172267	2.813977446	3.079978405	4.939474647	3.433454394	3.058612114	2.395597579	2.995031444	3.613697124	3.056825601	2.849684435	2.563391823	4.300070623	2.695891583	4.106046771	3.757745289	2.764613516	2.734335128	3.388861652	3.012151626	3.117247605	3.132772078	3.871717246	3.523812168	3.322914441	3.351600116	3.524822924	3.002431206	3.034405147	3.11355106	2.593338953	3.086752951	2.810581862	4.296892302	2.829923761	3.372309346	2.758501198	3.146832743
NUP93	9.143965122	9.997299024	9.763981478	9.011600401	9.717489385	9.378967609	9.315789417	9.302619079	9.522350128	8.706129972	9.253512354	9.68301105	9.037922856	9.636168647	9.736477374	8.966707302	9.344682513	9.648937718	9.24025229	8.356446126	9.117835678	8.910116181	8.819552828	8.796658401	9.226979382	8.901901645	9.190229279	8.92296249	9.013639737	8.9228101	9.125923688	8.906505838	9.295470997	8.994535527	9.209712385	8.746908211	8.770372157	9.505530728	8.787580284	9.309156197	9.107961233	8.745753124	9.144482725	8.967266091	8.974769027	8.971333021	8.625965317	9.135107478	8.886169149
LOC100132228	4.112679264	3.817599452	3.921929585	3.485994443	3.405939213	4.063720027	5.081649719	3.093777623	3.076932521	2.689212966	3.487026475	3.38417202	2.890780904	3.794335403	4.517016567	3.345530964	3.69602722	3.259088549	3.34780455	4.238391209	3.393288577	3.387832453	3.755685787	3.238968121	3.860920738	3.97547825	3.398641703	3.103017394	3.48858631	3.947131581	3.35940194	3.188894083	3.101908312	3.444522263	3.27156117	3.357520615	3.561594672	4.51655306	3.352895358	3.621345499	3.309935219	3.392930079	3.441079188	3.204661633	3.282711174	3.62400844	3.747608135	3.642498748	3.074954265
BCAN	5.174488044	3.649264696	3.698468998	3.208427201	2.924743329	4.308214859	3.799553881	4.277903975	3.445652502	2.394905362	3.732915649	3.897536915	4.083191578	3.476831316	3.250740466	3.959688873	3.839368094	4.231221213	4.167355599	4.268945305	3.44094644	4.042845644	3.276754544	3.982639624	3.650835307	3.885659406	4.256151715	3.617521562	4.1695819	4.172909581	4.774727544	4.427707871	4.019991138	3.423323183	3.570866586	4.360432838	4.845550074	4.529936957	3.925655785	4.197237899	4.008733173	3.548701873	4.229288841	4.239464621	4.077371373	4.579120509	3.87059516	5.281809379	3.941697197
BCAM	3.819740834	4.448714852	4.343221987	4.425639599	4.033690888	3.878893274	3.966455349	4.321061655	4.230762304	3.566966562	5.018891078	4.070126702	2.73967352	4.05550993	4.425007995	4.181899607	4.23999992	3.952053377	4.466767885	3.737463014	4.303946108	3.594274792	4.158581532	3.919752882	3.744648594	4.240066426	3.739415256	4.034127301	3.602764019	3.787884261	3.872533269	3.425730679	3.910206437	3.953147567	3.548323831	3.503866447	3.551646695	3.649707101	4.223318597	3.878860442	3.701075503	3.912310494	3.851191658	3.838897897	3.623143025	4.152924448	3.887663435	3.788350758	3.857215917
HECW2	10.32427351	10.53946184	11.10704734	11.11237637	8.950410248	10.40679617	9.692091181	10.36652258	9.735509317	9.663175531	9.990626396	11.24240987	9.354331257	9.473594923	9.383802098	8.611759197	8.260706632	7.707441461	9.159531147	10.0099955	9.681817864	8.25258464	8.80953301	8.383069668	9.493088781	9.292510982	10.11079934	10.42042109	9.977861728	9.839841391	10.29699251	8.176698172	7.942892479	8.945994039	8.333922334	5.988202045	8.631556045	9.363577448	9.72848119	9.424121766	9.072994185	10.51010053	9.174416295	8.362663237	8.71422463	9.656104846	8.723570452	9.462138211	8.740066161
HECW1	3.558142433	5.219810407	3.577324606	3.010152737	3.578748922	3.393441204	3.084282639	3.297672862	2.687132681	2.988080265	3.740663859	3.037967957	2.927981988	3.241320855	3.461617496	2.801957243	2.846928988	3.069157373	2.817822091	3.028715736	2.536495565	2.865117904	2.545075446	2.660722808	2.808433576	2.473568571	3.343930823	3.580180334	2.944384748	2.607771921	2.596092176	2.968520298	3.040723607	3.094845189	2.895161886	3.318633417	2.572974057	3.502019601	2.694337674	3.090379077	3.022796937	2.626543564	2.832808843	2.881052376	2.710185891	2.699030289	2.761111975	2.923552459	2.434440851
SRFBP1	7.877084354	6.42506683	7.030358388	6.740044147	7.3913887	8.00464044	7.889692778	7.611030534	7.4814981	7.57997289	8.642620015	8.920576579	6.997610633	7.415898931	7.509715734	6.74590325	7.193278914	7.737122954	7.33222337	7.798236145	8.119729316	7.297946613	7.151672438	7.757966256	7.04286986	6.524033529	6.931779868	6.46550078	7.930656592	7.875797154	7.559671581	7.905974063	7.634621291	7.121458658	8.232575951	7.513937714	7.599927267	8.141481581	7.434990535	7.816158308	7.111696173	7.737287917	7.170951203	7.401059279	7.222979008	7.346431086	7.413309936	8.436631089	7.660077146
NUP98	3.626706124	4.798621937	4.003177364	4.36806557	4.787232776	4.800281206	3.902799672	3.553679544	4.363020911	4.248342635	5.279615271	5.133365242	3.414878943	4.789470178	4.821428865	4.668294007	5.004128849	5.149631977	5.16689796	3.967336268	5.819495237	4.757308208	4.422300039	5.721518519	4.960515853	4.414068743	5.063352225	4.697131345	5.425781164	5.153839401	4.923686815	4.209546795	4.390463986	4.36224564	6.243567092	5.418451182	5.127286529	4.989854778	4.520768012	4.7025561	4.345237243	5.188070223	4.377138225	4.308648987	4.174919273	4.715812985	3.966055733	5.334154428	4.213465641
CFB	12.33028275	9.68118038	10.83693379	10.56370941	11.4218979	12.25909706	11.02489814	10.71157103	10.03408517	10.88653238	10.98151593	10.64370098	9.76436945	10.68970516	9.700437079	9.554776537	9.774460116	11.74176346	9.942843415	9.985114948	10.6058346	9.955121028	10.23158319	10.19559059	9.483631116	10.33096343	9.761955201	10.11169665	10.3217559	10.24061322	9.348392352	9.961279063	11.97997437	10.2810704	11.04593261	11.68047996	10.62353499	9.442687438	9.774851784	9.518015477	11.63612879	8.80799679	10.00528092	9.834445584	9.556292893	10.03876103	9.640125921	9.143001993	10.06200136
CFD	13.0760191	12.49072282	11.99203132	11.36037937	13.05456116	11.50213085	12.72076685	12.77441873	12.85083298	11.62607649	12.80433967	12.87766084	12.93249734	13.2482741	14.14442341	13.37451276	13.12766442	13.45065815	13.16412768	12.80227206	13.29776419	12.95376276	12.74958379	14.28607232	13.6261498	13.98467295	13.17169272	12.96751992	13.45065815	13.66214644	14.05910228	13.73317829	12.65595479	13.3802727	12.68622159	13.11025091	14.28607232	13.99239488	14.15633042	13.20925532	12.87507241	13.90900777	13.42114843	13.74273019	13.61710375	13.14069385	13.78923783	13.64627362	13.01474017
HS.563991	3.491248373	2.902459509	2.884026009	2.890910499	2.807024275	3.348533223	3.637518057	2.854320299	3.094984678	3.39047756	3.480044537	3.562193485	5.454904412	3.274797453	2.834078326	3.289935555	2.846928988	2.836164259	3.713287835	3.323450412	3.101941171	2.975999104	2.713977648	3.539057347	3.149614636	3.269248488	2.980388719	2.665949207	2.85696729	3.085967255	2.875934846	3.73237357	2.781861357	3.112159169	3.183615107	3.493869016	2.803746091	3.206169164	2.576910989	2.899646521	2.961525422	3.094286478	3.496948011	3.199340354	3.058612114	2.96893925	2.640422022	2.774002169	2.929149158
CFH	8.791474972	7.581286923	7.886139468	7.349700151	8.151630025	8.259375489	8.305537386	7.803785861	8.260286071	8.220742534	7.649796089	8.578043128	8.04645484	9.00395922	8.398839895	9.168848172	8.849471841	9.978592726	9.326571033	8.384637625	10.74295606	9.129255606	9.438849014	9.887841281	9.117703495	8.424634108	9.153597846	8.700857297	9.791324512	8.723439563	9.663173482	9.845681856	9.718833726	10.00631446	9.162472765	10.88671454	10.13357289	10.08204446	9.588928125	8.932615148	9.700574962	9.036988658	8.831223685	10.27482624	9.691890851	9.76454994	9.336121025	9.92783903	9.421795066
FLJ22531	5.297573342	5.424819333	3.78772322	4.306272311	3.858762938	4.78044279	4.545298695	3.789199787	4.428917848	4.226920272	4.090562944	4.042209738	4.910483116	4.027323615	4.549821757	4.653452283	4.184527727	4.50904203	4.20950018	4.596574144	3.76944062	4.561598765	4.487257728	4.380668944	4.264793229	4.30666952	4.824274582	4.698032486	4.829691911	4.546462893	4.645127443	4.81764088	4.203408004	4.296192584	4.382303292	3.926320115	3.835767141	4.299944196	4.544068187	3.956448922	4.526755881	4.301084745	4.353920435	4.846344914	5.031287948	4.288463488	4.378649189	4.239239668	4.588713327
DEADC1	2.759316995	3.354810489	2.715913226	5.362031748	2.610958132	2.819679558	2.627889561	2.462969088	2.780186785	2.760444934	3.04905915	2.889638017	2.843618895	3.662923357	2.952657606	2.463268477	3.412458717	3.027133985	3.253963305	3.723117222	2.724105972	4.037840657	3.30496195	3.070081606	3.688028978	2.54061206	3.075625549	2.909524706	2.944384748	2.93121998	2.777103405	2.650533905	2.513282499	3.418440047	2.605691363	3.048275172	3.291547847	2.641969786	2.864053195	3.093327395	2.799946938	2.67103397	2.959503197	3.241948552	2.507376552	2.890000692	2.885110526	3.206498788	3.24726276
CFI	10.01994866	9.464652421	9.686221837	9.422172851	9.7344239	8.995759944	9.075825799	9.399632202	10.21158493	9.992860289	9.23939203	9.536903674	8.915284657	10.74309175	9.835686145	9.707519086	10.05184904	10.9202555	10.78310021	9.853134924	11.04970553	10.69685164	10.47337564	10.53524389	10.46902887	9.771122534	10.06290056	9.931231192	10.22775913	9.800714863	9.674636886	11.0576721	10.81537965	10.80591316	10.4380625	11.73837181	10.65207469	10.59051145	10.13146819	10.00390043	10.15257873	9.506281774	9.889395717	11.11993073	10.52557741	9.749278662	10.04202381	10.15770286	10.26965033
LOC341112	4.959585514	4.259963652	3.410297404	3.69928528	3.396773767	3.65538265	3.756189704	3.385655873	3.666488778	2.903507416	4.75948208	3.306455566	3.024026936	3.717089012	3.920073668	4.433523713	4.469695923	3.743368859	3.592889623	4.576134812	3.88469821	3.897717076	4.397476769	4.851007981	3.414778167	4.217209886	3.547639591	3.153724803	3.476769428	3.222098572	4.169325223	3.527268578	4.077272573	4.383486002	3.771610067	4.2170951	4.095859045	3.99393494	3.997293347	3.26097165	3.309935219	3.962950401	3.786844273	4.061969637	3.73752822	3.720384038	4.480748142	4.186711952	4.11385564
LOC642502	5.745308159	4.02267132	3.175077693	3.795035918	4.123144869	4.297806961	4.726089657	4.811543967	4.737849401	5.743500652	3.928966527	4.560582011	3.099287724	4.188191364	5.038916689	6.906611449	7.034514319	7.150843968	7.470759515	4.395970471	6.74610143	6.862272483	6.986163244	7.026075072	6.848098197	6.869462709	6.402994198	6.78536465	7.118638767	7.192826106	6.70166315	6.543499426	7.450588263	6.685132312	7.180724389	7.072278927	6.469683878	6.931254218	6.979042081	6.675504759	7.57627554	7.401614837	7.439942224	7.639607827	7.42321045	7.162354549	7.14504125	7.124147126	7.165148957
CFP	2.939700448	3.527651039	5.394251323	4.391683506	5.199085849	4.443291583	3.824783441	4.51655306	4.820243317	3.058219744	7.287620814	7.508005137	4.213003174	5.376681521	4.190813785	4.566866969	6.607065267	5.409726967	5.749335654	4.80858799	5.924993204	4.930987444	4.899571317	7.055382882	4.932445073	6.113694248	6.302301737	4.832144492	6.126197841	5.546835835	6.347821	5.949324199	4.802576651	4.867102013	5.681765082	4.378210965	4.802200375	4.477180948	6.112421604	5.211691976	4.441256396	5.694249325	5.05087983	4.460074215	4.660497513	5.398175778	4.608954007	5.747138378	4.467534749
LOC642503	3.144629716	3.869768859	4.633113535	4.131612879	3.729398863	3.583771751	4.845550074	4.401663927	4.668924153	3.281485176	4.570128256	3.824590241	3.337496235	4.00026262	4.418963861	3.471327343	3.134574959	3.490933342	3.732014719	3.525027554	3.682213233	3.093584421	4.499184763	3.382260416	3.67857354	3.704810571	4.222535683	3.540526246	2.878926618	3.724919041	3.086321482	4.146231362	3.449057175	3.473474892	3.756061216	4.279301617	3.285728449	3.477192731	3.887878516	3.437204601	3.507383578	4.014560782	3.213626749	3.455994516	3.322677118	3.756318193	3.353199597	4.343983683	3.432459393
RRP7A	8.685828916	9.363934293	9.731982042	10.14951062	9.944691363	10.10494185	9.713909364	9.41622193	10.11589648	9.997299024	10.37515383	9.630919601	9.009327765	9.66778571	8.677956034	9.24564026	9.770341436	9.133704723	8.69670184	9.586480451	9.973839092	9.392091549	9.246869865	9.228356536	8.374102611	9.96242571	8.631267174	9.353975972	8.909925481	9.041361077	8.655496992	7.76619093	10.04300249	9.226979382	9.724334702	8.586446729	8.514151884	9.252388005	9.082702528	9.02371431	9.425279891	9.534571951	10.17068658	9.125923688	9.242444096	9.628342892	9.376372576	9.663175531	9.186841302
RRP7B	14.93566664	14.85413263	15.03510851	14.91123073	14.3699322	14.6951883	14.92225661	14.83172004	14.67312203	14.79885502	14.72222692	14.84525601	14.78726124	14.81199629	14.78171187	14.83819392	14.68955527	14.63830537	14.83172004	14.76487177	14.78171187	14.75989113	14.81834785	14.75371014	14.75371014	14.81834785	14.70009299	14.52258448	14.74671888	14.76487177	14.84525601	14.96532842	14.92225661	14.83819392	14.76487177	14.75989113	14.81834785	14.68474406	14.87082958	14.77584754	14.74671888	14.88871502	14.87082958	14.79333633	14.71013932	14.93566664	14.7168343	14.84525601	14.94953311
NUP85	9.435608369	10.37928504	10.18579899	10.29240056	9.997299024	9.767779213	10.65652823	9.941558153	9.543518812	9.646892589	9.74582418	9.798573876	9.218512854	10.16973236	10.26445134	8.926943063	9.141920861	9.320655316	9.295470997	9.030429248	9.172137739	9.743041744	9.349884495	8.82909585	9.678226352	9.223176243	9.39291032	9.476896013	9.113676899	9.007541736	9.319113058	9.289818283	9.155959559	9.37330951	8.950751528	8.919493635	9.326505229	9.395271753	9.15336437	9.204212626	9.103069706	9.393706178	9.044214931	9.223002758	9.341219538	9.157403208	9.236221907	9.438420684	9.327212708
NUP88	9.559515997	9.352197329	9.678040759	9.719612579	10.38608892	10.14492592	9.989223741	9.998917967	10.1121611	10.07349558	10.23827199	10.24472846	10.05333432	9.808669959	9.175775612	9.752123232	10.06554987	10.33327388	9.691689799	10.03334665	9.632630638	9.754937792	9.832248214	10.14492592	9.808843917	9.938639523	9.903171515	9.782099329	10.03544592	9.705950677	9.661853457	9.827478077	10.1058386	9.90078583	9.821253393	9.84640641	9.640125921	9.903855122	9.895773579	9.822112105	9.905879535	9.994775759	9.879763497	9.806396647	9.666885069	9.938839269	9.599034378	10.02085196	9.754468467
HS.538746	4.060781844	3.33688065	4.174171735	3.73752822	5.500046482	4.699889647	3.935917419	3.211198099	4.939261871	3.381030209	4.683872634	5.21132732	6.358500948	4.812844244	5.115273156	5.181498304	4.927192201	4.301301117	4.515558867	4.773440234	4.286202079	4.410973318	4.445650772	5.870722329	4.327374373	5.526231736	5.04258399	5.921296826	4.848478668	4.618520314	5.327822324	5.20534902	4.714370913	4.864042522	5.17770769	5.490135977	5.378971185	5.269948489	4.607923425	5.136381982	4.899910488	4.673373039	4.658928372	5.019351203	5.253615861	5.100627281	5.457336114	5.002528529	5.398747202
CGA	4.381049071	3.670460421	4.079028213	3.430159206	3.583786081	4.821286748	8.827389854	4.64096638	4.440196384	3.488806043	4.309651409	5.11908847	6.395653563	3.602857733	3.585328718	3.016613347	3.832212451	3.900932827	3.646909525	4.268945305	3.848216518	3.647293099	3.00386041	3.516633883	3.658928886	4.275821625	3.677640663	3.42106976	3.20702449	3.469995693	3.463201774	2.883936035	3.441031803	3.542834817	3.817016849	3.968636903	3.234061785	3.379407443	3.910681085	3.846001001	2.728158907	4.412570643	3.422190853	4.198251465	3.93912173	4.008733173	3.386062902	4.372182933	3.361651338
FLJ22536	8.179485977	8.929687997	8.279763702	7.708734793	6.027535312	7.800293151	8.321303728	7.375353686	8.012921882	8.120381968	7.045106524	7.783905148	7.453605323	8.294908992	7.335990946	6.447087721	5.966581999	6.901342691	6.959531982	5.142975569	7.79929648	5.956867614	5.389158043	7.975039712	6.887873291	6.011206092	7.567413502	5.973463928	6.841600558	5.953435569	7.324238143	6.151090983	6.646033902	6.713371216	6.80456119	6.864631586	7.191584144	6.55247409	6.880557736	6.254048067	6.430166172	6.232360507	6.73887168	7.934187082	5.971197312	6.675650859	6.231783079	6.031670226	7.052680698
CGB	4.078816999	6.175602287	3.525856257	3.518746578	3.566726415	3.661115799	6.031670226	4.069790519	4.202766537	3.231293446	3.825380357	3.458232246	4.931464198	4.1955699	3.832801661	3.398518814	3.257842546	3.700478891	3.51513497	4.773440234	3.674403592	3.670196508	3.92826453	3.312456634	3.720059131	4.156236236	3.297614251	3.792375597	2.885675743	3.702535602	3.61903339	3.590272194	3.348931482	4.013856939	3.32975941	4.048545948	3.309331142	3.84582179	3.465873416	3.442887192	3.373369293	3.272204502	3.233130746	3.785795512	3.657213868	3.730606096	3.25431086	3.490291583	3.763424263
HS.563980	3.257223918	3.536835116	4.601131655	3.366779279	3.533098297	3.851413021	5.171675646	3.150089292	4.221399249	3.428012304	3.487026475	3.248987179	2.954102324	3.816868986	3.210312342	3.315075869	3.263617463	3.054128389	3.012984668	3.936897821	2.993732427	3.300140731	3.536429816	3.122602942	3.196116715	3.816031505	2.914735284	3.389701142	3.014237363	3.515478135	2.796060437	3.451280372	3.081244382	3.418440047	4.019107421	3.384400805	3.577089609	3.427462416	2.954551334	3.432917872	3.208273916	3.226322072	3.321862579	3.094674881	3.326823991	2.877203842	3.281674413	3.727259637	3.228304061
MCAM	6.610547977	7.88875446	8.164872846	7.650100509	7.706682539	7.685986709	6.79239823	8.076666119	8.742654612	7.759837551	6.912895149	7.710690979	7.453605323	6.953585271	6.285473709	8.116192763	6.26648122	6.364574542	6.580233898	7.344448254	7.416811094	5.379137819	6.753574715	7.516545083	6.030835151	7.964298739	6.084133782	6.771662764	6.950911048	7.159744809	6.354476514	6.239329575	5.775992332	6.128178427	6.283871838	5.065963029	6.616205331	6.351439944	6.478755932	5.887353351	5.809695692	6.741203061	7.929389472	7.412975979	6.767599859	6.754676559	7.618307759	7.149954763	7.371032079
CGN	10.85741521	12.188508	11.83976009	11.93351996	10.65376327	11.19929796	11.36305931	10.81847535	10.47595833	11.39427393	10.33821489	10.29650931	10.97526598	10.25018691	10.11755977	10.3424788	10.63847816	8.338559387	10.21702585	10.09700492	9.786942315	9.689632823	10.00057507	10.50149152	9.858287362	10.16681698	10.47493076	10.35082775	9.563931698	10.12751382	10.87000833	8.84001422	10.79711676	10.20499963	9.633257715	9.633874456	9.585554285	9.653415661	10.23111128	10.15386818	10.24231956	10.65889972	10.55067515	8.633777733	9.96219136	10.4220437	10.16681698	9.787165536	10.39067172
MCAT	3.656228272	4.640962197	4.771300201	4.92881959	6.522876185	6.197358903	6.560705612	5.433366456	5.335506572	4.930869449	5.178909242	5.142620424	3.059750719	5.050204864	5.306499783	5.229673916	5.606500092	5.537755412	5.120099416	3.894667136	5.105747951	5.190341743	5.419594598	5.296134042	5.59353909	5.660596704	4.660710758	5.242921472	5.13642017	5.465976328	5.434908356	5.233934321	5.829637692	4.876589432	5.068235892	5.041173904	5.124150802	5.389943272	5.69330516	4.883955446	6.295312178	5.654599154	5.954724243	5.449699223	5.267274278	6.238100352	5.351477367	5.259833456	5.995702275
HS.526759	4.31957665	4.216235805	4.132877648	3.922283134	4.275880195	3.064169597	4.218719082	4.007111819	3.76120559	4.256151715	5.069635598	3.93825971	5.918639968	3.811497492	3.710611145	3.503838845	4.113235404	3.220215811	3.558268983	4.171269633	3.278781591	3.391403037	3.062973108	3.659071533	3.408399568	3.597876191	3.566197555	3.200666987	3.607546979	3.679808965	3.773080279	3.749754519	3.914311618	3.558750531	3.54752946	4.093970388	3.774661762	3.632647558	4.276289419	3.60913469	2.991785383	3.645209819	3.351777489	3.882147916	3.73752822	3.619141846	3.63626799	4.325735066	3.828254102
HS.130916	7.808561481	7.063393143	7.380901235	7.263427199	7.264322125	7.076071362	7.243022429	7.526286356	7.483908184	7.088453416	7.775650258	7.701189849	7.90273037	7.566006224	7.313540531	6.894369251	6.414810127	6.617839511	6.616342249	7.700073312	6.449700244	6.918556226	6.612035457	6.517067219	6.754340067	7.135356903	7.402792586	7.082166567	6.909095116	6.724381111	7.023739043	7.382981779	6.391139989	7.045106524	7.216090414	7.206454361	7.181722385	7.1126949	6.66105209	6.975661189	6.513888039	7.398283352	6.626707663	6.284026401	6.943135647	6.789307595	6.69262997	6.670517561	6.543862837
LOC149620	9.671760401	8.439429068	9.581937206	8.232086318	8.326087754	6.770415	9.975637333	9.90078583	9.256346218	9.036356092	8.492604376	6.737856129	7.191584144	6.751671468	6.28268267	8.637081766	5.149443272	7.152580188	8.980685027	7.938821613	2.851404268	10.27934825	9.473594923	5.341877069	11.24713653	9.109457965	8.205781792	11.12462223	7.03841651	5.37623506	10.17873878	8.679858935	3.703522149	9.601563049	5.89034242	6.505200065	5.488399403	7.077254625	7.874546404	8.102059059	9.740574118	8.364731651	9.740574118	7.495370282	7.78815523	7.511435341	11.11163294	8.464391217	9.079196599
LOC100132247	10.75747568	12.03662948	11.45926142	12.26383996	9.316456039	10.38631224	10.40110793	10.45777154	10.23259537	10.52386862	10.42417255	10.93733646	9.182825367	11.45552554	11.58573986	11.05998378	11.32488252	10.488921	10.6636194	9.589002875	10.85741521	10.70790531	10.6128182	10.77864905	10.74246605	10.3304203	10.72142334	10.89747509	10.4431695	10.64129286	10.5480774	10.63324283	10.57113341	11.0155585	10.40272227	10.84860479	10.55125437	9.795257699	10.34326727	10.74746795	10.72267999	10.07821667	10.5495866	10.58841853	10.536104	10.44034131	10.55396676	10.47389871	10.40949648
MOCS2	6.006940344	7.128485103	5.05871145	5.128798049	6.343245499	5.350722042	5.475970871	5.59495984	6.095387481	5.807800472	5.846944191	5.345507309	6.190012539	6.253207772	6.180354943	6.123833431	5.354011368	6.576180818	5.882427058	4.986438063	6.419757742	6.412135324	6.126274072	5.561202957	6.355489451	5.081243371	6.437626914	6.118427031	6.452380856	5.722056946	6.31768208	5.974850621	5.526798999	6.097703494	6.072648499	6.708255656	6.299171791	6.470572206	5.816546397	6.325363316	5.820124014	6.522974749	5.802845847	6.385446038	6.027474991	5.827394145	5.691367854	6.082121799	5.845696633
MOCS3	2.657074584	2.873549072	3.213172152	2.781167109	3.629287494	3.628435078	3.201319567	3.8396744	4.519786616	2.663939675	3.394512228	3.208713006	3.639021361	3.215386866	4.128517228	3.68785477	3.278982862	3.584732391	3.384839488	3.723117222	3.015525771	3.333870581	3.420769087	3.226322072	3.446611928	3.368349521	3.282238588	3.37323373	3.412625314	2.850341002	2.910190668	3.112159169	3.202007124	3.211198099	3.282089552	2.987041662	3.744095707	3.981417133	3.341016638	3.034405147	3.914889012	3.620325844	3.524507408	4.330579761	3.266302735	3.924105139	3.494805846	3.243839095	3.387422512
IL1F8	5.580771871	4.010185641	3.063899925	3.07517613	2.972030673	2.998241805	4.049507564	3.491248373	2.906865128	3.615448995	3.587557978	3.302357566	5.999297536	2.813814784	3.164198865	2.837678141	3.682576025	2.638658361	3.390568292	3.840865564	3.333116555	2.941504398	3.432979029	3.868237131	2.901283646	4.197619549	2.749388785	3.284486845	3.382401628	3.338999119	3.221471732	4.078010394	3.601687943	3.525726937	3.599933821	2.968052719	3.073120494	3.323062345	3.359634899	3.138752068	2.820453984	3.698358973	3.258473446	3.123398676	3.287549572	3.331130388	3.054984887	3.500599587	3.027416342
STON1	8.090830491	7.494737283	7.49364587	6.926988502	5.651620624	6.666388889	2.855360872	7.185469996	6.833188676	7.185157706	5.911268484	7.972839558	7.077449454	7.230994635	7.431738354	7.278152381	6.67863149	7.083351174	7.050453725	6.907245396	7.568335322	7.832111959	7.037596634	7.053166089	7.325184827	6.181933246	7.044396328	8.087372817	7.717409859	7.070233893	7.591938646	7.974603177	4.936951035	7.619142878	6.359430544	9.010236173	7.918439969	7.539515291	8.069714403	7.935153266	6.857304931	8.385172849	7.698910337	7.869120281	7.715268422	6.425632606	7.107099651	8.288444296	6.709849727
CHM	6.572762701	5.819298931	6.675952084	6.436773551	6.312523187	6.321745456	5.861064464	6.375750856	6.560075278	6.361260869	6.847124471	6.695137989	6.623869557	6.281397503	6.639118996	6.253222123	5.938178722	6.387773555	6.615245325	6.856097026	6.331207267	6.747976519	6.340030909	5.912584494	6.733983355	6.606614962	6.615533147	6.492498653	6.96299762	6.545061615	6.898816336	6.448500868	6.223835663	6.28105971	6.298631081	6.007426566	6.868415336	6.666528525	6.400616273	6.660428326	6.178729736	6.361746685	6.323799291	6.581129683	6.624179615	6.383616916	6.597771604	6.807181845	6.376291962
CHP	10.56511887	10.44239282	10.21293136	11.04593261	10.43314961	10.04349913	9.256346218	10.69050437	10.38963873	10.12243407	10.70152559	11.14198187	10.69933643	10.7915247	10.87204759	10.8435595	11.017598	10.97402475	11.41634764	11.55707599	10.740107	11.06788296	11.74730228	11.06509582	10.57087409	11.32241936	10.63324283	11.16765911	10.57963459	11.29821352	10.53417286	11.00464958	11.21750241	10.95109115	10.97941313	11.24240987	10.75683275	11.27560926	11.39427393	10.81471544	10.93528813	11.23664076	10.72475594	11.20306785	11.20238121	11.19210458	11.19489268	11.41290368	10.87204759
LOC642528	3.504295973	3.981226455	4.601131655	3.663625786	3.401404587	2.877347347	3.726344919	2.999401275	2.969176703	2.842009392	3.375926769	3.37937834	4.51789964	3.237499234	2.958135513	2.474624318	2.696099427	2.885038851	3.055994768	3.028715736	3.406400063	2.575810028	2.998396042	3.232252734	3.044257672	3.897536915	2.995524205	3.099219022	2.724057331	3.1400976	3.097853837	3.034217791	2.877185655	2.89046344	2.74633496	3.239524669	3.070157491	3.083490779	2.619903874	2.75485015	2.427616893	3.272204502	2.558584319	2.680924837	2.855703632	3.023768143	3.386062902	2.959794842	2.57420786
HS.526748	3.275927509	3.114431222	3.490391278	3.352711522	3.821984939	4.110896517	4.437285793	3.682681778	3.875813588	2.903507416	3.949841831	3.601687943	5.043659248	3.915491813	3.761015422	3.707493098	4.305363667	4.181653393	4.167355599	5.291415892	3.967480263	4.069487003	4.155763132	4.554981841	3.908794957	4.388315772	4.144010656	3.707913111	3.993879658	4.09914343	5.047518785	3.306836619	3.886093433	3.879979855	4.796663415	4.249446291	3.330299956	4.728172634	3.673459931	4.035882285	4.329873518	3.785040578	3.496948011	4.400653535	4.113923615	3.628383972	4.231990853	4.718566644	4.337681277
MCEE	9.159687166	9.152088628	9.479188048	9.361940209	9.825537936	9.000416201	9.5766136	9.312812028	9.3146557	9.737061308	9.226021711	8.727261087	10.16044645	9.366158195	9.481219994	9.406910321	9.116761287	10.00127411	9.489491523	10.23309985	9.096116497	9.885396788	10.00838833	9.084542312	9.753852846	9.435445903	9.548391398	9.474426226	9.680993598	9.563931698	9.358728447	9.774851784	9.214035901	9.528662891	9.390950865	9.704654495	9.794423847	9.635407571	9.916112305	9.670548958	9.887079865	9.439713457	9.622794645	10.01496236	9.882772115	9.874612279	9.884948807	9.585905518	9.737722575
PJCG6	3.886316864	7.353366278	5.169138251	5.694903963	4.399882637	4.325658661	4.296724023	5.442051641	5.699183695	4.670519891	4.277506941	3.646099583	5.514284381	4.146447421	4.081601916	4.155763132	4.608091827	4.60756931	4.433911346	4.716832659	3.66811202	4.539675414	3.898239368	5.086029597	4.479974159	4.601415015	3.196323023	4.288036208	3.776912158	4.331020367	4.208932592	4.36320944	4.311559159	4.207131119	3.879515265	4.956244627	3.553904004	3.065322362	3.651874246	3.536181669	5.788192414	4.381402291	5.107325058	3.94469747	3.486790974	4.455133635	3.999098448	3.749161823	5.051361124
HS.63311	6.308329301	3.817599452	5.641274854	5.017036503	5.161607252	2.754614341	3.17976075	5.212697683	3.900868183	3.511552481	2.917889706	3.208713006	3.337496235	2.823671732	2.539247253	5.075311097	4.12520823	3.116779337	2.856608048	5.206647351	3.600513973	2.74010047	4.84202288	3.580335711	4.513407773	4.947408156	3.192784037	3.455364229	4.360307106	2.809181124	2.753906694	4.341593598	4.686417771	3.713324517	3.223634766	3.22536555	3.605363226	3.573974252	4.106105027	3.769750019	4.674371034	4.743424708	4.906189932	3.191111929	3.075546015	4.023188572	3.817091271	4.502643413	3.437204601
RRP12	7.991813382	7.703270071	7.405273851	8.246490654	8.319826783	9.345984456	8.189968617	7.660709648	7.94723732	7.575587598	9.224227801	9.435445903	8.096335845	8.338701621	7.839550311	7.312576753	9.343711602	8.153419212	8.487631614	7.745156883	9.130302461	6.707970021	7.292970877	9.833602051	6.890109962	7.61453761	7.393701278	7.276417938	7.399913339	8.05999793	7.05025221	6.881314393	8.373331596	7.05120749	8.875862786	9.244729039	6.917158133	7.407317895	7.450925856	7.855863209	7.390347505	7.027382972	7.191943882	6.815991672	6.56100759	7.284976159	6.061414244	8.261403503	7.01448251
CIC	8.813270119	8.856356399	8.74560662	8.940290175	7.481010741	8.541344022	8.719552431	8.690277503	8.458717198	8.250703175	8.341739815	8.292733864	8.481804436	8.122209404	8.119729316	8.195641068	8.03183801	7.262582149	7.946296669	7.985284643	8.167467205	7.380575242	7.521177038	8.360107455	7.028501443	8.365869418	7.885202535	7.962735917	7.624203652	7.874000677	7.674263549	7.690264407	7.684861255	7.735434894	7.606903366	7.862661323	7.159744809	6.83915015	8.015026716	7.432678778	7.5206307	7.712424773	7.606299455	7.264844058	7.249017304	7.47262591	7.314673785	7.904316092	7.601763962
RRP15	7.84286573	7.9961476	8.147492308	8.379947706	8.862858572	8.847812283	8.815661477	8.539534001	9.005966195	9.308465112	9.712488939	9.583216629	9.583963051	8.82909585	8.409413926	9.043664509	9.116043031	9.089230917	9.053068379	9.583589752	9.231828417	8.588171319	9.116043031	9.246363963	8.767812053	8.828955886	8.721398445	8.850663943	9.065584084	8.935914452	9.010421044	8.685203889	8.924726982	8.756039402	9.382083733	8.734629746	8.643937326	8.850500971	8.994368405	8.741706414	8.907463888	9.302057047	8.590477914	8.492451517	8.338404912	8.826102665	8.795339896	9.328761924	9.078077094
ZIK1	7.041284072	6.04419719	4.881593276	5.90325249	6.013523168	5.842778517	6.949567055	6.117260877	6.492710853	6.710074777	6.106056905	6.378756251	6.735955889	5.830107211	6.285473709	5.755520645	6.311339057	5.10334812	5.326470965	5.718228522	6.430166172	5.415195965	4.658561289	5.304727289	5.848657235	6.07561222	5.672948579	6.226180012	5.870722329	5.069443851	5.50236258	5.591348658	4.727826359	6.145253343	5.418210829	5.252374706	5.424997878	5.450847996	5.979147993	6.293243772	5.726796378	5.561902696	5.920215762	5.340954642	5.699063781	5.85123687	6.108712808	4.968997023	5.974608951
EDARADD	5.749086329	4.879373053	4.87588512	4.656433439	4.741083351	4.815879608	5.692137908	4.711667343	4.747599313	5.044332561	4.716720568	4.514509791	5.659459883	4.375439824	4.747058875	4.171772369	5.212784084	5.02371276	4.342691075	5.065287238	4.513547983	3.869339332	3.901401982	4.091642573	4.300459382	4.677895274	4.342750435	4.385133561	4.337530884	4.741783476	4.808250861	4.317055312	5.409082682	4.379964057	4.927985587	4.374351193	3.795408244	4.002276986	4.320142619	4.098167654	5.145096319	4.672918497	4.641189498	4.036442505	4.555530907	5.053648094	4.664874329	4.339231155	4.712664377
HS.211182	5.116741622	5.060324301	3.352058726	3.178157382	3.897443831	3.279297907	3.788172476	3.114612531	3.626195194	3.511552481	3.995906838	4.257214761	3.474328389	2.876972549	3.35933126	2.796684045	3.084057748	3.236588672	3.001155858	4.129575894	3.090782275	3.164691428	3.013572881	3.508689086	3.720059131	3.094125065	4.010185641	3.066125332	2.885675743	3.245790646	3.408475021	3.073718043	3.152834686	2.593466099	3.075237686	3.331130388	3.419134801	3.531763186	3.293727477	3.17200801	3.309935219	2.708292159	2.615887747	3.181812693	3.431808695	3.192260554	3.36318765	3.785004089	3.018980255
LOC642513	7.552317886	7.651988221	7.153445899	6.611857185	7.424836446	6.798144077	6.594212154	6.937788792	7.505480799	7.07194033	6.889715817	6.847145514	7.149374314	7.468272366	7.372264364	7.4544818	7.74723352	7.866724882	7.697054959	7.614676979	7.587988926	7.628448329	7.383482957	7.679679254	7.782927588	6.653669506	7.771482462	7.523543349	7.459678603	7.454633813	7.681996914	7.372922564	7.492624232	7.300025731	8.152179126	7.989450365	8.137697011	7.705339357	7.42239823	7.913694016	6.746407114	7.898574852	7.50492516	7.677716967	7.650823764	7.36568433	7.476917122	8.004478021	7.25599957
LOC642515	4.642004457	3.6813932	2.923128603	3.010152737	3.396773767	2.964307278	3.278534894	3.774661762	3.107178292	4.833348296	2.536640977	3.323233805	4.377627967	3.123537518	3.346072491	3.402884324	3.144151868	2.664391964	3.172197662	3.420538541	2.846873976	2.74393543	3.193890654	3.586619429	2.775615777	2.979579376	3.604188495	3.079756554	3.093466637	3.230424706	2.718187876	2.699885774	2.859579747	2.740744957	3.421988552	4.034322379	3.89904495	2.824256228	3.149103806	3.293938733	2.975461176	3.26359292	2.847154753	3.029131672	3.540864389	2.678274938	3.002037681	2.450991933	2.910984971
HS.573320	4.241248028	2.748460246	3.213172152	3.653738895	2.885675743	2.95970124	4.308759028	3.228229296	2.923835814	3.035110789	3.595256438	2.867583032	4.722543852	2.807149541	3.23930775	3.154039277	2.89894852	3.253653804	3.396579113	3.057861407	3.207900682	2.915212813	3.626065908	3.665999106	2.894421062	3.552765034	3.290117286	3.091162784	3.118245573	3.000391701	3.035471481	2.931139369	3.027623208	3.202833597	3.450334438	3.151298797	3.029347963	2.867679414	3.172906225	2.849741803	2.815190706	3.388023697	3.29335564	2.798035689	3.271738736	2.98234102	3.217090287	3.699893234	3.006942786
LOC642514	6.101186475	3.558903674	3.440547434	3.922283134	3.519900904	4.214178036	4.76582023	4.1779568	3.608872402	4.319212494	3.508539257	3.50305458	3.620325844	3.620622501	3.544805125	3.00314579	3.164785128	3.564291075	3.1286614	4.219829027	3.326645511	3.235385551	3.229072617	3.312456634	3.076017556	2.985984563	2.917597084	3.464911982	3.46761521	3.164477428	3.441680923	3.251828669	3.310899919	3.220502697	2.865468754	3.987670062	3.226378123	3.444489573	2.605484588	2.849741803	3.338999119	3.331632444	2.87398805	3.430614536	3.115788803	3.038651666	3.04058346	3.509942145	3.344060188
CIT	2.431604115	2.500771659	2.21086501	2.461940104	2.310378648	2.251342066	2.234672302	2.614896792	2.038519202	2.425034975	2.797340369	2.233639477	2.381844213	1.991846134	2.221051512	2.488335631	3.331512404	2.694337674	3.870876742	3.63702653	3.240787842	2.381409349	3.904346384	2.214090678	2.498239627	2.715973192	2.850459989	5.609422527	3.516446238	4.601415015	3.341995968	3.19719049	3.726296327	2.872580483	2.810348659	2.94471179	3.142058064	3.163501438	3.046875967	3.664715345	3.349354436	5.65732357	2.705974741	3.266302735	3.431808695	2.929422032	2.796963142	2.304365529	2.473690954
HS.489254	7.938055846	8.356290468	7.831636038	8.428856475	8.131108679	8.279935867	7.505821364	8.594933901	8.349080368	8.069887443	8.497649649	8.767194533	8.329963379	8.144411648	8.275778413	8.69344938	9.076663965	8.549741036	8.504354884	9.169183719	9.207663338	8.819914724	8.379089733	8.774377873	8.491474361	8.970233278	9.613017578	8.21686628	8.931558038	9.089387993	8.800170186	8.511603055	9.642763076	8.519308378	9.583589752	8.08386624	8.94134515	8.687196072	8.596371698	8.398282823	8.913336093	8.140780021	8.699432479	8.615259834	8.268930901	8.558046385	8.254215302	8.073932107	8.625267025
LOC642520	3.395180942	3.717159669	4.449558687	3.406467243	3.101191519	3.487130667	3.351387644	2.909873668	3.845908871	3.437583406	3.029347963	3.106566991	3.391837757	3.130893337	3.007033892	2.796684045	2.658970361	3.010795239	2.91277396	3.225117094	3.386459682	2.958998467	3.939966355	3.436706564	3.313050931	2.937447989	3.012151626	3.027623208	2.865533339	2.823222964	3.393140482	2.814631647	2.969979794	2.593466099	3.282089552	3.151298797	2.638658361	2.921175752	3.2198834	2.962605675	2.970986361	3.052924623	2.993301662	2.66662008	2.781167109	2.778787924	3.211039315	3.008143855	2.934087845
PCOTH	4.41979033	2.946438524	3.003335032	2.991577045	4.167176044	4.136534327	3.602809544	3.174276564	4.320180407	3.103780987	3.231745965	3.423120469	5.249259408	3.414241899	3.058456194	2.737934155	3.851087307	3.368388952	3.313050931	4.180739334	4.170136251	2.74010047	2.972626372	3.052424101	3.339474486	4.106046771	3.311389926	3.074502249	3.551129045	3.173512404	3.146124545	2.741923742	3.323180946	3.614079032	3.799249063	3.040081803	3.149103806	3.247848382	3.161055179	2.925658836	3.699515575	3.24318504	2.822141825	2.771766755	2.56689625	2.93410994	3.107813111	2.828443535	2.722842836
IL1F7	3.709477391	3.33688065	3.552109204	2.467187133	3.200483651	3.015128656	3.658117909	3.267247976	3.397246442	3.813491841	2.783625252	3.176904645	4.295017504	3.278668586	2.857863503	3.329525333	3.359730452	2.982709301	2.939035022	3.19398135	3.234443643	3.373032657	3.53031125	4.046676905	3.066784215	3.05502365	3.024592616	3.047896959	2.64610504	3.154657208	3.393140482	2.792777305	3.112400581	3.302336098	3.412427177	2.682803287	3.149103806	2.927903854	3.206467195	3.381592814	3.368349521	3.46994252	2.837806027	2.930830479	3.001185616	2.973753597	3.184699856	2.886146802	3.228304061
PLIN2	9.477356131	10.70511704	10.1180053	10.67596207	10.88159315	9.906238697	9.705235208	9.180296458	9.927319544	10.34930134	10.93152247	10.82712547	10.00161942	9.867502259	11.11443875	9.999168792	10.05594473	9.355544769	10.49309728	9.974528686	10.52929052	10.36237265	11.01451499	9.39810833	10.52788608	10.43178403	10.35351068	11.02420327	9.833380679	10.41094389	10.05587129	10.38271187	10.0461421	9.919411107	10.09223061	9.911004807	11.17870833	11.57747519	9.71881349	10.43756413	9.16778564	11.10752288	9.420365879	10.29813078	10.81448905	9.504296235	9.574074208	12.01764658	9.85061756
RCCD1	3.548815431	2.81325842	3.08366388	4.94074711	4.468067634	3.32903763	3.102597617	3.928884455	3.184772654	3.237712101	2.758885275	3.483414981	2.623335239	4.093320157	4.120935613	4.130312534	3.050111565	4.574761276	3.740028049	4.457247401	3.455286114	5.46118694	3.998128833	3.441933709	4.469914858	3.562469983	3.695679558	4.370885095	3.794013724	4.009939278	4.042923763	3.854114915	4.153371376	4.507419516	3.089660546	3.718265928	4.427123157	5.188244732	4.226572529	3.974354203	4.047841764	4.069958928	4.158966116	4.697102378	4.119479791	3.7266585	4.220493068	3.753178021	4.231807268
HS.538716	4.795703396	4.461159867	3.757472696	3.933961266	3.493069145	3.140109444	5.108947641	3.324351922	3.794824274	3.577229884	3.628800714	3.257361611	6.551632422	3.466049533	3.23930775	3.154039277	3.434693624	3.0898374	3.418825	4.117385983	3.162726107	2.849684435	3.205836821	2.925761828	3.21509029	3.324297082	2.917597084	3.321308214	2.979334229	3.177953741	3.16279864	3.24681513	3.258473446	3.54721002	2.980317661	3.615840273	2.846480751	3.206169164	3.293727477	3.087491891	2.991785383	3.140675923	3.238027015	3.68364384	3.603268582	3.341968913	3.908089725	3.109838261	3.018980255
HS.308463	4.022288069	5.551660151	3.38546194	3.036503952	3.017243789	3.041107463	3.619874384	4.419065457	3.344381795	2.717555169	4.145529564	2.783466815	4.901175336	2.895612406	2.938501042	3.061611807	3.488440753	3.32520878	3.401787561	3.876245175	2.988427059	2.784223031	2.945138417	2.711297027	2.923767156	3.235151649	3.413045857	3.148957715	2.651510602	3.350856737	3.039950342	3.657945253	3.283248048	3.048066073	2.891106576	2.591750702	2.860623353	3.244512853	3.976304142	2.68136342	3.058219744	2.647341092	2.925064094	2.680924837	2.647448094	2.978271481	3.594040548	3.193583805	2.762607544
MOCS1	7.884462436	7.957605604	7.33586796	8.061679675	6.540336694	6.447001521	6.755263743	7.330494197	7.679402499	6.866730896	7.229845875	7.044909322	6.724338752	6.38037553	6.672807683	6.85131804	5.964385588	5.776780916	6.679888333	6.328851899	6.03661949	6.468145266	7.057160564	6.631615559	6.373320451	7.550531023	6.623335555	7.388715612	6.406006982	6.92163713	6.43850627	6.652066741	5.894409592	6.884925693	5.332080609	5.556110318	6.129015937	7.335216845	7.015787023	6.820855534	6.333442171	7.33127163	6.689755838	6.727489126	6.502375415	6.358431592	6.934115409	5.938334581	6.479600211
PLIN5	11.06788296	10.51527617	10.60161713	9.676390545	7.686400691	8.244546855	10.38678452	9.29691365	9.159165765	10.10990568	9.108817469	9.479570038	10.3608167	8.133530674	8.063584169	9.368377147	9.200595929	7.691696947	8.55287153	8.988595463	9.451454554	9.309342018	9.601394082	8.997663575	8.889582145	8.556612575	8.689250007	9.174236537	8.741515151	9.747603323	9.668592178	9.380336045	9.445841795	10.01423326	8.891045173	8.479250936	9.038293672	7.306339135	9.172877273	9.099942347	8.665604373	8.545152037	8.198024177	9.142287875	9.466168216	9.544563546	10.16783312	9.084721876	10.73159457
HS.573359	4.005294166	4.634589649	4.325658661	4.245265293	5.203662576	5.535371146	3.856552774	4.128420331	5.957937208	5.016034424	5.472365019	4.846793377	4.49038411	4.366936847	4.923904565	4.338075125	4.912197676	4.485835533	4.370908651	5.617899547	4.357178418	4.74495828	4.430776635	4.822523598	4.807237449	4.7651539	4.596670633	4.448280982	4.709563606	5.026352879	5.530038703	6.7345362	4.690668684	5.716156461	4.941622778	5.711041626	4.832144492	4.732967252	4.185509818	4.580438139	4.601860987	4.620571361	4.690782801	5.168189998	4.951689547	5.100627281	5.11693207	5.076500243	5.077613856
HS.127310	10.7348987	10.42042109	11.2192403	11.1928198	11.33155492	11.28321754	10.21966829	11.16722478	11.29310205	10.67282911	11.38163019	11.23747972	10.51772017	11.21030037	11.41377134	11.51606252	11.16135032	11.37458532	11.55521874	12.14055436	11.13534952	11.83631719	11.68767705	10.83331303	11.63212934	11.28321754	11.27472129	11.43238394	11.73714122	11.02903418	11.69291721	11.38734213	11.73603081	11.30403766	11.38163019	10.56788793	11.42983389	11.57023717	11.07075314	11.28575999	11.70890152	11.27900089	11.55148364	11.50106485	11.65360673	11.3700466	11.33083735	11.56627196	11.50311319
LOC642546	2.968683069	2.391606762	2.661545096	2.896445089	2.262505268	2.384447864	2.780831923	2.619321624	3.113194065	2.931167974	2.742434931	2.858787222	2.659126102	2.598287209	2.823117701	2.729346447	2.709086106	3.778033667	3.486310301	2.764402953	3.481611891	3.949841831	4.804173102	2.779601317	4.897117919	2.841963604	3.024592616	3.633775703	3.854432585	3.407968715	3.319247181	3.431808695	3.241282079	3.477542001	3.395228308	2.987041662	3.70733751	4.081166873	2.595884349	3.303938444	3.030199977	2.527721198	2.490855009	3.932706817	3.027500957	2.454519648	2.761111975	3.473729353	2.755594805
LOC642548	3.395180942	5.236094971	3.968404581	3.273736841	3.277458254	3.027500957	3.687263873	3.267247976	3.97012137	3.264130977	3.375926769	3.276564418	4.2400157	3.66756581	3.093609539	3.260189037	2.613693546	3.337324544	3.259980877	2.615980596	3.051150197	3.273986126	3.735118565	3.266690971	3.631152477	3.394219689	2.967861721	2.921275066	3.421156641	2.881052376	3.015704386	2.777846759	2.816485717	2.636158025	3.364636785	3.709844849	3.003193414	3.350186363	2.601728609	3.346435664	3.309935219	3.080626453	2.847154753	3.191111929	3.653089291	2.919662914	3.107813111	2.81715491	3.252371207
LOC642550	3.723303829	2.810651648	3.132031545	2.391606762	2.958829282	2.767426831	3.119506556	2.822745211	2.850688103	3.066226398	2.885675743	2.509300203	2.87398805	2.944273999	4.045262587	2.615119034	3.043130194	2.819921077	2.989204517	3.000665764	2.83249346	3.505570031	3.00386041	2.731224473	2.450289637	2.535220069	2.823863357	2.374630499	2.532113419	2.872423922	2.669563778	3.802258526	2.828219417	3.306580399	3.205633261	2.257970401	3.400124412	2.5206683	3.185457501	3.451988324	2.93666477	2.374301463	2.910190668	2.737480071	2.995980787	2.588430462	2.618372926	3.081668171	2.257970401
LOC642553	3.669321516	4.31224173	5.011474803	3.573574957	3.497815792	3.724655698	4.792060544	3.920723188	4.137613957	4.008733173	3.545200478	3.33528976	3.965875897	3.789918597	3.494207101	3.421750291	3.278982862	3.412292045	3.372637297	3.690658461	2.718674758	2.776918193	2.891654204	3.128400702	3.356845246	3.303051531	3.087459071	3.345839818	2.799273221	3.459157946	2.872867865	3.496349871	2.671588217	3.377132004	2.80617031	3.835450327	2.931022756	3.128956179	2.765319071	3.199724693	3.457010306	3.247848382	3.092183536	3.103615343	3.089687716	3.386657074	2.752299305	3.800364062	3.589625849
HS.538703	3.642414835	4.516338678	3.076325497	2.93241393	3.281780079	4.063720027	3.518013384	3.521093278	3.094984678	3.686004328	3.652486951	3.118373445	3.5502137	3.268348092	3.592265494	2.758829113	2.807760826	3.217017583	3.670783851	3.255310475	2.627889561	3.004548627	3.056624113	2.952940914	2.820312125	2.848336641	3.218980582	3.884037062	3.277602691	2.93666477	3.028286547	3.251828669	3.194142657	3.232492944	2.992352449	3.784805807	2.989271965	3.090336268	3.779852994	3.062396689	3.198423267	3.186600908	3.062523489	2.990851254	2.969344561	3.730606096	3.141901316	3.385287887	2.776918193
CKB	9.852925726	10.28889518	10.08751606	9.84254042	10.70055452	11.20705694	10.74922604	10.34275348	10.32834054	10.43262516	9.562137765	9.69229028	10.36679616	10.26941314	9.443999505	10.48623214	10.0948716	9.28702021	9.543847721	9.470306002	9.043479836	9.13420084	9.986511273	9.863721148	9.96954252	10.0559246	9.345984456	10.0331095	9.305402719	9.873557515	9.404794014	9.571934877	10.56904267	9.906283603	9.104802776	8.931207097	9.577027053	10.16881263	10.08797704	9.707519086	10.50959211	9.837388375	10.26016375	9.546834877	9.701726887	10.57631193	10.37364662	9.508431002	10.26834021
PAIP2	8.50916122	9.214507583	9.269457421	8.956357031	9.15214601	8.94506901	7.353739352	8.869062301	8.642568659	9.23311331	8.996011456	9.168261429	9.14132255	9.009475162	8.962479299	9.464209641	9.132766995	9.25874445	9.227557289	9.03779781	9.132185471	9.18156443	9.372253252	9.141011779	9.273515941	9.171265366	9.580201102	9.22633598	9.38502223	9.275097404	9.32262632	9.317297189	8.947795012	9.332798395	9.185265699	9.198020254	9.243023858	9.162955118	9.314907918	9.450390421	9.057823856	9.480042635	9.171329296	8.929330557	9.399350174	9.373006185	9.366059587	9.102957279	9.035532755
ZIM2	5.447687228	4.151671698	4.371628245	3.564174232	3.2198834	3.497333511	3.191421321	2.506351643	2.655744073	3.522619307	3.445377385	2.885598235	3.94469747	2.941536905	3.295099779	2.79078259	2.802697598	3.119478319	3.100782375	3.172292934	2.7294081	2.861445828	2.7432899	3.091130967	2.775615777	3.331002722	3.083987831	3.226943919	3.127140861	3.18745822	3.086321482	2.976850852	3.074002567	2.773585445	3.468645254	3.372721112	2.944433285	2.595550171	3.19964611	3.071421262	3.13580848	2.639139409	3.086752951	2.798035689	2.464635268	2.862399763	3.222026146	3.313050931	3.124171017
ZIM3	3.435259774	4.634589649	3.881036213	3.898810873	3.533098297	3.434140585	3.344413637	3.725364848	4.360068417	4.256151715	3.445377385	3.297248839	3.883088688	3.469668276	3.682980202	2.785406731	2.623431074	3.081320245	3.038795944	2.776633107	3.079333806	2.937897012	3.085315147	2.801707856	3.367330442	2.880299051	3.69342951	2.839776183	2.314240878	2.809181124	2.475129467	4.040136768	2.27310641	2.790917271	3.046749367	3.006942786	3.71605197	3.549920631	3.118245573	3.627926901	2.682549448	3.483952251	2.772186837	2.685207354	3.282711174	3.257783168	3.074068638	2.619321624	3.074954265
PAIP1	4.851966915	4.677667137	4.822811786	4.176804109	4.324995592	4.206646407	4.928465672	4.343986063	4.776841845	4.666224945	4.934375156	4.267091498	4.136195978	4.292967541	4.698037815	4.916605795	5.061005334	5.455499807	4.780061716	5.198000178	4.755346016	5.160304889	4.867719622	4.441316405	5.29480531	4.933828155	4.947515849	5.159433338	5.138412792	4.383675196	4.706889687	4.517071539	5.212013545	4.862837915	5.175672249	5.032806951	5.151025959	5.329585226	4.771295071	4.878888538	4.852759134	5.484493043	4.758551119	4.889651084	4.777843069	4.510682476	4.420206907	4.543171007	4.806036145
BCHE	7.39719384	6.615310823	7.989346361	8.503744943	8.438992757	7.564991601	6.71972266	8.289374057	8.920123559	7.894062439	5.647775773	7.250786874	7.583130347	9.086971862	7.717185683	10.47526607	8.832602602	8.767439326	9.467337491	8.548290958	10.47565819	6.691972617	7.260619259	8.859963531	9.407130418	7.689438908	10.06149021	8.231233149	10.4805448	6.625256076	9.01175101	9.002459418	8.01226428	9.068710675	8.538370594	9.679467516	9.382146224	8.766231218	9.321113446	7.322067932	9.186487824	8.835015148	9.994592024	9.242382111	8.340868977	10.34045347	8.698053921	7.819345659	8.862706601
HS.561363	5.317901757	3.492865528	4.197911753	4.120378699	2.716360387	3.284084358	3.960212324	3.691458686	3.29335564	3.92345521	2.959989597	3.026839984	6.890849619	3.079978405	3.013210066	3.138177654	2.913133933	2.706790365	3.084099655	2.802236777	2.561499722	2.812343393	3.193890654	3.035361663	2.977033683	2.747054169	3.163804981	3.478483336	3.108368322	3.154657208	2.495781854	2.695170163	2.618082715	2.773585445	3.065322362	3.021062107	2.947426119	2.94101127	3.352895358	2.822597672	3.434548063	3.427659768	3.238027015	3.801018064	2.719497309	3.824783441	3.344349953	2.985716553	3.575851522
HS.561365	2.960648259	3.354810489	2.884026009	3.452483739	3.77159569	3.124003231	4.061603278	3.057974103	3.617897927	2.760444934	2.941406003	3.32754172	5.777618873	3.119304375	2.92219213	3.114107331	3.494630568	3.256364225	3.545284621	2.64610504	3.290510225	2.882140396	3.786167341	3.847340192	2.947391104	3.075067443	3.094252235	3.284486845	3.65076348	2.975553848	2.926718984	3.377016841	3.726296327	3.357200267	3.72088778	3.258810544	3.274994354	4.111045566	3.501883852	3.486953486	3.492745802	3.498723896	3.73624919	2.806799684	3.639753464	2.959213896	3.413045857	3.811889385	3.124171017
MOCOS	5.317901757	6.445999175	5.401759109	5.211553944	7.89331856	4.976019027	8.07425066	5.109809544	2.711505559	7.651676113	7.400057421	7.331526237	3.177893966	6.688681814	4.881449414	6.568806985	6.611020938	8.038162903	6.586052796	7.626319376	6.454285408	5.900489639	7.544697074	7.726632158	6.014478418	6.788044401	6.30669885	6.32437042	5.232616898	7.00651807	5.928298412	7.53502213	4.431580018	6.963853987	6.153796598	6.735955889	3.902287821	7.54328955	7.310409425	6.906818822	7.078836855	6.606686267	7.175339167	6.855982235	5.904673944	6.196767535	6.763462687	6.909305147	6.872237919
G0S2	5.896521254	6.643631407	4.929494496	5.791410009	5.537464391	6.186160807	3.935917419	6.598938445	7.801331871	6.589382246	7.28265379	8.09226164	8.234853532	4.677316062	5.855903039	7.532549257	7.296889791	5.605792014	6.527931895	6.010887462	10.3293547	7.589880688	5.63488203	8.457879201	6.70638438	6.358981342	7.560971347	5.107474531	8.27593503	7.639428664	6.355891111	7.629492182	4.875281746	6.627890469	9.065903661	7.351606274	5.576152595	5.893376824	7.061009938	6.404127312	7.296889791	4.436802769	7.181722385	6.197137416	6.615908406	7.253987355	6.925199965	6.677441985	6.70816639
RRP1B	5.447687228	6.782039745	6.48393677	6.816156325	6.084517915	5.960481741	4.296724023	6.020691859	5.676903643	2.994236037	5.816047294	6.86530825	4.377627967	7.025176566	6.991677859	6.908283757	6.555040772	7.098945303	6.696702869	6.823577786	6.689503799	6.884087998	6.796852394	6.595176488	7.02190934	6.497784211	6.530305315	6.351439944	7.054634837	6.007033347	6.578188526	6.60354858	6.073835547	6.413658489	6.839950864	6.561471397	6.697612492	6.824985839	6.740229314	6.729163475	6.433709089	6.712543105	6.50114085	6.662642825	6.193986104	6.040021613	6.075941378	6.634960804	6.061278054
HIPK1	3.415378651	2.896613568	4.057013397	3.036503952	2.96796983	4.105670458	4.648644488	3.093777623	5.313618124	3.760915231	3.099287724	4.169695423	2.830314951	3.566726415	3.128730185	3.306887136	4.020356871	2.601117041	3.401787561	3.966735947	3.898239368	2.611767184	2.891654204	3.622571149	3.172388206	3.09895743	3.781214617	3.345839818	3.232530732	3.826505931	3.700427348	3.234160061	3.69602722	3.279211165	3.83233444	3.114834842	3.103780987	3.505759028	3.74309395	3.942451309	4.099221814	3.967958737	3.264203181	2.995837259	3.282711174	3.735801881	3.683443464	3.484346956	3.233056208
LOC642539	4.685463559	4.601131655	3.869440411	3.673595117	3.255815042	3.23241143	4.685463559	3.330799835	3.410742529	3.144329737	3.690835811	3.787641129	6.34114941	3.182873309	3.783745362	3.315075869	3.089772133	2.706790365	3.188077365	3.28565562	4.034272617	3.317031599	3.48911109	3.238968121	3.169463068	3.310239616	2.723926389	2.672612451	2.992283192	2.750753131	3.044161032	3.14303961	2.881317392	3.070352023	2.915572826	3.239524669	3.786675744	2.930362401	3.341016638	3.065322362	2.571755019	3.605042106	3.54247068	3.006168923	2.85119368	3.485333495	3.155004341	3.409228604	2.677398623
HIPK3	2.728260615	2.669744765	2.650968605	2.916670023	3.008283722	3.751768676	2.757625146	2.890424889	3.125946453	2.546066628	2.732397064	3.554980995	2.524009439	3.916503187	4.118760916	4.112197833	4.199375461	5.787782065	3.891368575	3.314714803	6.245673865	5.493214072	4.385140894	4.557702594	5.333993405	2.750378253	4.746335111	4.344409114	6.261621069	3.812777687	4.522503477	3.34523366	4.136818725	3.596421662	5.357140965	5.209709607	5.173589248	5.297914883	3.057803256	4.594230891	4.503377879	4.607950868	4.080649534	4.86416025	4.652567298	3.486520225	4.224576165	4.128230139	3.395511904
HIPK2	10.55179367	9.938219339	10.85379682	10.34456891	8.403534506	10.11755977	8.845062139	10.16066071	10.01047137	9.234162381	10.11827191	10.54725783	9.269185301	9.752917756	9.784443114	9.279063993	9.41072203	9.539910194	10.05308415	9.659347913	9.473765795	9.522755733	9.932695754	9.426391573	9.867086358	9.749278662	9.855671954	10.17774721	9.575537226	9.626528945	9.73914017	9.693693419	9.687629093	9.698244467	9.790379605	8.388748747	9.66778571	9.8380005	9.651678567	9.996394037	9.887530278	10.40110793	9.499031843	9.708751077	9.926655423	9.589822326	9.607804529	10.20911924	9.721791536
LOC100132205	3.44556444	5.073704516	3.825293637	3.983319368	3.528625747	3.054711861	3.245672935	3.774661762	3.936245968	4.105189208	3.362503801	3.493666016	3.088802398	3.314544353	3.086878484	3.963927732	3.471491622	3.342150096	3.639753464	4.209552728	2.734602942	3.658179645	3.395748658	2.952940914	3.841257762	3.944278344	3.441508541	3.459691812	3.771826928	3.71882869	2.769553809	3.408056043	3.688305049	3.19438062	4.106441237	4.034322379	3.326721388	3.531763186	3.947131581	3.77246606	3.409908026	3.508058846	3.68062979	3.209058862	3.475071377	3.050852217	3.427945322	3.682492966	3.334542372
LOC100134868	12.1448149	11.61995844	11.32905169	10.73678245	9.53131386	10.28244469	12.15358747	10.73282827	10.63607125	11.51210674	10.77285595	10.41362887	11.79000443	9.70854839	9.327391613	9.823051097	9.842076334	8.780916768	9.452529642	10.56233742	9.78174264	9.697835226	9.765359897	9.606254336	9.712275572	10.1032766	9.490092653	10.11457749	9.806396647	9.990854474	10.31121892	10.71024601	10.36004059	10.51772017	9.854582161	9.53192622	9.682230973	8.705274088	9.668592178	9.780814298	9.684680132	9.670928157	9.446914729	9.712702307	10.00199354	9.80368262	10.36273426	10.17378266	10.63427897
FOSB	13.05685839	12.98369653	14.06295535	13.32901797	14.52258448	14.87082958	14.4030113	12.56673194	14.44274333	14.33313407	12.36231101	14.20582131	14.55398343	14.26158947	14.24442503	13.1228474	14.1191102	13.32901797	12.40786433	13.81676595	13.31485381	13.06188224	13.47879907	14.59161926	13.6361435	13.89431606	14.35708632	11.1331231	13.76445215	14.61666043	13.2566699	13.66547064	13.5116833	12.81552827	13.65268677	14.4162945	13.25128349	10.48324121	14.27782992	13.64627362	12.48174765	13.06602972	13.6361435	11.16213387	13.16162762	11.157355	13.18703248	10.08775136	13.52072292
CLC	3.709477391	6.346631459	3.151387412	3.227169471	3.634248174	3.698468998	3.100449127	3.433143361	3.287990024	2.937872524	6.281650302	3.85663623	4.133042276	3.367390452	3.340558682	2.733286385	4.986123866	4.026453809	3.486310301	4.238391209	4.501463571	5.326665116	3.21670705	3.052424101	3.650835307	2.950103187	4.45479446	3.889307321	4.314359375	3.025746161	5.180428368	3.924642808	4.534252999	3.171814516	3.930979132	3.909808658	5.886843658	4.521648443	4.972099751	4.230107728	2.762457938	3.793074019	3.253396517	3.825051603	4.061660565	4.830382316	3.930740016	3.863693555	3.114527838
LOC392713	5.957291322	4.346144888	5.916049749	5.699839601	3.903010447	4.116570649	6.070386444	4.237089739	5.307240029	6.067814828	4.75186596	5.193415021	5.93919184	4.318726364	5.048794394	5.28603889	4.986123866	4.897689887	4.640697073	4.979218535	4.145134875	4.795007305	4.556155057	3.567381582	4.769356967	3.744319828	4.582518355	5.107474531	4.999288182	4.594303062	5.10566376	5.737532315	4.915325475	5.25746766	5.518504286	4.057692592	5.281570584	3.81207199	3.523660355	4.720615137	4.683260452	4.594496952	4.572905039	5.546835835	4.391146451	4.927290562	5.660320833	5.660320833	5.415195965
MSX2P1	5.727249471	3.981226455	4.301392768	3.016691039	2.670739405	3.18145875	4.061603278	3.491248373	3.107178292	3.205447834	3.034711445	2.732374389	4.213003174	3.17200801	3.300447524	3.036540884	2.776822665	2.765462952	2.811913841	3.092562767	2.765908665	2.362844584	3.223600063	3.266690971	2.597891878	3.220942468	2.819546893	2.803892875	3.72513038	3.090884725	3.064662428	3.098398008	2.951881067	3.038795944	3.426906059	2.849106092	3.366512342	2.385666682	3.002431206	2.946582661	3.098155442	2.432449579	3.15834259	3.581762155	3.010070231	3.090490977	2.752299305	2.506866226	2.850740853
TMEM229B	4.439555109	4.010185641	4.347407828	5.128049811	3.75390599	4.448359722	3.835547466	5.069252105	3.892249614	3.205447834	4.190728116	4.437586663	2.979308329	4.022983971	3.104659891	3.417060376	3.30197462	2.888057017	3.401787561	4.129575894	3.240787842	3.100893444	3.223600063	3.063418762	3.261258135	4.207611694	3.290117286	2.718674758	2.913635602	2.899793652	2.918901593	2.984749824	4.027481271	3.20702449	3.426906059	3.036225825	3.236644336	3.437065013	3.402470939	3.162317963	3.866937385	3.115381001	3.477258824	2.976877389	3.198827357	2.74633496	2.699149438	3.317929603	3.199972602
LOC642567	5.660185979	6.855812376	6.040204053	6.246297535	5.568250587	5.905825031	6.296805173	6.036261409	6.48011935	5.643206298	7.824074099	6.542835842	6.133678692	5.696959554	7.956820144	8.633612822	9.815101444	9.335605947	9.349520242	7.614676979	9.239561665	9.213236696	9.888969471	9.734663825	8.675527444	9.468017216	9.559875817	8.95511467	9.194250645	9.260512691	9.41548684	10.17594713	9.833808441	9.852925726	10.05754874	9.546438679	9.293647614	9.383460434	9.495441607	8.956172414	9.568670405	9.833602051	9.6866048	10.23158319	10.08914366	9.396405536	9.377491414	9.917349189	8.969359777
CLU	3.155058425	2.997083572	3.224693592	4.00518642	4.176487912	3.158269267	3.832835594	3.729746761	3.701605723	3.127295278	3.26805006	4.245963679	4.907151093	3.801152552	3.781682776	4.469213996	4.207337451	4.786496834	4.317270626	3.361093702	5.514509359	4.603996103	4.369307345	4.492005293	4.852266305	4.722307499	4.477047221	4.405756434	4.435899066	4.182938072	4.489944459	4.548789351	3.044819522	4.43277137	4.949439486	4.091465129	4.704161399	4.265302296	4.488662726	4.164421471	4.509979005	4.631041068	4.065897788	4.573701499	4.519317942	4.401458673	4.596835785	3.525848253	4.161496351
LOC642570	3.200383149	3.778453245	4.336364377	3.73752822	3.80150831	3.481690526	4.349369588	3.716663102	3.199982725	3.399747717	3.406577697	3.93825971	2.890780904	3.893948798	3.526893209	3.572535526	3.263617463	3.776434043	3.275356159	3.28565562	4.176168253	3.720059131	3.506691966	4.495337306	3.96029333	3.025952183	3.333016638	3.512810677	3.865885026	3.280133402	2.953107738	3.88907946	3.623468953	3.726245821	3.80382019	3.840865564	3.347835902	3.953864224	3.933197749	3.730909305	3.259506742	3.132743175	3.163338846	3.434846855	3.421671256	3.433596886	3.610049434	3.578583835	3.422753567
LOC642573	3.248204509	2.908517341	3.045360132	2.635048574	2.896565219	2.955104719	2.780831923	2.826951802	2.70192802	2.836201391	3.538602596	3.22814595	3.014759656	2.88283652	2.741816453	2.837678141	2.736233038	3.168362744	3.269872574	2.897888411	2.817822091	2.907159036	2.868610079	3.232252734	3.015407181	2.996759107	2.873826327	2.882358456	2.852826075	2.781909278	2.979699479	2.921101325	3.23668758	3.066009365	2.873622845	2.646987019	2.384098972	2.617828979	2.450289637	2.697762992	2.799946938	2.932511681	2.674015302	2.347748558	2.746649632	2.881643442	2.786763084	2.566619857	2.605376618
OIP5	3.39298546	3.82596233	3.57561194	5.637340963	5.291501447	4.481587652	3.573621297	4.232543034	4.544244481	4.809401786	4.636549118	4.95832486	3.952917913	4.072688849	4.565582706	4.121293388	4.176916813	5.071073425	4.465228779	6.069118601	5.13916881	4.864432098	4.565134427	4.932450013	4.686979408	4.978228114	4.57797275	4.445463646	4.604343766	4.4480345	4.875417938	4.798177358	5.679566467	4.656159099	5.293777422	4.607002355	4.219682347	4.798443053	5.088563122	4.207920548	4.750500826	4.808059851	4.525254273	5.066443125	4.48260322	4.520446233	4.421545082	4.939877883	4.62749347
DIO1	2.560049499	2.979164906	3.174434326	3.224561356	6.03358355	7.462457236	6.77474494	2.952689624	2.859924921	4.380264318	3.065013463	2.923026396	3.394158183	3.275066147	2.579444011	3.126165638	3.486775934	3.649718705	2.815008461	3.252855735	2.75114947	2.99583384	2.837394359	3.223110129	3.162173374	3.556598078	2.863652123	3.216109047	2.526573022	2.988849926	2.862434717	2.660654755	5.40503146	2.767471993	2.835729301	2.541447073	3.173754567	2.790045198	2.683315165	2.76138764	5.941611752	3.135007201	4.096229754	3.067355241	3.498327987	5.760583828	3.174931279	2.585682255	4.852748065
DIO2	5.260277443	6.404338783	5.780387486	3.644634279	7.386014368	5.866315795	8.176274734	6.153496394	6.223653725	6.731947223	4.038822016	6.376383101	5.898303974	8.979702154	7.594956403	4.859699767	4.50553027	8.413986277	4.62000722	5.347251051	7.725412952	4.857444623	4.634434435	7.756299224	5.587822561	4.388315772	4.653559892	4.023765605	3.76804889	4.440324841	5.37623506	6.255713595	5.743355922	7.465586036	6.339858584	9.529058102	8.046975929	7.337044089	6.962152263	3.162317963	6.193201131	4.673373039	6.270794616	9.206016765	7.092967507	7.092425852	5.504676565	7.137114539	5.871123496
HS.370423	5.760936507	4.134915423	3.577324606	3.922283134	3.903010447	3.227606006	5.353142714	3.752546626	3.487769284	3.332476428	3.874581926	3.037967957	4.213003174	3.459157946	3.346072491	4.927454297	3.529994146	3.314404333	3.620325844	6.010887462	4.71505107	3.788640913	5.034014727	4.241526797	4.045635464	5.480790397	4.946597004	4.585254339	4.042508966	3.192378031	3.65462659	5.116836846	4.710519679	4.293580828	3.219223719	4.088986544	4.359125621	3.480435385	4.113787665	3.824142013	4.080276847	3.852837385	4.460406302	5.366031204	4.263710993	4.008733173	4.167902093	4.124117606	4.780659966
DIO3	3.24059098	5.107325058	4.197911753	3.763734991	5.305500489	3.162559469	4.989410169	4.286759601	3.357488572	4.848478668	3.08647251	3.001646821	4.961474772	3.636020876	3.488223477	3.306887136	3.149600329	3.347581498	3.418825	3.768985775	3.044574209	3.427552208	3.091130967	3.739539098	3.279663395	3.805418276	3.044730023	4.5989895	3.402840939	4.614034803	3.393140482	4.30725427	3.471491622	3.753987021	3.121693051	3.279140155	3.627273244	3.852282794	3.787361596	3.451988324	4.166062428	3.805657695	3.482502437	3.890676133	3.63477186	3.209981782	5.270483093	3.058456194	3.808998956
LOC642559	7.056717878	8.291381702	7.500908597	7.504412224	6.136362361	7.317920244	7.411644045	6.979042081	6.283871838	7.278663715	6.315084623	5.737927683	7.300699015	5.639566181	5.470055345	4.229443966	4.870438541	4.339286833	5.147876328	4.066672617	4.994085903	4.372814515	5.306311802	5.211415912	5.619964472	6.243124834	5.052012626	5.818045828	3.885659406	5.473852696	4.700332384	4.686316813	5.924993204	5.511087126	4.456353904	3.822222207	5.444234648	5.862014327	4.028854702	4.934981346	3.857313356	3.900036493	4.042056575	3.796251949	4.706217026	4.479928028	4.968881649	4.621545084	5.7114133
FAM91A1	3.558142433	5.107325058	5.401759109	5.32081966	5.431027608	5.374861665	4.095687776	4.847769646	4.0090299	5.413072641	5.854405824	5.274287694	3.364474864	5.649421055	6.226716327	6.078129993	5.983851707	7.35021959	6.037973563	5.98043659	7.081654835	7.362009669	5.861287568	5.768010375	6.549411579	4.074227195	6.515336316	5.497496063	6.974401726	5.323458612	6.390181998	5.404620247	5.637221771	5.569217274	6.918370588	6.093601766	6.587562822	6.407505995	4.87432662	6.544663598	5.523482271	5.770458341	5.372933356	6.647139977	5.625567308	5.162203627	5.275695027	6.092399321	4.935174608
FAM91A2	3.327949685	3.665957965	3.573978011	2.923388677	2.73684672	2.812353275	3.565166134	2.969558706	3.096002135	2.839961399	3.257272844	2.811559294	3.416413138	3.157281938	2.760043133	3.393019154	3.226785554	3.018225843	3.13970631	3.199520773	3.215872157	3.378001629	3.255784977	3.005795866	3.326019655	4.203712334	3.573535685	3.558425779	3.562530121	3.048559747	3.522208881	3.363153405	3.158770002	3.743543692	3.131578053	3.277475731	3.558360516	2.911180852	3.094385168	3.189499673	3.334222276	3.057173018	3.163848809	3.939114018	3.149510743	3.271317585	3.429354289	2.94264294	3.636140504
LOC642563	3.33315684	2.678563868	3.168924282	2.858500269	2.789615681	3.590072748	3.225282984	3.016274041	2.963077207	2.891073335	2.872082267	3.577432747	2.944787101	2.914568491	3.013210066	2.806063724	3.170086748	2.99152749	2.358811817	3.049422754	3.175978245	3.487358191	3.040335205	2.985485285	3.126144792	3.337830201	3.394601626	3.569921686	3.075029036	3.130571489	2.866365496	2.80733798	3.217685137	3.105456106	3.729577654	3.331130388	2.736968203	3.108768578	2.656156511	2.701094671	3.123073402	3.048518452	2.812196132	3.103615343	3.467373934	3.023768143	3.244760713	3.040335205	2.569566777
LOC400013	7.620960262	7.255624438	7.7887831	7.107469166	7.364711228	7.2616927	7.270814118	7.237915148	7.542156769	7.498417024	7.541437726	7.293959115	7.202021887	6.640845879	7.135762856	6.934358458	7.003844169	7.015139387	6.805853667	7.503374358	6.995162215	6.728253886	6.749216072	6.955309191	7.129564379	6.614280438	7.057563984	6.891811537	6.404173428	6.521212066	6.994434244	6.659638878	6.807599144	6.744475589	6.93657677	7.248555184	6.79794173	6.73528276	7.209211975	6.853897053	7.10373233	6.932515557	6.571869437	6.706448149	6.743755516	6.704486522	6.827480367	6.957425491	6.466977431
LOC402670	5.260277443	3.273080323	3.220090323	3.338594864	3.973662227	3.628435078	3.025711629	3.549495575	3.712439383	3.488806043	3.817149573	3.462385115	3.445132386	3.179589922	3.117702058	2.895134703	3.440731597	3.267286329	3.994089415	3.966735947	3.35936011	3.008495286	3.181776056	4.086925511	3.444219412	3.269248488	3.123718605	3.205894896	3.038795944	3.860296918	3.023923787	3.767869267	3.572573907	3.361921924	3.412427177	3.279140155	2.870062349	3.049593251	3.416207292	3.505974737	3.155208195	3.181495805	3.341479912	3.266302735	3.13258604	3.263008189	3.08647251	3.044844817	3.156459527
HS.26306	5.2164777	4.534338155	4.392087371	3.898810873	4.51789964	4.246026259	3.619874384	3.930081923	3.649905649	3.248093895	4.560961643	3.090412585	4.845173861	3.73552906	3.205068995	3.613219417	4.758167948	3.991947424	4.433911346	3.459627463	3.978503167	3.751897696	3.258499515	4.410973318	3.565947985	3.474734239	4.03545503	3.690931345	3.65389538	4.149206904	3.574149887	3.689068501	3.336438276	3.945007737	3.791587521	3.773874734	3.660283098	4.431029771	3.872376039	3.954411864	3.686184797	3.809994304	3.727259637	3.769200825	3.136748589	3.915098125	4.364905816	3.722150006	3.950951659
CNP	3.008214157	3.6813932	2.962373098	3.055615407	3.358182608	3.19924622	2.735288486	2.762025904	3.005092697	4.022491941	3.054151321	3.704705267	3.088802398	3.725522819	3.718949359	3.427365152	4.835293434	3.827146855	3.71875786	3.701891017	4.433389456	3.154273126	3.735118565	4.307789236	3.272478879	4.347407828	3.917129632	3.685799498	3.551129045	3.767959078	4.004129957	4.160778908	3.160406686	3.950391427	4.02876074	4.863749618	3.643934947	3.470878425	4.382788826	4.116972354	3.72840647	3.973130693	3.740663859	3.516210011	3.322677118	3.438961659	3.577557708	3.206498788	3.339621934
CNO	8.675179095	8.761271668	8.475924744	8.556461008	9.530292329	9.326505229	9.199848433	9.125923688	8.979892141	8.981899828	9.188835022	9.039189787	8.964168053	9.135107478	9.035666697	8.971511567	9.301194014	8.908617058	8.830854935	8.588023429	8.931207097	8.916074456	9.000240806	9.039986551	8.387439409	8.765885393	8.828290284	8.946771442	8.876030744	8.533475792	8.969518404	9.107019217	8.938842959	8.874281886	9.129412811	8.836600426	8.50193246	8.638491566	9.091897052	9.152088628	9.250627238	8.973074862	8.762725601	8.933939942	9.016829166	8.898044251	8.700513269	8.747224082	8.691093766
LOC402677	2.881052376	2.873549072	2.705601563	2.76718748	3.470048865	3.227606006	2.863027847	3.357509354	4.147759941	5.504047631	4.933201795	3.181495805	3.124905299	3.424037582	3.346072491	3.860002711	4.826932274	4.493344135	4.053009114	5.347251051	4.517179914	4.386904614	4.114311522	5.362240178	3.876228711	5.284227998	4.362244531	4.606056121	4.682949233	4.914288011	4.526896614	5.532081079	4.183554052	5.41250668	4.487221842	3.830986262	4.025701471	4.43365797	5.207765677	4.51901558	4.78057712	5.208303122	4.839999287	5.303860439	5.111049737	4.383707148	5.54324464	4.475664144	4.649463222
LOC100134815	3.830270585	3.425132449	3.595256438	3.156946798	3.880223152	4.557707378	3.308606762	4.8557101	3.985252277	3.351078759	4.444778428	5.237012085	2.979308329	4.177484621	4.631573141	4.299134162	3.932737584	3.946366505	3.776726864	4.219829027	3.460294451	4.026802431	4.474037211	3.973130693	3.97100947	4.7651539	3.54061131	4.144010656	3.805428647	3.664364127	3.696735242	4.078010394	3.869229598	4.543158482	3.761518509	4.533195335	4.326620766	4.054132339	3.465873416	4.802869382	3.985252277	4.589892916	4.13331001	3.689300633	3.956890622	3.935461389	3.499851214	4.401104815	4.150031668
LOC642590	9.028411688	9.178882141	9.104525975	8.998719941	9.624778129	9.392467512	8.525087364	9.503945965	9.585503503	9.281564278	10.13953964	9.660933183	9.619674356	9.275530436	10.42396248	9.926393589	9.986911968	9.951865282	9.888947625	9.042644836	10.26869321	10.19067203	9.821476773	9.976709038	10.00854596	9.256289812	9.907699858	9.734866941	10.00990713	9.837052496	9.560970407	9.738185021	9.819529168	9.796022603	10.34208042	9.787436375	10.20996821	10.17311727	9.469498682	10.17317117	9.902232738	9.813739325	9.738733511	9.959511118	10.08206073	9.564888816	9.579643562	9.902138605	9.73137895
LOC642595	2.817344273	3.464380965	3.10625223	3.149911747	3.625003861	3.240062027	3.351387644	2.870062349	3.021766527	4.208156821	3.25833255	3.067708685	3.005060735	3.059010525	3.144999123	3.904269184	3.364536663	3.425763731	3.838343941	3.586108204	4.210784879	3.516875066	3.679484203	3.847340192	2.810348659	4.251710079	3.390789589	2.933680118	3.203939478	3.115154363	3.577814135	3.900338263	2.761887641	3.652745761	3.584848717	3.079541917	3.502609254	3.012319644	3.666369852	3.179360378	3.058219744	2.925139586	2.787912827	3.451519404	3.372309346	3.898382216	3.999098448	3.44868439	3.666248698
LOC100134816	3.972137832	3.086822554	3.003335032	2.830314951	3.846382735	3.450629733	3.602809544	3.78297812	3.397246442	3.08178994	2.984359047	3.22003789	3.30244796	3.021184401	3.205068995	3.324200591	3.139766795	3.222790877	2.840902227	3.420538541	3.284250904	3.373032657	3.176519352	3.040942532	2.782312539	3.352605544	3.033100506	2.959132352	3.104403461	3.177953741	2.967950422	3.352810419	2.662690703	3.140497913	2.940170916	2.878475562	3.051831161	3.086850519	2.925064094	3.007153452	2.986555394	3.365277994	3.54247068	2.741665067	2.861144287	3.506552455	2.885110526	3.484346956	2.578495237
CD300LB	2.606468419	3.031009153	3.045360132	3.135350779	2.769618962	3.036577815	2.920478127	2.864622145	2.897141089	2.944787101	2.959989597	5.01585753	3.92345521	3.135276912	5.156693371	2.913728283	3.331512404	2.825714904	3.106136851	2.876239525	2.982709301	2.861445828	2.863995803	4.25601795	2.651962511	2.985984563	2.930830479	2.320636645	2.749893098	2.927027626	2.869912961	3.595146492	2.816485717	2.947917529	3.390568292	2.671193929	2.744620335	2.630121681	3.07458961	2.471539876	2.623136249	2.4903365	2.87398805	2.223812559	2.737355299	2.391958181	2.503215638	2.705601563	2.645292793
CD300LF	8.983074434	8.222811031	8.707178708	8.592197063	9.256697337	8.176402338	9.645138663	8.624662436	9.40905134	9.472752159	10.46347288	8.734149585	10.0342867	8.134000767	9.068200607	6.894369251	8.938161225	7.640550244	9.187408021	9.314851973	7.533486209	8.203262267	8.702041711	7.994880234	7.843336145	8.985113615	8.418766973	7.567271738	7.354271933	8.001270882	7.770050654	7.994474532	7.83482076	7.827351128	7.796075057	6.165022445	8.243255864	9.479373644	8.158552853	8.274524701	7.355154048	7.474702364	6.570180657	7.281254825	8.50085242	7.500566179	6.65230217	8.90010881	6.767818298
CD300LG	6.446236511	6.618776028	6.129095981	6.555214344	6.095951447	7.19907405	6.013529434	6.657836398	6.756372632	5.844342194	6.666786579	6.868174928	7.989669889	6.209068641	6.478226376	6.338279339	6.395561432	6.105906896	6.603112055	7.203945553	6.391608868	5.957612732	5.383914466	5.959444232	6.066894262	7.703588165	7.398604507	7.581376366	7.554941821	6.95340121	7.34810229	5.53939292	5.907617789	6.304450028	5.941199718	5.451966827	7.385343298	6.430622899	6.937985703	7.213493938	6.657586659	7.729331117	6.205546057	5.750477784	6.250532171	7.014072478	5.903853106	5.168385491	6.31494655
MCL1	8.265224158	9.444331325	9.435120207	9.563721669	9.9177226	9.890985284	8.445489239	8.620443386	8.88804658	8.887448305	9.825285274	10.87638928	9.586265765	10.05721915	10.12062783	10.15874053	11.43826134	11.25587337	10.90455256	8.787995068	11.51072677	10.323572	10.5650556	11.64059183	10.42180043	9.339579758	11.08392283	10.16774578	11.01692589	10.99602443	10.46025933	10.11899231	10.35384583	9.735583373	11.1891782	11.66993032	10.65676058	10.45611069	10.18167499	10.45700152	9.298374707	10.47285269	9.50211333	9.962990187	9.900211873	9.490018962	9.498574997	10.09905685	9.993782218
LOC343705	3.537766412	4.516338678	3.456164634	3.29516095	4.123144869	3.65538265	3.637518057	2.946097083	3.527321828	3.577229884	3.419554118	3.562193485	5.218075334	3.417799314	3.689796382	3.187128927	3.494630568	3.981226455	3.198423267	2.753358075	3.195698415	3.015646675	3.321914092	2.979236041	3.010366389	3.897536915	3.455039506	2.972061799	3.170086748	3.159392273	3.064662428	3.298719479	3.374900686	3.345380208	3.395228308	3.582135442	3.567502063	3.301872947	2.406014065	3.17200801	2.857714875	2.898022845	3.468718161	3.15460417	3.639753464	3.366467886	2.982855584	3.490291583	2.84661915
LOC400027	9.833808441	9.837812284	9.773024671	9.578429652	9.735705991	9.953319577	9.723715834	9.920112255	9.787388756	9.571934877	9.138515091	9.493088781	9.614144831	9.661214901	9.656582342	9.969331972	9.352699111	9.927563022	9.53274585	9.864485003	9.721021096	9.903417506	9.66524908	9.629689004	9.914314856	9.692489379	9.399798879	9.558928082	9.89189397	9.96844202	9.861222064	9.805742332	9.290559878	9.761729602	9.405912267	9.647526782	9.693693419	9.064210402	9.591839956	10.09245297	9.793090127	9.541531719	9.853732702	9.489094445	9.584709124	9.851423862	10.07645304	9.757659411	10.02774758
TCEANC	3.314334692	2.991233324	2.568622933	2.571824435	2.589671603	2.649975203	2.920478127	2.670001383	3.054067257	2.924674121	2.185308133	2.692827552	3.177893966	3.294950646	3.176614784	2.395597579	2.620299335	2.753906694	2.717144457	2.892743322	2.797788575	3.131165538	2.912914607	2.322399825	3.333197126	2.620879709	3.135409335	2.672612451	3.453323808	2.462381548	3.082842651	3.034217791	2.548451944	2.683852405	2.634092175	2.54333793	3.048689953	2.878351408	2.925064094	2.959857753	3.203325267	2.809322851	2.842456178	3.094674881	3.084977143	2.65836733	3.066784215	2.786141986	2.95104084
LOC642576	3.815300504	3.19924622	3.352058726	3.545200478	2.961804132	2.849500362	3.270661688	3.217017583	3.199982725	4.256151715	3.168362744	3.215625435	2.534027317	2.951193633	3.494207101	2.701686005	2.515169889	2.762532741	2.682842574	3.049422754	2.851404268	3.211856489	3.258499515	3.35933126	3.049905214	3.135666353	2.819546893	3.273559112	3.284035952	3.025746161	3.076065096	3.786897841	2.84031684	3.167434451	3.261385367	3.015999985	2.969936753	2.751256676	3.327231355	2.776515863	2.643115664	3.208749608	2.802737006	3.199340354	2.651865774	2.716450184	2.982855584	3.279297907	3.437204601
LOC100134825	2.733090266	4.02267132	4.011111964	3.452483739	3.012924482	3.135591223	3.716281429	2.716820971	2.70192802	2.969017073	3.660036303	2.893469732	2.475648503	2.753179459	3.53863594	2.62554699	3.199499575	3.032559179	2.755366018	4.238391209	3.744245978	2.446653655	2.961988606	2.818545234	2.716069333	3.651560931	3.048950112	3.205894896	2.576584587	3.025746161	3.126480982	4.007111819	3.052052433	2.518406982	3.481947356	3.875462476	2.72400869	2.680729211	4.490743605	3.279297907	2.893119903	2.753529064	3.33688065	2.815063538	3.03957684	2.814296173	3.437583406	3.133584172	3.051865887
BCL9	8.683792495	7.448722012	8.200148539	8.141481581	7.931296424	8.532437674	8.372531445	8.270926669	8.351885287	8.538237539	7.290916591	7.741490955	8.333922334	8.420553271	8.003686202	8.281959723	7.701649299	8.047726152	7.460157636	8.462770454	7.857723785	7.810675109	7.581019631	8.029530389	8.097655749	8.583690468	8.115530174	7.990286444	7.758812236	8.158758114	7.687728832	7.952703528	8.491643109	7.97521708	7.677012908	8.440398643	7.920202985	7.652134201	8.096664723	7.885351687	8.521592289	7.729918933	8.505042646	8.258590126	8.009317858	8.157571306	8.280272618	7.885202535	8.36028464
UBOX5	4.634790974	3.30938752	3.954609221	4.095435587	4.396794482	3.671232509	4.408177588	4.977045436	5.137706013	4.368296666	4.483015517	4.213290814	4.654389703	4.401802047	4.316415366	3.644663286	3.386062945	3.454604534	3.691389814	3.839049944	3.601339215	3.54775914	3.775604983	3.372672021	3.734156069	3.99855639	3.540970793	4.266891394	3.935825613	3.926706199	3.791801012	3.654348254	3.990499995	3.752390242	3.599755977	3.875339589	3.324216801	3.901558913	3.853366681	3.896209483	3.679635898	3.793075335	3.333919838	3.38476272	3.654102729	3.808819068	3.520584811	3.817726508	3.70243853
MCM3APAS	6.886696008	5.462798786	4.970686543	2.858500269	3.338999119	4.890333068	4.160778908	4.204988822	4.303928727	5.060698617	2.827540634	3.408307817	3.234556801	3.595819832	3.727089499	3.737459904	3.119802155	3.923184354	2.896613568	3.152467294	2.851404268	4.102113503	3.310550686	2.773881268	3.863447491	3.642330922	3.825595675	4.25698538	4.173215846	4.638409639	4.509604269	3.778546763	3.055111085	3.555445228	3.799249063	3.22536555	4.133481524	4.132877648	3.887878516	4.045789671	3.516210011	4.946597004	3.74485593	3.052924623	3.452215032	3.775456227	4.943445808	4.271806968	4.417617003
BCL6	7.252172798	8.052355786	7.033107321	7.777847804	7.53617534	7.751363333	6.990899007	7.004603751	6.689582735	7.118322388	7.409565629	7.830252035	6.95734338	7.577592328	7.292889324	7.193433653	7.465160467	7.538967054	7.278610999	7.089265251	7.455737381	7.209001226	7.698850851	7.485740758	7.273471848	7.161246511	7.157211362	7.293739302	7.330776895	7.422055693	7.333847866	7.197755192	7.211473897	6.942554497	7.416178058	7.4627734	7.312488908	7.512254565	7.133676564	7.518371515	7.178439113	7.421261483	7.071406174	7.038461033	7.154895549	7.165816167	7.361838882	7.522941214	7.257218714
CPD	9.976489757	9.330641161	10.11100729	9.76818687	10.05529214	10.19348072	9.331754692	10.30760268	10.17153339	9.69151495	9.721411607	10.53946184	8.849672559	10.18012987	10.25156549	10.45192841	9.847314885	10.94958419	10.18554042	10.65345975	10.25500016	10.30299803	10.33653965	9.970693966	10.42417255	10.15186989	10.04349913	10.52766255	10.51772017	10.14629925	10.38459004	10.38221902	10.32987543	10.50286573	10.31279925	10.52876311	10.56179606	10.27356068	10.2237094	10.61785341	10.9202555	10.68789538	10.50373767	10.37257572	10.35398347	10.09532202	10.57161053	10.26858361	10.32881971
LOC642585	5.775992332	5.518200689	4.12112651	3.338594864	4.123144869	4.170136251	4.67163566	3.725364848	5.494497525	5.219488668	3.452730008	3.331881274	3.445132386	2.889466395	3.913346135	4.761079825	5.290450809	5.523360804	5.395438266	5.311622313	5.602205966	4.899740902	5.332331934	5.817271088	4.974939939	5.260417847	5.408795266	5.624229466	5.172350874	4.853931884	5.660764575	4.945720783	5.583858018	5.192834186	5.917157126	5.515502687	5.197721567	5.859211107	5.747311381	4.951098956	5.268223779	6.200752202	5.317002648	5.795609152	5.45449	5.338628092	5.183963601	5.124418792	5.169606632
BCL3	8.912673628	9.320133227	8.86976713	10.63847816	9.258653973	11.01207566	9.193754451	9.013290904	9.260337311	8.437035913	10.42802249	11.52730596	9.083194058	9.688435466	8.89977288	11.06205109	11.50213085	10.8610044	10.95970546	10.64734119	12.09592331	9.759164661	9.125189625	11.96627417	8.986297157	9.849998451	10.59216881	8.638810564	11.09305012	11.93589878	10.23309985	9.506473544	9.838580787	8.895347204	11.57122491	10.97526598	9.037744072	8.889066742	10.04808402	10.86808893	9.500234732	10.43493794	9.35891595	9.257458393	8.847145311	9.725467847	9.17984204	10.36053438	8.978702023
BCL2	7.125280365	6.376239807	6.316376811	6.379613495	6.925118307	6.893913007	5.947310147	6.481450847	6.916630905	6.52638002	7.181683431	7.257338639	6.277165459	6.893651988	7.071069615	7.474185106	7.103853704	7.350259338	6.973642522	7.163486381	7.072568652	7.16859288	7.131063433	7.637785628	6.780894041	6.828175905	7.017880317	6.755456049	7.264957078	7.209589683	7.049440563	7.659404979	6.504984903	7.084224603	7.260916296	7.261705254	7.144925673	6.601985819	7.119205262	7.165747806	6.973552949	6.686097947	7.058165609	7.12237986	6.942834025	6.763739327	7.175922301	7.210273419	6.989995277
CPE	10.18531631	8.852029459	8.42423293	8.42538584	10.31226144	9.740209779	10.16171242	10.34407576	10.740107	10.53847484	9.360040628	9.343145628	9.948857421	10.01927383	10.57087409	11.67329088	10.44704383	11.09872591	11.49723444	11.02202428	12.11490743	11.25124646	11.29991866	11.16213387	11.06933749	11.20705694	10.38347973	11.23028407	11.3143107	10.09192697	10.52386862	11.83171227	10.38653557	11.14123809	10.89611408	11.19601975	11.86325134	10.97210018	11.54943102	10.60498697	11.3799328	11.06350552	12.11619635	12.12663653	11.67119972	10.96218449	11.63612879	11.95439911	11.55148364
LOC400036	2.92527642	2.479613882	3.31831181	3.010152737	2.985984563	3.067529528	2.414290043	3.357509354	2.846383911	2.770688354	3.25833255	2.650107266	2.589830711	2.439266132	2.685074684	2.701686005	2.818855059	3.116779337	3.313050931	3.021599515	3.736272885	2.688033123	2.981653462	2.686453458	2.562202191	4.655504593	3.277851127	3.119478319	3.096013232	3.111009092	2.812343393	3.188894083	2.794748978	3.038795944	2.976443976	2.835582492	2.440706717	3.141200427	2.954551334	3.121326748	2.509559328	2.738975049	2.879540033	2.951173907	3.04919128	2.946438524	2.533050959	3.062540344	2.670517772
HS.103320	3.59370288	3.659396663	4.046751766	4.86078686	3.358182608	3.338457279	3.867014309	3.447274168	3.751897696	4.727942451	3.459792605	3.985821425	4.059388781	3.595819832	4.371330249	4.252078765	4.174814231	4.034826693	2.989204517	3.713251153	4.13733782	3.929320985	3.171079989	3.973130693	3.516706062	5.552545142	3.327821064	4.951869014	3.872218194	3.801018064	4.1045516	3.797397622	3.655042726	3.452496932	3.188622609	3.347835902	3.810346074	4.218086058	3.75663625	3.268114453	3.621446581	4.07255356	3.685930441	3.652964371	3.540864389	3.380478884	3.87059516	4.165931772	4.093367348
LOC402694	11.70015757	12.12518952	11.49437422	11.44373954	12.23977681	11.75809226	12.13066662	12.28049742	12.33706388	12.51172077	12.26745267	11.97218314	12.42178513	11.92402869	11.97498981	12.29364171	12.48710804	12.60661417	12.28283108	12.48710804	12.23208661	12.3741958	12.26567038	12.3119117	12.46601212	12.61821923	12.3337961	12.40786433	12.32044084	12.28195877	12.29502827	12.51332865	12.21246969	12.53084175	12.41296503	12.58572822	12.58755544	12.63145822	12.44848963	12.5428789	12.40240933	12.35933026	12.36686947	12.43835647	12.32735061	12.30528913	12.59456357	12.29194395	12.39940112
LOC100134822	2.982650188	3.843479338	3.213172152	3.961997667	3.115066161	3.857487243	3.435333814	2.727221324	3.042641418	3.813491841	3.290168857	3.12518879	2.843618895	3.381427989	2.906356487	3.214702791	2.414578712	2.901647044	2.697027744	2.704410632	3.373555342	3.269985332	3.085315147	2.90375898	2.888673319	3.060569756	2.711795461	3.007864212	3.558903674	3.115154363	3.441680923	3.21670705	3.241282079	2.693835709	3.214971292	2.956123981	2.655496798	2.554050629	3.409820307	3.284785802	3.11355106	3.31618619	3.279767062	3.626666498	2.96096246	2.662368721	2.820113553	3.22655744	3.151478424
LOC402693	6.425831548	3.817599452	3.785209782	4.658286673	4.555044561	3.649927385	4.67163566	3.796128431	4.287200361	4.13264507	3.939003509	3.879103359	6.090666838	4.694660059	4.665619595	4.225500827	3.345839818	3.613365371	4.273437775	4.70794059	3.642414835	3.073756626	3.804809044	3.312456634	4.230605617	5.065054266	3.825595675	4.62757621	4.031889258	4.566521575	3.826399199	4.431810538	4.394066956	4.059950558	4.066327977	3.500000262	3.169299323	3.745205605	3.825931359	3.331945407	4.342229474	3.342551035	3.567502063	3.805657695	4.227090037	4.145938858	3.445165052	4.356757584	4.121389874
OSCP1	3.066795166	4.510495265	8.008226777	7.31564721	8.381794709	9.291568917	9.433707312	7.170985287	6.422269997	8.494775708	8.064451009	5.76228215	7.726108902	6.960611499	5.436637699	6.575877718	7.599549437	7.694896754	6.201843571	7.742285459	5.697611748	7.149197773	5.777071106	6.412879584	6.877796345	7.034118091	5.21561055	6.441450023	4.463578193	6.827154206	6.095098918	4.568517046	8.278929874	4.791573876	5.691191136	5.215947612	6.859595655	5.61790525	5.700267689	6.700125645	8.970048923	6.673397282	7.949263819	5.813042619	7.01812049	8.952133004	7.958927596	5.925087569	7.827795018
CPM	4.386459086	4.487650623	4.076295889	3.720547837	4.623748341	4.008711047	4.487575799	4.088474506	4.084412928	4.053551889	4.867791153	3.952779377	4.432816035	4.455712805	4.891297635	3.684479539	3.946974328	3.817271108	3.990609464	4.847812361	3.831385542	3.935395236	4.614381425	4.117541595	4.278595668	4.191119163	4.218031811	4.334938682	3.666597381	4.201477043	4.046727921	4.260484526	4.153494879	4.362276143	4.214514901	4.190649203	4.539007081	4.981845876	4.431521484	4.15390437	3.915292389	4.327803575	3.969204002	4.038878402	4.413238212	4.015218027	4.143718978	4.18688972	3.916473606
LOC402617	3.581293732	3.482569087	3.352058726	2.677907157	2.943682128	2.849500362	4.037917414	3.372161094	2.790119322	4.409895231	3.25833255	2.991477934	3.709053631	2.975288633	2.896078484	3.387810582	3.860596597	2.584004449	2.951761303	2.970542622	4.271251247	3.77089921	3.153377263	3.531889353	3.166578524	3.05502365	2.885826941	3.079756554	3.496827157	3.149614636	3.397561007	3.303051531	2.640039045	3.00293382	3.282089552	3.669978159	2.8732943	2.641969786	3.56121285	2.584287408	2.746944651	3.158182855	4.24887046	3.062900433	3.277458254	3.460359828	2.820113553	2.933472358	3.946310164
MCM7	5.507565955	6.018104897	6.160987157	5.922894788	5.666989437	5.27421991	5.775694294	5.562086685	5.384677472	5.89973283	5.261190731	5.419009524	5.591850896	5.642529769	5.728524382	5.573109875	5.129901792	5.590777199	5.426381512	5.271356079	5.574481143	5.801326171	5.333813091	5.361801712	5.639825455	5.383086703	5.368977252	5.651618396	5.18639695	5.033872702	5.475302113	5.328318831	5.679487684	5.373457174	5.451529676	4.947525054	5.392395467	5.418227435	5.243594406	5.370816237	5.353198935	5.465425871	5.365888028	5.286965444	5.303910455	5.530202698	5.562818979	5.142604168	5.219672362
COL14A1	6.01318719	7.101470975	6.559292481	4.930102693	7.30372159	5.55076144	3.745871707	5.886464314	7.738214764	6.933949948	5.702223012	7.11137865	3.620325844	7.932773623	8.077192762	6.764569969	5.703083051	7.536315816	7.148043538	6.083938119	9.542454182	7.91808093	7.420696121	8.275309143	6.843793659	7.340446909	6.361229311	6.929257407	7.070233893	5.891175245	6.716066085	8.549741036	5.989753568	8.6575524	8.23724586	10.95652637	8.872863001	7.990863895	6.642573124	6.156692351	6.581592781	6.425442978	7.583194207	9.539564275	7.968188478	6.338320204	7.284818509	7.401254816	7.393324426
MCM8	8.778741416	9.547144109	9.943853455	9.544944965	8.816525765	9.125303399	9.335609049	9.373632495	9.361468716	8.980603945	8.695986868	9.625198324	9.044452175	9.356976513	8.854617554	9.198516425	8.938311259	8.706890295	8.891027355	9.426931131	8.993167706	9.420964506	9.300440857	8.992632899	9.523793725	8.632390425	9.146368438	9.432331113	9.203333531	9.233430749	9.244259633	9.67394345	9.706828106	9.422556029	9.356807364	8.871112951	9.497557179	8.726192095	9.377183842	9.000092233	9.534390814	9.101672299	9.555025347	9.18617417	9.158967626	9.093152426	9.318034214	9.424939027	9.552970175
CPZ	7.078255604	3.440803657	4.02268656	3.166701847	4.405484731	3.716179023	3.458133301	3.412429965	5.43829645	5.273625306	3.67489173	5.679828496	3.892954933	6.224230372	7.178657514	3.696500961	3.961303213	5.73523084	5.683154962	3.821209945	7.199853824	6.037237804	5.956515845	6.709097277	4.525861231	6.076768075	5.637299469	5.357165612	4.513698285	4.201489871	3.653254739	6.904440466	3.225945519	6.461601971	5.588904617	7.426796575	5.438041882	6.135381231	5.346735782	5.06507746	5.185195936	4.307510456	5.388032041	7.159730615	5.479553584	4.253152678	4.758781435	5.427834586	5.490524441
HS.262789	2.968683069	2.984512694	4.360587976	5.444989978	3.796494539	4.88640078	4.685463559	5.431198145	3.626195194	6.075300595	4.807997151	4.334979869	4.40530631	4.846495586	4.615768591	5.159263325	5.506912837	4.595692197	4.626628904	4.979218535	5.655888651	4.23278327	5.512939134	5.366220584	5.115086308	5.873210302	4.582518355	4.878358173	4.45479446	4.013573627	4.421429333	4.598476108	4.834617648	3.863447491	4.955689198	5.151634729	4.804629994	4.828512904	5.31192579	4.517016567	4.989810805	4.730122952	4.943445808	5.421662904	4.746998436	4.814936659	4.588128772	5.388779191	4.826470604
KBTBD12	2.682499509	2.885182201	3.094611944	3.867897991	3.69592061	3.358224641	2.809055351	3.075546015	2.743350114	3.073561108	2.737620183	3.026839984	3.535882285	2.55614902	3.956170762	2.329396429	2.275543627	2.299761364	2.289958716	3.115241507	2.379891611	2.502408369	2.738456172	2.483561466	2.585268235	2.439266132	2.29710164	2.520900459	2.45009795	2.833033782	2.482983151	2.412374549	2.423541105	2.482411825	2.319962513	2.842500976	2.598382027	2.849377344	2.732759896	2.684050706	2.449627937	2.905789647	2.619718192	2.598806449	2.643433827	2.640738898	2.761111975	2.821416125	2.674015302
OIT3	2.463834723	4.670839729	2.979382818	3.345694716	3.214612225	3.328103852	2.792071696	3.174276564	3.137630053	2.618082715	2.811013897	2.87867999	2.944787101	3.298626525	2.87823608	2.977498982	3.007575905	3.150531365	3.095064661	3.239889757	2.709188248	2.987140334	2.724105972	2.796138253	2.720125226	2.424175056	3.650109043	2.751771217	2.958708048	2.629322423	2.735933159	2.745314989	2.749460649	2.523013468	3.338034883	3.800735431	3.234061785	3.22655744	2.972769288	3.369952082	2.466515548	3.048518452	2.90498965	2.890756226	2.797340369	3.015080544	2.66383888	2.693223044	2.785491286
DPRXP4	3.645114028	3.29722834	3.304768563	3.571997732	2.949415989	3.846600232	5.651410168	4.479288762	3.29887099	4.169578035	3.964118249	4.017616414	4.195209491	5.448813203	4.914788725	3.646039883	3.481984629	2.826584194	3.60738181	3.462979486	3.254832037	3.757272704	3.109584778	3.012265456	3.033723895	2.922738389	4.255025458	3.450293026	3.680641519	3.233730368	4.710292914	4.055262312	3.601717056	4.25416906	4.644767356	3.112525041	3.312596431	3.159287995	3.479776289	3.558089044	3.185505721	2.999614929	3.486387197	3.686406068	3.416967389	3.171818236	4.439501925	4.163064623	3.708658645
CR2	3.446457958	3.74266766	3.984699284	5.13409554	6.085090795	6.161745724	4.752164127	3.323241442	3.794199968	7.297874106	4.187593196	5.451004575	5.089646145	8.477162658	3.382601158	2.991964858	3.61659838	8.453690739	2.727070892	5.325219752	6.829618863	4.262612656	6.328776858	3.862387838	2.835066398	3.084337556	3.063692966	3.128068004	3.188844933	3.68675726	2.970697834	7.567724414	5.175635582	6.744937501	7.333899732	2.860841267	5.208738836	3.075010335	3.681529595	3.788956912	7.294375922	3.042774322	3.407452428	4.959917729	3.761663082	2.99187612	3.220792198	3.051371813	4.096391612
CR1	3.479782335	3.393477124	3.215503984	3.559587546	3.242086682	3.389100348	3.675093238	3.15123417	3.035509814	3.669468437	4.585008724	3.276870928	3.551875854	3.955367992	4.815186443	3.404057235	4.104730855	5.604724719	3.127774753	3.461806348	3.698275883	4.940567444	4.189554983	3.225358233	3.560424617	3.828099302	4.388247606	3.664102942	3.62115235	3.352351192	3.799368466	4.003146281	3.344293799	3.528926774	4.483357746	3.880874804	4.448424279	4.746573412	3.213511449	3.606001903	3.800182171	3.600814367	3.157487809	3.945013264	4.427311029	3.228963735	2.802340784	5.278859262	3.224988224
GGPS1	8.136752611	7.322914785	7.574411768	7.96148024	8.084944962	8.150168947	6.993076098	8.333711896	7.822556718	7.155211694	8.024542898	8.087986779	8.362112574	7.968000627	7.693440091	7.959504097	7.381137689	7.798133458	8.096878791	8.382352629	7.44604876	7.687286119	7.833064228	7.53393274	7.63311628	7.936869684	7.912363163	7.870583914	7.81004751	7.50762043	7.979952454	7.615900179	8.039121787	7.639705954	7.719151833	7.788394662	7.608281219	7.986391661	7.572379839	7.751375464	7.791219683	8.140180309	7.657414226	7.954654207	7.709248531	7.570251275	7.417740377	7.894075785	7.821068057
SGIP1	8.73034786	9.062356545	9.208049571	9.596608392	8.686854503	8.587335143	7.908599145	8.539534001	9.06325896	7.412808932	8.301561665	8.867085261	9.415668954	8.440232127	8.704805	8.427032798	7.929213255	7.789572763	8.567764729	9.089230917	8.730191368	8.767194533	8.468789051	8.127078196	8.719249025	8.451417801	8.815817025	8.203111545	9.443286515	8.647699049	8.588171319	8.489321119	6.16078882	8.684273266	7.893138241	7.725412952	8.27188772	7.380901235	8.837960173	8.578034936	7.559671581	8.56604261	8.531922073	8.60643679	8.211777437	8.117560897	8.347844389	8.201296117	8.139495646
DIS3	6.64326417	4.423678106	5.310184326	5.689711644	5.741004716	5.228957785	4.095687776	5.858025279	5.572535604	4.938273401	5.639373901	5.860553852	3.108825904	5.603724774	5.806265996	6.509622889	6.211711729	6.231294576	6.265866847	5.376536574	6.061414244	6.926988502	6.56899354	5.696099111	6.824830527	4.716347714	5.999787435	6.819556141	7.005567546	5.855120675	6.487832487	6.317899418	5.450566165	6.123624558	6.58039327	6.400332678	6.757318574	6.68668104	6.011338279	6.592764631	6.169757784	6.500028885	5.794277204	6.724229093	6.263024313	6.247387335	6.68495324	6.11058769	6.286476135
MCM3	9.809741379	9.959128492	10.00893341	9.972925265	10.00606071	9.782061392	9.411001125	10.03929408	10.06925414	9.597949684	9.553267287	9.834224719	8.959726835	10.16023826	9.940979813	9.863060145	9.853942484	9.687597109	9.555536574	9.231110551	9.867384709	9.80276071	9.805149361	9.581824118	10.05233124	9.415663023	9.752272099	9.608341999	9.781001725	9.71407294	9.77484284	9.809665779	10.02143277	9.818985277	9.685491577	9.48725841	9.659544672	9.547157879	9.656859555	9.627471389	9.746465763	9.430634696	9.894570851	9.870039416	9.597341176	9.718697163	9.664506647	9.431501214	9.697062782
CRH	2.960648259	2.795506634	3.040360073	2.819844706	2.637421122	3.007176811	3.125443906	2.971025916	2.999309106	2.931167974	3.145051166	2.616192138	3.234556801	2.668039168	3.651428518	5.995737422	2.776822665	2.485112615	2.485589697	5.755520645	2.851404268	5.193832082	2.824340883	2.839066659	4.028141906	7.098485009	2.991430234	2.830870258	2.615271665	3.020255824	2.278470719	3.157043727	2.690736015	3.055466243	2.661753649	2.499356279	2.540459805	2.495142039	2.27310641	2.68136342	4.095859045	2.543851756	3.501282272	3.319646944	5.448678466	2.477865527	2.964202229	3.45393925	3.213172152
MCM4	6.279550393	6.710563208	6.964285746	6.635802281	7.516237237	7.291827965	6.182577522	6.409881964	6.837483796	6.456030101	6.990745085	6.778912297	5.137996644	6.947526877	6.801606602	6.193417452	6.208778345	6.313283061	6.661649054	5.963737994	6.745610947	6.44062295	6.177411508	5.972657945	6.45230467	5.872262124	5.531965402	6.216130384	5.697043454	6.025287204	5.964546184	5.92079125	7.797663086	6.036257616	6.809915925	5.992486739	5.969943614	6.775895691	5.461697433	6.073041667	6.612114403	5.747606196	5.815020935	6.421300353	6.102115266	6.176785758	5.876494431	6.381491102	6.21938983
XCL1	3.504295973	2.862435154	2.535220069	2.738579421	2.754383458	3.185523813	3.0709269	3.412709094	2.691960035	3.399747717	3.69928528	2.996399707	2.792244531	2.408861803	3.205068995	2.875577299	2.890063091	2.809322851	2.707232944	3.499514196	2.709188248	3.523632067	3.646438426	3.593993529	2.977033683	2.573290526	3.586108204	2.428192822	4.602360505	3.11965107	3.892419523	3.575662733	3.249751068	3.140497913	3.042159378	2.960347102	3.313036217	2.716165474	2.619903874	2.634727313	3.1684201	2.64322529	3.196171272	2.575810028	2.56057249	3.490417842	2.875442289	2.450991933	3.046965095
MCM5	7.951726332	9.052003021	8.679539704	8.594778835	8.678542006	8.20754663	8.394307181	8.331115325	8.481176574	7.800957216	8.622489992	8.254530161	7.583483023	8.314841704	8.586263545	7.709242005	8.252398251	8.061127056	8.170612041	6.744915402	8.160712785	7.800293151	8.330786205	7.971686587	7.767398875	8.412867296	7.615513894	7.775515068	8.024417734	7.755498439	7.919397753	8.16188681	8.269087747	7.961116227	8.074812843	7.354431895	7.507278745	7.605675197	8.262564439	7.763836754	7.735096054	7.615202162	7.570362871	7.67987206	7.747913627	8.01737471	7.528128665	7.737287917	7.484084947
MCM6	9.763185847	9.186841302	9.375234523	9.079021242	9.964058965	9.495632863	9.058388313	9.865550971	9.757033411	9.804462319	10.06244328	9.89619543	9.82259134	9.853540506	9.844604029	9.230802244	9.818392824	9.663548838	9.698656885	10.04614544	9.840773967	9.82817875	9.425635846	9.571530121	9.425635846	9.421453148	9.82817875	9.407614684	9.70416665	9.326665785	9.64172682	9.737722575	9.902925524	9.597796156	10.16591406	9.760639078	9.847755036	9.8801917	9.404420664	9.418885193	9.285465482	9.505710146	9.469661022	9.578429652	9.425457868	9.403328265	9.768589741	9.39291032	9.348392352
CRK	7.716189624	8.967114016	8.774801842	8.413249454	8.328518363	8.162050735	7.131424102	8.597731267	8.391320986	7.912290125	8.204198421	8.774635508	8.02905127	8.97855279	8.91036022	9.236515016	8.959203432	8.918248234	9.0118427	6.849743037	8.875667101	8.926063791	8.836845817	8.907894564	9.123176037	8.322609137	9.005832839	9.276686739	8.969222534	8.873408995	9.003709471	8.371894977	8.629463833	8.765693297	8.980198564	8.890538894	9.101737132	8.857148854	8.823591804	8.861185597	8.369266882	9.382130401	8.505903373	8.813925421	8.953792005	8.797760295	8.666718283	9.005093668	8.739713677
MCM2	5.479210092	5.98597886	7.165148957	6.50813714	7.16657418	7.171842053	6.252816917	6.077329813	6.872237919	6.622986987	5.530268041	5.757996026	3.268010226	6.317533702	6.401934011	5.078497367	4.958989467	5.1984915	5.605442083	4.969890017	5.466679884	4.9558046	5.179518487	4.991662357	5.560791784	6.292140411	4.638737279	5.231679549	4.819738314	5.567732671	4.9995441	5.125544069	6.999010981	5.288593212	4.930259556	4.2170951	5.262127519	5.579322155	5.213012225	4.888482829	6.055316861	4.701676996	5.735882097	4.469938123	4.726263746	5.078685375	5.334889435	5.133197183	5.415195965
CRP	2.772350439	2.926574252	2.816140801	3.081462444	2.948077067	2.72712869	2.775615777	3.131745318	2.981224015	2.847941604	2.896737738	3.129070752	2.799314083	2.750148929	2.863149734	3.011275165	3.052992388	3.095920849	2.667650843	3.300582707	2.901741288	2.588853828	3.008612858	3.35933126	2.589125321	3.181812693	2.92023247	3.303780246	2.804967774	2.945138417	3.158535101	3.377016841	2.911068952	2.609171899	3.256593554	3.24292866	2.850188967	2.56689625	3.367079868	3.024714578	3.140298816	3.548701873	3.092183536	3.143902749	3.044429271	3.298179343	3.490444405	3.049422754	3.277458254
CRX	2.606468419	2.484829198	3.303401732	3.112755611	3.002169795	2.570138087	2.627889561	3.398876315	3.066061596	2.460773228	2.695363648	3.302357566	2.348860039	3.255088903	2.987983361	2.649241016	2.923235616	3.220215811	3.067308516	3.804557511	3.021599515	3.069984345	3.245790646	3.781789548	3.160724702	3.589547186	3.139048708	2.817101565	2.876084877	2.890756226	2.708787705	2.770203026	2.778466784	3.155977294	3.001283147	3.266601919	3.119821981	3.18745822	3.409820307	2.932609938	2.92023247	2.651259193	3.269162384	2.90752101	3.505011991	3.511876178	2.778053148	2.995431733	3.330010861
STOX2	10.56233742	10.02278632	10.02838722	9.804670677	9.541531719	10.03919322	11.56339659	10.52766255	10.0335838	10.46686328	9.581553188	8.583385579	10.58941994	9.713320834	9.414076602	8.149280399	8.006661107	7.96575541	8.433704089	10.0069555	8.03053988	8.430718936	8.949262086	7.991633485	8.86339817	8.903992107	7.954799871	8.359245798	8.024130401	8.771227467	8.730836953	9.022838876	9.241399573	8.892185825	7.603798333	8.294784554	8.793204168	8.223436481	8.781065738	8.592703957	8.577576617	8.135048949	8.949617197	8.314389807	8.426109315	8.391066823	8.970795392	7.93434158	9.073177266
IL21R	4.481802723	4.970514963	3.889438467	4.486640916	4.008126964	5.255984302	4.784099758	4.234780675	4.367182866	3.287022927	4.046318073	5.590124775	3.835718882	4.413760703	3.788430573	3.83402152	4.81475755	4.653878908	4.236071295	4.426812845	4.633426738	4.523858187	4.011497776	4.829485357	4.143883657	4.28693981	5.464079566	3.855009206	4.236303058	4.301325021	3.808899357	4.443047287	4.297913508	4.463827151	5.111448003	4.349136694	3.902882004	4.75484092	4.319171684	4.152239709	4.246090585	4.274164336	4.347009469	4.174102407	3.836564532	4.300878139	3.929058276	3.724584801	3.57900799
CSK	10.62353499	10.53469958	10.49601133	10.63954801	10.44594233	10.60023885	10.49574602	10.68758108	10.55567803	10.11121524	10.73648343	10.87476501	10.24008531	11.13902246	10.80761513	10.07686484	10.53243459	10.35808764	10.120375	9.624179022	10.13686339	10.01994866	10.21774237	10.28031835	10.28689837	10.5829289	10.59108685	9.953795377	10.24870915	10.26394682	10.20911924	10.39798222	10.51500459	10.44265656	10.15871223	9.584141303	10.18896267	10.03036977	10.26344792	10.07645304	10.3012589	10.26740916	10.23259537	10.21465831	10.06705243	10.0475554	9.922687127	10.45536188	10.28129251
STOX1	3.817353518	5.048826719	5.882034632	5.563629926	7.114213922	8.623693232	8.149582113	6.742990533	3.916481687	7.702434821	3.852454065	3.449363808	5.834541617	5.601479836	3.614193155	6.629391676	6.433789489	6.32714702	3.235038252	7.091421128	4.143948345	5.748059674	4.143714829	4.106762465	6.20975533	6.583132022	3.65124567	6.139304383	5.237703534	6.384674046	5.357515364	4.029217831	8.704428384	3.790573702	3.298835933	3.395700617	5.626723222	4.042888509	4.063700623	5.651506793	9.318054662	5.359454649	8.47532809	5.880704404	5.876154866	8.089083062	7.338721326	3.469345957	7.901202919
SLC35A2	5.405102388	5.359746782	5.80271406	5.86764196	6.681640811	7.004820454	5.733038702	6.444123654	6.054421512	6.068364651	6.281719817	6.304598746	5.745903726	6.060376831	6.184945167	5.852763476	5.984894136	5.839632641	6.230099217	5.31406159	6.027669703	5.747815062	5.80382685	6.155577729	5.791511211	6.458529682	5.784138032	5.852708312	5.56879421	6.124856408	5.68586099	5.969417154	6.476460096	5.75838473	5.5382279	5.728592326	5.62227675	6.302166265	6.106143195	5.962405826	5.900543623	5.609263106	6.037221457	5.85268283	5.922578268	6.309492842	5.53023343	6.049805071	5.807655947
SLC35A1	10.84320764	10.4220437	10.78926039	11.05004594	11.33513528	10.5956751	10.71340769	11.19765451	11.32905169	11.27647114	10.55230403	10.40533368	10.73885552	10.88196846	10.79826886	11.33240528	10.60469232	11.21520902	10.99595001	11.87033871	10.47153567	11.33083735	11.32993385	10.43702118	11.29398568	10.78450109	11.03200788	11.02968319	11.20774033	11.09374945	10.83658608	11.07573764	10.53805286	11.08137666	10.41573183	10.66947612	11.11765862	11.20238121	11.00196635	10.99091557	10.70468666	10.81537965	11.22307557	11.07501371	11.08713544	10.72665732	10.79524107	10.98348118	11.2625691
SLC35A4	9.430075925	9.546632136	9.298615982	9.203307085	9.156461461	8.723916818	8.781373306	9.383053907	9.467648274	8.888558242	9.049408951	8.836135453	9.155053679	8.84578973	9.115847725	8.839818678	8.583538024	8.146340373	8.796174375	8.389617175	8.721398445	7.954410984	8.72940858	9.132434865	8.519639742	9.579237685	8.665128178	8.706853153	8.281959723	8.633278462	8.395477251	8.32145415	8.665604373	8.39371197	8.445593021	8.447936229	8.100342116	8.729577346	9.146543219	8.369354799	8.415976828	8.831451732	8.283826309	8.271746803	8.528646991	8.73214216	8.346067639	8.398461143	8.199699421
SLC35A3	8.309055381	8.944070128	9.348392352	8.915787898	10.19626554	10.51714815	9.771342445	9.229261625	9.105839779	10.0984095	9.509498244	8.962096101	9.436905867	9.326303952	8.653185934	9.649889723	9.092040062	9.776169146	9.19777855	9.711881559	9.122809233	9.50823474	9.085436444	8.786056385	9.721411607	8.92742459	8.98992535	9.266760217	9.004856445	9.230350746	9.488090547	9.338260476	9.964058965	9.089722638	9.339142959	8.754347657	9.453615868	9.512720998	8.804155256	9.35542426	10.1870068	9.479965637	9.628342892	9.622021212	9.418098705	9.464285405	9.419431578	9.150848242	9.585554285
LOC402644	7.093994404	7.448722012	7.443924552	6.554008416	8.050868904	7.624381123	7.299191072	8.528646991	8.574116646	8.208045845	8.582522645	8.66428719	8.682121065	8.519151202	9.050836581	10.68064181	10.78010501	11.53564852	10.80163046	8.515382953	10.68485959	11.2503733	11.24874703	10.34034095	11.20774033	9.996643354	11.3200262	10.59629361	11.01620311	10.45853972	11.32576381	11.16056193	11.53856363	10.89887479	11.55889874	11.3341409	11.23437681	11.48047111	10.41024964	11.34307898	11.08207382	11.50213085	11.09948412	11.69902949	11.41634764	11.08481154	10.91155015	10.84022059	10.60789444
KBTBD11	9.765359897	10.16783312	9.124994515	8.525610027	8.184336495	8.589796202	8.771737386	8.863755509	9.920525643	8.845062139	8.456034998	9.525596422	8.992740165	9.518176361	9.533607447	9.438894947	9.345598407	9.17809506	9.438231183	9.616483655	8.828457777	9.654907026	9.553349216	10.15920144	9.573542102	10.14715489	9.016480163	9.211518976	9.114596271	8.47217027	9.168430724	10.01949014	8.575491269	9.860154757	9.853540506	8.781373306	9.927041143	9.770531066	10.10628569	10.04704163	9.397906615	9.282988352	9.493674666	9.195551104	9.8801917	9.336407265	10.01817793	9.529507746	9.742181842
CPPED1	3.161742997	3.527651039	3.424789072	3.163381682	4.30178542	3.445426882	3.231745965	4.583070756	4.642135409	4.426956013	5.360559971	6.268567298	6.514500558	3.522247327	4.833751536	5.606146928	6.26648122	5.505661092	6.719834121	5.455496113	5.940725261	5.627585699	6.651144086	6.725307966	5.768213916	6.178576991	7.278998237	6.394104649	6.349557735	5.950340587	6.884087998	7.409070462	6.628044303	6.950729488	6.218893054	6.175956568	6.755968349	6.621378947	7.089202943	6.501405026	6.07829089	6.772042078	6.242924114	6.333694562	6.718159802	6.447691672	6.703383783	6.93515422	7.184282915
KBTBD10	4.43918832	5.208838061	4.874931237	3.859162283	4.917693207	4.639072809	6.256350219	5.43959358	4.793194426	4.092943636	4.759268166	4.779014459	7.232306191	4.648537203	4.696450965	5.504380363	5.200976376	4.612782243	5.650751976	5.997782564	5.790735365	6.175658984	5.401626071	5.223464606	6.320089837	5.334682904	4.524942649	5.088222	6.765913571	5.382306014	6.448783642	4.989073042	4.764130765	5.040449475	6.589750701	3.82472954	5.023274802	3.643327451	5.165741572	5.362589261	6.218424221	5.984204146	5.895453066	5.362572468	5.338172738	6.36446983	5.553383752	3.512096529	5.525904628
ASXL1	9.249958287	9.633669436	9.281515635	9.062726272	8.293361605	8.41535951	8.304906863	8.652818791	8.770194078	8.499806828	8.565304825	8.718942012	8.150705537	8.899429502	9.092183071	8.197709061	8.274133093	8.562911336	8.140160577	8.186532608	8.469683401	8.294908992	8.269892441	8.458717198	8.548542207	8.819372873	8.388099647	8.565669008	8.079632632	8.2603676	8.565486917	7.832263992	7.742330902	8.25258464	8.618919438	8.371827581	8.445156628	8.261031092	8.258417406	8.43103207	7.8503147	8.45128811	7.99568129	7.835185218	8.115033338	8.25725382	8.298495445	8.450772277	8.102392475
MAB21L1	3.275927509	4.036489326	3.276507238	3.235009004	3.668718927	3.090025939	3.17976075	2.854320299	3.837077065	3.95061268	3.64476405	3.006121847	4.51789964	3.675070976	3.81000899	2.780831923	2.569690674	2.598382027	2.66336359	2.796380788	2.846873976	2.751948207	2.834794471	2.491721815	3.122724905	2.450481325	2.923322593	2.652068165	2.779187104	2.860564477	2.557828935	2.814631647	3.112400581	2.732953343	2.595744786	2.682803287	3.159554536	2.961513923	2.754989187	2.913880105	2.682549448	2.738975049	2.286458798	2.563251247	2.934205857	2.624903492	2.45973634	2.392911284	2.610278728
CTH	4.553994792	3.183393007	3.274986626	4.165789807	4.054791059	3.592335508	3.20761496	3.619252216	3.473063476	3.827525823	2.989811792	3.615540545	4.364156867	3.866669556	4.164838065	3.573492414	4.207682493	5.423214692	5.405714961	3.981704238	3.901025759	4.313213802	4.670027823	4.191751675	4.508180383	3.201558099	4.170086202	4.714467515	4.915264168	4.137636689	4.160605928	4.154387342	3.556604642	3.813424303	4.179382679	7.44126779	4.037125862	3.620016459	3.83281156	4.346491077	3.95787525	4.646182748	3.513354977	4.376179955	4.52897877	4.447352599	4.893837773	4.007438464	3.798727023
MAB21L2	3.070772762	3.581898034	3.082520658	3.867897991	3.743907137	3.922503796	2.651510602	4.090349086	4.654235098	3.662398027	4.799731104	4.907062089	4.40530631	4.429577707	4.90299257	4.257596546	3.991403301	3.758665569	3.192937786	3.057861407	3.550356629	2.657410426	4.451116544	3.601420412	3.434963437	5.472166559	4.161033589	3.417497534	4.501309742	3.882228508	3.119175911	3.71863247	3.947131581	3.119534793	3.692829824	3.987670062	3.89904495	3.658333159	3.479731238	3.369952082	3.835803264	3.234061785	3.585809518	2.890756226	3.689796382	3.726068213	3.04468483	3.687263873	3.887302495
ASXL2	9.103729176	8.938314497	8.939171217	8.504890098	8.272312509	8.996750672	8.260706632	9.178403262	9.04734571	8.780732679	8.843039167	9.406744958	8.625427212	9.832248214	9.556117084	8.720577321	8.683792495	9.376021652	8.770550235	9.5494675	8.542701956	9.301880193	9.337154161	8.553485059	9.439921369	9.173047484	9.662953377	9.080287986	9.380711552	8.936442561	9.521550832	10.0810358	9.643843117	9.703739174	9.453260421	9.508984006	9.943287913	9.691689799	9.575143646	9.74582418	9.993873473	9.378349135	9.656985329	9.579434585	9.82600239	9.418481863	9.678816545	9.71941124	9.857908743
BCOR	7.411927301	7.387919929	7.50861066	7.900212686	5.469412067	6.747265998	6.370612382	7.007877647	6.58010107	6.221590831	4.950654973	6.332698116	5.771630948	6.953093781	6.111907362	6.801023489	6.304981205	5.539789545	6.535464744	6.667029415	7.137505055	6.970706759	6.430207188	6.230210541	7.069575585	5.851149196	6.402160557	6.356974037	6.813612006	6.018945847	6.670755967	6.626511476	5.985092765	6.209824705	6.064270057	5.98659558	6.247984511	6.230434135	5.75669378	7.469914503	6.300515835	6.464675936	6.146265868	6.15563335	6.335633215	6.579201536	6.157918033	5.445014415	6.226137728
SLC35B3	8.052914468	7.961416493	8.355476558	9.249591523	8.889769992	8.963102166	8.687544109	8.40223104	8.445593021	8.643628145	8.355639956	8.164560864	7.389743512	8.806220928	8.527489724	8.265591696	8.301221611	8.876860162	8.429032172	9.257995096	8.071145149	8.631750459	8.382740893	8.089924522	8.696208068	8.297996309	8.363179722	8.405172604	8.688231567	8.085827366	8.666622106	8.406802197	8.517559665	8.352528199	7.803362607	8.584363835	8.622124878	8.670462463	8.370435715	8.055966946	8.750551951	8.292733864	8.514571808	8.929687997	8.367816642	8.328992615	8.339788281	8.099867258	8.232575951
SLC35B2	9.195551104	9.424121766	9.373492988	8.826102665	9.686221837	9.314097902	9.199848433	9.520099869	9.850812392	9.185060204	9.264075082	8.910306882	9.014341286	9.629689004	9.558928082	9.492298784	9.513455829	9.55354485	9.260154899	8.877966813	9.206563597	9.127975175	9.31559293	9.413120688	9.307125422	9.724139554	9.409607691	9.357230826	9.002611609	9.328561502	9.138682651	9.268996427	9.509672002	9.490297515	9.145297805	9.880408424	9.201835965	9.823676907	9.362552893	9.691689799	9.264611267	9.203111363	9.481019269	9.461444142	9.068699262	9.474762177	9.007691546	9.499648069	9.190966258
IL1RN	3.654985726	6.139946436	4.823700208	5.285198894	5.682368802	5.245825037	4.294115296	4.703938075	5.077245761	4.770336768	6.456905189	6.286813948	4.723172444	6.352909385	6.121353377	6.232983528	6.870735567	6.559456094	5.616554442	4.865925506	7.70171759	5.686079687	6.07395519	7.179730395	5.841692425	5.351214339	5.10895946	4.171276995	6.13131202	6.563607263	5.252673454	5.04850499	6.032828291	4.484316886	7.353965141	6.106761155	5.757437031	5.878118093	5.845025581	5.373196193	4.987755637	5.186396779	4.910620104	5.71202139	6.138527662	4.724626777	4.386331972	6.509430612	5.167427442
SLC35B4	7.857723785	6.547696405	6.972142332	7.839013096	7.42139521	7.071349629	7.313917609	7.508005137	8.167789116	7.158770769	8.452590147	7.748259777	7.486675706	8.106753488	7.496911646	7.483726197	6.625923786	7.210102953	7.822787243	8.480162449	7.203486025	7.527198533	7.778704126	7.266987992	7.762950157	7.905974063	7.13254344	7.264693576	7.820785809	7.240603479	7.203639314	8.015262703	6.622808846	7.623001258	6.889715817	7.768085799	7.651676113	7.472308909	7.05120749	7.645385212	6.827429754	7.257370889	7.47134122	8.266383193	7.276751298	6.941899391	7.300025731	6.835500793	7.681704253
MGC33948	3.415378651	3.221708376	4.132877648	4.193046253	4.478533751	3.77816019	3.824783441	4.050997717	3.673880802	3.565947985	4.293580828	3.748963117	4.664272861	3.585809518	3.761015422	2.937341954	3.284369043	3.156930788	3.025403682	2.959452125	3.427395164	3.273986126	3.377662268	3.172292934	3.261258135	2.841963604	3.293753657	2.921275066	2.77517292	2.528391319	2.922827403	3.689068501	3.413634567	3.270263713	2.793481	2.921548511	3.725024711	2.918419251	3.825931359	3.569402158	2.884860011	2.805132917	3.302538355	3.310239616	3.150444081	2.867341713	3.049328606	3.021657711	2.95104084
SLC35B1	10.30969541	10.51527617	10.30397495	10.32125654	10.49818631	10.41234265	10.47770406	10.08775136	10.02622617	10.0928678	10.18554042	10.38653557	9.786379175	10.89395987	10.45777154	10.38221902	10.51070851	10.55618694	10.2997591	9.922235369	10.33926589	10.09144619	10.30254218	10.21036209	10.36915747	10.46633257	10.16023218	10.36273426	9.871847557	10.10350088	10.05164293	9.848509747	10.50206758	9.935775933	10.00716891	10.18579899	9.818767476	10.33176759	10.23707973	10.18752166	9.843577264	9.896406924	10.02278632	10.15821438	9.935403651	10.18896267	9.969331972	10.32233349	9.879360173
C14ORF93	9.070352256	8.578034936	8.808474692	8.780548589	8.511091645	8.394466102	9.533399157	8.65704377	8.712089011	8.687906774	8.197709061	7.747403044	8.842004047	8.417033276	8.492451517	7.769874354	7.709774765	8.073326408	7.81401101	8.418403678	7.319583158	8.060146308	8.335269021	7.620431423	8.087718728	8.589654074	7.966097744	8.015400256	7.990863895	8.163107193	7.930523546	8.238982611	7.862824437	8.138100769	7.404427617	8.062742571	8.12271619	7.991453588	8.289439524	8.166032237	8.34937964	7.838824148	8.34725474	8.045439705	8.355062679	8.354135586	8.557055142	7.761603528	8.269412384
LOC727980	3.456214558	6.433255171	2.808162983	3.73752822	4.129133478	3.57845992	3.301872947	3.425227219	3.503157514	3.963048142	4.609622683	4.122609862	4.872513839	4.373170094	4.847769646	3.909214019	4.269987331	3.645455671	4.222485652	3.379669491	4.357178418	3.458678312	3.978310055	4.149296554	3.706954842	3.793810167	3.484252054	4.288036208	3.89904495	3.919877395	3.785558784	3.205836821	3.692183097	3.270263713	4.282560684	3.897280451	3.681667186	4.983766604	3.249325139	4.513027695	3.183711156	3.432571524	2.644245202	4.004724024	3.982181786	3.97012137	3.547604435	4.136912761	3.637643549
LOC390183	4.394715188	3.443565283	3.341854134	4.304064912	4.311673793	4.354954641	4.489064025	4.156611412	5.356954779	5.786608408	5.135935665	4.786423701	4.943464058	4.26998348	4.086888854	7.470398163	7.915658281	7.364021612	7.308867743	6.596081323	7.700667492	6.901798887	7.42062909	7.42914446	7.650369119	7.504182641	7.868145497	7.936111967	7.873568413	6.907510973	7.78658702	7.699676412	7.389779578	8.688975882	7.803859392	7.819187724	7.327526563	7.157943183	7.678098665	7.68134323	8.212122973	7.761503962	7.943048197	7.85236858	7.492883207	8.001481732	8.075443221	7.367529715	7.159749052
LOC727987	4.261668655	5.344688649	3.448090129	4.668613976	4.512226664	4.319759402	5.943914049	4.080276847	5.102692261	3.813491841	3.628800714	4.173698665	6.045968189	3.64297572	3.440861078	3.367355495	3.412458717	3.483272662	2.618922876	2.959452125	3.628109779	3.190285705	4.126728998	3.122602942	3.557381348	2.979579376	3.218980582	3.63857551	3.537113559	3.579225766	3.389294232	2.818545234	4.216382453	3.513348567	3.561524519	3.478440562	3.48978465	3.640436032	4.093927836	3.224819246	3.098155442	3.508058846	3.29335564	3.149857828	3.727754465	3.550158429	4.163284507	2.915572826	3.032510359
ARFIP2	4.381049071	3.455994516	3.931754773	3.898810873	3.826840015	3.828067369	3.756189704	3.193490093	3.094984678	4.578133217	3.432459393	3.733801047	5.07400533	3.504535607	3.111110785	2.295322321	2.932708194	3.621345499	3.123261619	3.17976075	3.352795813	3.601570592	2.661359455	2.991847057	3.279663395	3.935619752	2.983933712	3.589962554	3.879045041	2.881052376	2.788056295	3.745274586	3.361766619	3.418440047	3.533378757	3.469758572	3.817599452	3.311737387	3.213206401	3.284785802	2.339197799	3.306340445	3.253396517	2.917067351	2.690736015	2.852703345	2.770291509	2.849911191	3.142223654
ARFIP1	5.015751367	6.809665181	5.911610569	6.64494138	6.169652429	6.029395253	5.234414976	5.504974216	5.922794237	4.99962195	5.533069199	5.312695361	6.910962979	6.499020134	5.824569798	6.002370416	5.208539079	6.685438936	6.357859565	5.392027327	6.351899491	6.788673855	6.023066052	5.604085876	6.573292475	5.86476	6.068519464	6.162491591	6.729463353	5.903003159	6.223100751	5.84519563	5.830117986	5.661124433	6.35471774	6.002007143	6.352601599	6.29979955	5.853828711	6.488236518	6.182758769	6.213524843	6.175143321	6.316861029	6.251944211	5.902546234	6.1138471	6.110075224	6.450626204
SLC35A5	9.471484754	8.733987948	8.620246596	9.320471125	9.428549196	9.692091181	9.207856454	9.487435516	9.542059448	9.470528182	8.952127754	9.724334702	9.542236358	9.33969093	9.667335158	9.698450676	10.22679523	10.28541026	9.994775759	10.32681471	9.990065333	9.735705991	10.27910464	10.13427936	9.408334652	10.07071249	10.43850798	10.03544592	9.727492275	9.829498859	9.644683169	10.55728641	9.969973331	10.09745839	10.23309985	9.963599319	10.32681471	9.548195512	10.63485621	9.849350596	10.45640457	10.28642246	9.973387817	10.54582258	10.0617735	10.27886104	9.908449424	9.591084344	9.819975117
LOC727984	8.743000944	8.483779921	8.09578369	7.761603528	8.288964957	8.312156934	9.22943655	9.247251813	9.264926257	10.01399367	9.580854022	9.038101639	10.03130728	8.412718622	8.304753906	11.29490158	11.34219951	11.268522	11.07573764	11.39887856	11.08028133	11.11541444	11.11163294	11.35489952	10.5634272	11.50213085	10.98845292	11.1700564	11.42232954	11.06350552	10.91424541	11.65670237	11.30647244	11.59620673	11.55792999	11.03555028	10.69619119	10.63485621	11.38734213	10.91696516	11.49152974	11.51019197	11.46316803	11.5263264	11.22461156	11.24952526	11.47874756	11.11310003	11.31674989
C14ORF85	14.18132014	14.08692448	14.28607232	14.03145839	11.59936988	13.13566363	13.96610789	13.26191695	12.95847871	13.32311504	12.89418631	13.88320615	13.5697165	12.99773473	12.82662863	13.71575576	13.60731989	12.57241915	13.6295644	13.22866575	13.39487658	13.50249778	13.5697165	13.28083338	13.39792322	13.35715247	13.39792322	13.77458377	13.55427798	13.613876	13.6295644	13.88726364	13.74587199	13.91306033	13.41822601	13.01711321	13.24526821	12.15058007	13.54760294	12.98611679	13.17683388	13.13030615	13.37163759	13.16659319	13.34578839	13.49051815	13.79276179	13.71575576	13.89074028
IL1R1	7.388394238	4.569999097	7.32498058	7.392714262	6.34704775	7.219529772	5.245874251	7.696135214	8.154861511	7.563743714	8.480162449	9.617518415	7.848065945	8.379947706	8.666457182	9.700437079	10.29699251	10.33457225	9.829706559	9.28583051	11.16969394	9.450009029	9.642763076	10.85311984	9.737722575	9.529886628	9.979418843	10.07071249	10.58676555	10.46818954	9.91388616	10.25552705	9.472571306	10.09978486	10.97669043	10.94679468	9.521172747	9.486211774	9.796253595	9.789603628	9.809901671	10.23602654	9.895563222	10.32531798	9.894286211	9.536272066	9.710104652	9.923868262	9.938439778
IL1R2	3.022277053	4.353142386	4.275904963	3.364387836	5.099346763	3.856798287	3.343603255	3.58114004	3.761586344	3.574957729	5.868774996	5.586846176	4.108954806	3.912558066	4.683694126	4.348918075	4.411720383	5.600662773	5.807891365	5.122606572	5.672116077	4.703003003	5.170917204	6.009805169	4.12967691	4.193923725	5.160000864	5.70370439	5.436927868	4.352868491	4.578449928	4.998996048	4.115368989	4.512018149	5.271877615	5.488698646	5.438687482	6.124938887	5.280825184	5.36636154	4.773449576	6.456908733	3.968532656	4.354079239	4.303949611	3.995546536	5.160276604	6.222329507	4.824480422
SLC35C2	9.301005929	8.529679177	8.413173537	8.683384058	8.549947876	8.628788744	9.218692884	8.294314484	8.570529518	8.010600714	9.010654609	8.280587457	8.747393401	8.279480299	8.355617347	7.6633645	8.132312452	7.866150106	8.093254683	8.851533261	7.968985989	7.627599315	7.737881112	7.846989306	7.278890572	8.11315905	7.806088299	7.885621965	7.462650346	7.918584951	7.586697287	7.810781656	7.489557761	7.717510551	7.682925844	7.744343585	7.447036995	7.62016893	7.858647391	7.710058291	7.551711276	7.697946852	7.623239535	7.563044893	7.692380994	7.687061735	7.203097256	7.664631102	7.429197512
SLC35C1	8.323727404	8.169784125	8.435851861	8.858862352	8.444600024	8.173563854	8.470646298	8.582050142	8.471972598	8.392880345	8.242388	8.784818043	8.106222304	8.925630114	8.71530124	8.506731989	8.631080818	8.851207404	8.84320016	8.85772743	8.050519331	8.660424163	9.068925981	8.842004047	8.517081536	9.014035088	8.421676994	8.754347657	8.016076998	8.321303728	8.148501169	8.593545268	8.946771442	8.648018921	8.726165026	8.885990522	8.456531321	9.139422212	9.123408435	8.042165914	8.746752012	8.612050505	8.094968025	8.788991787	8.252260835	8.829793262	8.004478021	8.799185605	8.337688458
C14ORF82	8.142941136	7.78701747	8.127078196	6.623895454	4.648366084	5.944569459	7.989450365	6.863388189	6.273260685	7.193127929	6.510380595	6.764421673	7.532333008	6.235853822	5.778627757	7.51294024	6.87002357	5.533021341	6.229318165	6.784446038	6.600565352	6.361229311	6.456859684	6.677041367	6.299213833	6.543862837	6.368956275	6.879211733	6.915072426	7.261854501	7.367547352	7.682156209	7.107613868	7.366434966	6.985684933	7.384616809	6.699007981	5.319882273	6.672671787	6.157747754	6.437240806	6.519498066	6.560640231	6.826071415	6.996992961	7.153088346	7.733254934	7.145767644	7.734571091
C14ORF80	8.167467205	8.791376653	7.721227845	7.979539747	7.408388173	8.20754663	8.289134604	7.452923946	7.218457069	6.447843965	7.249495025	7.502487186	6.903319948	7.065439504	6.169757784	5.587822561	6.965972015	6.126197841	6.326205194	6.354813257	7.203486025	5.559983806	5.460564452	7.476747051	5.811573626	6.358981342	6.843259747	5.36321395	6.234643372	6.879700216	6.938552554	5.743355922	6.978561933	5.926834004	7.393324426	5.416485233	5.769686192	5.287000259	6.337798388	5.486366228	6.046658172	6.136362361	6.087467925	4.993950452	5.774916763	6.964309742	5.188152611	5.285462186	5.766385333
IL23A	3.275927509	3.281611106	3.163612513	3.081462444	3.639485671	3.162559469	3.238968121	2.818643735	2.97561866	2.994236037	2.55966237	2.844015611	3.210845127	3.656350497	3.391026115	2.594664686	2.918949506	3.331351158	2.768353649	3.680981288	2.690736015	3.704599964	2.845959256	3.920310817	3.221151759	2.96096246	3.729398863	3.088083623	2.653823303	4.309004103	2.857656101	4.328452165	3.336438276	3.867897991	3.31790111	3.263093546	2.926842185	2.710035813	3.118245573	3.224819246	2.902135641	2.571264093	3.167877547	2.863802152	3.291745905	2.950718381	2.932979451	2.963712258	3.16145422
LOC727994	3.491248373	4.962895759	3.342971491	4.108826077	3.039286701	2.950718381	4.108853643	2.870062349	3.094984678	4.287200361	4.525216158	3.375010234	3.655042726	2.923686399	2.601852965	2.918949506	3.084057748	3.53031125	3.353563318	3.065134971	2.977528117	2.636625206	3.034565665	2.666168354	4.012422628	3.430159206	3.090615433	3.176424236	2.588967808	3.202954624	2.960421774	3.201610278	3.69602722	2.876893404	2.722027203	3.04429461	3.06264099	3.60039334	3.347225358	2.771815986	3.363587502	3.575579208	3.713079897	3.284601983	3.182467384	3.21980671	2.682842574	3.254435718	2.8734753
SH2D2A	6.858391306	5.623046084	4.151263301	5.373248507	5.225401091	5.917549318	4.349369588	5.810433057	5.80763201	5.144715218	5.885883338	6.87002357	2.890780904	5.026352879	5.452964939	5.723577244	6.192529424	5.154339029	6.183489139	6.407089537	6.502100663	5.291657607	5.291174177	6.362241702	4.908873421	6.300916632	6.040349783	5.177843738	4.868173229	5.206009861	5.663698406	5.532081079	5.793237964	5.462798786	6.935632812	5.027123246	4.667870064	4.949469119	4.994661658	4.619377897	5.247017808	4.969112397	4.878176886	4.835207332	4.619377897	5.682356563	5.01476031	5.411502237	5.037524134
SLC35D3	2.682499509	2.754317522	2.300381086	2.557411708	2.275543627	3.845781581	8.886873777	3.602713654	2.531978767	2.590500576	2.627223269	2.371901692	3.099287724	2.639596952	2.297758793	2.742213058	2.546484978	2.965083726	2.499091968	3.133919114	2.536495565	2.082856712	2.325624797	2.535924417	2.427904858	2.365505785	2.452934345	2.582023411	2.255331092	2.774179858	2.482983151	2.380680142	2.659219352	2.251342066	2.686667657	2.266936972	2.332686553	2.430972189	2.503567076	2.64133773	2.87983604	2.391134142	3.29335564	2.630540443	2.621536878	4.129758345	3.010831977	2.434913716	3.084739557
SLC35D2	8.018839076	8.356290468	8.531060312	8.382740893	8.915133995	8.347098971	8.43571159	8.426872037	8.139208736	8.588632631	8.397669221	8.124548993	9.009327765	8.270572713	8.365869418	7.317257593	8.166182828	7.578013157	7.518057951	7.928820444	7.550358216	7.607064491	7.854406202	7.821778432	7.965579226	8.157413474	7.841543612	7.763994994	7.732461024	8.040972587	7.815823171	7.792307701	7.745443475	7.704357969	7.674263549	7.552150753	7.637767568	8.220790007	8.111733034	8.494864255	7.810496387	8.060294686	7.561662107	7.365922958	8.011844545	7.501623148	7.863762405	7.705855	7.758636413
MT1JP	5.679547307	3.455994516	2.726027359	4.016082699	4.762342478	4.835207332	3.561594672	2.966541036	3.626195194	3.565947985	3.690835811	5.247218236	3.364474864	2.889466395	3.283443853	3.094857937	4.650457723	3.698026214	4.382537577	3.079714555	3.062068677	2.967736282	3.473464586	2.833343389	3.097522093	2.826092535	3.196323023	3.091162784	3.972961331	3.531027973	3.482871312	2.879974266	3.074002567	2.690126041	3.350856737	4.924490051	4.079229195	3.388488347	3.079978405	3.46761521	2.756781577	3.731758991	2.997889913	2.850126728	2.892447866	3.16476383	2.679112018	3.076325497	2.828513301
LOC727967	6.415620691	6.665737728	5.493067255	4.147795855	4.13404718	4.12216662	5.965349534	5.096125531	5.63488203	5.290450809	4.75948208	4.07557534	6.06760012	4.661608485	3.860758667	3.529684907	3.331512404	3.035564599	3.538913564	4.513027695	3.721884098	3.053029972	3.639868939	4.333538966	3.736508624	3.404354682	3.970861553	3.303780246	3.449461694	3.459157946	3.519113843	3.647855482	3.876261639	3.826133253	3.338034883	4.203912591	3.589754304	3.895348748	3.708776155	3.349015664	3.349354436	3.461831181	3.632882323	3.199340354	3.452215032	3.595936932	3.286754591	3.45393925	3.505105606
LOC727962	9.796922334	6.643631407	8.09578369	7.780654683	3.410208689	6.653834515	7.957155394	7.32498058	6.65926732	8.623304469	7.28265379	8.04039764	9.464481981	6.270794616	6.460837197	10.15186989	9.777510219	8.145889479	8.950751528	8.77637423	9.318227517	8.076018646	9.489887791	9.630919601	8.52075815	9.330807283	8.984434467	10.07843226	9.987379959	10.22038216	9.344274182	10.4590355	10.2071225	10.67342339	9.683459307	9.084896094	8.562741839	7.386847751	10.17989899	8.47217027	9.93905355	9.633051013	10.14492592	10.12579828	9.55438608	9.770720696	10.63379786	10.239401	11.09798798
LOC727963	4.342809876	4.041450274	4.125412253	3.59034039	3.761038442	3.316312647	5.184246998	4.289567347	4.364258771	4.956883751	3.674705204	3.279257228	6.891454706	3.280336843	3.988770149	4.773994933	4.471133701	3.85844002	4.176661014	4.803632781	4.679069718	4.027581499	4.46818597	5.05202516	3.794705657	5.25631803	4.622616866	4.476932396	4.19497396	4.45307855	4.109795931	4.301670123	4.185194884	4.288926071	4.38567162	3.984122589	4.20034273	4.149851802	4.659319263	4.008333083	3.937728963	4.115741328	4.473209187	4.359469507	4.536471453	4.422989931	4.483872597	4.415245814	4.343542407
XCR1	4.959585514	7.59240919	5.846675845	6.285634261	4.51789964	4.335158723	6.41872171	6.159966344	6.065171425	5.262792957	6.058007251	6.327767285	5.425665082	5.934271645	5.614906198	4.654112947	5.312899845	5.366876255	5.158333567	3.794103736	4.760906645	4.897541862	5.595988286	4.576134812	5.196308802	4.886289931	5.23505629	4.738949214	4.485835533	5.321377241	5.087642041	4.959153712	5.090289529	5.160703529	3.44509972	5.601588777	5.527951516	5.332461171	4.521020129	4.502116283	5.354218616	3.620325844	4.172454167	4.163112325	3.718544739	4.756715893	4.785063829	4.71446432	4.146378536
SLC35E2	3.001078258	3.129691608	3.757472696	4.420035909	2.799946938	2.787124415	4.571801576	3.343774016	2.943414044	3.522619307	2.837264474	3.310651783	2.59629527	2.932476629	3.557742286	2.937341954	2.537200014	3.029490392	3.032126185	3.217256354	2.668039168	3.473108112	2.950718381	2.909524706	3.396579113	2.715973192	3.054189759	4.237188914	3.307790118	2.914045752	2.944514471	3.496349871	2.928179288	2.985771645	3.390568292	3.127826171	3.573620995	3.197601444	2.941857455	3.126286636	3.529361037	3.456214558	3.302538355	3.128519162	3.287549572	2.711400344	3.765736624	3.08604039	3.142223654
SLC35E1	9.82553231	10.00179857	9.957256853	9.712425108	8.975699471	9.205290857	9.649119245	9.568579604	9.493380737	9.632178141	9.517378017	10.03444207	9.590236592	9.567686049	9.490883193	10.22442661	9.892875329	9.735456539	10.06362131	9.906894173	9.772801343	9.937709159	10.07865545	9.822416607	10.0710765	9.964306913	10.04035067	10.19701318	9.789706004	10.01810264	10.0285301	10.20935207	10.01451633	10.35176833	9.947903748	10.10859627	9.873274388	9.779788078	10.03459192	10.03520908	9.927116844	9.898212162	9.898988	10.05753859	9.998660192	10.10048984	10.15972182	10.05517252	10.19382233
SLC35E4	3.021599515	3.472679167	3.151387412	3.099032649	3.105456106	3.00248437	3.344413637	2.870062349	2.795436222	5.234817258	3.019245509	4.02267132	3.124905299	3.106052905	3.086878484	3.448849707	4.275185785	3.322481538	2.787237159	3.133919114	3.101941171	3.483888188	3.13712098	6.137381327	3.29575828	3.606349712	3.669321516	3.594386255	3.565514543	4.00784626	3.803748005	3.381402678	3.302723073	4.197428724	4.062115508	2.874233919	3.658241381	3.134825512	3.772046882	2.510159921	3.00623192	3.580180334	3.47325671	3.001155858	3.084977143	2.98234102	3.831284762	2.849911191	3.070352023
SLC35E3	8.86075324	8.771227467	8.987130286	9.27656216	9.85994073	9.321926667	8.611901063	9.029712734	9.056656913	8.938842959	9.749999698	9.366158195	9.172702778	9.35653131	9.820835354	9.418885193	9.390023263	9.672123786	10.14858236	10.27777906	9.263040294	10.00910504	10.33877545	9.202035163	10.08524703	9.191691129	9.40868387	10.02352955	9.998051796	9.582143906	9.79947167	9.964284707	9.541531719	9.737254955	9.066620759	9.178904747	9.912084773	10.58319814	9.824660784	9.843357391	9.980567498	10.16066071	9.56503361	9.802817832	9.948857421	9.551075392	9.766592385	9.750237065	9.910696579
SH2D1A	7.970114578	7.68262936	7.4312002	7.862661323	8.078875426	7.676371488	6.743509532	7.480715293	7.798044263	7.085469738	8.490999186	8.854963898	8.564263705	7.29190216	8.200475429	7.895821041	8.224145741	8.524782528	8.384393101	9.342385184	8.476712443	9.427098572	7.829349266	8.049976	8.211279468	8.002176496	9.378533442	7.596909119	9.813024896	8.251269252	8.415509996	9.059935355	7.90581446	8.646901797	8.748362225	7.608042345	8.309644127	7.007150868	8.559551207	7.736957991	8.500975167	7.930656592	7.985070047	8.286850812	8.30460095	8.326087754	7.946567063	7.398152938	8.150576205
SH2D1B	5.447687228	5.031826356	3.534738257	4.487221842	5.905166691	3.83945866	3.879103359	3.870028651	5.429593754	5.413072641	5.681259953	7.548049471	4.322032167	4.528930641	5.105406751	4.866231415	4.50553027	4.60756931	5.799376089	6.141478295	4.680808267	4.040271423	4.372749153	3.730289248	5.717318221	4.707218482	6.89654244	5.419938999	7.249495025	6.844012228	6.85325368	4.062826101	3.680810492	4.487690792	4.178263612	3.457812573	5.25746766	5.125339257	4.972099751	6.106056905	4.736021431	5.588727107	5.628854988	4.645988393	4.518546885	5.969746569	4.98859153	5.176210713	4.195370343
LOC727970	4.360068417	4.406805209	3.516875066	4.120378699	4.404100325	3.786897841	5.322706031	4.343325782	4.614160528	3.500185493	5.65693964	4.651231699	6.498977774	4.046602044	3.761015422	6.143574584	6.807034105	6.304966042	6.113529825	6.663577353	6.546915678	6.103293198	5.703371279	6.38567936	5.720036882	5.902464871	6.339305724	6.429561991	6.515808212	6.192529424	6.838804283	6.79398472	6.196961914	6.837728763	6.338926027	6.266251363	5.402004584	5.982694343	6.162767784	5.819132705	6.577409119	6.58039327	6.397614354	6.376008536	6.376383101	6.073138972	6.892844275	6.052669824	6.171380883
LOC221442	6.610547977	7.577080293	6.972142332	8.789328267	7.35371748	7.034514319	6.638852958	7.32223903	5.739047253	6.343159902	6.350292375	5.951780744	6.876110782	6.773264915	7.32498058	6.417437601	5.73054452	6.893828404	5.622008456	6.483261268	5.299801019	6.804392085	5.716156461	5.701614732	7.402478514	5.387682447	6.415808122	6.65521132	7.047783032	6.272938596	6.91170424	5.821943641	5.15305794	6.443618053	4.678789362	4.665036859	6.662642825	4.983766604	5.605442083	6.240310438	5.938219438	6.300707402	5.794277204	5.933489599	5.279538149	5.928636184	6.30980939	4.310262305	6.729752204
LOC727978	3.257223918	3.273080323	3.247393177	3.691227794	2.828478418	3.054711861	3.44367005	3.595036545	4.614160528	3.976996468	3.08647251	3.700375806	3.883088688	3.981105307	3.433679583	3.513983127	3.908794957	3.048066073	3.592889623	3.316155943	3.051150197	3.609379185	3.245790646	4.495337306	3.794478318	3.263215189	3.69342951	2.994448659	3.144329737	3.504623379	4.01429872	4.266501565	2.647583118	4.245532277	3.338034883	3.615840273	3.145184841	3.427462416	4.297627645	3.194142657	3.475987604	3.645209819	3.35678141	3.351451715	3.159266908	3.214741945	3.217090287	3.355310299	3.580443388
SLC35F3	3.285825957	2.699723091	3.187299021	4.604406672	3.214612225	3.081244382	3.167697563	3.211198099	3.094984678	3.963048142	3.054151321	3.886959083	2.638426544	3.151105369	4.142574126	2.479408713	3.149600329	3.512638786	5.071577675	3.316155943	3.543518402	2.951300614	3.10979151	2.959305788	4.269668181	2.461730704	3.769565249	3.111110785	2.767286345	2.76673512	3.908089725	3.133644951	2.700840138	3.516826654	2.903049097	3.006942786	3.577089609	4.165531722	4.25455398	2.907380231	3.107975937	3.814583304	2.842456178	3.246875873	2.705686604	2.774545812	2.756712462	2.571639165	3.491000673
LOC727937	3.921148633	4.036489326	3.393751183	3.961997667	3.776726864	3.608520968	4.36305919	3.391981524	3.666488778	4.13264507	4.19940769	3.891371457	4.603337286	3.469668276	4.564867512	3.294833971	3.278982862	3.867014309	4.091454422	4.366719947	3.579712065	3.550841889	3.566045364	3.659071533	3.437335436	2.973472319	4.270623328	2.985094293	3.854432585	2.860564477	4.043655776	3.417497534	3.23668758	3.945007737	4.50417033	4.258206015	3.392930079	3.932621858	4.319036954	3.67742743	3.657112592	3.904678103	3.945564507	3.284601983	3.863758779	4.322174179	3.735731338	4.318062507	3.800735431
SLC35F2	6.270217597	8.407406525	8.067363124	7.220669592	6.902292826	5.805036142	6.206375379	6.631385304	8.210250115	7.674894197	7.046426021	7.393595423	6.074285502	8.240643293	7.591388397	7.931339343	6.580762493	8.010444753	7.76108793	7.69661539	7.825476379	6.857254677	7.229611394	8.348208664	7.188840274	6.700884684	7.143658577	6.967158019	6.668255076	6.023069341	6.713211101	8.076927267	7.371419233	7.691964906	7.66268247	6.507982026	7.025656437	7.384308208	7.187310043	6.535171809	6.854219968	6.370518273	7.61419536	8.264622495	6.704765014	6.682867819	7.128409097	7.457159806	7.73635801
CAB39L	5.38534657	4.919609874	4.647829031	5.020350583	4.963913549	5.136986744	4.983805002	5.003355639	5.091891016	4.862870463	4.943127493	5.116861412	5.283610143	4.888351989	5.652275203	5.067526716	5.530875045	4.764933425	6.059998658	4.297935182	5.300312002	4.800543441	4.922858332	5.503306859	5.544529743	4.442653142	5.36143261	5.102276442	5.764488337	5.117625589	5.770251596	4.898907611	4.301148219	4.914587446	5.165467288	6.041039035	5.43862643	4.941915026	4.964974786	5.4518563	5.113396635	6.101854061	4.754927005	5.1792604	5.777480428	5.641216469	6.105240352	4.988839419	4.567784313
SLC35F5	7.645544561	7.800439555	7.707244465	7.752133294	8.144563564	7.852833442	8.036106441	7.611030534	7.849083877	7.98647624	7.719737825	7.886884021	6.498977774	7.969206576	8.492757235	8.258908376	8.187506402	8.72888904	8.402536555	8.786678765	8.365869418	8.895161409	8.513231601	8.004154351	8.607495969	7.571017938	7.364294859	8.037048192	8.443523782	8.300864895	8.277619597	8.352685617	8.56604261	8.329295882	8.714075852	9.051188286	8.690942072	8.504546217	8.38013148	7.801906777	8.632081128	8.396170513	8.372838976	8.644087434	8.573453999	8.212418106	8.220512262	8.828955886	8.524639127
HS.441213	4.522118687	3.882308199	4.799731104	4.898756748	2.989984051	3.590072748	3.835547466	4.391949958	3.813985095	5.488499437	3.740663859	4.153520314	4.059388781	3.856611096	4.859699767	5.381163253	3.618843155	4.476862864	3.401787561	3.723117222	5.01653003	4.635962724	4.587266532	3.854161858	3.968490916	3.376775455	3.789936385	4.365462167	4.183851522	4.045110305	3.73671611	3.910681085	3.522164176	3.628939823	3.290922655	4.2170951	3.502609254	4.111045566	3.63857551	4.635078031	4.391683506	4.219343935	3.782220057	3.949257097	4.030438103	4.199964096	4.513973594	4.292126006	4.391249947
SLC35F1	3.275927509	6.321918425	4.197911753	5.060934178	5.813981774	5.245874251	3.02011257	3.733801047	4.744662785	5.362413449	3.406577697	4.741272508	3.042159378	4.921419937	4.038134097	3.870287106	2.9474914	3.264829863	3.713287835	3.557951592	4.238185499	3.368732576	3.473464586	4.770246079	3.642596119	3.116906981	3.547639591	4.266380188	4.023508524	2.949903324	3.48569024	3.942602506	3.680810492	3.969127056	4.895301788	4.226579889	4.59770239	5.299962429	3.795297281	3.513348567	3.333442735	3.635724921	4.12781381	4.564867512	3.190904149	3.374865929	3.865506256	3.341724231	4.146378536
SIPA1L2	10.55826137	10.67883682	11.3341409	11.3134797	10.21465831	10.6615632	10.22545574	10.52386862	11.00926214	10.55728641	10.18335239	11.19446066	10.49213804	10.93528813	10.58204403	10.48351876	9.835239607	10.39230247	10.52053865	10.71157103	10.76150519	9.603120903	10.20936849	10.36864188	10.57139274	10.26190811	10.80261247	9.907528767	10.71640383	10.41421171	10.68852582	10.10628569	10.03243758	10.36813455	10.27457865	9.965830399	10.47236683	10.55457338	10.35082775	10.26419908	9.78174264	10.1141271	10.19992241	10.02329354	9.974252166	10.05286102	9.816822135	10.49213804	10.3070751
SIPA1L3	7.720286964	8.124918836	7.214924989	6.903169195	5.363812674	6.490450958	6.576783277	7.033761474	6.945518912	7.146922386	7.170418975	7.081654835	8.162690017	6.598938445	6.488335481	5.740322824	5.693648294	6.334136194	5.839342567	6.086910749	6.569762334	5.606298419	5.848342505	5.581494974	5.923237861	5.663411582	5.65253845	5.843639181	5.77204821	5.586921638	5.625429695	5.61831824	5.229105492	5.78141999	5.386482301	6.295675074	6.34114941	5.999179523	5.118536246	6.047275036	5.00516486	5.027536386	4.432434116	5.059468077	5.222145227	5.576751851	5.692177648	5.747138378	5.658395142
IL28A	2.982650188	2.856535366	2.651259193	2.700127064	2.614305668	2.715585095	2.578087988	3.74355899	2.687132681	2.847941604	3.25833255	4.153520314	2.646697635	3.838866223	3.128730185	2.758829113	2.878772685	3.981226455	2.57860733	2.848936357	2.582566153	2.688033123	2.804771537	2.711297027	2.416581274	2.568622933	2.720914111	2.985094293	3.052515947	2.432700382	2.66586403	2.36047378	2.606800316	2.409512938	2.693451329	3.04429461	3.083634488	3.095762573	2.465509584	3.30715871	2.589830711	2.809322851	3.002724615	2.827808841	2.934205857	3.314878441	2.66383888	3.294014935	2.752186106
SIPA1L1	4.562273213	7.163269123	5.728407803	6.071603972	5.990626999	5.814685565	6.690789084	6.244535522	6.600755137	6.726727135	6.258050806	6.577798593	3.639021361	5.767806834	5.989526655	5.969326496	6.677190779	5.652866958	5.97533716	6.628534723	5.988689523	5.470497748	6.372111982	6.35926439	6.045827266	5.748645503	6.295123241	6.051531649	5.852322434	6.142156842	6.043836616	6.244983205	5.755832063	6.08727469	6.089625232	6.237972503	5.843195828	6.393389664	6.392883867	6.164489389	6.258050806	5.627038014	5.525490894	5.82656951	6.164489389	5.841678407	5.809497055	6.826071415	5.920577349
SGK196	2.982650188	2.735003573	2.710891182	3.414845958	2.828478418	3.374414488	2.671671186	2.706790365	3.445652502	3.222414408	3.308793973	2.986789796	4.2400157	2.539909474	3.068919026	2.962373098	2.705280981	3.010795239	3.038795944	3.007176811	2.982709301	2.824594934	3.103387819	3.539057347	3.217973195	3.51846484	3.163804981	2.941761088	3.176519352	2.57285634	3.142475221	3.280232503	2.602426227	3.098254505	2.987329382	3.605541574	2.850188967	2.996383677	3.300323054	3.013686495	3.188181723	3.0709269	2.94471179	2.798035689	2.827540634	2.90706181	3.588474421	3.206498788	3.324872301
LOC727945	3.001078258	2.673643391	2.879066997	2.997057003	2.786141986	2.94223676	2.925658836	3.108883229	2.906865128	3.488806043	3.245790646	2.748739915	3.290397449	2.83705966	2.636983174	2.811013897	2.765947509	2.673174911	3.253963305	3.271518976	3.021599515	2.857606108	2.789638632	3.428539115	3.063926985	3.12343693	2.873826327	2.636512764	2.869912961	3.30715871	2.486498286	2.822678647	2.778466784	2.797952022	2.89894852	3.139714889	2.674797246	2.871560864	3.111040115	2.790655933	2.688460803	3.234061785	2.87398805	2.85884473	2.841963604	2.848115158	2.80118592	3.235045325	2.610278728
LOC727941	2.946669171	3.017361707	3.921929585	3.318509068	2.843821023	3.194257865	2.925658836	3.057974103	3.371545543	3.181374408	3.295970924	2.931875164	2.792244531	3.027283753	2.828478418	2.806063724	3.170086748	2.907897975	3.078570005	4.077022615	2.70452188	2.910984971	4.799895327	3.644149627	3.021121603	2.791863792	2.877713408	2.882358456	2.928044172	3.044429271	2.878772685	3.030199977	2.844230171	2.816061593	2.925064094	2.797266376	3.051831161	2.859662797	2.705398751	3.013686495	2.893119903	2.925139586	2.895707233	2.726641939	3.277458254	2.477865527	2.601117041	2.722383229	3.733894374
LOC727948	9.502358439	8.420709537	8.19364666	7.324238143	6.919824075	7.403441241	9.228182153	8.462611589	7.89727976	8.386943491	8.451579248	6.57436475	8.923631859	7.154253309	6.496581137	4.820243317	4.519786616	4.521534494	5.509984507	7.007452449	4.820065327	4.577563769	5.060324301	5.235547078	4.803469849	6.216223597	4.371080745	5.481358578	4.467977576	4.809749985	5.06679609	5.769009484	6.017857471	5.59157541	4.7677817	5.221271943	5.248654698	5.265899577	4.844090424	5.727440552	4.670717893	5.104882039	4.741754408	4.76310554	5.145443388	4.961708291	5.511697546	5.348485072	5.613015046
GLTSCR2	13.55755637	13.39217021	13.37746589	13.44486353	13.47275077	13.38914164	13.6361435	13.52361847	13.49556478	13.4326522	13.32611905	13.34291879	13.0784476	13.20360515	13.24256218	13.2566699	13.35162231	13.39792322	13.34027373	13.65907825	12.92805291	13.42114843	13.40654022	13.48453678	13.32611905	13.60122433	12.98611679	13.47879907	13.11769728	13.33706568	13.06188224	13.30287365	13.1228474	13.28662532	13.11769728	13.06602972	13.39217021	13.2566699	13.47275077	13.47879907	13.30845076	13.38310234	13.25128349	13.23996421	13.46912988	13.47879907	13.55755637	13.08336489	13.5666124
GLTSCR1	8.380432554	8.610550399	8.157413474	7.808126462	6.806034699	7.453756902	7.29316263	7.304252239	7.88246083	7.666456	7.056717878	7.524785995	7.318429592	8.095439015	8.312714267	7.071349629	7.432071546	7.486862538	7.488639658	7.603479	7.69339149	7.411256212	7.948341708	7.621760428	7.520336248	7.666583258	7.685820925	7.297415706	7.269201494	7.35230383	7.531432834	7.275099661	6.672289631	7.738861654	7.449008776	7.939593455	7.478236068	7.734374579	7.33742741	7.637908341	7.048483234	7.098945303	6.993169485	7.251892276	7.577243738	7.124837077	7.254366577	7.414371113	7.140801846
LOC727950	2.893899225	2.851266724	2.869306567	3.29516095	3.946163192	3.95599793	4.207324083	2.971025916	2.99364753	5.290450809	2.640890225	2.986789796	4.108080486	3.592889623	3.007033892	3.196323023	3.996650277	3.156930788	3.038795944	2.965055627	3.175978245	3.410082787	3.294014935	2.736069861	3.288353438	3.385063519	2.983933712	2.914468741	2.869912961	3.573358849	3.174332337	4.081601916	3.805542902	3.813318561	2.793481	2.956123981	3.013308496	3.66532687	3.473108112	3.124171017	3.817810923	3.004168785	3.805614353	3.246875873	3.222026146	3.263008189	3.339141207	3.217256354	3.702083982
LOC727918	4.562273213	3.009506297	3.295917889	3.452483739	3.234061785	3.264749271	3.278534894	3.150089292	3.015407181	3.41905375	3.069157373	3.176904645	3.489243646	2.914568491	3.044257672	2.884327922	3.134574959	2.962504783	3.032126185	3.186843443	3.433870571	2.521595188	3.658430381	3.390397002	2.820312125	3.490703237	3.075625549	3.403512239	3.301265533	3.498891003	3.058456194	3.52269102	3.441031803	3.897146537	3.32975941	2.993780655	2.828219417	2.744620335	3.227225754	3.031487517	3.249835866	2.589373521	2.772186837	3.333116555	3.694628534	3.60906183	3.070189325	3.206498788	3.51745846
LOC727914	4.022288069	3.017361707	2.670806708	3.430159206	2.96796983	2.718904478	4.33436603	2.592467714	3.173512404	3.205447834	3.558022427	2.751948207	6.268199314	2.386449211	3.080449697	4.110210096	3.954908524	4.903493232	4.809272293	3.653426832	4.680808267	3.918862395	4.358028886	4.924857889	3.947999385	3.668443643	4.281538658	4.676194675	4.666803817	4.12399347	3.826399199	4.535275161	4.618442853	4.527273244	5.116556633	5.866627125	4.232079368	4.774478948	3.845172065	4.540303637	5.027010771	5.301115658	4.241007583	5.004135233	4.977971831	4.73084913	4.159100167	5.136544582	4.36470105
RGPD5	4.007385356	3.586549351	3.28643544	2.923550078	3.653680283	3.876853626	3.487006901	3.245731302	3.775565938	3.834865579	3.616184001	3.266142711	4.399594169	3.031889616	3.364319004	2.630360232	3.256161909	3.302927417	3.545802163	3.36034661	4.043996238	3.195778117	3.217093817	3.344131217	3.110137344	3.410029278	3.304640554	3.255114128	3.664351289	3.387908144	3.166833657	3.024738086	3.036054044	3.120307099	3.658990608	3.288429727	2.941534632	3.150790297	3.164421597	3.445625082	3.226534729	3.331482143	3.165472092	2.925833669	3.29633379	2.988784252	3.447640369	3.215266836	3.21678265
RGPD8	4.299776696	6.415995552	6.018037662	6.812971161	6.101642406	6.250147219	3.042218876	5.975520632	5.083869651	3.725542955	4.7677817	5.929584732	5.542464623	6.974648981	6.640720236	6.938887125	6.435340088	8.552701125	7.174845227	5.928298412	8.006497712	7.728043893	7.156032541	6.226180012	7.422083636	3.51846484	6.178740999	6.85803735	7.816158308	6.720340414	6.871896106	6.547272775	6.47216211	6.401432658	7.931130092	8.992061715	8.428716655	6.942237667	5.718766253	8.066744008	6.338677871	6.830764822	7.146358137	7.583194207	7.629492182	6.017677281	6.750497769	7.043305495	6.691177995
RGPD2	2.570138087	2.926574252	2.700549107	5.088939449	3.916875374	2.763105723	2.600028621	3.103243705	3.005092697	2.4903365	2.717715422	3.240953408	2.61660319	3.871885571	4.923904565	5.126061171	6.377162946	8.096138681	5.46403697	4.869819329	7.352630601	6.561613895	5.800401429	4.419652338	5.718590199	2.727378485	4.993505766	4.694918707	6.712084247	4.655620173	5.471691813	4.70008476	5.269246476	5.888992568	7.019046094	8.181445304	7.993947423	5.504887367	5.01554376	6.21109671	5.548455589	6.052395863	6.782358945	6.32985619	6.929961463	4.774478948	5.883752654	5.474177589	5.658395142
RGPD1	3.011902146	4.510532581	2.678780369	4.585027828	5.939152151	3.741337012	3.021575065	3.413035902	3.229925985	3.453098583	3.316327671	3.69316754	3.296929795	3.111354685	4.550546409	3.863259975	5.114434809	6.786396044	4.435100775	5.892249335	6.002254646	4.907428457	5.229763087	3.992916747	3.965391299	3.346369015	3.904194417	3.913971653	4.432697386	2.996902239	5.017499341	3.545367157	3.504393665	5.489660706	6.264788258	7.374427079	6.482923715	3.308525733	4.697899009	3.51626037	3.568627507	4.255795726	5.49376478	3.480726564	5.516811067	3.589337532	4.154317453	3.397344848	3.4967141
RGPD4	3.61676582	5.254045124	5.089969923	3.310569851	4.327374373	3.389112308	3.534114386	4.01429872	4.147759941	3.628109779	4.093970388	3.9732412	4.266814464	4.092376627	3.769635658	3.182306579	3.31255599	3.761687755	3.019183797	3.533967097	2.982709301	3.449633574	3.153377263	3.904857167	3.188583019	3.337830201	3.582483542	3.32720419	3.329101938	3.344719151	3.62673635	3.177485494	2.831824069	3.283505127	4.456353904	4.023393173	4.559011099	3.755521686	3.359634899	4.109331871	3.47979678	3.750469253	3.422190853	3.073013857	3.583894174	3.726068213	3.141901316	4.5075435	3.018980255
BEGAIN	5.174488044	3.009506297	2.771110166	2.68951064	3.039286701	2.83664687	2.561805034	2.746728439	3.059768465	3.248093895	3.283443853	3.042934384	3.099287724	3.311389926	2.944211788	2.682411699	2.458117406	2.782733304	2.755366018	3.122202443	2.895612406	2.787679223	3.748963117	3.730289248	2.673569499	2.649559239	2.873826327	2.627223269	2.535568434	2.370912255	2.681657014	2.896613568	2.516184292	2.783699543	4.282560684	3.368349521	2.628782136	2.799314083	3.501883852	2.68136342	3.225750745	2.813977446	2.965055627	2.567543356	2.883607302	2.791708515	3.08224282	3.017622263	2.864581572
TCEAL8	9.340173787	9.159952068	8.903576729	8.961349972	9.668034458	9.203635981	9.133096789	9.760534878	9.777498434	9.921572543	9.837018084	9.695931402	10.21176776	9.569832689	9.439103748	9.654582127	9.181772315	9.911010122	9.630085231	9.877250255	9.597663554	9.88318254	9.7046223	9.218893928	9.675611673	9.328066112	9.623442505	9.562316108	9.847734398	9.725804276	9.819099658	9.991239027	9.695051749	9.851729734	9.766026623	10.39614574	9.801197351	10.13059379	9.538417976	9.978336494	9.694275675	9.646698437	9.819295907	10.14180506	10.000278	9.765528947	9.788794029	9.883559735	9.843086314
TCEAL7	7.580490281	7.232043922	7.686920613	6.977687767	7.757327597	7.39480623	4.148422982	7.375353686	7.808343971	6.669530998	7.3677888	4.921578772	7.825620497	6.442456407	6.617685631	7.332716771	6.176114557	6.213519066	6.795213856	6.704009221	8.373828223	5.878132845	6.529319432	6.689152577	6.432876866	6.051707964	6.923498512	6.612035457	7.745580994	6.258723274	6.934273391	7.040096895	4.363001255	6.526718815	5.759064577	8.369709155	7.203639314	7.530544951	7.281737507	6.558087947	5.86840835	6.759622364	7.066573305	8.148184411	6.028865635	6.897516852	6.472568384	6.855812376	6.56082391
TCEAL5	2.443692756	2.785293951	3.940900567	3.581990649	3.377074422	2.815411422	2.627889561	3.187156326	3.311737387	3.437583406	2.832907235	3.650000923	2.763162875	3.537113559	3.682980202	3.061611807	3.573844601	3.581990649	3.100782375	3.021599515	3.352795813	3.380478884	3.709913896	3.022424388	4.048096401	3.324297082	3.909303995	3.332952412	3.15863365	3.230424706	3.306267264	3.669244705	3.015210078	3.440167643	3.729577654	3.507963979	3.502609254	3.206169164	3.033831539	3.352296688	2.884860011	3.149614636	3.106514886	2.917067351	3.671134969	3.155161158	3.588474421	3.197558736	2.887612077
TCEAL4	8.682425977	9.591640387	8.699748368	8.497627158	9.186697813	9.030914687	8.49630317	9.632527087	9.031698764	8.71974152	9.219021566	8.925864635	8.744112238	9.025827573	9.136534808	8.570184897	8.096501438	8.338913588	8.809333619	7.942783455	8.667352128	8.91426461	8.607091113	8.176363099	8.91466758	8.314446139	8.500758586	9.263458641	8.822166844	8.650278741	8.812577749	8.958382647	8.075493856	8.648648215	8.190994138	10.47020592	8.834972207	9.360107597	8.538835908	8.689116704	8.330708582	8.760983242	8.359237579	9.336248224	9.6820657	8.540558133	9.696518384	9.13942267	8.275991181
TCEAL3	10.64859424	10.92964522	10.70394142	10.35907194	10.77291787	10.75839087	10.37439795	10.80651346	10.5524969	10.40705974	10.62891495	10.7937937	10.57155966	10.89102382	10.80320648	10.21544926	10.22344027	10.42819953	10.51837292	9.955605472	10.54946871	10.61116499	10.33120054	10.17792316	10.46143178	10.38169284	10.41728089	10.61494699	10.28810187	10.36829021	10.51598937	10.40989499	10.18719497	10.62018569	10.15907593	11.16309261	10.51768445	10.6557797	10.15130968	10.34094586	10.25843163	10.25942545	10.34867298	10.8001219	10.95595933	10.607136	11.01027769	10.81133059	10.34458037
TCEAL2	10.68279377	7.406738111	9.634043252	8.878295012	9.839009175	10.30076334	9.798361292	10.379881	9.237348627	9.958698656	9.496543458	10.15257873	10.33653965	10.01399367	9.307910185	9.200060487	9.185395203	8.398104503	8.691866637	8.734452891	8.315551243	8.976769753	7.162881916	6.824310955	9.324586036	10.3997584	9.547411389	9.784265142	9.230802244	9.550235856	10.26634815	7.624960728	8.330786205	8.789644941	7.888228355	8.642452508	9.799035316	8.51639543	9.301365297	9.919177811	9.341943701	8.583052402	10.39581409	8.915133995	9.72585929	10.02137662	9.692692008	8.811034761	9.210655259
HS.443853	4.522118687	5.236094971	5.686144574	3.857955743	4.70008476	4.75687414	4.805685738	5.331087366	5.043888154	5.248976154	5.993573543	5.507196094	5.93919184	4.022983971	4.69766092	3.682980202	3.832212451	3.752656703	3.989317933	5.122459559	3.674403592	3.991492953	4.025073972	3.546154689	3.673143212	2.815826167	3.925143842	3.185258085	3.568801729	3.972840813	3.753109606	3.727354996	4.087548671	3.504579493	3.594417255	3.878957287	3.156459527	4.385498709	3.990776227	3.922072443	3.849060714	4.3280798	3.362629639	3.573620995	3.787361596	3.818499455	3.504623379	4.556567045	3.257643827
TCEAL1	6.328434883	6.149601361	6.003520587	6.268308256	7.020663214	6.267100606	6.224680964	6.368615272	6.294507009	6.45510808	6.379781028	6.13756844	6.941715185	6.549325598	6.850157523	6.704306193	6.465976186	6.924858568	6.936348139	6.095394598	6.854084355	7.30726087	6.765202114	6.278547293	6.791518777	5.923631652	6.473700578	7.094961927	7.258547279	6.629276365	6.576848682	6.553926622	6.188248464	6.671893244	6.679956598	8.022748674	7.033939282	7.451420304	6.320704329	6.806682958	6.620870016	6.726443278	6.650708915	7.522237162	7.247437143	6.668430135	7.106222454	6.931984839	6.277213861
SVIL	6.666970356	6.792638023	6.922643192	6.892826798	6.743671956	7.407176095	7.301534925	7.406114002	6.735986201	6.567019034	7.002030175	7.534516791	6.444389357	7.359201932	6.360177	6.566520359	6.271937568	6.53934124	6.681171155	7.042580382	6.744516221	6.366588197	6.643578244	6.73201167	6.53638125	5.924425767	6.152160447	6.28639186	6.524762491	7.165264967	7.14681981	6.828041785	6.835201311	6.814611542	7.053150207	6.851530358	7.048639157	7.02649405	6.718142068	6.877957526	6.419194251	6.48617772	7.054580101	6.659480036	6.744511295	6.847813233	6.815970483	7.309017406	6.774714971
SPCS3	6.832831147	5.48349824	6.691997705	7.485340481	7.713157995	7.630339563	7.285949663	7.111896396	7.511508763	7.413314556	8.437706085	8.215268353	6.565766832	8.125237394	7.968204535	7.745767029	8.214650858	8.948902107	7.938871471	8.623039938	8.497716915	8.427806437	8.263596083	7.63340465	7.828664046	7.485107355	8.009656977	7.159163708	7.984559069	7.637172121	7.819328046	7.897349829	8.108491939	7.498823533	8.283978965	8.298432265	8.188112127	8.537855343	7.591634649	8.276979673	7.761280955	7.35907454	7.171797666	8.579502819	7.407940438	7.562885973	7.615654172	8.302110466	7.159457028
SPCS2	6.809254847	7.016332639	7.07079009	6.670445212	6.965693054	6.808689047	6.749249436	7.491453795	6.926627906	7.010045328	6.971313627	7.08710083	7.042258269	6.904068818	7.230982409	7.43175189	7.167983205	7.475595295	7.253033537	7.316082778	6.878374435	7.087101939	7.157723529	7.109615516	7.262254868	7.337551646	7.366213597	7.103051549	7.129484479	7.019758771	7.403592275	7.535530849	7.540933058	7.150453427	7.409374995	7.04075776	7.194022389	7.290643268	7.139769716	7.431445481	7.357513096	7.547942824	7.806325689	7.627636897	7.518864023	7.442201873	7.18002298	7.168105388	7.152750232
SPCS1	11.44556144	11.68298211	11.68154508	11.79328038	12.48092702	12.0533109	12.11048118	11.88798821	11.97218314	12.19361829	11.91953827	11.8201864	11.61245568	12.28866888	12.08406514	11.9622628	12.08273746	12.3705277	12.27568938	12.13376376	12.12805364	12.09868875	12.24277734	11.97369058	12.15949794	12.01958827	11.9134176	11.9484332	11.87367421	11.90160257	12.0771815	12.32044084	11.97757222	11.8213304	11.9134176	12.01020707	11.97625653	12.1434301	12.20792368	11.98947932	12.29839044	11.95072911	12.20944961	12.30528913	12.01958827	12.18556652	11.92761722	11.99958779	12.08005315
QPCT	7.513481282	7.643235079	6.750027418	7.348113545	7.885351687	7.841703305	7.435586081	7.341011824	7.318429592	7.693017062	9.032154655	8.370260172	7.265821548	8.373500744	9.433389386	7.174679487	7.942892479	8.679104267	8.343465584	7.882619296	8.967266091	8.139009343	8.006661107	7.918240901	7.776745864	7.046412757	8.946335068	7.824240211	8.150705537	7.224724684	8.457569419	7.778198478	8.396170513	7.257902262	9.462346262	7.413142958	8.888898028	8.43404744	8.235012772	8.016241378	8.052734456	8.38193199	7.530793147	8.515899632	7.463255724	7.663529443	7.640389167	7.799698423	7.309433176
LOC727934	4.400830787	3.692998698	3.552109204	3.591673278	3.200483651	3.036577815	3.286754591	3.010366389	4.312603105	3.306113167	3.620574822	3.606113142	3.805571011	3.127237351	3.947999385	3.480288529	2.986890333	3.437266218	3.646909525	3.395684823	3.319945442	3.080449697	2.902159753	3.160326325	3.452869196	2.865029864	3.262535503	2.577029446	3.547156313	2.794748978	2.610278728	3.487686093	3.128287966	3.10183116	2.964649255	2.55158295	3.009796618	3.061729009	3.255873375	3.624536966	2.996528659	3.474132474	3.422190853	3.159179352	3.106951327	3.485333495	2.835858622	2.97076201	2.645292793
LOC727935	5.444469004	4.33402177	4.625778107	4.196805269	5.450822155	4.624375644	4.325978402	4.39316802	4.172176545	4.943943332	4.817058575	4.195341117	3.61084547	4.89665207	5.685754382	3.891323763	3.688904041	4.431106076	4.927814361	4.196856469	4.753660059	4.826379705	4.828822259	3.865272862	4.807802271	3.263497588	4.699475719	4.903365116	5.014842285	5.011474862	4.556637361	5.520965128	3.998956636	4.489314627	5.001324932	5.450355189	5.490427842	4.552695706	5.103763208	5.310589958	4.356938213	4.696226107	4.444931254	4.271198761	5.045210566	4.214755381	5.192185966	4.907680555	4.302414989
NUPL2	7.923856194	9.167912484	9.008832596	8.927864867	8.994950006	8.076818326	8.569529397	8.206543944	8.343891311	8.589540582	8.37478254	8.067740485	8.149212548	8.796757647	8.833255893	8.440832512	8.103191457	8.642714196	8.178724171	8.475413421	8.260251962	8.603561429	8.365045175	7.794426543	8.688180857	8.422078702	8.466573084	8.474664312	8.426551034	8.07190041	8.326429206	8.466561059	8.358223404	8.507629937	8.051325625	8.115982635	8.625990506	8.919972552	8.503549285	8.45008752	8.572520344	8.08859947	8.41961082	8.635866812	8.350684252	8.456353799	8.249909211	8.362660272	8.293647434
NUPL1	3.627945237	3.442464933	3.235124235	2.909951116	3.822982085	3.690765804	3.158596073	3.499528239	3.625559737	2.958872331	3.925721542	4.478610006	3.147729092	3.762787584	3.818048566	4.661712208	4.523748495	5.262492772	5.395456056	3.279308678	4.329677661	5.505418102	5.262314983	4.573099118	4.99150811	3.898210039	4.693817112	4.836235909	5.377797494	5.100786827	5.002565374	4.771325868	4.786273931	4.566513997	5.589660916	3.905511119	5.751544876	6.095553839	5.273697604	5.594856973	4.490056654	5.386144324	4.44980646	5.001631023	5.36530232	4.013596517	4.256362031	6.170668929	4.989579812
SIPA1	10.27223763	9.737724513	9.737757254	9.850474717	9.074227654	9.758042312	9.527929595	9.339276118	9.57459967	9.605414256	9.646128852	9.243460187	9.630816504	8.882784773	8.564019667	8.089004827	8.247006894	7.97362703	8.478540576	8.246181211	8.357750541	8.384275573	8.254839166	8.230720671	8.019949063	8.650872217	8.83723658	8.570398464	8.408534604	8.518090427	8.39864933	8.622934607	7.738975937	8.175210234	8.253357745	7.573761054	8.2250573	7.951395898	8.532053125	8.54595669	8.226756295	8.322525268	8.221350592	8.029207627	8.121492395	8.316865013	8.14890825	8.121015308	8.00982232
LOC389118	5.83874183	3.921872417	5.629998023	5.64401225	4.216766352	6.778457341	6.863573865	3.86245544	3.35025129	5.454305881	3.848397538	3.257361611	4.989975669	3.549605005	3.599456615	4.571530193	4.387019654	3.771725686	3.372637297	3.247580258	2.802467884	3.473108112	3.171079989	3.721712458	4.446330382	2.950103187	3.319038354	3.744095707	3.024956283	3.270432596	3.094252235	3.24681513	4.918381577	3.648028554	3.170498727	3.528395603	3.780015904	3.718544739	3.416207292	3.373369293	5.42836881	3.46994252	4.953289275	3.781214617	3.722765874	4.69722362	4.829627782	3.123846174	5.781605613
HS.130980	4.562273213	5.792583743	4.360587976	5.257831306	3.729398863	5.251254896	6.648396217	6.167375176	4.312603105	6.40239665	5.776517769	4.884173584	7.630258101	4.802200375	5.335365468	3.200830717	3.46060107	3.764121019	4.053009114	4.566631735	3.319945442	3.662627206	3.81198092	3.948567433	3.869768859	4.317454311	3.776912158	3.884037062	3.771826928	4.462537007	4.351984187	4.942075256	4.48636263	4.725607218	3.632057709	3.817352346	3.665911498	3.748470509	3.90157347	4.347559952	3.976904263	3.369679852	3.864871092	3.652964371	3.61294376	4.850472139	5.414326485	3.694882837	5.374861665
C14ORF11	2.728513552	2.387224794	2.363916343	2.706576966	2.348304298	2.507543822	2.433499584	2.511659668	2.45667088	2.866610062	2.42686174	3.188922707	3.079417469	2.729346447	3.134324462	6.642205366	6.287211253	6.349340707	6.610687563	5.517473414	6.385991244	6.311898544	6.521128411	5.971197312	6.327575638	6.410710149	6.655381296	6.423067875	7.112530358	6.674032297	6.955122685	7.132726031	6.761590501	6.959710697	6.579086926	6.335511568	6.346213043	6.188480565	6.524033529	6.636687878	7.226982044	7.423042875	7.260425212	7.078229882	6.852497095	6.645485047	7.252441031	6.249026957	6.652838694
CLEC18C	2.592730805	3.183013818	3.525856257	5.149443272	4.512226664	4.88640078	4.207324083	4.110324278	3.813985095	3.181374408	3.406577697	4.73525338	2.822745211	4.510884384	4.636637617	5.113740973	4.776091884	4.450439612	5.052611306	5.399378617	3.943136901	4.554981841	4.874756872	5.042376428	4.467317369	4.187174038	5.35781761	4.499663726	4.749389047	5.076663817	4.946470245	3.983031021	4.573106386	4.738124896	5.373922155	4.763468616	4.547975642	5.16930846	5.008310491	5.043035409	4.958550903	5.403669931	5.003956057	4.371887609	4.758287981	4.958209983	4.742304365	4.502643413	4.103160133
FPGT	2.711011464	2.603887493	2.444666287	2.728158907	2.641041553	2.83664687	2.189562874	2.407534523	2.790119322	2.775932814	2.356521694	2.996399707	2.995671223	2.587865982	2.886589364	4.527934294	2.938196025	3.193890654	4.273437775	3.576620919	3.290510225	4.666537762	3.798044229	2.762809962	4.197911753	2.889895227	3.810703128	3.690931345	4.714661793	2.941364478	4.322570554	4.133632958	3.881249617	3.628939823	2.785220601	2.726752911	3.580443388	3.375637259	3.149103806	3.175978245	3.973130693	4.131985057	4.237188914	4.279230737	4.34594281	3.634345906	3.673335991	3.145888928	4.460321345
FPGS	3.289738088	4.204785499	3.679198853	3.951258994	3.762812878	3.726546534	4.194349929	3.594126257	3.810556288	3.088394736	4.466162407	4.583047197	4.302407571	3.706718942	3.963884406	3.362026632	3.904295989	4.170565284	4.275480963	3.410186766	4.006550777	3.936220644	4.192657984	3.814626559	3.962843489	3.619731487	3.907725014	3.487068914	3.612673997	3.555016476	3.68113309	4.109954204	4.012752144	3.818182588	4.043282728	3.909721997	3.974699224	3.502102763	3.613914054	3.689041851	3.986143761	3.438307593	3.189828952	4.136934742	4.25009197	3.53992188	3.750389797	3.786477657	3.645144118
LOC100132176	3.207900682	5.47623114	2.884026009	2.814955959	3.553217978	3.036577815	2.985408723	2.706790365	3.744019285	3.272568638	3.375926769	3.240953408	3.965875897	3.996192331	3.144999123	2.212356238	3.184169277	3.244494351	2.885753252	3.271518976	2.931631703	2.765908665	3.013572881	3.278916026	2.712393948	3.075067443	3.090615433	2.817101565	2.845447846	2.45667088	2.971832772	3.257361611	2.662690703	2.654627479	3.509686059	2.921548511	2.853704376	3.319703379	2.743432689	3.059285568	2.799946938	3.176904645	2.575515789	2.895049186	3.540864389	3.015080544	3.063085403	2.66678781	2.869369186
LOC727900	5.88118731	5.421662904	5.310184326	3.847452729	4.011306074	4.163501218	3.201319567	3.78297812	3.397246442	3.725542955	4.19940769	4.381960782	3.350318981	4.397922985	4.897393837	4.571530193	5.39096193	5.064509915	5.235547078	4.754479647	5.440297925	4.814936659	4.565944173	4.465315167	4.887844847	5.018697896	4.428852453	4.570257415	4.971410221	4.623089765	4.782827237	5.444234648	3.789754733	3.88462168	4.6290837	5.378389928	4.791633294	4.129471471	5.183362742	5.29517375	4.397476769	5.118012279	4.503705725	4.816055049	4.857444623	4.249599715	4.706384821	4.534614664	4.176744768
LOC389124	5.580771871	5.236094971	3.003335032	4.326240729	4.107936938	4.039518458	3.488978533	3.659396663	2.999309106	5.190326045	3.145051166	3.90913063	4.2400157	3.728510614	3.920073668	5.416574835	3.643352012	3.259088549	3.88489532	3.741759642	4.279027223	3.784728312	3.86652251	3.539057347	3.495099067	3.499810173	3.356972857	4.01026269	3.98319029	3.812258647	3.539361558	4.262734314	3.475140218	3.80489202	3.481947356	3.779121166	3.70733751	3.842678263	4.445791468	3.919837778	3.565884189	3.570251651	3.945564507	3.417531977	3.351548773	4.003597783	4.203014505	4.475664144	3.508901537
LOC727901	3.070772762	3.16852571	4.046751766	4.760520697	4.044283102	2.881806458	5.713452104	3.682681778	6.221235595	4.287200361	2.907432973	3.437675979	6.656381933	5.268550594	3.257541132	4.509604269	3.556316502	3.978545265	3.959827398	3.271518976	4.198966059	3.395032839	3.455039506	4.759061691	2.894421062	2.973472319	2.613445437	3.221708376	2.56689625	3.469995693	3.103542263	3.152634514	3.340524206	4.890155463	4.070066648	2.737355299	4.166832587	3.535203741	3.764691718	2.30977684	3.492745802	3.145059356	3.38546194	3.601187411	3.04919128	2.978271481	2.295322321	3.114527838	3.156459527
LOC727908	7.649010773	4.02267132	5.185722615	6.988497399	4.31861049	6.798144077	6.358020314	8.448078642	7.640711321	7.949979023	7.578700837	9.006137283	8.379947706	8.319512878	8.326273594	8.618761462	8.002734591	7.097123379	8.364731651	8.405776517	8.704657953	8.112093935	9.364965303	9.162768316	8.529403865	9.836956449	8.60484033	8.863755509	8.553032221	10.15770286	9.819566201	10.60726417	10.24994092	9.952026433	9.862924671	9.243336365	9.74436348	9.051188286	10.15969576	9.871847557	10.16332305	9.595075781	9.575143646	9.730027223	9.74862629	9.520443421	10.17823134	9.950225562	10.27886104
LOC727909	4.707111335	2.939747431	2.49861849	2.858500269	3.36719842	3.007176811	3.0151046	3.222529156	3.010324433	2.74393543	3.245790646	3.475607147	3.337496235	2.876972549	3.210312342	3.289935555	3.170086748	3.677544867	3.820667365	3.239889757	3.124552788	4.076533669	3.193890654	2.909524706	4.031113243	3.075067443	3.254237641	3.153724803	4.726596256	3.691023553	3.99695909	3.470945405	2.761887641	3.270263713	3.027757376	3.755903591	3.403425066	3.698026214	3.458819047	3.442887192	4.240717014	2.813977446	3.685930441	3.280404701	3.075546015	4.012961874	3.93949963	3.732139521	3.310385568
[truncated: 24,564 more rows]
[truncated: 102 more columns]
