# Supplementary material for: Analysis of the effects of perfluorooctane sulfonate on COPD using network toxicology and molecular docking
Source: iScience. 2025 Aug 18;28(9):113372. doi: 10.1016/j.isci.2025.113372 (PMC12454616; doi:10.1016/j.isci.2025.113372)
Supplement: Table S5. KEGG signaling pathway analysis by the SangerBox platform, related to Figure 5 [file mmc7.zip]

Archive with 15 entries (10 files):
- SRC/
- SRC/1a07.pdb
- SRC/Conformer3D.sdf
- EGFR/
- EGFR/1ivo.pdb
- EGFR/Conformer3D.sdf
- ESR1/
- ESR1/1a52.pdb
- ESR1/Conformer3D.sdf
- GRB2/
- GRB2/1bm2.pdb
- GRB2/Conformer3D.sdf
- HSP90AA1/
- HSP90AA1/1byq.pdb
- HSP90AA1/Conformer3D.sdf
