# Supplementary material for: Analysis of the effects of perfluorooctane sulfonate on COPD using network toxicology and molecular docking
Source: iScience. 2025 Aug 18;28(9):113372. doi: 10.1016/j.isci.2025.113372 (PMC12454616; doi:10.1016/j.isci.2025.113372)
Supplement: Table S5. KEGG signaling pathway analysis by the SangerBox platform, related to Figure 5 [file mmc7.zip › SRC/1a07.pdb]

HEADER    COMPLEX (TRANSFERASE/PEPTIDE)           09-DEC-97   1A07              
TITLE     C-SRC (SH2 DOMAIN) COMPLEXED WITH ACE-MALONYL TYR-GLU-(N,N-DIPENTYL   
TITLE    2 AMINE)                                                               
COMPND    MOL_ID: 1;                                                            
COMPND   2 MOLECULE: C-SRC TYROSINE KINASE;                                     
COMPND   3 CHAIN: A, B;                                                         
COMPND   4 FRAGMENT: SH2 DOMAIN;                                                
COMPND   5 EC: 2.7.1.112;                                                       
COMPND   6 ENGINEERED: YES;                                                     
COMPND   7 MOL_ID: 2;                                                           
COMPND   8 MOLECULE: ACE-MALONYL TYR-GLU-(N,N-DIPENTYL AMINE);                  
COMPND   9 CHAIN: C, D;                                                         
COMPND  10 ENGINEERED: YES                                                      
SOURCE    MOL_ID: 1;                                                            
SOURCE   2 ORGANISM_SCIENTIFIC: HOMO SAPIENS;                                   
SOURCE   3 ORGANISM_COMMON: HUMAN;                                              
SOURCE   4 ORGANISM_TAXID: 9606;                                                
SOURCE   5 CELLULAR_LOCATION: CYTOPLASM;                                        
SOURCE   6 GENE: SRC;                                                           
SOURCE   7 EXPRESSION_SYSTEM: ESCHERICHIA COLI BL21;                            
SOURCE   8 EXPRESSION_SYSTEM_TAXID: 511693;                                     
SOURCE   9 EXPRESSION_SYSTEM_STRAIN: BL21;                                      
SOURCE  10 EXPRESSION_SYSTEM_CELLULAR_LOCATION: CYTOPLASM;                      
SOURCE  11 EXPRESSION_SYSTEM_PLASMID: PET11B;                                   
SOURCE  12 EXPRESSION_SYSTEM_GENE: SRC;                                         
SOURCE  13 MOL_ID: 2                                                            
KEYWDS    COMPLEX (TRANSFERASE-PEPTIDE), COMPLEX (TRANSFERASE-PEPTIDE) COMPLEX  
EXPDTA    X-RAY DIFFRACTION                                                     
AUTHOR    L.SHEWCHUK,S.JORDAN                                                   
REVDAT   4   02-AUG-23 1A07    1       REMARK LINK                              
REVDAT   3   07-MAR-18 1A07    1       REMARK                                   
REVDAT   2   24-FEB-09 1A07    1       VERSN                                    
REVDAT   1   08-APR-98 1A07    0                                                
JRNL        AUTH   P.S.CHARIFSON,L.M.SHEWCHUK,W.ROCQUE,C.W.HUMMEL,S.R.JORDAN,   
JRNL        AUTH 2 C.MOHR,G.J.PACOFSKY,M.R.PEEL,M.RODRIGUEZ,D.D.STERNBACH,      
JRNL        AUTH 3 T.G.CONSLER                                                  
JRNL        TITL   PEPTIDE LIGANDS OF PP60(C-SRC) SH2 DOMAINS: A THERMODYNAMIC  
JRNL        TITL 2 AND STRUCTURAL STUDY.                                        
JRNL        REF    BIOCHEMISTRY                  V.  36  6283 1997              
JRNL        REFN                   ISSN 0006-2960                               
JRNL        PMID   9174343                                                      
JRNL        DOI    10.1021/BI970019N                                            
REMARK   2                                                                      
REMARK   2 RESOLUTION.    2.20 ANGSTROMS.                                       
REMARK   3                                                                      
REMARK   3 REFINEMENT.                                                          
REMARK   3   PROGRAM     : X-PLOR 3.1                                           
REMARK   3   AUTHORS     : BRUNGER                                              
REMARK   3                                                                      
REMARK   3  DATA USED IN REFINEMENT.                                            
REMARK   3   RESOLUTION RANGE HIGH (ANGSTROMS) : 2.20                           
REMARK   3   RESOLUTION RANGE LOW  (ANGSTROMS) : 6.00                           
REMARK   3   DATA CUTOFF            (SIGMA(F)) : 2.000                          
REMARK   3   DATA CUTOFF HIGH         (ABS(F)) : 100000.000                     
REMARK   3   DATA CUTOFF LOW          (ABS(F)) : 0.0000                         
REMARK   3   COMPLETENESS (WORKING+TEST)   (%) : 85.0                           
REMARK   3   NUMBER OF REFLECTIONS             : 11141                          
REMARK   3                                                                      
REMARK   3  FIT TO DATA USED IN REFINEMENT.                                     
REMARK   3   CROSS-VALIDATION METHOD          : NULL                            
REMARK   3   FREE R VALUE TEST SET SELECTION  : NULL                            
REMARK   3   R VALUE            (WORKING SET) : 0.192                           
REMARK   3   FREE R VALUE                     : NULL                            
REMARK   3   FREE R VALUE TEST SET SIZE   (%) : NULL                            
REMARK   3   FREE R VALUE TEST SET COUNT      : NULL                            
REMARK   3   ESTIMATED ERROR OF FREE R VALUE  : NULL                            
REMARK   3                                                                      
REMARK   3  FIT IN THE HIGHEST RESOLUTION BIN.                                  
REMARK   3   TOTAL NUMBER OF BINS USED           : 8                            
REMARK   3   BIN RESOLUTION RANGE HIGH       (A) : 2.20                         
REMARK   3   BIN RESOLUTION RANGE LOW        (A) : 2.30                         
REMARK   3   BIN COMPLETENESS (WORKING+TEST) (%) : 79.00                        
REMARK   3   REFLECTIONS IN BIN    (WORKING SET) : NULL                         
REMARK   3   BIN R VALUE           (WORKING SET) : NULL                         
REMARK   3   BIN FREE R VALUE                    : NULL                         
REMARK   3   BIN FREE R VALUE TEST SET SIZE  (%) : NULL                         
REMARK   3   BIN FREE R VALUE TEST SET COUNT     : NULL                         
REMARK   3   ESTIMATED ERROR OF BIN FREE R VALUE : NULL                         
REMARK   3                                                                      
REMARK   3  NUMBER OF NON-HYDROGEN ATOMS USED IN REFINEMENT.                    
REMARK   3   PROTEIN ATOMS            : 1725                                    
REMARK   3   NUCLEIC ACID ATOMS       : 0                                       
REMARK   3   HETEROGEN ATOMS          : 0                                       
REMARK   3   SOLVENT ATOMS            : 50                                      
REMARK   3                                                                      
REMARK   3  B VALUES.                                                           
REMARK   3   FROM WILSON PLOT           (A**2) : NULL                           
REMARK   3   MEAN B VALUE      (OVERALL, A**2) : NULL                           
REMARK   3   OVERALL ANISOTROPIC B VALUE.                                       
REMARK   3    B11 (A**2) : NULL                                                 
REMARK   3    B22 (A**2) : NULL                                                 
REMARK   3    B33 (A**2) : NULL                                                 
REMARK   3    B12 (A**2) : NULL                                                 
REMARK   3    B13 (A**2) : NULL                                                 
REMARK   3    B23 (A**2) : NULL                                                 
REMARK   3                                                                      
REMARK   3  ESTIMATED COORDINATE ERROR.                                         
REMARK   3   ESD FROM LUZZATI PLOT        (A) : NULL                            
REMARK   3   ESD FROM SIGMAA              (A) : NULL                            
REMARK   3   LOW RESOLUTION CUTOFF        (A) : NULL                            
REMARK   3                                                                      
REMARK   3  CROSS-VALIDATED ESTIMATED COORDINATE ERROR.                         
REMARK   3   ESD FROM C-V LUZZATI PLOT    (A) : NULL                            
REMARK   3   ESD FROM C-V SIGMAA          (A) : NULL                            
REMARK   3                                                                      
REMARK   3  RMS DEVIATIONS FROM IDEAL VALUES.                                   
REMARK   3   BOND LENGTHS                 (A) : 0.015                           
REMARK   3   BOND ANGLES            (DEGREES) : 3.128                           
REMARK   3   DIHEDRAL ANGLES        (DEGREES) : 23.09                           
REMARK   3   IMPROPER ANGLES        (DEGREES) : 1.200                           
REMARK   3                                                                      
REMARK   3  ISOTROPIC THERMAL MODEL : NULL                                      
REMARK   3                                                                      
REMARK   3  ISOTROPIC THERMAL FACTOR RESTRAINTS.    RMS    SIGMA                
REMARK   3   MAIN-CHAIN BOND              (A**2) : NULL  ; NULL                 
REMARK   3   MAIN-CHAIN ANGLE             (A**2) : NULL  ; NULL                 
REMARK   3   SIDE-CHAIN BOND              (A**2) : NULL  ; NULL                 
REMARK   3   SIDE-CHAIN ANGLE             (A**2) : NULL  ; NULL                 
REMARK   3                                                                      
REMARK   3  NCS MODEL : UNRESTRAINED                                            
REMARK   3                                                                      
REMARK   3  NCS RESTRAINTS.                         RMS   SIGMA/WEIGHT          
REMARK   3   GROUP  1  POSITIONAL            (A) : NULL  ; NULL                 
REMARK   3   GROUP  1  B-FACTOR           (A**2) : NULL  ; NULL                 
REMARK   3                                                                      
REMARK   3  PARAMETER FILE  1  : PARAM19X.PRO                                   
REMARK   3  PARAMETER FILE  2  : PARAM19.MTY                                    
REMARK   3  PARAMETER FILE  3  : NULL                                           
REMARK   3  TOPOLOGY FILE  1   : TOPH19X.PRO                                    
REMARK   3  TOPOLOGY FILE  2   : TOPH19.MTY                                     
REMARK   3  TOPOLOGY FILE  3   : NULL                                           
REMARK   3                                                                      
REMARK   3  OTHER REFINEMENT REMARKS: PARTIALLY REFINED                         
REMARK   4                                                                      
REMARK   4 1A07 COMPLIES WITH FORMAT V. 3.30, 13-JUL-11                         
REMARK 100                                                                      
REMARK 100 THIS ENTRY HAS BEEN PROCESSED BY BNL.                                
REMARK 100 THE DEPOSITION ID IS D_1000170229.                                   
REMARK 200                                                                      
REMARK 200 EXPERIMENTAL DETAILS                                                 
REMARK 200  EXPERIMENT TYPE                : X-RAY DIFFRACTION                  
REMARK 200  DATE OF DATA COLLECTION        : NOV-93                             
REMARK 200  TEMPERATURE           (KELVIN) : 295                                
REMARK 200  PH                             : 8.0                                
REMARK 200  NUMBER OF CRYSTALS USED        : 1                                  
REMARK 200                                                                      
REMARK 200  SYNCHROTRON              (Y/N) : N                                  
REMARK 200  RADIATION SOURCE               : ROTATING ANODE                     
REMARK 200  BEAMLINE                       : NULL                               
REMARK 200  X-RAY GENERATOR MODEL          : SIEMENS                            
REMARK 200  MONOCHROMATIC OR LAUE    (M/L) : M                                  
REMARK 200  WAVELENGTH OR RANGE        (A) : 1.5418                             
REMARK 200  MONOCHROMATOR                  : GRAPHITE(002)                      
REMARK 200  OPTICS                         : COLLIMATOR                         
REMARK 200                                                                      
REMARK 200  DETECTOR TYPE                  : IMAGE PLATE                        
REMARK 200  DETECTOR MANUFACTURER          : RIGAKU RAXIS IIC                   
REMARK 200  INTENSITY-INTEGRATION SOFTWARE : R-AXIS                             
REMARK 200  DATA SCALING SOFTWARE          : R-AXIS                             
REMARK 200                                                                      
REMARK 200  NUMBER OF UNIQUE REFLECTIONS   : 12012                              
REMARK 200  RESOLUTION RANGE HIGH      (A) : 2.200                              
REMARK 200  RESOLUTION RANGE LOW       (A) : 41.000                             
REMARK 200  REJECTION CRITERIA  (SIGMA(I)) : 1.000                              
REMARK 200                                                                      
REMARK 200 OVERALL.                                                             
REMARK 200  COMPLETENESS FOR RANGE     (%) : 86.2                               
REMARK 200  DATA REDUNDANCY                : 3.600                              
REMARK 200  R MERGE                    (I) : 0.09300                            
REMARK 200  R SYM                      (I) : NULL                               
REMARK 200  <I/SIGMA(I)> FOR THE DATA SET  : 17.0000                            
REMARK 200                                                                      
REMARK 200 IN THE HIGHEST RESOLUTION SHELL.                                     
REMARK 200  HIGHEST RESOLUTION SHELL, RANGE HIGH (A) : 2.20                     
REMARK 200  HIGHEST RESOLUTION SHELL, RANGE LOW  (A) : 2.25                     
REMARK 200  COMPLETENESS FOR SHELL     (%) : 83.0                               
REMARK 200  DATA REDUNDANCY IN SHELL       : 3.30                               
REMARK 200  R MERGE FOR SHELL          (I) : 0.12000                            
REMARK 200  R SYM FOR SHELL            (I) : NULL                               
REMARK 200  <I/SIGMA(I)> FOR SHELL         : 5.300                              
REMARK 200                                                                      
REMARK 200 DIFFRACTION PROTOCOL: NULL                                           
REMARK 200 METHOD USED TO DETERMINE THE STRUCTURE: MOLECULAR REPLACEMENT        
REMARK 200 SOFTWARE USED: X-PLOR 3.1                                            
REMARK 200 STARTING MODEL: PDB ENTRY 1SHD                                       
REMARK 200                                                                      
REMARK 200 REMARK: NULL                                                         
REMARK 280                                                                      
REMARK 280 CRYSTAL                                                              
REMARK 280 SOLVENT CONTENT, VS   (%): 43.00                                     
REMARK 280 MATTHEWS COEFFICIENT, VM (ANGSTROMS**3/DA): 2.10                     
REMARK 280                                                                      
REMARK 280 CRYSTALLIZATION CONDITIONS: PROTEIN WAS CRYSTALLIZED FROM 0.1 M      
REMARK 280  MES, PH 6.5, 0.05 M CSCL, 30% JEFFAMINE M-600 AT 4 DEGREES C.,      
REMARK 280  PH 8.0, TEMPERATURE 277K                                            
REMARK 290                                                                      
REMARK 290 CRYSTALLOGRAPHIC SYMMETRY                                            
REMARK 290 SYMMETRY OPERATORS FOR SPACE GROUP: P 21 21 21                       
REMARK 290                                                                      
REMARK 290      SYMOP   SYMMETRY                                                
REMARK 290     NNNMMM   OPERATOR                                                
REMARK 290       1555   X,Y,Z                                                   
REMARK 290       2555   -X+1/2,-Y,Z+1/2                                         
REMARK 290       3555   -X,Y+1/2,-Z+1/2                                         
REMARK 290       4555   X+1/2,-Y+1/2,-Z                                         
REMARK 290                                                                      
REMARK 290     WHERE NNN -> OPERATOR NUMBER                                     
REMARK 290           MMM -> TRANSLATION VECTOR                                  
REMARK 290                                                                      
REMARK 290 CRYSTALLOGRAPHIC SYMMETRY TRANSFORMATIONS                            
REMARK 290 THE FOLLOWING TRANSFORMATIONS OPERATE ON THE ATOM/HETATM             
REMARK 290 RECORDS IN THIS ENTRY TO PRODUCE CRYSTALLOGRAPHICALLY                
REMARK 290 RELATED MOLECULES.                                                   
REMARK 290   SMTRY1   1  1.000000  0.000000  0.000000        0.00000            
REMARK 290   SMTRY2   1  0.000000  1.000000  0.000000        0.00000            
REMARK 290   SMTRY3   1  0.000000  0.000000  1.000000        0.00000            
REMARK 290   SMTRY1   2 -1.000000  0.000000  0.000000       26.25000            
REMARK 290   SMTRY2   2  0.000000 -1.000000  0.000000        0.00000            
REMARK 290   SMTRY3   2  0.000000  0.000000  1.000000       37.25000            
REMARK 290   SMTRY1   3 -1.000000  0.000000  0.000000        0.00000            
REMARK 290   SMTRY2   3  0.000000  1.000000  0.000000       33.60000            
REMARK 290   SMTRY3   3  0.000000  0.000000 -1.000000       37.25000            
REMARK 290   SMTRY1   4  1.000000  0.000000  0.000000       26.25000            
REMARK 290   SMTRY2   4  0.000000 -1.000000  0.000000       33.60000            
REMARK 290   SMTRY3   4  0.000000  0.000000 -1.000000        0.00000            
REMARK 290                                                                      
REMARK 290 REMARK: NULL                                                         
REMARK 300                                                                      
REMARK 300 BIOMOLECULE: 1                                                       
REMARK 300 SEE REMARK 350 FOR THE AUTHOR PROVIDED AND/OR PROGRAM                
REMARK 300 GENERATED ASSEMBLY INFORMATION FOR THE STRUCTURE IN                  
REMARK 300 THIS ENTRY. THE REMARK MAY ALSO PROVIDE INFORMATION ON               
REMARK 300 BURIED SURFACE AREA.                                                 
REMARK 350                                                                      
REMARK 350 COORDINATES FOR A COMPLETE MULTIMER REPRESENTING THE KNOWN           
REMARK 350 BIOLOGICALLY SIGNIFICANT OLIGOMERIZATION STATE OF THE                
REMARK 350 MOLECULE CAN BE GENERATED BY APPLYING BIOMT TRANSFORMATIONS          
REMARK 350 GIVEN BELOW.  BOTH NON-CRYSTALLOGRAPHIC AND                          
REMARK 350 CRYSTALLOGRAPHIC OPERATIONS ARE GIVEN.                               
REMARK 350                                                                      
REMARK 350 BIOMOLECULE: 1                                                       
REMARK 350 AUTHOR DETERMINED BIOLOGICAL UNIT: TETRAMERIC                        
REMARK 350 APPLY THE FOLLOWING TO CHAINS: A, C, B, D                            
REMARK 350   BIOMT1   1  1.000000  0.000000  0.000000        0.00000            
REMARK 350   BIOMT2   1  0.000000  1.000000  0.000000        0.00000            
REMARK 350   BIOMT3   1  0.000000  0.000000  1.000000        0.00000            
REMARK 465                                                                      
REMARK 465 MISSING RESIDUES                                                     
REMARK 465 THE FOLLOWING RESIDUES WERE NOT LOCATED IN THE                       
REMARK 465 EXPERIMENT. (M=MODEL NUMBER; RES=RESIDUE NAME; C=CHAIN               
REMARK 465 IDENTIFIER; SSSEQ=SEQUENCE NUMBER; I=INSERTION CODE.)                
REMARK 465                                                                      
REMARK 465   M RES C SSSEQI                                                     
REMARK 465     MET A   143                                                      
REMARK 465     ASP A   144                                                      
REMARK 465     MET B   143                                                      
REMARK 465     ASP B   144                                                      
REMARK 465     SER B   145                                                      
REMARK 470                                                                      
REMARK 470 MISSING ATOM                                                         
REMARK 470 THE FOLLOWING RESIDUES HAVE MISSING ATOMS (M=MODEL NUMBER;           
REMARK 470 RES=RESIDUE NAME; C=CHAIN IDENTIFIER; SSEQ=SEQUENCE NUMBER;          
REMARK 470 I=INSERTION CODE):                                                   
REMARK 470   M RES CSSEQI  ATOMS                                                
REMARK 470     LYS A 184    CG   CD   CE   NZ                                   
REMARK 470     ASP A 195    CG   OD1  OD2                                       
REMARK 470     ASN A 196    CG   OD1  ND2                                       
REMARK 470     ASP A 211    CG   OD1  OD2                                       
REMARK 470     SER A 212    OG                                                  
REMARK 470     PTR C 101    OH   P    O1P  O2P  O3P                             
REMARK 470     LYS B 155    CG   CD   CE   NZ                                   
REMARK 470     LYS B 184    CG   CD   CE   NZ                                   
REMARK 470     ASP B 195    CG   OD1  OD2                                       
REMARK 470     ASN B 196    CG   OD1  ND2                                       
REMARK 470     LYS B 198    CG   CD   CE   NZ                                   
REMARK 470     ASP B 211    CG   OD1  OD2                                       
REMARK 470     PTR D 101    OH   P    O1P  O2P  O3P                             
REMARK 500                                                                      
REMARK 500 GEOMETRY AND STEREOCHEMISTRY                                         
REMARK 500 SUBTOPIC: CLOSE CONTACTS IN SAME ASYMMETRIC UNIT                     
REMARK 500                                                                      
REMARK 500 THE FOLLOWING ATOMS ARE IN CLOSE CONTACT.                            
REMARK 500                                                                      
REMARK 500  ATM1  RES C  SSEQI   ATM2  RES C  SSEQI           DISTANCE          
REMARK 500   HH   TYR B   205     H1   HOH B   528              0.86            
REMARK 500   H    ILE B   217     H1   HOH B   514              0.94            
REMARK 500   H    HIS B   204     H2   HOH B   502              1.07            
REMARK 500   HG1  THR A   183     HZ1  LYS A   206              1.07            
REMARK 500   HH   TYR B   233     H2   HOH B   514              1.10            
REMARK 500   H    VAL B   202     H1   HOH B   544              1.15            
REMARK 500   H    ILE A   217     H1   HOH A   509              1.22            
REMARK 500   HG   SER A   190     HD1  HIS A   204              1.22            
REMARK 500   HH   TYR A   233     H2   HOH A   509              1.27            
REMARK 500   H    LYS A   209     H1   HOH A   548              1.31            
REMARK 500   H2   HOH B   513     H1   HOH B   533              1.34            
REMARK 500  HH22  ARG B   158     O    ACE D   100              1.55            
REMARK 500                                                                      
REMARK 500 REMARK: NULL                                                         
REMARK 500                                                                      
REMARK 500 GEOMETRY AND STEREOCHEMISTRY                                         
REMARK 500 SUBTOPIC: COVALENT BOND LENGTHS                                      
REMARK 500                                                                      
REMARK 500 THE STEREOCHEMICAL PARAMETERS OF THE FOLLOWING RESIDUES              
REMARK 500 HAVE VALUES WHICH DEVIATE FROM EXPECTED VALUES BY MORE               
REMARK 500 THAN 6*RMSD (M=MODEL NUMBER; RES=RESIDUE NAME; C=CHAIN               
REMARK 500 IDENTIFIER; SSEQ=SEQUENCE NUMBER; I=INSERTION CODE).                 
REMARK 500                                                                      
REMARK 500 STANDARD TABLE:                                                      
REMARK 500 FORMAT: (10X,I3,1X,2(A3,1X,A1,I4,A1,1X,A4,3X),1X,F6.3)               
REMARK 500                                                                      
REMARK 500 EXPECTED VALUES PROTEIN: ENGH AND HUBER, 1999                        
REMARK 500 EXPECTED VALUES NUCLEIC ACID: CLOWNEY ET AL 1996                     
REMARK 500                                                                      
REMARK 500  M RES CSSEQI ATM1   RES CSSEQI ATM2   DEVIATION                     
REMARK 500    HIS A 204   NE2   HIS A 204   CD2    -0.072                       
REMARK 500    HIS A 236   NE2   HIS A 236   CD2    -0.067                       
REMARK 500    HIS A 242   NE2   HIS A 242   CD2    -0.078                       
REMARK 500    ARG B 163   CZ    ARG B 163   NH1     0.132                       
REMARK 500    ARG B 163   CZ    ARG B 163   NH2     0.088                       
REMARK 500    HIS B 204   NE2   HIS B 204   CD2    -0.077                       
REMARK 500                                                                      
REMARK 500 REMARK: NULL                                                         
REMARK 500                                                                      
REMARK 500 GEOMETRY AND STEREOCHEMISTRY                                         
REMARK 500 SUBTOPIC: COVALENT BOND ANGLES                                       
REMARK 500                                                                      
REMARK 500 THE STEREOCHEMICAL PARAMETERS OF THE FOLLOWING RESIDUES              
REMARK 500 HAVE VALUES WHICH DEVIATE FROM EXPECTED VALUES BY MORE               
REMARK 500 THAN 6*RMSD (M=MODEL NUMBER; RES=RESIDUE NAME; C=CHAIN               
REMARK 500 IDENTIFIER; SSEQ=SEQUENCE NUMBER; I=INSERTION CODE).                 
REMARK 500                                                                      
REMARK 500 STANDARD TABLE:                                                      
REMARK 500 FORMAT: (10X,I3,1X,A3,1X,A1,I4,A1,3(1X,A4,2X),12X,F5.1)              
REMARK 500                                                                      
REMARK 500 EXPECTED VALUES PROTEIN: ENGH AND HUBER, 1999                        
REMARK 500 EXPECTED VALUES NUCLEIC ACID: CLOWNEY ET AL 1996                     
REMARK 500                                                                      
REMARK 500  M RES CSSEQI ATM1   ATM2   ATM3                                     
REMARK 500    TRP A 151   CD1 -  CG  -  CD2 ANGL. DEV. =   7.4 DEGREES          
REMARK 500    TRP A 151   CB  -  CG  -  CD1 ANGL. DEV. =  -8.2 DEGREES          
REMARK 500    TRP A 151   CE2 -  CD2 -  CG  ANGL. DEV. =  -6.9 DEGREES          
REMARK 500    ARG A 158   NE  -  CZ  -  NH2 ANGL. DEV. =  -5.5 DEGREES          
REMARK 500    ARG A 178   NE  -  CZ  -  NH2 ANGL. DEV. =  -3.1 DEGREES          
REMARK 500    CYS A 188   CB  -  CA  -  C   ANGL. DEV. =   9.8 DEGREES          
REMARK 500    CYS A 188   N   -  CA  -  CB  ANGL. DEV. = -14.5 DEGREES          
REMARK 500    TYR A 205   CB  -  CG  -  CD2 ANGL. DEV. =  -4.3 DEGREES          
REMARK 500    ARG A 220   NE  -  CZ  -  NH2 ANGL. DEV. =  -3.6 DEGREES          
REMARK 500    TRP B 151   CD1 -  CG  -  CD2 ANGL. DEV. =   5.7 DEGREES          
REMARK 500    TRP B 151   CB  -  CG  -  CD1 ANGL. DEV. =  -8.1 DEGREES          
REMARK 500    TRP B 151   CE2 -  CD2 -  CG  ANGL. DEV. =  -5.6 DEGREES          
REMARK 500    TRP B 151   CG  -  CD2 -  CE3 ANGL. DEV. =   5.7 DEGREES          
REMARK 500    ARG B 159   NE  -  CZ  -  NH2 ANGL. DEV. =   4.2 DEGREES          
REMARK 500    ARG B 163   CD  -  NE  -  CZ  ANGL. DEV. = -13.7 DEGREES          
REMARK 500    TYR B 205   CB  -  CG  -  CD1 ANGL. DEV. =  -4.2 DEGREES          
REMARK 500    ARG B 208   NE  -  CZ  -  NH2 ANGL. DEV. =  -4.1 DEGREES          
REMARK 500                                                                      
REMARK 500 REMARK: NULL                                                         
REMARK 500                                                                      
REMARK 500 GEOMETRY AND STEREOCHEMISTRY                                         
REMARK 500 SUBTOPIC: TORSION ANGLES                                             
REMARK 500                                                                      
REMARK 500 TORSION ANGLES OUTSIDE THE EXPECTED RAMACHANDRAN REGIONS:            
REMARK 500 (M=MODEL NUMBER; RES=RESIDUE NAME; C=CHAIN IDENTIFIER;               
REMARK 500 SSEQ=SEQUENCE NUMBER; I=INSERTION CODE).                             
REMARK 500                                                                      
REMARK 500 STANDARD TABLE:                                                      
REMARK 500 FORMAT:(10X,I3,1X,A3,1X,A1,I4,A1,4X,F7.2,3X,F7.2)                    
REMARK 500                                                                      
REMARK 500 EXPECTED VALUES: GJ KLEYWEGT AND TA JONES (1996). PHI/PSI-           
REMARK 500 CHOLOGY: RAMACHANDRAN REVISITED. STRUCTURE 4, 1395 - 1400            
REMARK 500                                                                      
REMARK 500  M RES CSSEQI        PSI       PHI                                   
REMARK 500    ASP A 238       53.49     36.74                                   
REMARK 500    THR A 245      -61.51   -101.27                                   
REMARK 500    LYS B 155       43.71   -104.66                                   
REMARK 500    ASP B 238       56.80     37.78                                   
REMARK 500                                                                      
REMARK 500 REMARK: NULL                                                         
REMARK 500                                                                      
REMARK 500 GEOMETRY AND STEREOCHEMISTRY                                         
REMARK 500 SUBTOPIC: MAIN CHAIN PLANARITY                                       
REMARK 500                                                                      
REMARK 500 THE FOLLOWING RESIDUES HAVE A PSEUDO PLANARITY                       
REMARK 500 TORSION ANGLE, C(I) - CA(I) - N(I+1) - O(I), GREATER                 
REMARK 500 10.0 DEGREES. (M=MODEL NUMBER; RES=RESIDUE NAME;                     
REMARK 500 C=CHAIN IDENTIFIER; SSEQ=SEQUENCE NUMBER;                            
REMARK 500 I=INSERTION CODE).                                                   
REMARK 500                                                                      
REMARK 500  M RES CSSEQI        ANGLE                                           
REMARK 500    GLU B 160        -10.64                                           
REMARK 500                                                                      
REMARK 500 REMARK: NULL                                                         
REMARK 800                                                                      
REMARK 800 SITE                                                                 
REMARK 800 SITE_IDENTIFIER: AC1                                                 
REMARK 800 EVIDENCE_CODE: SOFTWARE                                              
REMARK 800 SITE_DESCRIPTION: BINDING SITE FOR RESIDUE ACE C 100                 
REMARK 800                                                                      
REMARK 800 SITE_IDENTIFIER: AC2                                                 
REMARK 800 EVIDENCE_CODE: SOFTWARE                                              
REMARK 800 SITE_DESCRIPTION: BINDING SITE FOR RESIDUE ACE D 100                 
DBREF  1A07 A  144   249  UNP    P12931   SRC_HUMAN      143    248             
DBREF  1A07 B  144   249  UNP    P12931   SRC_HUMAN      143    248             
DBREF  1A07 C  100   103  PDB    1A07     1A07           100    103             
DBREF  1A07 D  100   103  PDB    1A07     1A07           100    103             
SEQRES   1 A  107  MET ASP SER ILE GLN ALA GLU GLU TRP TYR PHE GLY LYS          
SEQRES   2 A  107  ILE THR ARG ARG GLU SER GLU ARG LEU LEU LEU ASN ALA          
SEQRES   3 A  107  GLU ASN PRO ARG GLY THR PHE LEU VAL ARG GLU SER GLU          
SEQRES   4 A  107  THR THR LYS GLY ALA TYR CYS LEU SER VAL SER ASP PHE          
SEQRES   5 A  107  ASP ASN ALA LYS GLY LEU ASN VAL LYS HIS TYR LYS ILE          
SEQRES   6 A  107  ARG LYS LEU ASP SER GLY GLY PHE TYR ILE THR SER ARG          
SEQRES   7 A  107  THR GLN PHE ASN SER LEU GLN GLN LEU VAL ALA TYR TYR          
SEQRES   8 A  107  SER LYS HIS ALA ASP GLY LEU CYS HIS ARG LEU THR THR          
SEQRES   9 A  107  VAL CYS PRO                                                  
SEQRES   1 C    4  ACE PTR GLU DIP                                              
SEQRES   1 B  107  MET ASP SER ILE GLN ALA GLU GLU TRP TYR PHE GLY LYS          
SEQRES   2 B  107  ILE THR ARG ARG GLU SER GLU ARG LEU LEU LEU ASN ALA          
SEQRES   3 B  107  GLU ASN PRO ARG GLY THR PHE LEU VAL ARG GLU SER GLU          
SEQRES   4 B  107  THR THR LYS GLY ALA TYR CYS LEU SER VAL SER ASP PHE          
SEQRES   5 B  107  ASP ASN ALA LYS GLY LEU ASN VAL LYS HIS TYR LYS ILE          
SEQRES   6 B  107  ARG LYS LEU ASP SER GLY GLY PHE TYR ILE THR SER ARG          
SEQRES   7 B  107  THR GLN PHE ASN SER LEU GLN GLN LEU VAL ALA TYR TYR          
SEQRES   8 B  107  SER LYS HIS ALA ASP GLY LEU CYS HIS ARG LEU THR THR          
SEQRES   9 B  107  VAL CYS PRO                                                  
SEQRES   1 D    4  ACE PTR GLU DIP                                              
MODRES 1A07 PTR C  101  TYR  O-PHOSPHOTYROSINE                                  
MODRES 1A07 PTR D  101  TYR  O-PHOSPHOTYROSINE                                  
HET    ACE  C 100       3                                                       
HET    PTR  C 101      12                                                       
HET    DIP  C 103      11                                                       
HET    ACE  D 100       3                                                       
HET    PTR  D 101      12                                                       
HET    DIP  D 103      11                                                       
HETNAM     ACE ACETYL GROUP                                                     
HETNAM     PTR O-PHOSPHOTYROSINE                                                
HETNAM     DIP DIPENTYLAMINE                                                    
HETSYN     PTR PHOSPHONOTYROSINE                                                
FORMUL   2  ACE    2(C2 H4 O)                                                   
FORMUL   2  PTR    2(C9 H12 N O6 P)                                             
FORMUL   2  DIP    2(C10 H23 N)                                                 
FORMUL   5  HOH   *50(H2 O)                                                     
HELIX    1   1 ILE A  146  ALA A  148  5                                   3    
HELIX    2   2 ARG A  158  LEU A  165  1                                   8    
HELIX    3   3 LEU A  226  LYS A  235  1                                  10    
HELIX    4   4 ARG B  158  LEU B  165  1                                   8    
HELIX    5   5 LEU B  226  LYS B  235  1                                  10    
SHEET    1   A 3 PHE A 175  GLU A 179  0                                        
SHEET    2   A 3 TYR A 187  ASP A 195 -1  N  SER A 190   O  LEU A 176           
SHEET    3   A 3 GLY A 199  ILE A 207 -1  N  ILE A 207   O  TYR A 187           
SHEET    1   B 2 PHE A 215  THR A 218  0                                        
SHEET    2   B 2 THR A 221  PHE A 223 -1  N  PHE A 223   O  PHE A 215           
SHEET    1   C 3 PHE B 175  GLU B 179  0                                        
SHEET    2   C 3 TYR B 187  ASP B 195 -1  N  SER B 190   O  LEU B 176           
SHEET    3   C 3 GLY B 199  ILE B 207 -1  N  ILE B 207   O  TYR B 187           
SHEET    1   D 2 PHE B 215  THR B 218  0                                        
SHEET    2   D 2 THR B 221  PHE B 223 -1  N  PHE B 223   O  PHE B 215           
LINK         C   ACE C 100                 N   PTR C 101     1555   1555  1.31  
LINK         C   PTR C 101                 N   GLU C 102     1555   1555  1.32  
LINK         C   GLU C 102                 N   DIP C 103     1555   1555  1.36  
LINK         C   ACE D 100                 N   PTR D 101     1555   1555  1.33  
LINK         C   PTR D 101                 N   GLU D 102     1555   1555  1.31  
LINK         C   GLU D 102                 N   DIP D 103     1555   1555  1.36  
SITE     1 AC1  2 ARG A 158  HOH C 501                                          
SITE     1 AC2  1 HOH B 502                                                     
CRYST1   52.500   67.200   74.500  90.00  90.00  90.00 P 21 21 21    8          
ORIGX1      1.000000  0.000000  0.000000        0.00000                         
ORIGX2      0.000000  1.000000  0.000000        0.00000                         
ORIGX3      0.000000  0.000000  1.000000        0.00000                         
SCALE1      0.019048  0.000000  0.000000        0.00000                         
SCALE2      0.000000  0.014881  0.000000        0.00000                         
SCALE3      0.000000  0.000000  0.013423        0.00000                         
MTRIX1   1 -0.773100  0.287200 -0.565500       99.89480    1                    
MTRIX2   1  0.288900  0.953200  0.089100       -0.59030    1                    
MTRIX3   1  0.564700 -0.094500 -0.819900       29.96440    1                    
ATOM      1  N   SER A 145      59.419  26.851  14.790  1.00 42.45           N  
ATOM      2  CA  SER A 145      59.809  25.828  15.756  1.00 40.61           C  
ATOM      3  C   SER A 145      58.477  25.569  16.413  1.00 38.55           C  
ATOM      4  O   SER A 145      57.853  26.575  16.779  1.00 40.35           O  
ATOM      5  CB  SER A 145      60.772  26.331  16.874  1.00 38.66           C  
ATOM      6  OG  SER A 145      61.055  25.395  17.911  1.00 36.74           O  
ATOM      7  HG  SER A 145      61.465  24.613  17.534  1.00  0.00           H  
ATOM      8  N   ILE A 146      58.143  24.292  16.617  1.00 33.41           N  
ATOM      9  CA  ILE A 146      56.881  23.928  17.235  1.00 27.60           C  
ATOM     10  C   ILE A 146      56.891  24.415  18.688  1.00 23.59           C  
ATOM     11  O   ILE A 146      55.854  24.833  19.173  1.00 22.39           O  
ATOM     12  CB  ILE A 146      56.734  22.333  16.946  1.00 30.14           C  
ATOM     13  CG1 ILE A 146      55.279  22.032  17.084  1.00 30.95           C  
ATOM     14  CG2 ILE A 146      57.440  21.355  17.872  1.00 28.34           C  
ATOM     15  CD1 ILE A 146      54.580  22.453  15.804  1.00 32.76           C  
ATOM     16  H   ILE A 146      58.764  23.585  16.343  1.00  0.00           H  
ATOM     17  N   GLN A 147      58.053  24.532  19.364  1.00 20.48           N  
ATOM     18  CA  GLN A 147      58.129  24.993  20.746  1.00 21.11           C  
ATOM     19  C   GLN A 147      57.485  26.340  21.004  1.00 21.02           C  
ATOM     20  O   GLN A 147      56.946  26.567  22.081  1.00 21.73           O  
ATOM     21  CB  GLN A 147      59.561  25.162  21.244  1.00 23.79           C  
ATOM     22  CG  GLN A 147      60.478  23.951  21.132  1.00 23.76           C  
ATOM     23  CD  GLN A 147      59.964  22.725  21.865  1.00 24.24           C  
ATOM     24  OE1 GLN A 147      59.424  22.714  22.962  1.00 25.42           O  
ATOM     25  NE2 GLN A 147      60.137  21.578  21.273  1.00 26.37           N  
ATOM     26  H   GLN A 147      58.885  24.296  18.905  1.00  0.00           H  
ATOM     27 HE21 GLN A 147      59.811  20.778  21.733  1.00  0.00           H  
ATOM     28 HE22 GLN A 147      60.580  21.539  20.400  1.00  0.00           H  
ATOM     29  N   ALA A 148      57.585  27.233  20.026  1.00 20.25           N  
ATOM     30  CA  ALA A 148      57.036  28.546  20.162  1.00 19.34           C  
ATOM     31  C   ALA A 148      55.642  28.622  19.559  1.00 20.48           C  
ATOM     32  O   ALA A 148      55.054  29.698  19.660  1.00 18.85           O  
ATOM     33  CB  ALA A 148      57.933  29.519  19.468  1.00 18.90           C  
ATOM     34  H   ALA A 148      58.044  26.987  19.196  1.00  0.00           H  
ATOM     35  N   GLU A 149      55.046  27.567  18.971  1.00 20.84           N  
ATOM     36  CA  GLU A 149      53.697  27.671  18.424  1.00 21.16           C  
ATOM     37  C   GLU A 149      52.673  27.927  19.483  1.00 21.17           C  
ATOM     38  O   GLU A 149      52.790  27.354  20.567  1.00 23.63           O  
ATOM     39  CB  GLU A 149      53.301  26.417  17.712  1.00 23.84           C  
ATOM     40  CG  GLU A 149      54.220  26.160  16.541  1.00 29.54           C  
ATOM     41  CD  GLU A 149      54.161  27.163  15.360  1.00 35.85           C  
ATOM     42  OE1 GLU A 149      53.227  27.986  15.237  1.00 34.11           O  
ATOM     43  OE2 GLU A 149      55.062  27.083  14.500  1.00 39.60           O  
ATOM     44  H   GLU A 149      55.526  26.715  18.909  1.00  0.00           H  
ATOM     45  N   GLU A 150      51.620  28.703  19.269  1.00 21.47           N  
ATOM     46  CA  GLU A 150      50.749  29.001  20.402  1.00 22.75           C  
ATOM     47  C   GLU A 150      49.843  27.864  20.810  1.00 19.80           C  
ATOM     48  O   GLU A 150      49.339  27.761  21.915  1.00 17.89           O  
ATOM     49  CB  GLU A 150      49.923  30.223  20.077  1.00 25.48           C  
ATOM     50  CG  GLU A 150      49.107  30.058  18.810  1.00 36.96           C  
ATOM     51  CD  GLU A 150      48.158  31.220  18.548  1.00 46.60           C  
ATOM     52  OE1 GLU A 150      47.722  31.853  19.531  1.00 52.25           O  
ATOM     53  OE2 GLU A 150      47.850  31.471  17.370  1.00 49.97           O  
ATOM     54  H   GLU A 150      51.432  29.065  18.378  1.00  0.00           H  
ATOM     55  N   TRP A 151      49.599  26.974  19.864  1.00 20.20           N  
ATOM     56  CA  TRP A 151      48.790  25.828  20.155  1.00 17.51           C  
ATOM     57  C   TRP A 151      49.669  24.674  20.577  1.00 17.83           C  
ATOM     58  O   TRP A 151      49.118  23.612  20.796  1.00 19.34           O  
ATOM     59  CB  TRP A 151      47.991  25.485  18.941  1.00 17.66           C  
ATOM     60  CG  TRP A 151      48.754  25.570  17.638  1.00 18.97           C  
ATOM     61  CD1 TRP A 151      48.596  26.674  16.854  1.00 20.87           C  
ATOM     62  CD2 TRP A 151      49.660  24.655  17.134  1.00 20.24           C  
ATOM     63  NE1 TRP A 151      49.413  26.471  15.847  1.00 21.35           N  
ATOM     64  CE2 TRP A 151      50.049  25.304  15.966  1.00 18.42           C  
ATOM     65  CE3 TRP A 151      50.200  23.397  17.466  1.00 20.74           C  
ATOM     66  CZ2 TRP A 151      50.993  24.724  15.138  1.00 19.27           C  
ATOM     67  CZ3 TRP A 151      51.133  22.815  16.621  1.00 19.30           C  
ATOM     68  CH2 TRP A 151      51.530  23.481  15.464  1.00 19.19           C  
ATOM     69  H   TRP A 151      49.971  27.098  18.966  1.00  0.00           H  
ATOM     70  HE1 TRP A 151      49.539  27.095  15.105  1.00  0.00           H  
ATOM     71  N   TYR A 152      50.993  24.744  20.685  1.00 15.53           N  
ATOM     72  CA  TYR A 152      51.804  23.632  21.145  1.00 13.43           C  
ATOM     73  C   TYR A 152      52.105  23.799  22.614  1.00 15.47           C  
ATOM     74  O   TYR A 152      52.640  24.847  22.994  1.00 16.92           O  
ATOM     75  CB  TYR A 152      53.098  23.566  20.358  1.00 14.69           C  
ATOM     76  CG  TYR A 152      53.900  22.306  20.642  1.00 16.17           C  
ATOM     77  CD1 TYR A 152      53.394  21.097  20.179  1.00 16.84           C  
ATOM     78  CD2 TYR A 152      55.116  22.329  21.347  1.00 17.97           C  
ATOM     79  CE1 TYR A 152      54.089  19.928  20.423  1.00 16.13           C  
ATOM     80  CE2 TYR A 152      55.817  21.139  21.597  1.00 17.87           C  
ATOM     81  CZ  TYR A 152      55.286  19.943  21.116  1.00 18.13           C  
ATOM     82  OH  TYR A 152      55.900  18.715  21.255  1.00 19.31           O  
ATOM     83  H   TYR A 152      51.440  25.582  20.444  1.00  0.00           H  
ATOM     84  HH  TYR A 152      56.730  18.823  21.725  1.00  0.00           H  
ATOM     85  N   PHE A 153      51.759  22.763  23.436  1.00 14.76           N  
ATOM     86  CA  PHE A 153      51.924  22.761  24.894  1.00 12.81           C  
ATOM     87  C   PHE A 153      52.890  21.735  25.465  1.00 12.55           C  
ATOM     88  O   PHE A 153      52.887  21.354  26.638  1.00 13.78           O  
ATOM     89  CB  PHE A 153      50.608  22.546  25.566  1.00 14.06           C  
ATOM     90  CG  PHE A 153      49.689  23.744  25.525  1.00 15.24           C  
ATOM     91  CD1 PHE A 153      49.143  24.194  24.321  1.00 17.29           C  
ATOM     92  CD2 PHE A 153      49.397  24.380  26.721  1.00 15.85           C  
ATOM     93  CE1 PHE A 153      48.284  25.294  24.309  1.00 12.98           C  
ATOM     94  CE2 PHE A 153      48.537  25.478  26.691  1.00 16.20           C  
ATOM     95  CZ  PHE A 153      47.988  25.941  25.500  1.00 13.48           C  
ATOM     96  H   PHE A 153      51.373  21.964  23.022  1.00  0.00           H  
ATOM     97  N   GLY A 154      53.789  21.349  24.580  1.00 13.11           N  
ATOM     98  CA  GLY A 154      54.911  20.496  24.871  1.00 15.82           C  
ATOM     99  C   GLY A 154      54.583  19.183  25.566  1.00 17.59           C  
ATOM    100  O   GLY A 154      53.726  18.420  25.148  1.00 15.89           O  
ATOM    101  H   GLY A 154      53.685  21.666  23.659  1.00  0.00           H  
ATOM    102  N   LYS A 155      55.296  18.988  26.651  1.00 20.51           N  
ATOM    103  CA  LYS A 155      55.187  17.810  27.462  1.00 25.53           C  
ATOM    104  C   LYS A 155      54.090  17.933  28.501  1.00 26.94           C  
ATOM    105  O   LYS A 155      54.304  17.351  29.569  1.00 28.65           O  
ATOM    106  CB  LYS A 155      56.507  17.574  28.160  1.00 29.64           C  
ATOM    107  CG  LYS A 155      57.580  17.272  27.178  1.00 36.35           C  
ATOM    108  CD  LYS A 155      58.952  17.208  27.811  1.00 40.01           C  
ATOM    109  CE  LYS A 155      59.972  16.722  26.767  1.00 44.90           C  
ATOM    110  NZ  LYS A 155      59.926  17.523  25.542  1.00 50.12           N  
ATOM    111  H   LYS A 155      55.934  19.681  26.920  1.00  0.00           H  
ATOM    112  HZ1 LYS A 155      60.140  18.515  25.768  1.00  0.00           H  
ATOM    113  HZ2 LYS A 155      60.628  17.162  24.865  1.00  0.00           H  
ATOM    114  HZ3 LYS A 155      58.977  17.460  25.122  1.00  0.00           H  
ATOM    115  N   ILE A 156      52.974  18.686  28.408  1.00 26.33           N  
ATOM    116  CA  ILE A 156      52.025  18.588  29.514  1.00 22.63           C  
ATOM    117  C   ILE A 156      51.308  17.215  29.525  1.00 22.48           C  
ATOM    118  O   ILE A 156      51.151  16.533  28.506  1.00 20.98           O  
ATOM    119  CB  ILE A 156      51.019  19.746  29.469  1.00 20.60           C  
ATOM    120  CG1 ILE A 156      50.130  19.707  28.271  1.00 22.12           C  
ATOM    121  CG2 ILE A 156      51.829  21.036  29.497  1.00 25.97           C  
ATOM    122  CD1 ILE A 156      48.899  20.585  28.592  1.00 26.47           C  
ATOM    123  H   ILE A 156      52.809  19.269  27.638  1.00  0.00           H  
ATOM    124  N   THR A 157      50.861  16.785  30.710  1.00 19.99           N  
ATOM    125  CA  THR A 157      50.274  15.465  30.860  1.00 20.26           C  
ATOM    126  C   THR A 157      48.885  15.410  30.251  1.00 20.86           C  
ATOM    127  O   THR A 157      48.306  16.444  29.932  1.00 23.34           O  
ATOM    128  CB  THR A 157      50.230  15.087  32.383  1.00 17.94           C  
ATOM    129  OG1 THR A 157      49.374  16.047  33.026  1.00 21.75           O  
ATOM    130  CG2 THR A 157      51.606  15.036  33.014  1.00 10.88           C  
ATOM    131  H   THR A 157      50.931  17.372  31.492  1.00  0.00           H  
ATOM    132  HG1 THR A 157      49.733  16.929  32.905  1.00  0.00           H  
ATOM    133  N   ARG A 158      48.300  14.244  30.006  1.00 20.61           N  
ATOM    134  CA  ARG A 158      46.921  14.080  29.592  1.00 19.28           C  
ATOM    135  C   ARG A 158      46.052  14.741  30.634  1.00 19.33           C  
ATOM    136  O   ARG A 158      45.161  15.485  30.219  1.00 22.50           O  
ATOM    137  CB  ARG A 158      46.533  12.594  29.497  1.00 18.13           C  
ATOM    138  CG  ARG A 158      45.036  12.350  29.435  1.00 16.05           C  
ATOM    139  CD  ARG A 158      44.707  10.852  29.582  1.00 19.03           C  
ATOM    140  NE  ARG A 158      45.031  10.349  28.279  1.00 24.90           N  
ATOM    141  CZ  ARG A 158      44.099   9.976  27.414  1.00 24.01           C  
ATOM    142  NH1 ARG A 158      42.778  10.011  27.692  1.00 23.05           N  
ATOM    143  NH2 ARG A 158      44.553   9.641  26.222  1.00 27.34           N  
ATOM    144  H   ARG A 158      48.840  13.435  30.113  1.00  0.00           H  
ATOM    145  HE  ARG A 158      45.973  10.279  28.019  1.00  0.00           H  
ATOM    146 HH11 ARG A 158      42.463  10.330  28.586  1.00  0.00           H  
ATOM    147 HH12 ARG A 158      42.114   9.718  27.004  1.00  0.00           H  
ATOM    148 HH21 ARG A 158      45.534   9.681  26.031  1.00  0.00           H  
ATOM    149 HH22 ARG A 158      43.916   9.347  25.509  1.00  0.00           H  
ATOM    150  N   ARG A 159      46.324  14.543  31.931  1.00 19.25           N  
ATOM    151  CA  ARG A 159      45.527  15.115  33.000  1.00 20.59           C  
ATOM    152  C   ARG A 159      45.589  16.655  33.015  1.00 23.49           C  
ATOM    153  O   ARG A 159      44.563  17.351  33.068  1.00 23.09           O  
ATOM    154  CB  ARG A 159      46.030  14.527  34.304  1.00 18.44           C  
ATOM    155  CG  ARG A 159      45.218  15.023  35.472  1.00 17.93           C  
ATOM    156  CD  ARG A 159      45.841  14.773  36.803  1.00 22.11           C  
ATOM    157  NE  ARG A 159      45.219  15.578  37.859  1.00 25.37           N  
ATOM    158  CZ  ARG A 159      45.785  15.757  39.057  1.00 30.24           C  
ATOM    159  NH1 ARG A 159      46.963  15.162  39.287  1.00 29.99           N  
ATOM    160  NH2 ARG A 159      45.226  16.586  39.973  1.00 30.05           N  
ATOM    161  H   ARG A 159      47.095  13.987  32.168  1.00  0.00           H  
ATOM    162  HE  ARG A 159      44.354  16.002  37.680  1.00  0.00           H  
ATOM    163 HH11 ARG A 159      47.390  14.606  38.574  1.00  0.00           H  
ATOM    164 HH12 ARG A 159      47.415  15.274  40.172  1.00  0.00           H  
ATOM    165 HH21 ARG A 159      44.380  17.073  39.756  1.00  0.00           H  
ATOM    166 HH22 ARG A 159      45.660  16.711  40.865  1.00  0.00           H  
ATOM    167  N   GLU A 160      46.775  17.234  32.875  1.00 25.14           N  
ATOM    168  CA  GLU A 160      46.859  18.695  32.848  1.00 27.36           C  
ATOM    169  C   GLU A 160      46.228  19.274  31.587  1.00 23.92           C  
ATOM    170  O   GLU A 160      45.628  20.342  31.617  1.00 20.38           O  
ATOM    171  CB  GLU A 160      48.344  19.101  33.004  1.00 31.44           C  
ATOM    172  CG  GLU A 160      48.635  20.593  33.101  1.00 42.48           C  
ATOM    173  CD  GLU A 160      47.779  21.448  34.045  1.00 47.98           C  
ATOM    174  OE1 GLU A 160      47.716  21.265  35.276  1.00 49.57           O  
ATOM    175  OE2 GLU A 160      47.171  22.382  33.523  1.00 52.22           O  
ATOM    176  H   GLU A 160      47.585  16.689  32.791  1.00  0.00           H  
ATOM    177  N   SER A 161      46.194  18.530  30.471  1.00 23.34           N  
ATOM    178  CA  SER A 161      45.571  19.045  29.261  1.00 24.06           C  
ATOM    179  C   SER A 161      44.065  19.187  29.434  1.00 22.08           C  
ATOM    180  O   SER A 161      43.423  20.168  29.025  1.00 20.57           O  
ATOM    181  CB  SER A 161      45.889  18.124  28.034  1.00 24.94           C  
ATOM    182  OG  SER A 161      45.121  16.926  27.818  1.00 31.30           O  
ATOM    183  H   SER A 161      46.591  17.634  30.471  1.00  0.00           H  
ATOM    184  HG  SER A 161      45.440  16.479  27.031  1.00  0.00           H  
ATOM    185  N   GLU A 162      43.488  18.184  30.080  1.00 22.26           N  
ATOM    186  CA  GLU A 162      42.075  18.255  30.337  1.00 22.14           C  
ATOM    187  C   GLU A 162      41.801  19.380  31.302  1.00 22.14           C  
ATOM    188  O   GLU A 162      40.854  20.109  31.057  1.00 25.22           O  
ATOM    189  CB  GLU A 162      41.554  16.968  30.926  1.00 20.67           C  
ATOM    190  CG  GLU A 162      41.762  15.829  29.958  1.00 24.39           C  
ATOM    191  CD  GLU A 162      41.059  14.510  30.278  1.00 26.80           C  
ATOM    192  OE1 GLU A 162      40.531  14.369  31.370  1.00 29.02           O  
ATOM    193  OE2 GLU A 162      41.047  13.599  29.439  1.00 25.18           O  
ATOM    194  H   GLU A 162      44.013  17.411  30.376  1.00  0.00           H  
ATOM    195  N   ARG A 163      42.621  19.646  32.317  1.00 24.38           N  
ATOM    196  CA  ARG A 163      42.354  20.709  33.241  1.00 25.79           C  
ATOM    197  C   ARG A 163      42.343  22.026  32.516  1.00 27.10           C  
ATOM    198  O   ARG A 163      41.605  22.936  32.890  1.00 31.55           O  
ATOM    199  CB  ARG A 163      43.394  20.754  34.293  1.00 28.14           C  
ATOM    200  CG  ARG A 163      42.867  21.615  35.438  1.00 37.47           C  
ATOM    201  CD  ARG A 163      43.812  21.723  36.650  1.00 47.04           C  
ATOM    202  NE  ARG A 163      45.139  22.252  36.310  1.00 55.23           N  
ATOM    203  CZ  ARG A 163      45.371  23.507  35.883  1.00 59.41           C  
ATOM    204  NH1 ARG A 163      44.365  24.384  35.725  1.00 60.87           N  
ATOM    205  NH2 ARG A 163      46.628  23.844  35.602  1.00 60.66           N  
ATOM    206  H   ARG A 163      43.427  19.101  32.435  1.00  0.00           H  
ATOM    207  HE  ARG A 163      45.907  21.651  36.400  1.00  0.00           H  
ATOM    208 HH11 ARG A 163      43.425  24.108  35.926  1.00  0.00           H  
ATOM    209 HH12 ARG A 163      44.556  25.312  35.407  1.00  0.00           H  
ATOM    210 HH21 ARG A 163      47.362  23.173  35.711  1.00  0.00           H  
ATOM    211 HH22 ARG A 163      46.838  24.768  35.282  1.00  0.00           H  
ATOM    212  N   LEU A 164      43.135  22.155  31.466  1.00 27.34           N  
ATOM    213  CA  LEU A 164      43.154  23.373  30.684  1.00 24.71           C  
ATOM    214  C   LEU A 164      41.943  23.471  29.787  1.00 24.55           C  
ATOM    215  O   LEU A 164      41.271  24.506  29.765  1.00 22.75           O  
ATOM    216  CB  LEU A 164      44.440  23.416  29.849  1.00 25.51           C  
ATOM    217  CG  LEU A 164      45.776  23.698  30.548  1.00 26.13           C  
ATOM    218  CD1 LEU A 164      46.957  23.469  29.653  1.00 28.71           C  
ATOM    219  CD2 LEU A 164      45.829  25.145  30.879  1.00 28.09           C  
ATOM    220  H   LEU A 164      43.721  21.412  31.212  1.00  0.00           H  
ATOM    221  N   LEU A 165      41.591  22.400  29.068  1.00 25.13           N  
ATOM    222  CA  LEU A 165      40.524  22.500  28.091  1.00 21.58           C  
ATOM    223  C   LEU A 165      39.122  22.485  28.600  1.00 23.62           C  
ATOM    224  O   LEU A 165      38.230  23.101  28.023  1.00 24.78           O  
ATOM    225  CB  LEU A 165      40.694  21.401  27.092  1.00 20.24           C  
ATOM    226  CG  LEU A 165      41.918  21.456  26.267  1.00 15.77           C  
ATOM    227  CD1 LEU A 165      42.047  20.220  25.488  1.00 16.87           C  
ATOM    228  CD2 LEU A 165      41.831  22.600  25.357  1.00 16.43           C  
ATOM    229  H   LEU A 165      42.054  21.547  29.201  1.00  0.00           H  
ATOM    230  N   LEU A 166      38.939  21.844  29.721  1.00 27.47           N  
ATOM    231  CA  LEU A 166      37.649  21.623  30.338  1.00 32.90           C  
ATOM    232  C   LEU A 166      37.295  22.855  31.159  1.00 36.36           C  
ATOM    233  O   LEU A 166      37.445  22.923  32.370  1.00 39.61           O  
ATOM    234  CB  LEU A 166      37.860  20.358  31.144  1.00 32.90           C  
ATOM    235  CG  LEU A 166      36.783  19.361  31.440  1.00 33.97           C  
ATOM    236  CD1 LEU A 166      36.121  18.955  30.174  1.00 33.04           C  
ATOM    237  CD2 LEU A 166      37.395  18.124  32.052  1.00 34.84           C  
ATOM    238  H   LEU A 166      39.729  21.488  30.177  1.00  0.00           H  
ATOM    239  N   ASN A 167      36.819  23.898  30.535  1.00 40.51           N  
ATOM    240  CA  ASN A 167      36.569  25.138  31.238  1.00 41.57           C  
ATOM    241  C   ASN A 167      35.540  25.857  30.413  1.00 41.04           C  
ATOM    242  O   ASN A 167      35.646  26.011  29.200  1.00 42.84           O  
ATOM    243  CB  ASN A 167      37.901  25.896  31.343  1.00 45.48           C  
ATOM    244  CG  ASN A 167      37.798  27.359  31.700  1.00 49.98           C  
ATOM    245  OD1 ASN A 167      36.725  27.903  31.924  1.00 55.11           O  
ATOM    246  ND2 ASN A 167      38.869  28.123  31.723  1.00 55.78           N  
ATOM    247  H   ASN A 167      36.628  23.840  29.576  1.00  0.00           H  
ATOM    248 HD21 ASN A 167      38.747  29.065  31.961  1.00  0.00           H  
ATOM    249 HD22 ASN A 167      39.746  27.744  31.507  1.00  0.00           H  
ATOM    250  N   ALA A 168      34.543  26.307  31.143  1.00 40.22           N  
ATOM    251  CA  ALA A 168      33.392  26.996  30.642  1.00 38.90           C  
ATOM    252  C   ALA A 168      33.643  28.066  29.647  1.00 39.95           C  
ATOM    253  O   ALA A 168      32.782  28.302  28.806  1.00 42.88           O  
ATOM    254  CB  ALA A 168      32.668  27.647  31.753  1.00 42.31           C  
ATOM    255  H   ALA A 168      34.592  26.159  32.109  1.00  0.00           H  
ATOM    256  N   GLU A 169      34.777  28.735  29.789  1.00 40.22           N  
ATOM    257  CA  GLU A 169      35.143  29.830  28.908  1.00 42.95           C  
ATOM    258  C   GLU A 169      35.540  29.474  27.485  1.00 43.60           C  
ATOM    259  O   GLU A 169      35.649  30.317  26.584  1.00 46.15           O  
ATOM    260  CB  GLU A 169      36.274  30.564  29.491  1.00 45.04           C  
ATOM    261  CG  GLU A 169      35.836  31.074  30.821  1.00 52.56           C  
ATOM    262  CD  GLU A 169      36.736  32.120  31.441  1.00 57.16           C  
ATOM    263  OE1 GLU A 169      37.581  32.679  30.741  1.00 60.60           O  
ATOM    264  OE2 GLU A 169      36.571  32.400  32.624  1.00 61.91           O  
ATOM    265  H   GLU A 169      35.389  28.483  30.512  1.00  0.00           H  
ATOM    266  N   ASN A 170      35.775  28.188  27.297  1.00 41.72           N  
ATOM    267  CA  ASN A 170      36.243  27.665  26.056  1.00 37.69           C  
ATOM    268  C   ASN A 170      35.132  27.153  25.194  1.00 36.74           C  
ATOM    269  O   ASN A 170      34.284  26.391  25.663  1.00 36.01           O  
ATOM    270  CB  ASN A 170      37.194  26.504  26.266  1.00 37.42           C  
ATOM    271  CG  ASN A 170      38.418  26.842  27.077  1.00 36.64           C  
ATOM    272  OD1 ASN A 170      38.873  27.979  27.187  1.00 39.44           O  
ATOM    273  ND2 ASN A 170      38.987  25.835  27.708  1.00 37.16           N  
ATOM    274  H   ASN A 170      35.622  27.568  28.040  1.00  0.00           H  
ATOM    275 HD21 ASN A 170      39.784  26.029  28.242  1.00  0.00           H  
ATOM    276 HD22 ASN A 170      38.610  24.934  27.632  1.00  0.00           H  
ATOM    277  N   PRO A 171      35.095  27.542  23.920  1.00 36.68           N  
ATOM    278  CA  PRO A 171      34.113  27.077  22.942  1.00 37.52           C  
ATOM    279  C   PRO A 171      34.358  25.558  22.669  1.00 38.67           C  
ATOM    280  O   PRO A 171      35.409  24.986  23.002  1.00 38.34           O  
ATOM    281  CB  PRO A 171      34.379  27.894  21.698  1.00 36.54           C  
ATOM    282  CG  PRO A 171      35.152  29.083  22.193  1.00 36.65           C  
ATOM    283  CD  PRO A 171      36.003  28.498  23.295  1.00 36.28           C  
ATOM    284  N   ARG A 172      33.386  24.880  22.046  1.00 39.63           N  
ATOM    285  CA  ARG A 172      33.549  23.520  21.584  1.00 37.69           C  
ATOM    286  C   ARG A 172      34.616  23.591  20.501  1.00 33.60           C  
ATOM    287  O   ARG A 172      34.498  24.419  19.586  1.00 33.17           O  
ATOM    288  CB  ARG A 172      32.269  22.984  20.961  1.00 42.92           C  
ATOM    289  CG  ARG A 172      31.299  22.328  21.927  1.00 51.50           C  
ATOM    290  CD  ARG A 172      30.369  21.420  21.129  1.00 60.06           C  
ATOM    291  NE  ARG A 172      31.085  20.503  20.218  1.00 68.17           N  
ATOM    292  CZ  ARG A 172      30.446  19.589  19.455  1.00 69.85           C  
ATOM    293  NH1 ARG A 172      29.101  19.526  19.477  1.00 72.29           N  
ATOM    294  NH2 ARG A 172      31.161  18.815  18.614  1.00 69.86           N  
ATOM    295  H   ARG A 172      32.526  25.325  21.897  1.00  0.00           H  
ATOM    296  HE  ARG A 172      32.062  20.560  20.165  1.00  0.00           H  
ATOM    297 HH11 ARG A 172      28.580  20.154  20.056  1.00  0.00           H  
ATOM    298 HH12 ARG A 172      28.623  18.852  18.914  1.00  0.00           H  
ATOM    299 HH21 ARG A 172      32.154  18.921  18.560  1.00  0.00           H  
ATOM    300 HH22 ARG A 172      30.698  18.135  18.045  1.00  0.00           H  
ATOM    301  N   GLY A 173      35.622  22.726  20.537  1.00 29.30           N  
ATOM    302  CA  GLY A 173      36.676  22.809  19.538  1.00 25.71           C  
ATOM    303  C   GLY A 173      37.910  23.600  19.982  1.00 23.08           C  
ATOM    304  O   GLY A 173      38.727  23.973  19.131  1.00 22.11           O  
ATOM    305  H   GLY A 173      35.654  22.036  21.232  1.00  0.00           H  
ATOM    306  N   THR A 174      38.054  23.938  21.267  1.00 20.29           N  
ATOM    307  CA  THR A 174      39.260  24.558  21.793  1.00 20.88           C  
ATOM    308  C   THR A 174      40.229  23.374  21.761  1.00 20.74           C  
ATOM    309  O   THR A 174      39.832  22.252  22.131  1.00 21.15           O  
ATOM    310  CB  THR A 174      39.063  25.032  23.252  1.00 20.42           C  
ATOM    311  OG1 THR A 174      37.989  25.941  23.137  1.00 22.93           O  
ATOM    312  CG2 THR A 174      40.246  25.693  23.917  1.00 16.75           C  
ATOM    313  H   THR A 174      37.313  23.760  21.883  1.00  0.00           H  
ATOM    314  HG1 THR A 174      37.220  25.486  22.787  1.00  0.00           H  
ATOM    315  N   PHE A 175      41.484  23.564  21.366  1.00 17.05           N  
ATOM    316  CA  PHE A 175      42.413  22.464  21.273  1.00 18.36           C  
ATOM    317  C   PHE A 175      43.829  22.869  21.662  1.00 19.64           C  
ATOM    318  O   PHE A 175      44.203  24.051  21.830  1.00 19.71           O  
ATOM    319  CB  PHE A 175      42.378  21.917  19.819  1.00 18.50           C  
ATOM    320  CG  PHE A 175      43.078  22.888  18.881  1.00 20.80           C  
ATOM    321  CD1 PHE A 175      42.470  24.103  18.545  1.00 21.10           C  
ATOM    322  CD2 PHE A 175      44.362  22.580  18.407  1.00 22.17           C  
ATOM    323  CE1 PHE A 175      43.155  25.005  17.760  1.00 20.46           C  
ATOM    324  CE2 PHE A 175      45.040  23.498  17.621  1.00 20.36           C  
ATOM    325  CZ  PHE A 175      44.436  24.704  17.312  1.00 19.49           C  
ATOM    326  H   PHE A 175      41.784  24.468  21.134  1.00  0.00           H  
ATOM    327  N   LEU A 176      44.656  21.846  21.802  1.00 17.58           N  
ATOM    328  CA  LEU A 176      46.058  22.057  21.971  1.00 14.45           C  
ATOM    329  C   LEU A 176      46.747  20.824  21.369  1.00 15.64           C  
ATOM    330  O   LEU A 176      46.139  19.757  21.201  1.00 14.76           O  
ATOM    331  CB  LEU A 176      46.277  22.257  23.467  1.00 10.23           C  
ATOM    332  CG  LEU A 176      45.935  21.273  24.588  1.00 13.89           C  
ATOM    333  CD1 LEU A 176      46.884  20.058  24.534  1.00 12.20           C  
ATOM    334  CD2 LEU A 176      46.072  21.958  25.951  1.00  9.20           C  
ATOM    335  H   LEU A 176      44.302  20.932  21.790  1.00  0.00           H  
ATOM    336  N   VAL A 177      48.008  20.887  20.975  1.00 16.82           N  
ATOM    337  CA  VAL A 177      48.761  19.716  20.552  1.00 16.09           C  
ATOM    338  C   VAL A 177      49.808  19.472  21.649  1.00 17.10           C  
ATOM    339  O   VAL A 177      50.283  20.393  22.336  1.00 19.22           O  
ATOM    340  CB  VAL A 177      49.406  19.971  19.152  1.00 16.65           C  
ATOM    341  CG1 VAL A 177      50.328  18.817  18.762  1.00 15.27           C  
ATOM    342  CG2 VAL A 177      48.299  20.143  18.140  1.00 13.70           C  
ATOM    343  H   VAL A 177      48.454  21.759  20.968  1.00  0.00           H  
ATOM    344  N   ARG A 178      50.189  18.258  21.958  1.00 17.15           N  
ATOM    345  CA  ARG A 178      51.189  18.037  22.985  1.00 16.99           C  
ATOM    346  C   ARG A 178      51.899  16.744  22.616  1.00 18.15           C  
ATOM    347  O   ARG A 178      51.492  16.091  21.662  1.00 19.37           O  
ATOM    348  CB  ARG A 178      50.471  17.955  24.346  1.00 17.51           C  
ATOM    349  CG  ARG A 178      49.543  16.736  24.476  1.00 15.13           C  
ATOM    350  CD  ARG A 178      48.776  16.794  25.748  1.00 16.21           C  
ATOM    351  NE  ARG A 178      47.743  15.774  25.609  1.00 20.97           N  
ATOM    352  CZ  ARG A 178      47.946  14.498  25.995  1.00 19.81           C  
ATOM    353  NH1 ARG A 178      49.116  14.081  26.524  1.00 18.22           N  
ATOM    354  NH2 ARG A 178      46.922  13.657  25.876  1.00 15.19           N  
ATOM    355  H   ARG A 178      49.795  17.492  21.491  1.00  0.00           H  
ATOM    356  HE  ARG A 178      46.877  16.023  25.224  1.00  0.00           H  
ATOM    357 HH11 ARG A 178      49.870  14.727  26.641  1.00  0.00           H  
ATOM    358 HH12 ARG A 178      49.228  13.126  26.798  1.00  0.00           H  
ATOM    359 HH21 ARG A 178      46.048  13.981  25.513  1.00  0.00           H  
ATOM    360 HH22 ARG A 178      47.026  12.701  26.150  1.00  0.00           H  
ATOM    361  N   GLU A 179      52.956  16.349  23.279  1.00 19.00           N  
ATOM    362  CA  GLU A 179      53.635  15.101  23.040  1.00 20.85           C  
ATOM    363  C   GLU A 179      52.797  14.026  23.718  1.00 21.39           C  
ATOM    364  O   GLU A 179      52.115  14.334  24.706  1.00 21.02           O  
ATOM    365  CB  GLU A 179      54.996  15.035  23.704  1.00 25.14           C  
ATOM    366  CG  GLU A 179      56.262  15.648  23.081  1.00 31.58           C  
ATOM    367  CD  GLU A 179      57.508  15.697  23.978  1.00 35.71           C  
ATOM    368  OE1 GLU A 179      57.559  15.043  25.018  1.00 39.61           O  
ATOM    369  OE2 GLU A 179      58.452  16.450  23.701  1.00 39.61           O  
ATOM    370  H   GLU A 179      53.306  16.937  23.980  1.00  0.00           H  
ATOM    371  N   SER A 180      52.765  12.763  23.227  1.00 23.13           N  
ATOM    372  CA  SER A 180      52.135  11.653  23.940  1.00 22.26           C  
ATOM    373  C   SER A 180      52.933  11.451  25.206  1.00 22.99           C  
ATOM    374  O   SER A 180      54.157  11.589  25.205  1.00 24.66           O  
ATOM    375  CB  SER A 180      52.221  10.334  23.203  1.00 22.42           C  
ATOM    376  OG  SER A 180      51.393  10.392  22.069  1.00 30.72           O  
ATOM    377  H   SER A 180      53.181  12.587  22.358  1.00  0.00           H  
ATOM    378  HG  SER A 180      51.685  11.104  21.495  1.00  0.00           H  
ATOM    379  N   GLU A 181      52.306  11.183  26.333  1.00 25.13           N  
ATOM    380  CA  GLU A 181      53.094  10.926  27.515  1.00 27.72           C  
ATOM    381  C   GLU A 181      53.785   9.577  27.413  1.00 29.67           C  
ATOM    382  O   GLU A 181      54.881   9.427  27.935  1.00 33.43           O  
ATOM    383  CB  GLU A 181      52.266  10.863  28.733  1.00 25.98           C  
ATOM    384  CG  GLU A 181      51.523  12.135  29.075  1.00 24.71           C  
ATOM    385  CD  GLU A 181      50.943  11.935  30.446  1.00 20.73           C  
ATOM    386  OE1 GLU A 181      51.739  11.757  31.346  1.00 23.61           O  
ATOM    387  OE2 GLU A 181      49.735  11.921  30.620  1.00 19.09           O  
ATOM    388  H   GLU A 181      51.327  11.159  26.368  1.00  0.00           H  
ATOM    389  N   THR A 182      53.188   8.544  26.828  1.00 31.92           N  
ATOM    390  CA  THR A 182      53.906   7.290  26.792  1.00 33.47           C  
ATOM    391  C   THR A 182      54.046   6.677  25.417  1.00 34.01           C  
ATOM    392  O   THR A 182      54.697   5.633  25.328  1.00 36.81           O  
ATOM    393  CB  THR A 182      53.242   6.299  27.777  1.00 32.53           C  
ATOM    394  OG1 THR A 182      51.920   6.021  27.368  1.00 32.13           O  
ATOM    395  CG2 THR A 182      53.173   6.889  29.167  1.00 34.07           C  
ATOM    396  H   THR A 182      52.294   8.629  26.436  1.00  0.00           H  
ATOM    397  HG1 THR A 182      51.931   5.632  26.490  1.00  0.00           H  
ATOM    398  N   THR A 183      53.403   7.162  24.338  1.00 33.57           N  
ATOM    399  CA  THR A 183      53.698   6.634  23.016  1.00 31.33           C  
ATOM    400  C   THR A 183      54.825   7.520  22.466  1.00 33.12           C  
ATOM    401  O   THR A 183      54.708   8.710  22.133  1.00 31.14           O  
ATOM    402  CB  THR A 183      52.460   6.691  22.121  1.00 32.00           C  
ATOM    403  OG1 THR A 183      51.458   5.804  22.586  1.00 35.98           O  
ATOM    404  CG2 THR A 183      52.777   6.154  20.782  1.00 33.86           C  
ATOM    405  H   THR A 183      52.735   7.872  24.444  1.00  0.00           H  
ATOM    406  HG1 THR A 183      50.692   5.856  22.010  1.00  0.00           H  
ATOM    407  N   LYS A 184      56.006   6.930  22.395  1.00 36.53           N  
ATOM    408  CA  LYS A 184      57.181   7.631  21.871  1.00 39.93           C  
ATOM    409  C   LYS A 184      56.940   7.988  20.410  1.00 39.70           C  
ATOM    410  O   LYS A 184      56.315   7.237  19.636  1.00 38.96           O  
ATOM    411  CB  LYS A 184      58.463   6.772  21.893  1.00 43.52           C  
ATOM    412  H   LYS A 184      56.098   6.003  22.700  1.00  0.00           H  
ATOM    413  N   GLY A 185      57.387   9.203  20.076  1.00 39.12           N  
ATOM    414  CA  GLY A 185      57.259   9.734  18.727  1.00 35.79           C  
ATOM    415  C   GLY A 185      55.877  10.263  18.356  1.00 33.99           C  
ATOM    416  O   GLY A 185      55.794  11.051  17.410  1.00 35.12           O  
ATOM    417  H   GLY A 185      57.815   9.755  20.763  1.00  0.00           H  
ATOM    418  N   ALA A 186      54.793   9.844  19.026  1.00 30.03           N  
ATOM    419  CA  ALA A 186      53.498  10.333  18.677  1.00 25.35           C  
ATOM    420  C   ALA A 186      53.207  11.597  19.437  1.00 22.56           C  
ATOM    421  O   ALA A 186      53.804  11.908  20.470  1.00 21.18           O  
ATOM    422  CB  ALA A 186      52.463   9.321  19.014  1.00 23.19           C  
ATOM    423  H   ALA A 186      54.890   9.200  19.758  1.00  0.00           H  
ATOM    424  N   TYR A 187      52.301  12.341  18.836  1.00 19.09           N  
ATOM    425  CA  TYR A 187      51.829  13.540  19.464  1.00 17.39           C  
ATOM    426  C   TYR A 187      50.380  13.284  19.785  1.00 17.51           C  
ATOM    427  O   TYR A 187      49.839  12.227  19.467  1.00 16.60           O  
ATOM    428  CB  TYR A 187      51.881  14.705  18.521  1.00 17.33           C  
ATOM    429  CG  TYR A 187      53.313  15.132  18.313  1.00 20.30           C  
ATOM    430  CD1 TYR A 187      53.918  15.967  19.251  1.00 20.53           C  
ATOM    431  CD2 TYR A 187      53.992  14.667  17.175  1.00 25.08           C  
ATOM    432  CE1 TYR A 187      55.227  16.352  19.038  1.00 25.34           C  
ATOM    433  CE2 TYR A 187      55.312  15.049  16.953  1.00 27.45           C  
ATOM    434  CZ  TYR A 187      55.905  15.893  17.893  1.00 28.70           C  
ATOM    435  OH  TYR A 187      57.200  16.294  17.676  1.00 36.26           O  
ATOM    436  H   TYR A 187      51.950  12.075  17.960  1.00  0.00           H  
ATOM    437  HH  TYR A 187      57.525  15.902  16.862  1.00  0.00           H  
ATOM    438  N   CYS A 188      49.751  14.253  20.405  1.00 19.73           N  
ATOM    439  CA  CYS A 188      48.397  14.072  20.719  1.00 21.82           C  
ATOM    440  C   CYS A 188      47.646  15.395  20.532  1.00 20.72           C  
ATOM    441  O   CYS A 188      48.205  16.473  20.751  1.00 21.06           O  
ATOM    442  CB  CYS A 188      48.627  13.492  22.085  1.00 28.00           C  
ATOM    443  SG  CYS A 188      47.105  12.807  22.549  1.00 38.18           S  
ATOM    444  H   CYS A 188      50.216  15.082  20.643  1.00  0.00           H  
ATOM    445  N   LEU A 189      46.414  15.390  19.999  1.00 20.93           N  
ATOM    446  CA  LEU A 189      45.537  16.558  19.754  1.00 18.70           C  
ATOM    447  C   LEU A 189      44.444  16.415  20.793  1.00 20.47           C  
ATOM    448  O   LEU A 189      43.667  15.445  20.752  1.00 20.34           O  
ATOM    449  CB  LEU A 189      44.869  16.529  18.352  1.00 16.53           C  
ATOM    450  CG  LEU A 189      43.930  17.640  17.912  1.00 17.75           C  
ATOM    451  CD1 LEU A 189      44.681  18.975  17.873  1.00 16.16           C  
ATOM    452  CD2 LEU A 189      43.352  17.314  16.539  1.00 14.64           C  
ATOM    453  H   LEU A 189      46.055  14.517  19.744  1.00  0.00           H  
ATOM    454  N   SER A 190      44.313  17.356  21.727  1.00 18.40           N  
ATOM    455  CA  SER A 190      43.266  17.282  22.725  1.00 17.85           C  
ATOM    456  C   SER A 190      42.251  18.358  22.370  1.00 17.86           C  
ATOM    457  O   SER A 190      42.655  19.494  22.169  1.00 20.26           O  
ATOM    458  CB  SER A 190      43.948  17.479  24.045  1.00 15.56           C  
ATOM    459  OG  SER A 190      44.880  16.429  24.305  1.00 15.51           O  
ATOM    460  H   SER A 190      44.936  18.112  21.739  1.00  0.00           H  
ATOM    461  HG  SER A 190      44.418  15.587  24.321  1.00  0.00           H  
ATOM    462  N   VAL A 191      40.965  18.034  22.332  1.00 18.67           N  
ATOM    463  CA  VAL A 191      39.878  18.887  21.859  1.00 19.84           C  
ATOM    464  C   VAL A 191      38.722  18.897  22.872  1.00 23.41           C  
ATOM    465  O   VAL A 191      38.314  17.813  23.328  1.00 23.53           O  
ATOM    466  CB  VAL A 191      39.297  18.343  20.481  1.00 19.81           C  
ATOM    467  CG1 VAL A 191      38.458  19.393  19.786  1.00 19.96           C  
ATOM    468  CG2 VAL A 191      40.389  18.035  19.497  1.00 17.00           C  
ATOM    469  H   VAL A 191      40.722  17.141  22.650  1.00  0.00           H  
ATOM    470  N   SER A 192      38.159  20.053  23.272  1.00 24.79           N  
ATOM    471  CA  SER A 192      36.958  20.075  24.117  1.00 24.80           C  
ATOM    472  C   SER A 192      35.708  19.877  23.262  1.00 26.67           C  
ATOM    473  O   SER A 192      35.584  20.358  22.107  1.00 26.15           O  
ATOM    474  CB  SER A 192      36.838  21.387  24.869  1.00 22.44           C  
ATOM    475  OG  SER A 192      36.935  22.480  23.983  1.00 23.67           O  
ATOM    476  H   SER A 192      38.561  20.902  22.992  1.00  0.00           H  
ATOM    477  HG  SER A 192      36.230  22.429  23.333  1.00  0.00           H  
ATOM    478  N   ASP A 193      34.788  19.165  23.886  1.00 28.79           N  
ATOM    479  CA  ASP A 193      33.568  18.808  23.240  1.00 32.49           C  
ATOM    480  C   ASP A 193      32.475  18.916  24.263  1.00 35.12           C  
ATOM    481  O   ASP A 193      32.753  18.973  25.470  1.00 34.30           O  
ATOM    482  CB  ASP A 193      33.707  17.396  22.754  1.00 35.74           C  
ATOM    483  CG  ASP A 193      32.619  16.971  21.791  1.00 37.14           C  
ATOM    484  OD1 ASP A 193      32.201  17.782  20.969  1.00 37.97           O  
ATOM    485  OD2 ASP A 193      32.199  15.817  21.871  1.00 42.07           O  
ATOM    486  H   ASP A 193      34.946  18.877  24.809  1.00  0.00           H  
ATOM    487  N   PHE A 194      31.230  18.979  23.818  1.00 39.58           N  
ATOM    488  CA  PHE A 194      30.120  19.042  24.738  1.00 44.64           C  
ATOM    489  C   PHE A 194      29.067  18.110  24.202  1.00 47.68           C  
ATOM    490  O   PHE A 194      28.625  18.238  23.054  1.00 48.23           O  
ATOM    491  CB  PHE A 194      29.491  20.451  24.864  1.00 46.61           C  
ATOM    492  CG  PHE A 194      28.407  20.402  25.933  1.00 48.60           C  
ATOM    493  CD1 PHE A 194      28.765  20.223  27.277  1.00 48.89           C  
ATOM    494  CD2 PHE A 194      27.051  20.400  25.556  1.00 49.57           C  
ATOM    495  CE1 PHE A 194      27.761  20.024  28.233  1.00 49.74           C  
ATOM    496  CE2 PHE A 194      26.058  20.198  26.518  1.00 49.24           C  
ATOM    497  CZ  PHE A 194      26.414  20.007  27.854  1.00 49.82           C  
ATOM    498  H   PHE A 194      31.060  18.983  22.853  1.00  0.00           H  
ATOM    499  N   ASP A 195      28.695  17.227  25.135  1.00 53.19           N  
ATOM    500  CA  ASP A 195      27.704  16.154  24.998  1.00 58.15           C  
ATOM    501  C   ASP A 195      26.794  16.344  26.198  1.00 60.99           C  
ATOM    502  O   ASP A 195      27.306  16.397  27.316  1.00 61.59           O  
ATOM    503  CB  ASP A 195      28.317  14.748  25.140  1.00 56.87           C  
ATOM    504  H   ASP A 195      29.133  17.305  26.006  1.00  0.00           H  
ATOM    505  N   ASN A 196      25.469  16.379  26.073  1.00 65.18           N  
ATOM    506  CA  ASN A 196      24.612  16.618  27.235  1.00 68.33           C  
ATOM    507  C   ASN A 196      24.725  15.583  28.356  1.00 69.38           C  
ATOM    508  O   ASN A 196      24.488  15.901  29.517  1.00 70.54           O  
ATOM    509  CB  ASN A 196      23.155  16.696  26.795  1.00 69.68           C  
ATOM    510  H   ASN A 196      25.062  16.243  25.192  1.00  0.00           H  
ATOM    511  N   ALA A 197      25.118  14.340  28.064  1.00 70.23           N  
ATOM    512  CA  ALA A 197      25.276  13.335  29.116  1.00 71.01           C  
ATOM    513  C   ALA A 197      26.636  13.335  29.810  1.00 71.01           C  
ATOM    514  O   ALA A 197      26.794  13.004  30.976  1.00 71.71           O  
ATOM    515  CB  ALA A 197      25.066  11.945  28.542  1.00 71.59           C  
ATOM    516  H   ALA A 197      25.303  14.098  27.133  1.00  0.00           H  
ATOM    517  N   LYS A 198      27.668  13.630  29.044  1.00 70.57           N  
ATOM    518  CA  LYS A 198      29.018  13.644  29.563  1.00 69.91           C  
ATOM    519  C   LYS A 198      29.377  14.912  30.312  1.00 68.02           C  
ATOM    520  O   LYS A 198      30.153  14.915  31.287  1.00 67.91           O  
ATOM    521  CB  LYS A 198      29.969  13.494  28.411  1.00 73.81           C  
ATOM    522  CG  LYS A 198      29.691  12.226  27.682  1.00 80.39           C  
ATOM    523  CD  LYS A 198      30.296  11.077  28.479  1.00 87.37           C  
ATOM    524  CE  LYS A 198      31.803  11.027  28.223  1.00 91.58           C  
ATOM    525  NZ  LYS A 198      32.052  10.843  26.800  1.00 95.12           N  
ATOM    526  H   LYS A 198      27.517  13.845  28.100  1.00  0.00           H  
ATOM    527  HZ1 LYS A 198      31.638  11.636  26.270  1.00  0.00           H  
ATOM    528  HZ2 LYS A 198      33.077  10.809  26.629  1.00  0.00           H  
ATOM    529  HZ3 LYS A 198      31.619   9.952  26.485  1.00  0.00           H  
ATOM    530  N   GLY A 199      28.794  15.962  29.697  1.00 64.50           N  
ATOM    531  CA  GLY A 199      29.023  17.360  30.011  1.00 58.02           C  
ATOM    532  C   GLY A 199      30.154  17.834  29.093  1.00 53.03           C  
ATOM    533  O   GLY A 199      30.344  17.347  27.964  1.00 52.57           O  
ATOM    534  H   GLY A 199      28.162  15.763  28.977  1.00  0.00           H  
ATOM    535  N   LEU A 200      30.868  18.866  29.512  1.00 48.42           N  
ATOM    536  CA  LEU A 200      32.043  19.307  28.785  1.00 44.35           C  
ATOM    537  C   LEU A 200      33.011  18.123  28.877  1.00 40.11           C  
ATOM    538  O   LEU A 200      33.083  17.506  29.940  1.00 39.50           O  
ATOM    539  CB  LEU A 200      32.654  20.552  29.451  1.00 44.22           C  
ATOM    540  CG  LEU A 200      32.021  21.924  29.235  1.00 43.51           C  
ATOM    541  CD1 LEU A 200      32.790  22.923  30.090  1.00 44.22           C  
ATOM    542  CD2 LEU A 200      32.097  22.362  27.763  1.00 43.66           C  
ATOM    543  H   LEU A 200      30.599  19.340  30.326  1.00  0.00           H  
ATOM    544  N   ASN A 201      33.725  17.695  27.836  1.00 35.57           N  
ATOM    545  CA  ASN A 201      34.644  16.562  27.922  1.00 30.31           C  
ATOM    546  C   ASN A 201      35.748  16.764  26.903  1.00 28.35           C  
ATOM    547  O   ASN A 201      35.584  17.571  25.982  1.00 29.06           O  
ATOM    548  CB  ASN A 201      33.915  15.242  27.651  1.00 27.36           C  
ATOM    549  CG  ASN A 201      33.347  15.078  26.262  1.00 25.83           C  
ATOM    550  OD1 ASN A 201      33.781  14.213  25.501  1.00 32.76           O  
ATOM    551  ND2 ASN A 201      32.283  15.750  25.875  1.00 27.46           N  
ATOM    552  H   ASN A 201      33.630  18.159  26.978  1.00  0.00           H  
ATOM    553 HD21 ASN A 201      31.962  15.601  24.962  1.00  0.00           H  
ATOM    554 HD22 ASN A 201      31.844  16.371  26.493  1.00  0.00           H  
ATOM    555  N   VAL A 202      36.900  16.126  27.082  1.00 25.09           N  
ATOM    556  CA  VAL A 202      37.999  16.297  26.180  1.00 23.35           C  
ATOM    557  C   VAL A 202      38.143  15.037  25.364  1.00 23.18           C  
ATOM    558  O   VAL A 202      37.981  13.974  25.961  1.00 24.86           O  
ATOM    559  CB  VAL A 202      39.215  16.597  27.073  1.00 22.95           C  
ATOM    560  CG1 VAL A 202      40.458  16.679  26.224  1.00 20.23           C  
ATOM    561  CG2 VAL A 202      39.042  17.953  27.779  1.00 22.16           C  
ATOM    562  H   VAL A 202      37.000  15.525  27.849  1.00  0.00           H  
ATOM    563  N   LYS A 203      38.380  15.064  24.056  1.00 22.24           N  
ATOM    564  CA  LYS A 203      38.674  13.858  23.277  1.00 22.49           C  
ATOM    565  C   LYS A 203      40.157  13.912  22.965  1.00 20.42           C  
ATOM    566  O   LYS A 203      40.678  15.021  22.805  1.00 21.44           O  
ATOM    567  CB  LYS A 203      38.070  13.767  21.902  1.00 23.24           C  
ATOM    568  CG  LYS A 203      36.591  13.928  21.777  1.00 26.45           C  
ATOM    569  CD  LYS A 203      35.794  12.878  22.451  1.00 27.82           C  
ATOM    570  CE  LYS A 203      34.475  13.530  22.251  1.00 30.30           C  
ATOM    571  NZ  LYS A 203      33.518  12.862  23.084  1.00 31.33           N  
ATOM    572  H   LYS A 203      38.357  15.927  23.593  1.00  0.00           H  
ATOM    573  HZ1 LYS A 203      33.466  11.858  22.816  1.00  0.00           H  
ATOM    574  HZ2 LYS A 203      33.809  12.941  24.079  1.00  0.00           H  
ATOM    575  HZ3 LYS A 203      32.584  13.302  22.960  1.00  0.00           H  
ATOM    576  N   HIS A 204      40.894  12.806  22.892  1.00 17.55           N  
ATOM    577  CA  HIS A 204      42.310  12.820  22.583  1.00 15.09           C  
ATOM    578  C   HIS A 204      42.516  11.948  21.374  1.00 16.80           C  
ATOM    579  O   HIS A 204      42.065  10.819  21.347  1.00 16.61           O  
ATOM    580  CB  HIS A 204      43.158  12.280  23.712  1.00 13.98           C  
ATOM    581  CG  HIS A 204      43.001  13.108  24.983  1.00 14.51           C  
ATOM    582  ND1 HIS A 204      43.743  14.138  25.383  1.00 15.07           N  
ATOM    583  CD2 HIS A 204      42.030  12.894  25.942  1.00 14.75           C  
ATOM    584  CE1 HIS A 204      43.261  14.543  26.543  1.00 14.27           C  
ATOM    585  NE2 HIS A 204      42.245  13.788  26.863  1.00 13.56           N  
ATOM    586  H   HIS A 204      40.460  11.943  23.055  1.00  0.00           H  
ATOM    587  HD1 HIS A 204      44.501  14.522  24.908  1.00  0.00           H  
ATOM    588  HE2 HIS A 204      41.719  13.881  27.681  1.00  0.00           H  
ATOM    589  N   TYR A 205      43.185  12.465  20.352  1.00 16.83           N  
ATOM    590  CA  TYR A 205      43.437  11.760  19.118  1.00 16.83           C  
ATOM    591  C   TYR A 205      44.940  11.657  19.032  1.00 18.87           C  
ATOM    592  O   TYR A 205      45.638  12.660  19.192  1.00 19.49           O  
ATOM    593  CB  TYR A 205      42.942  12.559  17.917  1.00 14.30           C  
ATOM    594  CG  TYR A 205      41.466  12.893  18.002  1.00 14.28           C  
ATOM    595  CD1 TYR A 205      40.978  13.991  18.732  1.00 13.68           C  
ATOM    596  CD2 TYR A 205      40.593  12.026  17.360  1.00 14.47           C  
ATOM    597  CE1 TYR A 205      39.604  14.203  18.824  1.00 16.16           C  
ATOM    598  CE2 TYR A 205      39.228  12.242  17.438  1.00 14.70           C  
ATOM    599  CZ  TYR A 205      38.744  13.322  18.168  1.00 17.68           C  
ATOM    600  OH  TYR A 205      37.387  13.489  18.176  1.00 22.66           O  
ATOM    601  H   TYR A 205      43.528  13.378  20.440  1.00  0.00           H  
ATOM    602  HH  TYR A 205      36.976  12.799  17.650  1.00  0.00           H  
ATOM    603  N   LYS A 206      45.506  10.486  18.814  1.00 18.57           N  
ATOM    604  CA  LYS A 206      46.925  10.374  18.713  1.00 17.44           C  
ATOM    605  C   LYS A 206      47.352  10.874  17.347  1.00 16.01           C  
ATOM    606  O   LYS A 206      46.577  10.805  16.405  1.00 10.81           O  
ATOM    607  CB  LYS A 206      47.261   8.939  18.906  1.00 23.57           C  
ATOM    608  CG  LYS A 206      48.753   8.721  19.028  1.00 30.56           C  
ATOM    609  CD  LYS A 206      49.012   7.314  19.517  1.00 35.37           C  
ATOM    610  CE  LYS A 206      48.286   7.029  20.811  1.00 36.86           C  
ATOM    611  NZ  LYS A 206      48.707   5.750  21.359  1.00 43.83           N  
ATOM    612  H   LYS A 206      44.948   9.686  18.721  1.00  0.00           H  
ATOM    613  HZ1 LYS A 206      49.730   5.771  21.543  1.00  0.00           H  
ATOM    614  HZ2 LYS A 206      48.198   5.569  22.248  1.00  0.00           H  
ATOM    615  HZ3 LYS A 206      48.493   4.994  20.678  1.00  0.00           H  
ATOM    616  N   ILE A 207      48.548  11.422  17.156  1.00 16.98           N  
ATOM    617  CA  ILE A 207      49.033  11.842  15.860  1.00 15.43           C  
ATOM    618  C   ILE A 207      50.285  11.014  15.590  1.00 17.79           C  
ATOM    619  O   ILE A 207      51.287  11.046  16.312  1.00 16.43           O  
ATOM    620  CB  ILE A 207      49.381  13.368  15.848  1.00 16.27           C  
ATOM    621  CG1 ILE A 207      48.209  14.288  16.274  1.00 14.86           C  
ATOM    622  CG2 ILE A 207      49.734  13.694  14.397  1.00 11.67           C  
ATOM    623  CD1 ILE A 207      48.491  15.788  16.540  1.00 13.73           C  
ATOM    624  H   ILE A 207      49.131  11.548  17.933  1.00  0.00           H  
ATOM    625  N   ARG A 208      50.291  10.223  14.530  1.00 21.11           N  
ATOM    626  CA  ARG A 208      51.471   9.425  14.287  1.00 25.15           C  
ATOM    627  C   ARG A 208      52.326  10.142  13.285  1.00 26.31           C  
ATOM    628  O   ARG A 208      51.868  10.805  12.353  1.00 24.94           O  
ATOM    629  CB  ARG A 208      51.146   8.080  13.716  1.00 24.66           C  
ATOM    630  CG  ARG A 208      50.346   7.344  14.669  1.00 27.35           C  
ATOM    631  CD  ARG A 208      51.215   6.444  15.447  1.00 33.94           C  
ATOM    632  NE  ARG A 208      50.268   5.646  16.210  1.00 42.86           N  
ATOM    633  CZ  ARG A 208      50.600   4.742  17.144  1.00 47.35           C  
ATOM    634  NH1 ARG A 208      51.905   4.562  17.460  1.00 50.11           N  
ATOM    635  NH2 ARG A 208      49.600   4.102  17.803  1.00 48.48           N  
ATOM    636  H   ARG A 208      49.519  10.179  13.928  1.00  0.00           H  
ATOM    637  HE  ARG A 208      49.315   5.779  16.028  1.00  0.00           H  
ATOM    638 HH11 ARG A 208      52.610   5.100  16.998  1.00  0.00           H  
ATOM    639 HH12 ARG A 208      52.163   3.891  18.155  1.00  0.00           H  
ATOM    640 HH21 ARG A 208      48.646   4.310  17.587  1.00  0.00           H  
ATOM    641 HH22 ARG A 208      49.818   3.423  18.504  1.00  0.00           H  
ATOM    642  N   LYS A 209      53.606   9.921  13.488  1.00 31.84           N  
ATOM    643  CA  LYS A 209      54.611  10.515  12.662  1.00 36.38           C  
ATOM    644  C   LYS A 209      54.972   9.493  11.621  1.00 37.24           C  
ATOM    645  O   LYS A 209      55.461   8.425  11.963  1.00 36.96           O  
ATOM    646  CB  LYS A 209      55.812  10.865  13.520  1.00 40.03           C  
ATOM    647  CG  LYS A 209      56.998  11.348  12.722  1.00 47.17           C  
ATOM    648  CD  LYS A 209      56.630  12.574  11.898  1.00 54.31           C  
ATOM    649  CE  LYS A 209      57.726  13.004  10.949  1.00 59.82           C  
ATOM    650  NZ  LYS A 209      58.947  13.368  11.627  1.00 63.94           N  
ATOM    651  H   LYS A 209      53.878   9.334  14.224  1.00  0.00           H  
ATOM    652  HZ1 LYS A 209      58.761  14.160  12.275  1.00  0.00           H  
ATOM    653  HZ2 LYS A 209      59.300  12.553  12.168  1.00  0.00           H  
ATOM    654  HZ3 LYS A 209      59.661  13.654  10.926  1.00  0.00           H  
ATOM    655  N   LEU A 210      54.694   9.713  10.355  1.00 40.28           N  
ATOM    656  CA  LEU A 210      55.141   8.752   9.371  1.00 44.94           C  
ATOM    657  C   LEU A 210      56.675   8.809   9.316  1.00 49.48           C  
ATOM    658  O   LEU A 210      57.322   9.868   9.432  1.00 50.64           O  
ATOM    659  CB  LEU A 210      54.567   9.107   8.020  1.00 43.29           C  
ATOM    660  CG  LEU A 210      53.106   8.907   7.835  1.00 43.00           C  
ATOM    661  CD1 LEU A 210      52.647   9.754   6.665  1.00 39.38           C  
ATOM    662  CD2 LEU A 210      52.833   7.411   7.687  1.00 41.72           C  
ATOM    663  H   LEU A 210      54.194  10.511  10.084  1.00  0.00           H  
ATOM    664  N   ASP A 211      57.224   7.606   9.108  1.00 53.85           N  
ATOM    665  CA  ASP A 211      58.668   7.390   8.944  1.00 57.68           C  
ATOM    666  C   ASP A 211      59.195   8.256   7.784  1.00 58.91           C  
ATOM    667  O   ASP A 211      60.231   8.925   7.832  1.00 58.64           O  
ATOM    668  CB  ASP A 211      58.889   5.888   8.663  1.00 58.91           C  
ATOM    669  H   ASP A 211      56.631   6.828   9.063  1.00  0.00           H  
ATOM    670  N   SER A 212      58.389   8.269   6.730  1.00 60.44           N  
ATOM    671  CA  SER A 212      58.694   9.058   5.564  1.00 61.49           C  
ATOM    672  C   SER A 212      58.532  10.573   5.819  1.00 61.85           C  
ATOM    673  O   SER A 212      58.734  11.332   4.869  1.00 64.52           O  
ATOM    674  CB  SER A 212      57.755   8.545   4.441  1.00 61.89           C  
ATOM    675  H   SER A 212      57.570   7.731   6.745  1.00  0.00           H  
ATOM    676  N   GLY A 213      58.116  11.066   6.998  1.00 59.62           N  
ATOM    677  CA  GLY A 213      58.015  12.507   7.210  1.00 54.85           C  
ATOM    678  C   GLY A 213      56.672  13.087   7.656  1.00 49.92           C  
ATOM    679  O   GLY A 213      56.617  13.938   8.531  1.00 49.62           O  
ATOM    680  H   GLY A 213      57.878  10.452   7.723  1.00  0.00           H  
ATOM    681  N   GLY A 214      55.588  12.625   7.102  1.00 44.28           N  
ATOM    682  CA  GLY A 214      54.310  13.153   7.468  1.00 35.65           C  
ATOM    683  C   GLY A 214      53.795  12.881   8.875  1.00 30.94           C  
ATOM    684  O   GLY A 214      54.456  12.306   9.731  1.00 29.94           O  
ATOM    685  H   GLY A 214      55.648  11.913   6.432  1.00  0.00           H  
ATOM    686  N   PHE A 215      52.528  13.255   8.997  1.00 24.32           N  
ATOM    687  CA  PHE A 215      51.703  13.202  10.185  1.00 18.61           C  
ATOM    688  C   PHE A 215      50.320  12.789   9.768  1.00 16.20           C  
ATOM    689  O   PHE A 215      49.912  13.036   8.645  1.00 14.98           O  
ATOM    690  CB  PHE A 215      51.541  14.541  10.842  1.00 16.30           C  
ATOM    691  CG  PHE A 215      52.845  14.954  11.458  1.00 15.84           C  
ATOM    692  CD1 PHE A 215      53.152  14.510  12.727  1.00 18.18           C  
ATOM    693  CD2 PHE A 215      53.743  15.729  10.754  1.00 16.84           C  
ATOM    694  CE1 PHE A 215      54.368  14.834  13.314  1.00 20.01           C  
ATOM    695  CE2 PHE A 215      54.954  16.052  11.349  1.00 20.16           C  
ATOM    696  CZ  PHE A 215      55.289  15.609  12.628  1.00 17.25           C  
ATOM    697  H   PHE A 215      52.102  13.607   8.190  1.00  0.00           H  
ATOM    698  N   TYR A 216      49.628  12.050  10.617  1.00 14.26           N  
ATOM    699  CA  TYR A 216      48.277  11.665  10.271  1.00 14.89           C  
ATOM    700  C   TYR A 216      47.501  11.280  11.522  1.00 13.28           C  
ATOM    701  O   TYR A 216      48.076  10.877  12.533  1.00 16.18           O  
ATOM    702  CB  TYR A 216      48.272  10.438   9.285  1.00 15.84           C  
ATOM    703  CG  TYR A 216      48.699   9.084   9.863  1.00 14.45           C  
ATOM    704  CD1 TYR A 216      47.819   8.306  10.615  1.00 10.96           C  
ATOM    705  CD2 TYR A 216      50.004   8.655   9.672  1.00 15.14           C  
ATOM    706  CE1 TYR A 216      48.239   7.107  11.186  1.00 11.68           C  
ATOM    707  CE2 TYR A 216      50.433   7.451  10.252  1.00 14.35           C  
ATOM    708  CZ  TYR A 216      49.550   6.681  11.009  1.00 15.11           C  
ATOM    709  OH  TYR A 216      50.012   5.527  11.616  1.00 16.93           O  
ATOM    710  H   TYR A 216      50.024  11.767  11.468  1.00  0.00           H  
ATOM    711  HH  TYR A 216      50.944   5.411  11.416  1.00  0.00           H  
ATOM    712  N   ILE A 217      46.192  11.425  11.431  1.00 14.70           N  
ATOM    713  CA  ILE A 217      45.294  10.976  12.449  1.00 13.90           C  
ATOM    714  C   ILE A 217      44.443   9.858  11.773  1.00 15.94           C  
ATOM    715  O   ILE A 217      44.184   8.824  12.410  1.00 15.66           O  
ATOM    716  CB  ILE A 217      44.429  12.146  12.964  1.00 13.97           C  
ATOM    717  CG1 ILE A 217      45.309  13.148  13.712  1.00 11.08           C  
ATOM    718  CG2 ILE A 217      43.352  11.604  13.942  1.00  9.90           C  
ATOM    719  CD1 ILE A 217      44.492  14.311  14.287  1.00 10.73           C  
ATOM    720  H   ILE A 217      45.821  11.858  10.634  1.00  0.00           H  
ATOM    721  N   THR A 218      44.038   9.959  10.494  1.00 17.77           N  
ATOM    722  CA  THR A 218      43.300   8.887   9.812  1.00 18.64           C  
ATOM    723  C   THR A 218      43.961   8.608   8.452  1.00 18.84           C  
ATOM    724  O   THR A 218      44.755   9.436   7.981  1.00 20.10           O  
ATOM    725  CB  THR A 218      41.824   9.293   9.595  1.00 17.68           C  
ATOM    726  OG1 THR A 218      41.812  10.321   8.624  1.00 21.12           O  
ATOM    727  CG2 THR A 218      41.180   9.806  10.856  1.00 16.92           C  
ATOM    728  H   THR A 218      44.243  10.779   9.998  1.00  0.00           H  
ATOM    729  HG1 THR A 218      42.196   9.995   7.807  1.00  0.00           H  
ATOM    730  N   SER A 219      43.639   7.510   7.761  1.00 17.42           N  
ATOM    731  CA  SER A 219      44.147   7.175   6.438  1.00 16.76           C  
ATOM    732  C   SER A 219      43.669   8.129   5.367  1.00 19.46           C  
ATOM    733  O   SER A 219      44.139   8.075   4.239  1.00 21.62           O  
ATOM    734  CB  SER A 219      43.657   5.843   6.056  1.00 17.09           C  
ATOM    735  OG  SER A 219      42.230   5.851   6.226  1.00 14.45           O  
ATOM    736  H   SER A 219      43.013   6.882   8.177  1.00  0.00           H  
ATOM    737  HG  SER A 219      41.844   6.527   5.664  1.00  0.00           H  
ATOM    738  N   ARG A 220      42.685   8.976   5.629  1.00 21.15           N  
ATOM    739  CA  ARG A 220      42.138   9.862   4.635  1.00 22.69           C  
ATOM    740  C   ARG A 220      43.094  10.960   4.255  1.00 22.89           C  
ATOM    741  O   ARG A 220      43.275  11.143   3.061  1.00 23.45           O  
ATOM    742  CB  ARG A 220      40.817  10.376   5.201  1.00 25.79           C  
ATOM    743  CG  ARG A 220      40.006  11.398   4.423  1.00 29.59           C  
ATOM    744  CD  ARG A 220      38.663  11.468   5.093  1.00 35.71           C  
ATOM    745  NE  ARG A 220      38.037  12.733   4.796  1.00 45.24           N  
ATOM    746  CZ  ARG A 220      37.216  12.932   3.778  1.00 48.59           C  
ATOM    747  NH1 ARG A 220      36.900  11.922   2.953  1.00 52.20           N  
ATOM    748  NH2 ARG A 220      36.729  14.167   3.632  1.00 52.44           N  
ATOM    749  H   ARG A 220      42.315   9.001   6.536  1.00  0.00           H  
ATOM    750  HE  ARG A 220      38.232  13.491   5.384  1.00  0.00           H  
ATOM    751 HH11 ARG A 220      37.286  11.012   3.106  1.00  0.00           H  
ATOM    752 HH12 ARG A 220      36.279  12.079   2.185  1.00  0.00           H  
ATOM    753 HH21 ARG A 220      36.989  14.887   4.276  1.00  0.00           H  
ATOM    754 HH22 ARG A 220      36.104  14.372   2.879  1.00  0.00           H  
ATOM    755  N   THR A 221      43.803  11.621   5.152  1.00 23.57           N  
ATOM    756  CA  THR A 221      44.708  12.680   4.771  1.00 23.69           C  
ATOM    757  C   THR A 221      45.911  12.512   5.649  1.00 24.22           C  
ATOM    758  O   THR A 221      45.836  12.073   6.809  1.00 25.25           O  
ATOM    759  CB  THR A 221      44.146  14.085   5.063  1.00 26.36           C  
ATOM    760  OG1 THR A 221      42.747  14.158   4.817  1.00 31.37           O  
ATOM    761  CG2 THR A 221      44.796  15.080   4.122  1.00 27.25           C  
ATOM    762  H   THR A 221      43.713  11.387   6.099  1.00  0.00           H  
ATOM    763  HG1 THR A 221      42.289  13.529   5.379  1.00  0.00           H  
ATOM    764  N   GLN A 222      47.023  12.845   5.044  1.00 26.12           N  
ATOM    765  CA  GLN A 222      48.306  12.869   5.724  1.00 29.52           C  
ATOM    766  C   GLN A 222      48.808  14.299   5.506  1.00 29.39           C  
ATOM    767  O   GLN A 222      48.407  14.986   4.549  1.00 28.68           O  
ATOM    768  CB  GLN A 222      49.271  11.884   5.102  1.00 32.20           C  
ATOM    769  CG  GLN A 222      49.107  10.469   5.672  1.00 44.90           C  
ATOM    770  CD  GLN A 222      47.859   9.655   5.283  1.00 48.10           C  
ATOM    771  OE1 GLN A 222      47.630   9.569   4.074  1.00 50.42           O  
ATOM    772  NE2 GLN A 222      46.950   9.104   6.123  1.00 39.45           N  
ATOM    773  H   GLN A 222      46.988  13.088   4.095  1.00  0.00           H  
ATOM    774 HE21 GLN A 222      46.205   8.612   5.722  1.00  0.00           H  
ATOM    775 HE22 GLN A 222      47.053   9.206   7.092  1.00  0.00           H  
ATOM    776  N   PHE A 223      49.704  14.782   6.351  1.00 27.98           N  
ATOM    777  CA  PHE A 223      50.180  16.161   6.296  1.00 27.07           C  
ATOM    778  C   PHE A 223      51.665  16.166   6.446  1.00 27.63           C  
ATOM    779  O   PHE A 223      52.244  15.284   7.052  1.00 27.67           O  
ATOM    780  CB  PHE A 223      49.639  16.996   7.434  1.00 23.62           C  
ATOM    781  CG  PHE A 223      48.136  16.857   7.526  1.00 23.99           C  
ATOM    782  CD1 PHE A 223      47.311  17.620   6.692  1.00 24.28           C  
ATOM    783  CD2 PHE A 223      47.594  15.954   8.439  1.00 18.81           C  
ATOM    784  CE1 PHE A 223      45.924  17.464   6.778  1.00 24.29           C  
ATOM    785  CE2 PHE A 223      46.208  15.817   8.508  1.00 23.58           C  
ATOM    786  CZ  PHE A 223      45.363  16.563   7.677  1.00 21.29           C  
ATOM    787  H   PHE A 223      50.063  14.189   7.043  1.00  0.00           H  
ATOM    788  N   ASN A 224      52.313  17.172   5.941  1.00 30.65           N  
ATOM    789  CA  ASN A 224      53.744  17.237   6.056  1.00 33.44           C  
ATOM    790  C   ASN A 224      54.155  17.848   7.367  1.00 31.88           C  
ATOM    791  O   ASN A 224      55.314  17.686   7.742  1.00 34.97           O  
ATOM    792  CB  ASN A 224      54.276  18.040   4.867  1.00 40.19           C  
ATOM    793  CG  ASN A 224      53.869  17.295   3.609  1.00 45.65           C  
ATOM    794  OD1 ASN A 224      54.465  16.277   3.237  1.00 49.97           O  
ATOM    795  ND2 ASN A 224      52.742  17.642   2.990  1.00 49.28           N  
ATOM    796  H   ASN A 224      51.826  17.887   5.481  1.00  0.00           H  
ATOM    797 HD21 ASN A 224      52.500  17.147   2.181  1.00  0.00           H  
ATOM    798 HD22 ASN A 224      52.190  18.368   3.348  1.00  0.00           H  
ATOM    799  N   SER A 225      53.287  18.582   8.074  1.00 28.14           N  
ATOM    800  CA  SER A 225      53.699  19.155   9.319  1.00 25.27           C  
ATOM    801  C   SER A 225      52.468  19.221  10.173  1.00 23.82           C  
ATOM    802  O   SER A 225      51.334  19.092   9.700  1.00 23.55           O  
ATOM    803  CB  SER A 225      54.279  20.540   9.053  1.00 25.26           C  
ATOM    804  OG  SER A 225      53.328  21.522   8.606  1.00 29.02           O  
ATOM    805  H   SER A 225      52.376  18.726   7.742  1.00  0.00           H  
ATOM    806  HG  SER A 225      52.928  21.229   7.784  1.00  0.00           H  
ATOM    807  N   LEU A 226      52.740  19.416  11.455  1.00 21.48           N  
ATOM    808  CA  LEU A 226      51.735  19.665  12.457  1.00 23.41           C  
ATOM    809  C   LEU A 226      51.008  20.986  12.150  1.00 24.09           C  
ATOM    810  O   LEU A 226      49.815  21.138  12.404  1.00 25.84           O  
ATOM    811  CB  LEU A 226      52.429  19.746  13.811  1.00 21.39           C  
ATOM    812  CG  LEU A 226      52.948  18.489  14.402  1.00 22.62           C  
ATOM    813  CD1 LEU A 226      53.642  18.828  15.703  1.00 20.13           C  
ATOM    814  CD2 LEU A 226      51.794  17.522  14.627  1.00 22.08           C  
ATOM    815  H   LEU A 226      53.677  19.389  11.738  1.00  0.00           H  
ATOM    816  N   GLN A 227      51.698  21.987  11.599  1.00 25.21           N  
ATOM    817  CA  GLN A 227      51.104  23.265  11.244  1.00 26.53           C  
ATOM    818  C   GLN A 227      49.997  23.063  10.256  1.00 23.65           C  
ATOM    819  O   GLN A 227      48.871  23.533  10.379  1.00 25.13           O  
ATOM    820  CB  GLN A 227      52.174  24.170  10.637  1.00 33.56           C  
ATOM    821  CG  GLN A 227      53.278  24.686  11.613  1.00 39.87           C  
ATOM    822  CD  GLN A 227      54.393  23.749  12.123  1.00 44.42           C  
ATOM    823  OE1 GLN A 227      54.579  22.606  11.677  1.00 45.97           O  
ATOM    824  NE2 GLN A 227      55.193  24.229  13.071  1.00 46.07           N  
ATOM    825  H   GLN A 227      52.653  21.853  11.425  1.00  0.00           H  
ATOM    826 HE21 GLN A 227      55.904  23.643  13.402  1.00  0.00           H  
ATOM    827 HE22 GLN A 227      55.059  25.138  13.412  1.00  0.00           H  
ATOM    828  N   GLN A 228      50.341  22.289   9.258  1.00 24.14           N  
ATOM    829  CA  GLN A 228      49.377  21.950   8.229  1.00 27.54           C  
ATOM    830  C   GLN A 228      48.256  21.067   8.749  1.00 24.56           C  
ATOM    831  O   GLN A 228      47.125  21.162   8.263  1.00 23.96           O  
ATOM    832  CB  GLN A 228      50.101  21.260   7.085  1.00 33.15           C  
ATOM    833  CG  GLN A 228      51.191  22.107   6.433  1.00 44.20           C  
ATOM    834  CD  GLN A 228      51.954  21.340   5.360  1.00 50.48           C  
ATOM    835  OE1 GLN A 228      52.042  20.109   5.366  1.00 55.91           O  
ATOM    836  NE2 GLN A 228      52.538  22.002   4.374  1.00 54.41           N  
ATOM    837  H   GLN A 228      51.254  21.937   9.206  1.00  0.00           H  
ATOM    838 HE21 GLN A 228      53.020  21.479   3.701  1.00  0.00           H  
ATOM    839 HE22 GLN A 228      52.478  22.979   4.337  1.00  0.00           H  
ATOM    840  N   LEU A 229      48.540  20.203   9.720  1.00 22.61           N  
ATOM    841  CA  LEU A 229      47.490  19.388  10.311  1.00 22.93           C  
ATOM    842  C   LEU A 229      46.487  20.259  11.059  1.00 20.68           C  
ATOM    843  O   LEU A 229      45.268  20.126  10.883  1.00 21.64           O  
ATOM    844  CB  LEU A 229      48.132  18.304  11.252  1.00 22.42           C  
ATOM    845  CG  LEU A 229      47.199  17.283  11.930  1.00 24.10           C  
ATOM    846  CD1 LEU A 229      47.904  15.946  12.034  1.00 22.33           C  
ATOM    847  CD2 LEU A 229      46.736  17.805  13.301  1.00 22.60           C  
ATOM    848  H   LEU A 229      49.462  20.115  10.039  1.00  0.00           H  
ATOM    849  N   VAL A 230      46.948  21.203  11.880  1.00 21.62           N  
ATOM    850  CA  VAL A 230      46.063  22.079  12.656  1.00 20.78           C  
ATOM    851  C   VAL A 230      45.204  22.911  11.708  1.00 22.00           C  
ATOM    852  O   VAL A 230      43.996  23.038  11.845  1.00 23.82           O  
ATOM    853  CB  VAL A 230      46.982  22.931  13.595  1.00 19.15           C  
ATOM    854  CG1 VAL A 230      46.255  24.125  14.175  1.00 15.53           C  
ATOM    855  CG2 VAL A 230      47.447  22.032  14.737  1.00 16.81           C  
ATOM    856  H   VAL A 230      47.917  21.316  11.969  1.00  0.00           H  
ATOM    857  N   ALA A 231      45.810  23.427  10.653  1.00 24.53           N  
ATOM    858  CA  ALA A 231      45.115  24.249   9.682  1.00 23.83           C  
ATOM    859  C   ALA A 231      44.013  23.476   8.978  1.00 25.17           C  
ATOM    860  O   ALA A 231      42.903  23.984   8.755  1.00 26.34           O  
ATOM    861  CB  ALA A 231      46.140  24.733   8.677  1.00 24.10           C  
ATOM    862  H   ALA A 231      46.764  23.247  10.522  1.00  0.00           H  
ATOM    863  N   TYR A 232      44.320  22.258   8.517  1.00 25.23           N  
ATOM    864  CA  TYR A 232      43.320  21.476   7.855  1.00 24.56           C  
ATOM    865  C   TYR A 232      42.112  21.223   8.741  1.00 23.96           C  
ATOM    866  O   TYR A 232      41.003  21.515   8.296  1.00 24.87           O  
ATOM    867  CB  TYR A 232      43.948  20.191   7.428  1.00 26.86           C  
ATOM    868  CG  TYR A 232      42.928  19.349   6.687  1.00 30.95           C  
ATOM    869  CD1 TYR A 232      42.735  19.585   5.336  1.00 32.40           C  
ATOM    870  CD2 TYR A 232      42.194  18.357   7.347  1.00 32.35           C  
ATOM    871  CE1 TYR A 232      41.810  18.820   4.638  1.00 36.32           C  
ATOM    872  CE2 TYR A 232      41.260  17.594   6.657  1.00 36.18           C  
ATOM    873  CZ  TYR A 232      41.077  17.831   5.293  1.00 37.74           C  
ATOM    874  OH  TYR A 232      40.142  17.119   4.571  1.00 39.68           O  
ATOM    875  H   TYR A 232      45.226  21.903   8.632  1.00  0.00           H  
ATOM    876  HH  TYR A 232      39.697  16.496   5.150  1.00  0.00           H  
ATOM    877  N   TYR A 233      42.301  20.687   9.936  1.00 22.97           N  
ATOM    878  CA  TYR A 233      41.186  20.379  10.811  1.00 22.56           C  
ATOM    879  C   TYR A 233      40.552  21.603  11.428  1.00 23.98           C  
ATOM    880  O   TYR A 233      39.551  21.507  12.163  1.00 23.33           O  
ATOM    881  CB  TYR A 233      41.638  19.428  11.902  1.00 18.25           C  
ATOM    882  CG  TYR A 233      41.903  17.990  11.412  1.00 21.30           C  
ATOM    883  CD1 TYR A 233      40.841  17.171  10.991  1.00 19.43           C  
ATOM    884  CD2 TYR A 233      43.210  17.507  11.351  1.00 18.88           C  
ATOM    885  CE1 TYR A 233      41.083  15.900  10.509  1.00 16.89           C  
ATOM    886  CE2 TYR A 233      43.456  16.233  10.868  1.00 19.17           C  
ATOM    887  CZ  TYR A 233      42.386  15.451  10.452  1.00 19.10           C  
ATOM    888  OH  TYR A 233      42.596  14.183   9.967  1.00 23.57           O  
ATOM    889  H   TYR A 233      43.214  20.494  10.236  1.00  0.00           H  
ATOM    890  HH  TYR A 233      43.536  13.988   9.977  1.00  0.00           H  
ATOM    891  N   SER A 234      41.125  22.778  11.173  1.00 25.29           N  
ATOM    892  CA  SER A 234      40.432  23.990  11.590  1.00 29.48           C  
ATOM    893  C   SER A 234      39.340  24.269  10.550  1.00 31.82           C  
ATOM    894  O   SER A 234      38.314  24.908  10.827  1.00 32.71           O  
ATOM    895  CB  SER A 234      41.427  25.155  11.689  1.00 29.73           C  
ATOM    896  OG  SER A 234      42.282  24.965  12.827  1.00 33.33           O  
ATOM    897  H   SER A 234      41.991  22.826  10.716  1.00  0.00           H  
ATOM    898  HG  SER A 234      42.765  24.141  12.731  1.00  0.00           H  
ATOM    899  N   LYS A 235      39.483  23.728   9.340  1.00 32.76           N  
ATOM    900  CA  LYS A 235      38.497  23.925   8.314  1.00 35.25           C  
ATOM    901  C   LYS A 235      37.527  22.781   8.262  1.00 34.92           C  
ATOM    902  O   LYS A 235      36.334  22.941   7.999  1.00 36.05           O  
ATOM    903  CB  LYS A 235      39.121  24.015   6.956  1.00 39.34           C  
ATOM    904  CG  LYS A 235      40.175  25.093   6.792  1.00 49.00           C  
ATOM    905  CD  LYS A 235      40.638  25.087   5.322  1.00 61.38           C  
ATOM    906  CE  LYS A 235      41.344  23.795   4.752  1.00 67.94           C  
ATOM    907  NZ  LYS A 235      42.762  23.659   5.070  1.00 71.52           N  
ATOM    908  H   LYS A 235      40.276  23.186   9.147  1.00  0.00           H  
ATOM    909  HZ1 LYS A 235      42.885  23.628   6.102  1.00  0.00           H  
ATOM    910  HZ2 LYS A 235      43.129  22.781   4.650  1.00  0.00           H  
ATOM    911  HZ3 LYS A 235      43.283  24.472   4.683  1.00  0.00           H  
ATOM    912  N   HIS A 236      38.058  21.566   8.414  1.00 34.36           N  
ATOM    913  CA  HIS A 236      37.280  20.344   8.240  1.00 30.44           C  
ATOM    914  C   HIS A 236      37.435  19.471   9.441  1.00 27.32           C  
ATOM    915  O   HIS A 236      38.577  19.162   9.747  1.00 29.29           O  
ATOM    916  CB  HIS A 236      37.767  19.535   7.062  1.00 33.15           C  
ATOM    917  CG  HIS A 236      37.964  20.412   5.848  1.00 39.58           C  
ATOM    918  ND1 HIS A 236      37.053  21.064   5.120  1.00 40.24           N  
ATOM    919  CD2 HIS A 236      39.206  20.727   5.355  1.00 41.76           C  
ATOM    920  CE1 HIS A 236      37.695  21.759   4.222  1.00 41.97           C  
ATOM    921  NE2 HIS A 236      38.988  21.551   4.365  1.00 43.31           N  
ATOM    922  H   HIS A 236      39.006  21.492   8.651  1.00  0.00           H  
ATOM    923  HD1 HIS A 236      36.087  21.027   5.238  1.00  0.00           H  
ATOM    924  HE2 HIS A 236      39.683  21.955   3.811  1.00  0.00           H  
ATOM    925  N   ALA A 237      36.365  19.091  10.136  1.00 23.08           N  
ATOM    926  CA  ALA A 237      36.493  18.193  11.259  1.00 22.89           C  
ATOM    927  C   ALA A 237      36.858  16.782  10.808  1.00 24.35           C  
ATOM    928  O   ALA A 237      37.585  16.117  11.537  1.00 26.46           O  
ATOM    929  CB  ALA A 237      35.225  18.085  11.993  1.00 20.75           C  
ATOM    930  H   ALA A 237      35.479  19.425   9.882  1.00  0.00           H  
ATOM    931  N   ASP A 238      36.320  16.308   9.664  1.00 24.85           N  
ATOM    932  CA  ASP A 238      36.625  15.046   9.024  1.00 24.58           C  
ATOM    933  C   ASP A 238      36.888  13.868   9.925  1.00 24.75           C  
ATOM    934  O   ASP A 238      37.878  13.146   9.826  1.00 25.81           O  
ATOM    935  CB  ASP A 238      37.828  15.192   8.128  1.00 25.14           C  
ATOM    936  CG  ASP A 238      37.674  15.727   6.741  1.00 27.30           C  
ATOM    937  OD1 ASP A 238      36.728  16.442   6.423  1.00 28.46           O  
ATOM    938  OD2 ASP A 238      38.522  15.379   5.944  1.00 28.01           O  
ATOM    939  H   ASP A 238      35.656  16.875   9.223  1.00  0.00           H  
ATOM    940  N   GLY A 239      35.930  13.643  10.809  1.00 25.03           N  
ATOM    941  CA  GLY A 239      36.042  12.541  11.751  1.00 22.23           C  
ATOM    942  C   GLY A 239      36.292  13.015  13.163  1.00 21.79           C  
ATOM    943  O   GLY A 239      35.959  12.312  14.116  1.00 21.81           O  
ATOM    944  H   GLY A 239      35.140  14.223  10.829  1.00  0.00           H  
ATOM    945  N   LEU A 240      36.890  14.186  13.358  1.00 21.21           N  
ATOM    946  CA  LEU A 240      37.077  14.691  14.691  1.00 20.13           C  
ATOM    947  C   LEU A 240      35.718  15.047  15.263  1.00 21.35           C  
ATOM    948  O   LEU A 240      34.746  15.247  14.541  1.00 22.03           O  
ATOM    949  CB  LEU A 240      37.890  15.933  14.689  1.00 18.60           C  
ATOM    950  CG  LEU A 240      39.243  15.871  14.087  1.00 17.81           C  
ATOM    951  CD1 LEU A 240      39.877  17.154  14.528  1.00 18.38           C  
ATOM    952  CD2 LEU A 240      40.072  14.655  14.507  1.00 17.48           C  
ATOM    953  H   LEU A 240      37.205  14.707  12.590  1.00  0.00           H  
ATOM    954  N   CYS A 241      35.612  15.177  16.571  1.00 23.42           N  
ATOM    955  CA  CYS A 241      34.372  15.579  17.194  1.00 23.63           C  
ATOM    956  C   CYS A 241      33.980  16.979  16.757  1.00 25.22           C  
ATOM    957  O   CYS A 241      32.801  17.333  16.687  1.00 27.29           O  
ATOM    958  CB  CYS A 241      34.543  15.550  18.695  1.00 25.17           C  
ATOM    959  SG  CYS A 241      35.862  16.622  19.325  1.00 26.10           S  
ATOM    960  H   CYS A 241      36.393  14.997  17.134  1.00  0.00           H  
ATOM    961  N   HIS A 242      34.930  17.850  16.452  1.00 25.51           N  
ATOM    962  CA  HIS A 242      34.615  19.183  16.071  1.00 26.03           C  
ATOM    963  C   HIS A 242      35.841  19.720  15.381  1.00 26.96           C  
ATOM    964  O   HIS A 242      36.943  19.266  15.675  1.00 28.27           O  
ATOM    965  CB  HIS A 242      34.309  19.947  17.350  1.00 30.34           C  
ATOM    966  CG  HIS A 242      33.634  21.279  17.145  1.00 34.68           C  
ATOM    967  ND1 HIS A 242      32.350  21.557  17.320  1.00 36.94           N  
ATOM    968  CD2 HIS A 242      34.256  22.427  16.724  1.00 36.24           C  
ATOM    969  CE1 HIS A 242      32.196  22.838  17.023  1.00 38.75           C  
ATOM    970  NE2 HIS A 242      33.348  23.348  16.665  1.00 37.04           N  
ATOM    971  H   HIS A 242      35.868  17.570  16.490  1.00  0.00           H  
ATOM    972  HD1 HIS A 242      31.656  20.940  17.610  1.00  0.00           H  
ATOM    973  HE2 HIS A 242      33.498  24.274  16.397  1.00  0.00           H  
ATOM    974  N   ARG A 243      35.581  20.651  14.459  1.00 26.23           N  
ATOM    975  CA  ARG A 243      36.556  21.487  13.788  1.00 28.43           C  
ATOM    976  C   ARG A 243      37.384  22.157  14.872  1.00 27.49           C  
ATOM    977  O   ARG A 243      36.823  22.491  15.923  1.00 24.94           O  
ATOM    978  CB  ARG A 243      35.866  22.593  13.044  1.00 34.67           C  
ATOM    979  CG  ARG A 243      35.026  22.310  11.835  1.00 45.30           C  
ATOM    980  CD  ARG A 243      34.228  23.547  11.485  1.00 52.44           C  
ATOM    981  NE  ARG A 243      35.079  24.715  11.306  1.00 63.23           N  
ATOM    982  CZ  ARG A 243      34.949  25.824  12.051  1.00 67.81           C  
ATOM    983  NH1 ARG A 243      34.007  25.869  13.014  1.00 70.76           N  
ATOM    984  NH2 ARG A 243      35.716  26.897  11.786  1.00 70.32           N  
ATOM    985  H   ARG A 243      34.643  20.781  14.213  1.00  0.00           H  
ATOM    986  HE  ARG A 243      35.773  24.690  10.615  1.00  0.00           H  
ATOM    987 HH11 ARG A 243      33.412  25.080  13.169  1.00  0.00           H  
ATOM    988 HH12 ARG A 243      33.903  26.691  13.574  1.00  0.00           H  
ATOM    989 HH21 ARG A 243      36.378  26.866  11.038  1.00  0.00           H  
ATOM    990 HH22 ARG A 243      35.624  27.726  12.338  1.00  0.00           H  
ATOM    991  N   LEU A 244      38.662  22.445  14.649  1.00 25.62           N  
ATOM    992  CA  LEU A 244      39.487  23.082  15.639  1.00 22.64           C  
ATOM    993  C   LEU A 244      39.098  24.539  15.480  1.00 26.38           C  
ATOM    994  O   LEU A 244      39.164  25.139  14.410  1.00 28.36           O  
ATOM    995  CB  LEU A 244      40.944  22.801  15.298  1.00 17.48           C  
ATOM    996  CG  LEU A 244      41.362  21.334  15.177  1.00 14.43           C  
ATOM    997  CD1 LEU A 244      42.845  21.244  14.848  1.00 13.44           C  
ATOM    998  CD2 LEU A 244      41.039  20.613  16.474  1.00 12.11           C  
ATOM    999  H   LEU A 244      39.055  22.216  13.781  1.00  0.00           H  
ATOM   1000  N   THR A 245      38.528  25.055  16.558  1.00 29.26           N  
ATOM   1001  CA  THR A 245      38.076  26.424  16.573  1.00 30.84           C  
ATOM   1002  C   THR A 245      39.034  27.346  17.293  1.00 30.84           C  
ATOM   1003  O   THR A 245      39.641  28.173  16.648  1.00 36.08           O  
ATOM   1004  CB  THR A 245      36.659  26.556  17.237  1.00 27.43           C  
ATOM   1005  OG1 THR A 245      36.685  26.017  18.542  1.00 28.33           O  
ATOM   1006  CG2 THR A 245      35.617  25.828  16.443  1.00 26.67           C  
ATOM   1007  H   THR A 245      38.412  24.499  17.356  1.00  0.00           H  
ATOM   1008  HG1 THR A 245      37.328  26.493  19.073  1.00  0.00           H  
ATOM   1009  N   THR A 246      39.262  27.116  18.565  1.00 29.61           N  
ATOM   1010  CA  THR A 246      39.990  27.991  19.435  1.00 30.48           C  
ATOM   1011  C   THR A 246      41.347  27.498  19.908  1.00 30.02           C  
ATOM   1012  O   THR A 246      41.318  26.431  20.497  1.00 31.76           O  
ATOM   1013  CB  THR A 246      39.039  28.226  20.645  1.00 32.35           C  
ATOM   1014  OG1 THR A 246      37.805  28.673  20.125  1.00 33.37           O  
ATOM   1015  CG2 THR A 246      39.600  29.194  21.651  1.00 29.73           C  
ATOM   1016  H   THR A 246      38.909  26.286  18.947  1.00  0.00           H  
ATOM   1017  HG1 THR A 246      37.939  29.489  19.638  1.00  0.00           H  
ATOM   1018  N   VAL A 247      42.526  28.120  19.735  1.00 29.71           N  
ATOM   1019  CA  VAL A 247      43.749  27.656  20.389  1.00 28.39           C  
ATOM   1020  C   VAL A 247      43.547  27.747  21.915  1.00 29.18           C  
ATOM   1021  O   VAL A 247      42.975  28.710  22.420  1.00 29.48           O  
ATOM   1022  CB  VAL A 247      44.961  28.510  20.009  1.00 25.50           C  
ATOM   1023  CG1 VAL A 247      46.171  28.119  20.848  1.00 24.52           C  
ATOM   1024  CG2 VAL A 247      45.256  28.295  18.541  1.00 23.57           C  
ATOM   1025  H   VAL A 247      42.567  28.908  19.154  1.00  0.00           H  
ATOM   1026  N   CYS A 248      43.891  26.701  22.654  1.00 27.14           N  
ATOM   1027  CA  CYS A 248      43.777  26.725  24.088  1.00 29.11           C  
ATOM   1028  C   CYS A 248      44.666  27.858  24.618  1.00 32.37           C  
ATOM   1029  O   CYS A 248      45.743  28.065  24.061  1.00 30.94           O  
ATOM   1030  CB  CYS A 248      44.252  25.418  24.633  1.00 26.43           C  
ATOM   1031  SG  CYS A 248      44.096  25.366  26.416  1.00 23.51           S  
ATOM   1032  H   CYS A 248      44.230  25.894  22.214  1.00  0.00           H  
ATOM   1033  N   PRO A 249      44.250  28.708  25.562  1.00 36.36           N  
ATOM   1034  CA  PRO A 249      45.130  29.775  26.068  1.00 38.94           C  
ATOM   1035  C   PRO A 249      46.101  29.410  27.202  1.00 40.31           C  
ATOM   1036  O   PRO A 249      45.720  28.766  28.194  1.00 39.42           O  
ATOM   1037  CB  PRO A 249      44.152  30.913  26.403  1.00 38.93           C  
ATOM   1038  CG  PRO A 249      42.947  30.145  26.865  1.00 37.12           C  
ATOM   1039  CD  PRO A 249      42.838  29.029  25.821  1.00 35.95           C  
ATOM   1040  OXT PRO A 249      47.264  29.785  27.029  1.00 42.05           O  
TER    1041      PRO A 249                                                      
HETATM 1042  C   ACE C 100      41.858   7.688  24.757  1.00 23.55           C  
HETATM 1043  O   ACE C 100      41.794   8.906  24.854  1.00 21.37           O  
HETATM 1044  CH3 ACE C 100      41.806   6.775  25.963  1.00 23.69           C  
HETATM 1045  N   PTR C 101      42.111   7.042  23.642  1.00 26.51           N  
HETATM 1046  CA  PTR C 101      42.191   7.680  22.362  1.00 26.97           C  
HETATM 1047  C   PTR C 101      41.047   7.296  21.464  1.00 27.48           C  
HETATM 1048  O   PTR C 101      40.640   6.120  21.387  1.00 27.75           O  
HETATM 1049  CB  PTR C 101      43.446   7.282  21.676  1.00 28.82           C  
HETATM 1050  CG  PTR C 101      44.659   7.788  22.399  1.00 30.47           C  
HETATM 1051  CD1 PTR C 101      45.301   6.953  23.288  1.00 31.93           C  
HETATM 1052  CD2 PTR C 101      45.137   9.042  22.124  1.00 31.31           C  
HETATM 1053  CE1 PTR C 101      46.443   7.384  23.929  1.00 34.25           C  
HETATM 1054  CE2 PTR C 101      46.272   9.464  22.754  1.00 33.47           C  
HETATM 1055  CZ  PTR C 101      46.949   8.640  23.644  1.00 35.27           C  
HETATM 1056  H   PTR C 101      42.252   6.074  23.688  1.00  0.00           H  
ATOM   1057  N   GLU C 102      40.640   8.328  20.757  1.00 26.09           N  
ATOM   1058  CA  GLU C 102      39.605   8.212  19.781  1.00 28.56           C  
ATOM   1059  C   GLU C 102      40.059   7.482  18.504  1.00 28.58           C  
ATOM   1060  O   GLU C 102      41.262   7.508  18.232  1.00 30.70           O  
ATOM   1061  CB  GLU C 102      39.120   9.604  19.464  1.00 28.64           C  
ATOM   1062  CG  GLU C 102      38.513  10.335  20.628  1.00 32.21           C  
ATOM   1063  CD  GLU C 102      37.449   9.520  21.348  1.00 37.11           C  
ATOM   1064  OE1 GLU C 102      36.388   9.286  20.744  1.00 37.28           O  
ATOM   1065  OE2 GLU C 102      37.704   9.127  22.494  1.00 38.46           O  
ATOM   1066  H   GLU C 102      41.059   9.201  20.905  1.00  0.00           H  
HETATM 1067  N   DIP C 103      39.221   6.747  17.728  1.00 28.36           N  
HETATM 1068  C1  DIP C 103      37.875   6.452  18.192  1.00 26.88           C  
HETATM 1069  C2  DIP C 103      38.081   5.250  19.071  1.00 24.11           C  
HETATM 1070  C3  DIP C 103      36.766   4.954  19.648  1.00 24.29           C  
HETATM 1071  C4  DIP C 103      37.006   3.648  20.327  1.00 27.94           C  
HETATM 1072  C5  DIP C 103      35.606   3.053  20.613  1.00 33.27           C  
HETATM 1073  C1' DIP C 103      39.613   6.276  16.402  1.00 26.83           C  
HETATM 1074  C2' DIP C 103      38.926   7.128  15.318  1.00 28.85           C  
HETATM 1075  C3' DIP C 103      39.552   8.496  15.078  1.00 29.29           C  
HETATM 1076  C4' DIP C 103      38.777   9.179  13.987  1.00 28.12           C  
HETATM 1077  C5' DIP C 103      39.269  10.612  13.906  1.00 27.65           C  
TER    1078      DIP C 103                                                      
ATOM   1079  N   ILE B 146      31.399  11.874  36.182  1.00 61.58           N  
ATOM   1080  CA  ILE B 146      32.646  11.819  36.934  1.00 59.86           C  
ATOM   1081  C   ILE B 146      33.754  12.430  36.077  1.00 58.49           C  
ATOM   1082  O   ILE B 146      34.829  12.641  36.603  1.00 57.45           O  
ATOM   1083  CB  ILE B 146      32.979  10.346  37.273  1.00 60.79           C  
ATOM   1084  CG1 ILE B 146      31.844   9.690  37.975  1.00 62.85           C  
ATOM   1085  CG2 ILE B 146      34.094  10.276  38.287  1.00 62.41           C  
ATOM   1086  CD1 ILE B 146      31.910   8.197  37.720  1.00 65.72           C  
ATOM   1087  N   GLN B 147      33.517  12.801  34.807  1.00 56.94           N  
ATOM   1088  CA  GLN B 147      34.507  13.307  33.858  1.00 56.64           C  
ATOM   1089  C   GLN B 147      35.397  14.387  34.421  1.00 53.61           C  
ATOM   1090  O   GLN B 147      36.589  14.413  34.145  1.00 52.81           O  
ATOM   1091  CB  GLN B 147      33.766  13.829  32.581  1.00 62.48           C  
ATOM   1092  CG  GLN B 147      33.147  12.831  31.557  1.00 69.76           C  
ATOM   1093  CD  GLN B 147      32.240  11.703  32.102  1.00 75.51           C  
ATOM   1094  OE1 GLN B 147      31.563  11.838  33.145  1.00 79.75           O  
ATOM   1095  NE2 GLN B 147      32.270  10.491  31.529  1.00 75.38           N  
ATOM   1096  H   GLN B 147      32.595  12.725  34.488  1.00  0.00           H  
ATOM   1097 HE21 GLN B 147      31.683   9.801  31.900  1.00  0.00           H  
ATOM   1098 HE22 GLN B 147      32.865  10.323  30.768  1.00  0.00           H  
ATOM   1099  N   ALA B 148      34.724  15.243  35.198  1.00 51.03           N  
ATOM   1100  CA  ALA B 148      35.321  16.368  35.896  1.00 48.80           C  
ATOM   1101  C   ALA B 148      36.175  16.094  37.162  1.00 46.42           C  
ATOM   1102  O   ALA B 148      36.807  17.001  37.727  1.00 48.28           O  
ATOM   1103  CB  ALA B 148      34.169  17.308  36.221  1.00 49.75           C  
ATOM   1104  H   ALA B 148      33.761  15.101  35.304  1.00  0.00           H  
ATOM   1105  N   GLU B 149      36.259  14.847  37.628  1.00 40.97           N  
ATOM   1106  CA  GLU B 149      37.071  14.487  38.764  1.00 33.66           C  
ATOM   1107  C   GLU B 149      38.480  14.363  38.301  1.00 29.41           C  
ATOM   1108  O   GLU B 149      38.689  13.693  37.304  1.00 28.29           O  
ATOM   1109  CB  GLU B 149      36.605  13.186  39.312  1.00 33.82           C  
ATOM   1110  CG  GLU B 149      35.264  13.396  39.959  1.00 36.02           C  
ATOM   1111  CD  GLU B 149      35.278  14.212  41.259  1.00 38.49           C  
ATOM   1112  OE1 GLU B 149      36.303  14.790  41.656  1.00 39.17           O  
ATOM   1113  OE2 GLU B 149      34.226  14.240  41.902  1.00 40.73           O  
ATOM   1114  H   GLU B 149      35.746  14.144  37.178  1.00  0.00           H  
ATOM   1115  N   GLU B 150      39.472  14.934  38.978  1.00 27.70           N  
ATOM   1116  CA  GLU B 150      40.863  14.856  38.532  1.00 28.50           C  
ATOM   1117  C   GLU B 150      41.400  13.455  38.321  1.00 26.53           C  
ATOM   1118  O   GLU B 150      42.262  13.187  37.507  1.00 26.19           O  
ATOM   1119  CB  GLU B 150      41.819  15.498  39.531  1.00 33.14           C  
ATOM   1120  CG  GLU B 150      41.704  16.982  39.803  1.00 44.44           C  
ATOM   1121  CD  GLU B 150      42.623  17.855  38.967  1.00 50.83           C  
ATOM   1122  OE1 GLU B 150      42.664  17.765  37.740  1.00 54.92           O  
ATOM   1123  OE2 GLU B 150      43.414  18.571  39.569  1.00 56.34           O  
ATOM   1124  H   GLU B 150      39.265  15.422  39.802  1.00  0.00           H  
ATOM   1125  N   TRP B 151      40.922  12.566  39.172  1.00 24.44           N  
ATOM   1126  CA  TRP B 151      41.393  11.206  39.206  1.00 22.23           C  
ATOM   1127  C   TRP B 151      40.767  10.289  38.200  1.00 22.37           C  
ATOM   1128  O   TRP B 151      41.209   9.160  38.059  1.00 23.93           O  
ATOM   1129  CB  TRP B 151      41.195  10.676  40.640  1.00 22.08           C  
ATOM   1130  CG  TRP B 151      39.840  10.911  41.348  1.00 20.06           C  
ATOM   1131  CD1 TRP B 151      39.784  11.791  42.400  1.00 17.47           C  
ATOM   1132  CD2 TRP B 151      38.590  10.356  41.062  1.00 18.74           C  
ATOM   1133  NE1 TRP B 151      38.525  11.799  42.770  1.00 20.10           N  
ATOM   1134  CE2 TRP B 151      37.782  10.977  42.011  1.00 18.78           C  
ATOM   1135  CE3 TRP B 151      38.008   9.451  40.176  1.00 18.18           C  
ATOM   1136  CZ2 TRP B 151      36.420  10.709  42.103  1.00 16.85           C  
ATOM   1137  CZ3 TRP B 151      36.634   9.188  40.249  1.00 17.53           C  
ATOM   1138  CH2 TRP B 151      35.858   9.806  41.214  1.00 16.77           C  
ATOM   1139  H   TRP B 151      40.223  12.841  39.801  1.00  0.00           H  
ATOM   1140  HE1 TRP B 151      38.172  12.336  43.506  1.00  0.00           H  
ATOM   1141  N   TYR B 152      39.715  10.707  37.527  1.00 22.15           N  
ATOM   1142  CA  TYR B 152      39.048   9.885  36.550  1.00 22.25           C  
ATOM   1143  C   TYR B 152      39.718   9.999  35.204  1.00 23.06           C  
ATOM   1144  O   TYR B 152      39.666  11.074  34.611  1.00 26.52           O  
ATOM   1145  CB  TYR B 152      37.594  10.322  36.439  1.00 23.40           C  
ATOM   1146  CG  TYR B 152      36.799   9.373  35.554  1.00 25.65           C  
ATOM   1147  CD1 TYR B 152      36.610   8.037  35.941  1.00 28.30           C  
ATOM   1148  CD2 TYR B 152      36.296   9.814  34.346  1.00 27.51           C  
ATOM   1149  CE1 TYR B 152      35.920   7.133  35.128  1.00 29.82           C  
ATOM   1150  CE2 TYR B 152      35.611   8.927  33.531  1.00 29.71           C  
ATOM   1151  CZ  TYR B 152      35.427   7.601  33.927  1.00 30.47           C  
ATOM   1152  OH  TYR B 152      34.726   6.809  33.057  1.00 34.94           O  
ATOM   1153  H   TYR B 152      39.374  11.610  37.697  1.00  0.00           H  
ATOM   1154  HH  TYR B 152      34.654   5.922  33.418  1.00  0.00           H  
ATOM   1155  N   PHE B 153      40.342   8.940  34.692  1.00 21.45           N  
ATOM   1156  CA  PHE B 153      40.982   8.965  33.397  1.00 19.00           C  
ATOM   1157  C   PHE B 153      40.169   8.338  32.267  1.00 20.64           C  
ATOM   1158  O   PHE B 153      40.633   8.099  31.139  1.00 23.02           O  
ATOM   1159  CB  PHE B 153      42.322   8.291  33.499  1.00 17.95           C  
ATOM   1160  CG  PHE B 153      43.374   9.201  34.103  1.00 17.87           C  
ATOM   1161  CD1 PHE B 153      43.249   9.657  35.419  1.00 17.90           C  
ATOM   1162  CD2 PHE B 153      44.493   9.549  33.343  1.00 17.18           C  
ATOM   1163  CE1 PHE B 153      44.259  10.443  35.978  1.00 20.34           C  
ATOM   1164  CE2 PHE B 153      45.489  10.341  33.912  1.00 18.30           C  
ATOM   1165  CZ  PHE B 153      45.377  10.791  35.220  1.00 18.38           C  
ATOM   1166  H   PHE B 153      40.368   8.111  35.214  1.00  0.00           H  
ATOM   1167  N   GLY B 154      38.889   8.081  32.508  1.00 21.69           N  
ATOM   1168  CA  GLY B 154      38.042   7.588  31.439  1.00 23.27           C  
ATOM   1169  C   GLY B 154      38.382   6.201  30.956  1.00 25.08           C  
ATOM   1170  O   GLY B 154      38.595   5.330  31.784  1.00 26.24           O  
ATOM   1171  H   GLY B 154      38.518   8.224  33.404  1.00  0.00           H  
ATOM   1172  N   LYS B 155      38.525   6.048  29.640  1.00 26.60           N  
ATOM   1173  CA  LYS B 155      38.723   4.750  29.040  1.00 26.54           C  
ATOM   1174  C   LYS B 155      40.132   4.427  28.572  1.00 26.51           C  
ATOM   1175  O   LYS B 155      40.376   3.976  27.450  1.00 28.36           O  
ATOM   1176  CB  LYS B 155      37.724   4.643  27.890  1.00 24.35           C  
ATOM   1177  H   LYS B 155      38.495   6.839  29.063  1.00  0.00           H  
ATOM   1178  N   ILE B 156      41.126   4.753  29.385  1.00 26.82           N  
ATOM   1179  CA  ILE B 156      42.491   4.338  29.070  1.00 24.37           C  
ATOM   1180  C   ILE B 156      42.575   2.810  29.278  1.00 24.40           C  
ATOM   1181  O   ILE B 156      41.813   2.290  30.087  1.00 23.72           O  
ATOM   1182  CB  ILE B 156      43.504   5.069  29.977  1.00 21.33           C  
ATOM   1183  CG1 ILE B 156      43.178   4.976  31.446  1.00 16.90           C  
ATOM   1184  CG2 ILE B 156      43.553   6.508  29.456  1.00 22.01           C  
ATOM   1185  CD1 ILE B 156      44.258   5.703  32.252  1.00 17.64           C  
ATOM   1186  H   ILE B 156      40.946   5.272  30.197  1.00  0.00           H  
ATOM   1187  N   THR B 157      43.422   2.066  28.572  1.00 22.63           N  
ATOM   1188  CA  THR B 157      43.496   0.639  28.721  1.00 21.84           C  
ATOM   1189  C   THR B 157      44.302   0.314  29.953  1.00 22.63           C  
ATOM   1190  O   THR B 157      45.007   1.190  30.484  1.00 24.81           O  
ATOM   1191  CB  THR B 157      44.171   0.064  27.486  1.00 20.47           C  
ATOM   1192  OG1 THR B 157      45.511   0.534  27.498  1.00 19.54           O  
ATOM   1193  CG2 THR B 157      43.500   0.461  26.205  1.00 20.44           C  
ATOM   1194  H   THR B 157      44.016   2.506  27.929  1.00  0.00           H  
ATOM   1195  HG1 THR B 157      45.514   1.494  27.473  1.00  0.00           H  
ATOM   1196  N   ARG B 158      44.364  -0.994  30.288  1.00 21.74           N  
ATOM   1197  CA  ARG B 158      45.139  -1.358  31.481  1.00 22.77           C  
ATOM   1198  C   ARG B 158      46.615  -1.023  31.285  1.00 23.00           C  
ATOM   1199  O   ARG B 158      47.291  -0.560  32.206  1.00 23.81           O  
ATOM   1200  CB  ARG B 158      45.048  -2.859  31.747  1.00 21.19           C  
ATOM   1201  CG  ARG B 158      46.217  -3.372  32.590  1.00 25.27           C  
ATOM   1202  CD  ARG B 158      46.161  -4.876  32.818  1.00 33.44           C  
ATOM   1203  NE  ARG B 158      44.989  -5.271  33.590  1.00 35.88           N  
ATOM   1204  CZ  ARG B 158      45.045  -5.918  34.748  1.00 36.53           C  
ATOM   1205  NH1 ARG B 158      46.220  -6.282  35.275  1.00 35.64           N  
ATOM   1206  NH2 ARG B 158      43.962  -6.230  35.465  1.00 37.43           N  
ATOM   1207  H   ARG B 158      43.907  -1.676  29.753  1.00  0.00           H  
ATOM   1208  HE  ARG B 158      44.106  -5.045  33.232  1.00  0.00           H  
ATOM   1209 HH11 ARG B 158      47.071  -6.067  34.796  1.00  0.00           H  
ATOM   1210 HH12 ARG B 158      46.247  -6.769  36.148  1.00  0.00           H  
ATOM   1211 HH21 ARG B 158      43.053  -5.975  35.135  1.00  0.00           H  
ATOM   1212 HH22 ARG B 158      44.060  -6.719  36.332  1.00  0.00           H  
ATOM   1213  N   ARG B 159      47.093  -1.260  30.086  1.00 22.95           N  
ATOM   1214  CA  ARG B 159      48.504  -1.025  29.762  1.00 26.42           C  
ATOM   1215  C   ARG B 159      48.853   0.469  29.873  1.00 25.97           C  
ATOM   1216  O   ARG B 159      49.888   0.853  30.437  1.00 25.40           O  
ATOM   1217  CB  ARG B 159      48.795  -1.512  28.356  1.00 31.11           C  
ATOM   1218  CG  ARG B 159      49.987  -0.809  27.743  1.00 41.76           C  
ATOM   1219  CD  ARG B 159      49.957  -0.820  26.228  1.00 47.24           C  
ATOM   1220  NE  ARG B 159      48.935   0.061  25.647  1.00 49.18           N  
ATOM   1221  CZ  ARG B 159      47.857  -0.423  25.045  1.00 53.35           C  
ATOM   1222  NH1 ARG B 159      47.627  -1.745  25.044  1.00 54.73           N  
ATOM   1223  NH2 ARG B 159      46.997   0.305  24.337  1.00 58.78           N  
ATOM   1224  H   ARG B 159      46.493  -1.602  29.391  1.00  0.00           H  
ATOM   1225  HE  ARG B 159      49.053   1.032  25.706  1.00  0.00           H  
ATOM   1226 HH11 ARG B 159      48.268  -2.364  25.497  1.00  0.00           H  
ATOM   1227 HH12 ARG B 159      46.814  -2.111  24.590  1.00  0.00           H  
ATOM   1228 HH21 ARG B 159      47.143   1.289  24.231  1.00  0.00           H  
ATOM   1229 HH22 ARG B 159      46.205  -0.131  23.911  1.00  0.00           H  
ATOM   1230  N   GLU B 160      47.978   1.286  29.335  1.00 25.99           N  
ATOM   1231  CA  GLU B 160      48.151   2.742  29.337  1.00 26.71           C  
ATOM   1232  C   GLU B 160      48.131   3.274  30.769  1.00 25.34           C  
ATOM   1233  O   GLU B 160      49.085   3.940  31.207  1.00 24.86           O  
ATOM   1234  CB  GLU B 160      47.051   3.361  28.491  1.00 26.86           C  
ATOM   1235  CG  GLU B 160      47.310   3.065  27.025  1.00 35.68           C  
ATOM   1236  CD  GLU B 160      46.150   3.348  26.085  1.00 38.64           C  
ATOM   1237  OE1 GLU B 160      45.036   3.793  26.540  1.00 38.25           O  
ATOM   1238  OE2 GLU B 160      46.309   3.151  24.820  1.00 36.76           O  
ATOM   1239  H   GLU B 160      47.177   0.908  28.915  1.00  0.00           H  
ATOM   1240  N   SER B 161      47.316   2.716  31.638  1.00 25.24           N  
ATOM   1241  CA  SER B 161      47.280   3.146  33.021  1.00 23.21           C  
ATOM   1242  C   SER B 161      48.584   2.729  33.658  1.00 21.60           C  
ATOM   1243  O   SER B 161      49.061   3.411  34.562  1.00 21.75           O  
ATOM   1244  CB  SER B 161      46.101   2.494  33.776  1.00 20.27           C  
ATOM   1245  OG  SER B 161      46.329   1.135  34.087  1.00 24.85           O  
ATOM   1246  H   SER B 161      46.721   1.995  31.344  1.00  0.00           H  
ATOM   1247  HG  SER B 161      45.568   0.781  34.554  1.00  0.00           H  
ATOM   1248  N   GLU B 162      49.188   1.626  33.257  1.00 21.90           N  
ATOM   1249  CA  GLU B 162      50.444   1.262  33.866  1.00 22.77           C  
ATOM   1250  C   GLU B 162      51.519   2.134  33.319  1.00 22.80           C  
ATOM   1251  O   GLU B 162      52.365   2.449  34.146  1.00 25.90           O  
ATOM   1252  CB  GLU B 162      50.896  -0.175  33.631  1.00 21.07           C  
ATOM   1253  CG  GLU B 162      50.011  -1.093  34.432  1.00 25.23           C  
ATOM   1254  CD  GLU B 162      50.137  -2.592  34.271  1.00 28.29           C  
ATOM   1255  OE1 GLU B 162      50.835  -3.105  33.399  1.00 31.07           O  
ATOM   1256  OE2 GLU B 162      49.476  -3.252  35.056  1.00 30.84           O  
ATOM   1257  H   GLU B 162      48.791   1.065  32.559  1.00  0.00           H  
ATOM   1258  N   ARG B 163      51.527   2.587  32.074  1.00 23.30           N  
ATOM   1259  CA  ARG B 163      52.556   3.488  31.537  1.00 23.51           C  
ATOM   1260  C   ARG B 163      52.453   4.844  32.230  1.00 23.25           C  
ATOM   1261  O   ARG B 163      53.451   5.461  32.533  1.00 23.75           O  
ATOM   1262  CB  ARG B 163      52.395   3.679  30.124  1.00 25.97           C  
ATOM   1263  CG  ARG B 163      52.453   2.346  29.374  1.00 32.89           C  
ATOM   1264  CD  ARG B 163      52.160   2.911  27.941  1.00 38.67           C  
ATOM   1265  NE  ARG B 163      51.962   1.697  27.080  1.00 45.22           N  
ATOM   1266  CZ  ARG B 163      51.596   2.075  25.825  1.00 51.25           C  
ATOM   1267  NH1 ARG B 163      51.440   3.493  25.524  1.00 52.02           N  
ATOM   1268  NH2 ARG B 163      51.605   1.137  24.767  1.00 53.90           N  
ATOM   1269  H   ARG B 163      50.804   2.305  31.476  1.00  0.00           H  
ATOM   1270  HE  ARG B 163      52.078   0.774  27.376  1.00  0.00           H  
ATOM   1271 HH11 ARG B 163      51.602   4.176  26.236  1.00  0.00           H  
ATOM   1272 HH12 ARG B 163      51.171   3.783  24.605  1.00  0.00           H  
ATOM   1273 HH21 ARG B 163      51.881   0.191  24.939  1.00  0.00           H  
ATOM   1274 HH22 ARG B 163      51.335   1.419  23.846  1.00  0.00           H  
ATOM   1275  N   LEU B 164      51.266   5.323  32.526  1.00 21.49           N  
ATOM   1276  CA  LEU B 164      51.063   6.584  33.200  1.00 21.92           C  
ATOM   1277  C   LEU B 164      51.528   6.537  34.623  1.00 25.74           C  
ATOM   1278  O   LEU B 164      52.310   7.370  35.052  1.00 30.67           O  
ATOM   1279  CB  LEU B 164      49.611   6.997  33.227  1.00 17.24           C  
ATOM   1280  CG  LEU B 164      49.003   7.309  31.873  1.00 18.11           C  
ATOM   1281  CD1 LEU B 164      47.536   7.644  32.038  1.00 13.89           C  
ATOM   1282  CD2 LEU B 164      49.771   8.445  31.217  1.00 18.23           C  
ATOM   1283  H   LEU B 164      50.478   4.798  32.277  1.00  0.00           H  
ATOM   1284  N   LEU B 165      51.121   5.514  35.363  1.00 28.11           N  
ATOM   1285  CA  LEU B 165      51.451   5.396  36.763  1.00 31.28           C  
ATOM   1286  C   LEU B 165      52.882   5.051  37.046  1.00 37.99           C  
ATOM   1287  O   LEU B 165      53.452   5.650  37.958  1.00 37.85           O  
ATOM   1288  CB  LEU B 165      50.558   4.331  37.468  1.00 25.69           C  
ATOM   1289  CG  LEU B 165      49.085   4.688  37.576  1.00 22.18           C  
ATOM   1290  CD1 LEU B 165      48.258   3.571  38.075  1.00 18.88           C  
ATOM   1291  CD2 LEU B 165      48.943   5.739  38.585  1.00 14.97           C  
ATOM   1292  H   LEU B 165      50.578   4.814  34.945  1.00  0.00           H  
ATOM   1293  N   LEU B 166      53.484   4.157  36.257  1.00 46.13           N  
ATOM   1294  CA  LEU B 166      54.785   3.601  36.562  1.00 52.58           C  
ATOM   1295  C   LEU B 166      55.902   4.470  36.065  1.00 56.81           C  
ATOM   1296  O   LEU B 166      56.559   4.381  35.028  1.00 59.28           O  
ATOM   1297  CB  LEU B 166      54.833   2.208  35.973  1.00 52.92           C  
ATOM   1298  CG  LEU B 166      55.726   1.227  36.634  1.00 56.10           C  
ATOM   1299  CD1 LEU B 166      55.293   1.051  38.067  1.00 56.68           C  
ATOM   1300  CD2 LEU B 166      55.694  -0.059  35.846  1.00 56.65           C  
ATOM   1301  H   LEU B 166      53.027   3.866  35.440  1.00  0.00           H  
ATOM   1302  N   ASN B 167      56.118   5.371  36.976  1.00 62.09           N  
ATOM   1303  CA  ASN B 167      57.088   6.409  36.768  1.00 65.50           C  
ATOM   1304  C   ASN B 167      57.807   6.621  38.105  1.00 67.94           C  
ATOM   1305  O   ASN B 167      57.168   6.684  39.170  1.00 68.98           O  
ATOM   1306  CB  ASN B 167      56.280   7.605  36.291  1.00 64.55           C  
ATOM   1307  CG  ASN B 167      57.146   8.788  35.985  1.00 63.29           C  
ATOM   1308  OD1 ASN B 167      57.526   9.548  36.863  1.00 60.79           O  
ATOM   1309  ND2 ASN B 167      57.483   8.871  34.714  1.00 63.77           N  
ATOM   1310  H   ASN B 167      55.613   5.342  37.815  1.00  0.00           H  
ATOM   1311 HD21 ASN B 167      58.050   9.623  34.445  1.00  0.00           H  
ATOM   1312 HD22 ASN B 167      57.167   8.195  34.078  1.00  0.00           H  
ATOM   1313  N   ALA B 168      59.152   6.668  38.096  1.00 68.20           N  
ATOM   1314  CA  ALA B 168      59.898   6.891  39.333  1.00 66.46           C  
ATOM   1315  C   ALA B 168      59.706   8.279  39.924  1.00 63.66           C  
ATOM   1316  O   ALA B 168      60.134   8.499  41.051  1.00 64.20           O  
ATOM   1317  CB  ALA B 168      61.397   6.710  39.159  1.00 67.20           C  
ATOM   1318  H   ALA B 168      59.636   6.552  37.252  1.00  0.00           H  
ATOM   1319  N   GLU B 169      59.089   9.258  39.272  1.00 59.00           N  
ATOM   1320  CA  GLU B 169      58.858  10.492  39.966  1.00 56.00           C  
ATOM   1321  C   GLU B 169      57.633  10.304  40.845  1.00 49.87           C  
ATOM   1322  O   GLU B 169      57.409  11.091  41.758  1.00 49.69           O  
ATOM   1323  CB  GLU B 169      58.593  11.608  38.992  1.00 61.63           C  
ATOM   1324  CG  GLU B 169      59.708  11.864  37.994  1.00 70.01           C  
ATOM   1325  CD  GLU B 169      59.368  12.958  36.970  1.00 76.55           C  
ATOM   1326  OE1 GLU B 169      58.271  13.531  37.012  1.00 79.29           O  
ATOM   1327  OE2 GLU B 169      60.207  13.251  36.110  1.00 80.82           O  
ATOM   1328  H   GLU B 169      58.800   9.141  38.343  1.00  0.00           H  
ATOM   1329  N   ASN B 170      56.830   9.263  40.642  1.00 44.25           N  
ATOM   1330  CA  ASN B 170      55.560   9.107  41.345  1.00 38.93           C  
ATOM   1331  C   ASN B 170      55.580   8.400  42.671  1.00 36.68           C  
ATOM   1332  O   ASN B 170      56.237   7.377  42.799  1.00 36.64           O  
ATOM   1333  CB  ASN B 170      54.558   8.378  40.473  1.00 35.77           C  
ATOM   1334  CG  ASN B 170      53.972   9.273  39.410  1.00 33.41           C  
ATOM   1335  OD1 ASN B 170      53.712  10.433  39.674  1.00 35.01           O  
ATOM   1336  ND2 ASN B 170      53.626   8.845  38.205  1.00 33.51           N  
ATOM   1337  H   ASN B 170      57.101   8.576  39.998  1.00  0.00           H  
ATOM   1338 HD21 ASN B 170      53.253   9.502  37.582  1.00  0.00           H  
ATOM   1339 HD22 ASN B 170      53.747   7.902  37.966  1.00  0.00           H  
ATOM   1340  N   PRO B 171      54.945   8.887  43.727  1.00 34.49           N  
ATOM   1341  CA  PRO B 171      54.949   8.203  45.006  1.00 34.86           C  
ATOM   1342  C   PRO B 171      54.046   6.940  45.011  1.00 35.15           C  
ATOM   1343  O   PRO B 171      53.161   6.712  44.173  1.00 32.90           O  
ATOM   1344  CB  PRO B 171      54.505   9.291  45.989  1.00 31.68           C  
ATOM   1345  CG  PRO B 171      53.476  10.023  45.162  1.00 34.50           C  
ATOM   1346  CD  PRO B 171      54.165  10.128  43.790  1.00 33.86           C  
ATOM   1347  N   ARG B 172      54.317   6.073  45.985  1.00 35.00           N  
ATOM   1348  CA  ARG B 172      53.507   4.909  46.252  1.00 31.96           C  
ATOM   1349  C   ARG B 172      52.114   5.429  46.605  1.00 26.59           C  
ATOM   1350  O   ARG B 172      51.900   6.240  47.512  1.00 25.07           O  
ATOM   1351  CB  ARG B 172      54.020   4.089  47.468  1.00 36.35           C  
ATOM   1352  CG  ARG B 172      55.319   3.328  47.356  1.00 43.65           C  
ATOM   1353  CD  ARG B 172      55.456   2.416  48.572  1.00 50.48           C  
ATOM   1354  NE  ARG B 172      54.416   1.376  48.703  1.00 56.90           N  
ATOM   1355  CZ  ARG B 172      54.501   0.395  49.624  1.00 60.14           C  
ATOM   1356  NH1 ARG B 172      55.528   0.340  50.487  1.00 62.76           N  
ATOM   1357  NH2 ARG B 172      53.546  -0.521  49.698  1.00 61.25           N  
ATOM   1358  H   ARG B 172      55.103   6.233  46.547  1.00  0.00           H  
ATOM   1359  HE  ARG B 172      53.642   1.399  48.103  1.00  0.00           H  
ATOM   1360 HH11 ARG B 172      56.247   1.034  50.454  1.00  0.00           H  
ATOM   1361 HH12 ARG B 172      55.574  -0.395  51.163  1.00  0.00           H  
ATOM   1362 HH21 ARG B 172      52.767  -0.483  49.072  1.00  0.00           H  
ATOM   1363 HH22 ARG B 172      53.605  -1.251  50.379  1.00  0.00           H  
ATOM   1364  N   GLY B 173      51.171   4.800  45.957  1.00 20.86           N  
ATOM   1365  CA  GLY B 173      49.814   5.151  46.179  1.00 19.20           C  
ATOM   1366  C   GLY B 173      49.387   6.176  45.175  1.00 17.96           C  
ATOM   1367  O   GLY B 173      48.342   6.790  45.407  1.00 19.29           O  
ATOM   1368  H   GLY B 173      51.399   4.090  45.321  1.00  0.00           H  
ATOM   1369  N   THR B 174      50.147   6.436  44.105  1.00 16.08           N  
ATOM   1370  CA  THR B 174      49.654   7.308  43.064  1.00 15.29           C  
ATOM   1371  C   THR B 174      48.577   6.441  42.415  1.00 16.48           C  
ATOM   1372  O   THR B 174      48.765   5.224  42.236  1.00 16.29           O  
ATOM   1373  CB  THR B 174      50.794   7.669  42.085  1.00 14.28           C  
ATOM   1374  OG1 THR B 174      51.686   8.496  42.812  1.00 18.40           O  
ATOM   1375  CG2 THR B 174      50.356   8.413  40.881  1.00 13.10           C  
ATOM   1376  H   THR B 174      51.038   6.035  44.027  1.00  0.00           H  
ATOM   1377  HG1 THR B 174      52.021   8.015  43.572  1.00  0.00           H  
ATOM   1378  N   PHE B 175      47.450   7.009  42.024  1.00 15.59           N  
ATOM   1379  CA  PHE B 175      46.350   6.241  41.542  1.00 16.01           C  
ATOM   1380  C   PHE B 175      45.588   6.979  40.445  1.00 18.22           C  
ATOM   1381  O   PHE B 175      45.821   8.165  40.198  1.00 19.45           O  
ATOM   1382  CB  PHE B 175      45.462   5.968  42.765  1.00 16.84           C  
ATOM   1383  CG  PHE B 175      44.658   7.169  43.247  1.00 14.69           C  
ATOM   1384  CD1 PHE B 175      45.199   8.044  44.194  1.00 14.59           C  
ATOM   1385  CD2 PHE B 175      43.361   7.364  42.763  1.00 16.02           C  
ATOM   1386  CE1 PHE B 175      44.441   9.113  44.666  1.00 17.35           C  
ATOM   1387  CE2 PHE B 175      42.600   8.432  43.222  1.00 18.55           C  
ATOM   1388  CZ  PHE B 175      43.145   9.295  44.172  1.00 18.60           C  
ATOM   1389  H   PHE B 175      47.368   7.985  42.066  1.00  0.00           H  
ATOM   1390  N   LEU B 176      44.607   6.315  39.835  1.00 17.67           N  
ATOM   1391  CA  LEU B 176      43.664   6.853  38.864  1.00 16.85           C  
ATOM   1392  C   LEU B 176      42.501   5.866  38.857  1.00 17.24           C  
ATOM   1393  O   LEU B 176      42.641   4.733  39.320  1.00 14.41           O  
ATOM   1394  CB  LEU B 176      44.274   6.928  37.457  1.00 19.60           C  
ATOM   1395  CG  LEU B 176      44.879   5.701  36.763  1.00 18.63           C  
ATOM   1396  CD1 LEU B 176      43.828   4.895  36.072  1.00 16.22           C  
ATOM   1397  CD2 LEU B 176      45.868   6.158  35.727  1.00 13.79           C  
ATOM   1398  H   LEU B 176      44.510   5.369  40.063  1.00  0.00           H  
ATOM   1399  N   VAL B 177      41.364   6.251  38.307  1.00 19.05           N  
ATOM   1400  CA  VAL B 177      40.186   5.412  38.191  1.00 19.64           C  
ATOM   1401  C   VAL B 177      39.985   5.441  36.681  1.00 21.54           C  
ATOM   1402  O   VAL B 177      40.183   6.442  36.000  1.00 22.59           O  
ATOM   1403  CB  VAL B 177      38.931   6.023  38.954  1.00 19.07           C  
ATOM   1404  CG1 VAL B 177      37.678   5.182  38.707  1.00 16.92           C  
ATOM   1405  CG2 VAL B 177      39.179   6.045  40.452  1.00 14.46           C  
ATOM   1406  H   VAL B 177      41.312   7.163  37.954  1.00  0.00           H  
ATOM   1407  N   ARG B 178      39.644   4.338  36.070  1.00 22.35           N  
ATOM   1408  CA  ARG B 178      39.417   4.293  34.653  1.00 23.12           C  
ATOM   1409  C   ARG B 178      38.145   3.467  34.481  1.00 27.10           C  
ATOM   1410  O   ARG B 178      37.709   2.784  35.412  1.00 24.39           O  
ATOM   1411  CB  ARG B 178      40.641   3.658  33.989  1.00 19.33           C  
ATOM   1412  CG  ARG B 178      41.148   2.366  34.604  1.00 15.32           C  
ATOM   1413  CD  ARG B 178      42.270   1.885  33.736  1.00 16.31           C  
ATOM   1414  NE  ARG B 178      42.792   0.710  34.378  1.00 21.20           N  
ATOM   1415  CZ  ARG B 178      42.408  -0.511  33.959  1.00 21.16           C  
ATOM   1416  NH1 ARG B 178      41.556  -0.659  32.950  1.00 25.62           N  
ATOM   1417  NH2 ARG B 178      42.711  -1.610  34.649  1.00 22.63           N  
ATOM   1418  H   ARG B 178      39.540   3.517  36.594  1.00  0.00           H  
ATOM   1419  HE  ARG B 178      43.427   0.797  35.120  1.00  0.00           H  
ATOM   1420 HH11 ARG B 178      41.186   0.146  32.485  1.00  0.00           H  
ATOM   1421 HH12 ARG B 178      41.284  -1.575  32.655  1.00  0.00           H  
ATOM   1422 HH21 ARG B 178      43.235  -1.539  35.498  1.00  0.00           H  
ATOM   1423 HH22 ARG B 178      42.415  -2.506  34.318  1.00  0.00           H  
ATOM   1424  N   GLU B 179      37.471   3.479  33.358  1.00 31.05           N  
ATOM   1425  CA  GLU B 179      36.269   2.703  33.146  1.00 39.88           C  
ATOM   1426  C   GLU B 179      36.748   1.296  32.824  1.00 43.56           C  
ATOM   1427  O   GLU B 179      37.662   1.240  32.000  1.00 44.16           O  
ATOM   1428  CB  GLU B 179      35.587   3.339  32.010  1.00 42.15           C  
ATOM   1429  CG  GLU B 179      34.100   3.223  32.126  1.00 48.78           C  
ATOM   1430  CD  GLU B 179      33.561   3.999  30.962  1.00 53.74           C  
ATOM   1431  OE1 GLU B 179      33.570   5.227  31.044  1.00 57.28           O  
ATOM   1432  OE2 GLU B 179      33.191   3.373  29.966  1.00 56.54           O  
ATOM   1433  H   GLU B 179      37.797   4.041  32.625  1.00  0.00           H  
ATOM   1434  N   SER B 180      36.275   0.154  33.357  1.00 47.93           N  
ATOM   1435  CA  SER B 180      36.914  -1.115  33.023  1.00 54.32           C  
ATOM   1436  C   SER B 180      36.765  -1.453  31.569  1.00 57.69           C  
ATOM   1437  O   SER B 180      35.710  -1.252  30.973  1.00 59.26           O  
ATOM   1438  CB  SER B 180      36.358  -2.248  33.852  1.00 55.62           C  
ATOM   1439  OG  SER B 180      37.087  -2.132  35.077  1.00 58.55           O  
ATOM   1440  H   SER B 180      35.507   0.175  33.965  1.00  0.00           H  
ATOM   1441  HG  SER B 180      36.921  -1.271  35.468  1.00  0.00           H  
ATOM   1442  N   GLU B 181      37.941  -1.811  31.040  1.00 61.14           N  
ATOM   1443  CA  GLU B 181      38.180  -2.118  29.633  1.00 64.18           C  
ATOM   1444  C   GLU B 181      37.258  -3.175  29.035  1.00 67.01           C  
ATOM   1445  O   GLU B 181      36.892  -3.070  27.856  1.00 68.57           O  
ATOM   1446  CB  GLU B 181      39.649  -2.521  29.542  1.00 63.79           C  
ATOM   1447  CG  GLU B 181      40.536  -2.386  28.281  1.00 63.79           C  
ATOM   1448  CD  GLU B 181      42.008  -2.715  28.574  1.00 64.68           C  
ATOM   1449  OE1 GLU B 181      42.389  -2.763  29.736  1.00 66.00           O  
ATOM   1450  OE2 GLU B 181      42.827  -2.880  27.670  1.00 64.84           O  
ATOM   1451  H   GLU B 181      38.706  -1.872  31.648  1.00  0.00           H  
ATOM   1452  N   THR B 182      36.871  -4.203  29.785  1.00 69.42           N  
ATOM   1453  CA  THR B 182      35.988  -5.201  29.236  1.00 71.78           C  
ATOM   1454  C   THR B 182      34.682  -5.296  30.026  1.00 74.05           C  
ATOM   1455  O   THR B 182      33.607  -5.367  29.429  1.00 74.62           O  
ATOM   1456  CB  THR B 182      36.712  -6.591  29.196  1.00 72.52           C  
ATOM   1457  OG1 THR B 182      36.915  -6.988  30.532  1.00 74.54           O  
ATOM   1458  CG2 THR B 182      38.053  -6.594  28.435  1.00 71.51           C  
ATOM   1459  H   THR B 182      37.186  -4.282  30.710  1.00  0.00           H  
ATOM   1460  HG1 THR B 182      37.458  -6.336  30.981  1.00  0.00           H  
ATOM   1461  N   THR B 183      34.698  -5.301  31.366  1.00 76.64           N  
ATOM   1462  CA  THR B 183      33.464  -5.397  32.143  1.00 77.29           C  
ATOM   1463  C   THR B 183      32.667  -4.110  31.958  1.00 77.22           C  
ATOM   1464  O   THR B 183      33.153  -3.011  32.266  1.00 78.06           O  
ATOM   1465  CB  THR B 183      33.747  -5.553  33.640  1.00 78.07           C  
ATOM   1466  OG1 THR B 183      34.672  -6.612  33.870  1.00 77.23           O  
ATOM   1467  CG2 THR B 183      32.445  -5.871  34.391  1.00 77.93           C  
ATOM   1468  H   THR B 183      35.556  -5.239  31.835  1.00  0.00           H  
ATOM   1469  HG1 THR B 183      34.307  -7.435  33.536  1.00  0.00           H  
ATOM   1470  N   LYS B 184      31.411  -4.227  31.549  1.00 76.03           N  
ATOM   1471  CA  LYS B 184      30.617  -3.040  31.278  1.00 74.69           C  
ATOM   1472  C   LYS B 184      29.919  -2.506  32.516  1.00 72.40           C  
ATOM   1473  O   LYS B 184      29.241  -3.251  33.230  1.00 72.52           O  
ATOM   1474  CB  LYS B 184      29.560  -3.349  30.233  1.00 76.86           C  
ATOM   1475  H   LYS B 184      31.017  -5.116  31.429  1.00  0.00           H  
ATOM   1476  N   GLY B 185      30.115  -1.209  32.777  1.00 69.24           N  
ATOM   1477  CA  GLY B 185      29.532  -0.549  33.946  1.00 63.16           C  
ATOM   1478  C   GLY B 185      30.420  -0.581  35.201  1.00 57.71           C  
ATOM   1479  O   GLY B 185      30.057  -0.043  36.257  1.00 56.66           O  
ATOM   1480  H   GLY B 185      30.668  -0.682  32.164  1.00  0.00           H  
ATOM   1481  N   ALA B 186      31.595  -1.216  35.098  1.00 51.46           N  
ATOM   1482  CA  ALA B 186      32.519  -1.280  36.209  1.00 43.78           C  
ATOM   1483  C   ALA B 186      33.617  -0.247  35.971  1.00 37.57           C  
ATOM   1484  O   ALA B 186      33.878   0.227  34.865  1.00 35.48           O  
ATOM   1485  CB  ALA B 186      33.178  -2.683  36.339  1.00 42.14           C  
ATOM   1486  H   ALA B 186      31.834  -1.647  34.251  1.00  0.00           H  
ATOM   1487  N   TYR B 187      34.258   0.074  37.068  1.00 32.17           N  
ATOM   1488  CA  TYR B 187      35.379   0.974  37.122  1.00 27.07           C  
ATOM   1489  C   TYR B 187      36.586   0.206  37.568  1.00 23.81           C  
ATOM   1490  O   TYR B 187      36.480  -0.947  37.977  1.00 20.25           O  
ATOM   1491  CB  TYR B 187      35.035   2.059  38.085  1.00 25.45           C  
ATOM   1492  CG  TYR B 187      33.987   2.927  37.432  1.00 27.22           C  
ATOM   1493  CD1 TYR B 187      34.363   3.769  36.375  1.00 29.79           C  
ATOM   1494  CD2 TYR B 187      32.665   2.884  37.859  1.00 27.75           C  
ATOM   1495  CE1 TYR B 187      33.416   4.564  35.742  1.00 31.70           C  
ATOM   1496  CE2 TYR B 187      31.703   3.684  37.226  1.00 31.12           C  
ATOM   1497  CZ  TYR B 187      32.095   4.519  36.177  1.00 31.69           C  
ATOM   1498  OH  TYR B 187      31.179   5.366  35.614  1.00 31.29           O  
ATOM   1499  H   TYR B 187      33.953  -0.326  37.908  1.00  0.00           H  
ATOM   1500  HH  TYR B 187      31.611   5.910  34.951  1.00  0.00           H  
ATOM   1501  N   CYS B 188      37.766   0.747  37.442  1.00 22.98           N  
ATOM   1502  CA  CYS B 188      38.896   0.032  37.985  1.00 24.80           C  
ATOM   1503  C   CYS B 188      39.802   1.070  38.637  1.00 20.20           C  
ATOM   1504  O   CYS B 188      40.033   2.146  38.079  1.00 19.18           O  
ATOM   1505  CB  CYS B 188      39.578  -0.762  36.827  1.00 24.72           C  
ATOM   1506  SG  CYS B 188      41.182  -1.400  37.370  1.00 36.48           S  
ATOM   1507  H   CYS B 188      37.882   1.610  36.993  1.00  0.00           H  
ATOM   1508  N   LEU B 189      40.232   0.801  39.858  1.00 17.52           N  
ATOM   1509  CA  LEU B 189      41.171   1.607  40.591  1.00 17.32           C  
ATOM   1510  C   LEU B 189      42.585   1.044  40.355  1.00 18.57           C  
ATOM   1511  O   LEU B 189      42.841  -0.136  40.662  1.00 19.73           O  
ATOM   1512  CB  LEU B 189      40.783   1.555  42.080  1.00 16.21           C  
ATOM   1513  CG  LEU B 189      41.584   2.280  43.104  1.00 13.26           C  
ATOM   1514  CD1 LEU B 189      41.425   3.761  42.872  1.00 15.05           C  
ATOM   1515  CD2 LEU B 189      41.086   1.977  44.485  1.00 13.99           C  
ATOM   1516  H   LEU B 189      39.886  -0.005  40.294  1.00  0.00           H  
ATOM   1517  N   SER B 190      43.512   1.809  39.762  1.00 17.53           N  
ATOM   1518  CA  SER B 190      44.892   1.422  39.521  1.00 16.37           C  
ATOM   1519  C   SER B 190      45.778   2.176  40.485  1.00 17.93           C  
ATOM   1520  O   SER B 190      45.734   3.401  40.459  1.00 16.34           O  
ATOM   1521  CB  SER B 190      45.178   1.769  38.097  1.00 15.50           C  
ATOM   1522  OG  SER B 190      44.487   0.790  37.344  1.00 14.16           O  
ATOM   1523  H   SER B 190      43.237   2.701  39.467  1.00  0.00           H  
ATOM   1524  HG  SER B 190      44.818  -0.082  37.572  1.00  0.00           H  
ATOM   1525  N   VAL B 191      46.636   1.516  41.277  1.00 21.29           N  
ATOM   1526  CA  VAL B 191      47.446   2.104  42.365  1.00 20.61           C  
ATOM   1527  C   VAL B 191      48.872   1.674  42.168  1.00 21.51           C  
ATOM   1528  O   VAL B 191      49.040   0.502  41.897  1.00 20.93           O  
ATOM   1529  CB  VAL B 191      47.036   1.608  43.805  1.00 17.58           C  
ATOM   1530  CG1 VAL B 191      47.693   2.363  44.959  1.00 14.09           C  
ATOM   1531  CG2 VAL B 191      45.549   1.832  43.929  1.00 16.28           C  
ATOM   1532  H   VAL B 191      46.735   0.555  41.120  1.00  0.00           H  
ATOM   1533  N   SER B 192      49.902   2.524  42.151  1.00 22.32           N  
ATOM   1534  CA  SER B 192      51.251   2.007  42.088  1.00 25.02           C  
ATOM   1535  C   SER B 192      51.595   1.578  43.525  1.00 27.33           C  
ATOM   1536  O   SER B 192      50.989   2.014  44.541  1.00 26.93           O  
ATOM   1537  CB  SER B 192      52.234   3.065  41.585  1.00 23.45           C  
ATOM   1538  OG  SER B 192      52.272   4.171  42.446  1.00 27.00           O  
ATOM   1539  H   SER B 192      49.745   3.491  42.181  1.00  0.00           H  
ATOM   1540  HG  SER B 192      52.895   4.819  42.108  1.00  0.00           H  
ATOM   1541  N   ASP B 193      52.590   0.700  43.606  1.00 29.48           N  
ATOM   1542  CA  ASP B 193      52.977   0.096  44.838  1.00 30.52           C  
ATOM   1543  C   ASP B 193      54.415  -0.292  44.729  1.00 32.67           C  
ATOM   1544  O   ASP B 193      54.948  -0.416  43.633  1.00 31.90           O  
ATOM   1545  CB  ASP B 193      52.135  -1.116  45.012  1.00 33.36           C  
ATOM   1546  CG  ASP B 193      52.276  -1.771  46.347  1.00 34.11           C  
ATOM   1547  OD1 ASP B 193      52.552  -1.061  47.314  1.00 37.92           O  
ATOM   1548  OD2 ASP B 193      52.057  -2.980  46.409  1.00 35.07           O  
ATOM   1549  H   ASP B 193      53.075   0.459  42.789  1.00  0.00           H  
ATOM   1550  N   PHE B 194      55.085  -0.477  45.837  1.00 37.42           N  
ATOM   1551  CA  PHE B 194      56.449  -0.901  45.717  1.00 43.21           C  
ATOM   1552  C   PHE B 194      56.640  -2.084  46.646  1.00 47.53           C  
ATOM   1553  O   PHE B 194      56.207  -2.042  47.805  1.00 46.96           O  
ATOM   1554  CB  PHE B 194      57.367   0.251  46.083  1.00 42.57           C  
ATOM   1555  CG  PHE B 194      58.843  -0.156  46.111  1.00 45.93           C  
ATOM   1556  CD1 PHE B 194      59.596  -0.191  44.934  1.00 45.18           C  
ATOM   1557  CD2 PHE B 194      59.439  -0.524  47.330  1.00 47.32           C  
ATOM   1558  CE1 PHE B 194      60.926  -0.598  44.970  1.00 44.93           C  
ATOM   1559  CE2 PHE B 194      60.768  -0.930  47.351  1.00 48.58           C  
ATOM   1560  CZ  PHE B 194      61.515  -0.968  46.171  1.00 47.50           C  
ATOM   1561  H   PHE B 194      54.671  -0.332  46.713  1.00  0.00           H  
ATOM   1562  N   ASP B 195      57.342  -3.098  46.113  1.00 53.72           N  
ATOM   1563  CA  ASP B 195      57.658  -4.335  46.817  1.00 59.63           C  
ATOM   1564  C   ASP B 195      59.152  -4.493  46.551  1.00 63.36           C  
ATOM   1565  O   ASP B 195      59.552  -4.358  45.393  1.00 64.04           O  
ATOM   1566  CB  ASP B 195      56.929  -5.552  46.202  1.00 58.82           C  
ATOM   1567  H   ASP B 195      57.662  -3.000  45.193  1.00  0.00           H  
ATOM   1568  N   ASN B 196      59.968  -4.818  47.584  1.00 65.95           N  
ATOM   1569  CA  ASN B 196      61.425  -4.990  47.484  1.00 66.67           C  
ATOM   1570  C   ASN B 196      61.926  -5.648  46.205  1.00 67.95           C  
ATOM   1571  O   ASN B 196      62.782  -5.133  45.465  1.00 68.40           O  
ATOM   1572  CB  ASN B 196      61.935  -5.835  48.652  1.00 65.02           C  
ATOM   1573  H   ASN B 196      59.556  -4.948  48.463  1.00  0.00           H  
ATOM   1574  N   ALA B 197      61.235  -6.785  46.030  1.00 67.51           N  
ATOM   1575  CA  ALA B 197      61.424  -7.686  44.911  1.00 67.30           C  
ATOM   1576  C   ALA B 197      60.925  -7.187  43.553  1.00 66.03           C  
ATOM   1577  O   ALA B 197      61.721  -6.945  42.634  1.00 68.01           O  
ATOM   1578  CB  ALA B 197      60.727  -9.024  45.219  1.00 67.92           C  
ATOM   1579  H   ALA B 197      60.561  -7.020  46.700  1.00  0.00           H  
ATOM   1580  N   LYS B 198      59.594  -7.026  43.416  1.00 62.49           N  
ATOM   1581  CA  LYS B 198      59.025  -6.647  42.127  1.00 57.84           C  
ATOM   1582  C   LYS B 198      59.387  -5.228  41.772  1.00 54.56           C  
ATOM   1583  O   LYS B 198      59.362  -4.867  40.596  1.00 56.46           O  
ATOM   1584  CB  LYS B 198      57.502  -6.722  42.124  1.00 56.97           C  
ATOM   1585  H   LYS B 198      59.005  -7.164  44.187  1.00  0.00           H  
ATOM   1586  N   GLY B 199      59.775  -4.450  42.784  1.00 49.88           N  
ATOM   1587  CA  GLY B 199      60.045  -3.056  42.572  1.00 45.62           C  
ATOM   1588  C   GLY B 199      58.670  -2.417  42.472  1.00 41.77           C  
ATOM   1589  O   GLY B 199      57.707  -2.755  43.184  1.00 40.96           O  
ATOM   1590  H   GLY B 199      59.877  -4.834  43.680  1.00  0.00           H  
ATOM   1591  N   LEU B 200      58.602  -1.445  41.594  1.00 37.67           N  
ATOM   1592  CA  LEU B 200      57.375  -0.725  41.387  1.00 36.42           C  
ATOM   1593  C   LEU B 200      56.442  -1.475  40.475  1.00 32.57           C  
ATOM   1594  O   LEU B 200      56.850  -1.996  39.442  1.00 33.86           O  
ATOM   1595  CB  LEU B 200      57.632   0.626  40.760  1.00 37.41           C  
ATOM   1596  CG  LEU B 200      58.179   1.721  41.601  1.00 36.64           C  
ATOM   1597  CD1 LEU B 200      58.639   2.725  40.571  1.00 39.57           C  
ATOM   1598  CD2 LEU B 200      57.199   2.236  42.668  1.00 37.17           C  
ATOM   1599  H   LEU B 200      59.397  -1.207  41.073  1.00  0.00           H  
ATOM   1600  N   ASN B 201      55.181  -1.511  40.843  1.00 28.70           N  
ATOM   1601  CA  ASN B 201      54.235  -2.222  40.036  1.00 26.83           C  
ATOM   1602  C   ASN B 201      52.916  -1.555  40.310  1.00 23.46           C  
ATOM   1603  O   ASN B 201      52.827  -0.654  41.138  1.00 23.46           O  
ATOM   1604  CB  ASN B 201      54.254  -3.718  40.426  1.00 27.80           C  
ATOM   1605  CG  ASN B 201      53.839  -4.010  41.848  1.00 31.10           C  
ATOM   1606  OD1 ASN B 201      52.772  -4.611  42.054  1.00 33.95           O  
ATOM   1607  ND2 ASN B 201      54.676  -3.668  42.840  1.00 32.42           N  
ATOM   1608  H   ASN B 201      54.891  -1.056  41.661  1.00  0.00           H  
ATOM   1609 HD21 ASN B 201      54.394  -3.863  43.757  1.00  0.00           H  
ATOM   1610 HD22 ASN B 201      55.533  -3.240  42.633  1.00  0.00           H  
ATOM   1611  N   VAL B 202      51.929  -1.923  39.522  1.00 21.17           N  
ATOM   1612  CA  VAL B 202      50.616  -1.358  39.615  1.00 20.71           C  
ATOM   1613  C   VAL B 202      49.647  -2.451  40.041  1.00 19.53           C  
ATOM   1614  O   VAL B 202      49.631  -3.507  39.425  1.00 19.74           O  
ATOM   1615  CB  VAL B 202      50.312  -0.742  38.186  1.00 20.41           C  
ATOM   1616  CG1 VAL B 202      48.933  -0.130  38.152  1.00 17.21           C  
ATOM   1617  CG2 VAL B 202      51.291   0.403  37.856  1.00 22.33           C  
ATOM   1618  H   VAL B 202      52.099  -2.611  38.845  1.00  0.00           H  
ATOM   1619  N   LYS B 203      48.809  -2.264  41.037  1.00 19.50           N  
ATOM   1620  CA  LYS B 203      47.783  -3.230  41.414  1.00 19.79           C  
ATOM   1621  C   LYS B 203      46.506  -2.713  40.783  1.00 21.24           C  
ATOM   1622  O   LYS B 203      46.366  -1.494  40.596  1.00 21.28           O  
ATOM   1623  CB  LYS B 203      47.544  -3.245  42.883  1.00 19.79           C  
ATOM   1624  CG  LYS B 203      48.784  -3.519  43.699  1.00 24.96           C  
ATOM   1625  CD  LYS B 203      49.226  -4.922  43.468  1.00 27.32           C  
ATOM   1626  CE  LYS B 203      50.516  -5.284  44.177  1.00 31.37           C  
ATOM   1627  NZ  LYS B 203      50.418  -4.944  45.567  1.00 36.29           N  
ATOM   1628  H   LYS B 203      48.877  -1.434  41.552  1.00  0.00           H  
ATOM   1629  HZ1 LYS B 203      49.630  -5.468  45.998  1.00  0.00           H  
ATOM   1630  HZ2 LYS B 203      51.305  -5.194  46.048  1.00  0.00           H  
ATOM   1631  HZ3 LYS B 203      50.248  -3.922  45.663  1.00  0.00           H  
ATOM   1632  N   HIS B 204      45.518  -3.543  40.462  1.00 21.47           N  
ATOM   1633  CA  HIS B 204      44.284  -3.079  39.865  1.00 19.61           C  
ATOM   1634  C   HIS B 204      43.174  -3.750  40.659  1.00 20.92           C  
ATOM   1635  O   HIS B 204      43.197  -4.954  40.933  1.00 20.44           O  
ATOM   1636  CB  HIS B 204      44.135  -3.470  38.381  1.00 15.74           C  
ATOM   1637  CG  HIS B 204      45.174  -2.871  37.429  1.00 15.76           C  
ATOM   1638  ND1 HIS B 204      45.179  -1.744  36.706  1.00 13.70           N  
ATOM   1639  CD2 HIS B 204      46.347  -3.516  37.131  1.00 13.43           C  
ATOM   1640  CE1 HIS B 204      46.280  -1.694  36.008  1.00 12.85           C  
ATOM   1641  NE2 HIS B 204      46.964  -2.764  36.275  1.00 16.48           N  
ATOM   1642  H   HIS B 204      45.629  -4.501  40.635  1.00  0.00           H  
ATOM   1643  HD1 HIS B 204      44.474  -1.070  36.702  1.00  0.00           H  
ATOM   1644  HE2 HIS B 204      47.833  -2.975  35.881  1.00  0.00           H  
ATOM   1645  N   TYR B 205      42.236  -2.923  41.097  1.00 20.73           N  
ATOM   1646  CA  TYR B 205      41.101  -3.344  41.870  1.00 20.98           C  
ATOM   1647  C   TYR B 205      39.881  -2.935  41.059  1.00 21.78           C  
ATOM   1648  O   TYR B 205      39.733  -1.801  40.581  1.00 23.20           O  
ATOM   1649  CB  TYR B 205      41.050  -2.639  43.243  1.00 19.13           C  
ATOM   1650  CG  TYR B 205      42.292  -2.907  44.092  1.00 22.27           C  
ATOM   1651  CD1 TYR B 205      43.388  -2.060  43.892  1.00 22.10           C  
ATOM   1652  CD2 TYR B 205      42.364  -3.943  45.039  1.00 18.91           C  
ATOM   1653  CE1 TYR B 205      44.559  -2.242  44.630  1.00 20.95           C  
ATOM   1654  CE2 TYR B 205      43.549  -4.115  45.779  1.00 19.60           C  
ATOM   1655  CZ  TYR B 205      44.628  -3.260  45.561  1.00 18.34           C  
ATOM   1656  OH  TYR B 205      45.806  -3.316  46.265  1.00 20.80           O  
ATOM   1657  H   TYR B 205      42.321  -1.971  40.882  1.00  0.00           H  
ATOM   1658  HH  TYR B 205      45.759  -4.023  46.912  1.00  0.00           H  
ATOM   1659  N   LYS B 206      39.020  -3.933  40.853  1.00 20.32           N  
ATOM   1660  CA  LYS B 206      37.774  -3.760  40.141  1.00 18.20           C  
ATOM   1661  C   LYS B 206      36.797  -3.053  41.109  1.00 19.63           C  
ATOM   1662  O   LYS B 206      36.795  -3.338  42.315  1.00 18.70           O  
ATOM   1663  CB  LYS B 206      37.336  -5.131  39.755  1.00 17.99           C  
ATOM   1664  CG  LYS B 206      36.290  -5.141  38.706  1.00 25.54           C  
ATOM   1665  CD  LYS B 206      35.797  -6.563  38.615  1.00 34.59           C  
ATOM   1666  CE  LYS B 206      36.625  -7.538  37.742  1.00 41.78           C  
ATOM   1667  NZ  LYS B 206      36.396  -7.318  36.307  1.00 47.05           N  
ATOM   1668  H   LYS B 206      39.242  -4.822  41.199  1.00  0.00           H  
ATOM   1669  HZ1 LYS B 206      36.668  -6.346  36.057  1.00  0.00           H  
ATOM   1670  HZ2 LYS B 206      36.968  -7.991  35.758  1.00  0.00           H  
ATOM   1671  HZ3 LYS B 206      35.389  -7.462  36.090  1.00  0.00           H  
ATOM   1672  N   ILE B 207      35.993  -2.080  40.674  1.00 18.96           N  
ATOM   1673  CA  ILE B 207      35.026  -1.400  41.531  1.00 20.30           C  
ATOM   1674  C   ILE B 207      33.683  -1.821  40.976  1.00 22.08           C  
ATOM   1675  O   ILE B 207      33.482  -1.652  39.776  1.00 23.14           O  
ATOM   1676  CB  ILE B 207      35.143   0.158  41.444  1.00 19.01           C  
ATOM   1677  CG1 ILE B 207      36.530   0.636  41.863  1.00 14.84           C  
ATOM   1678  CG2 ILE B 207      34.054   0.767  42.327  1.00 19.26           C  
ATOM   1679  CD1 ILE B 207      36.777   2.120  41.677  1.00 13.31           C  
ATOM   1680  H   ILE B 207      36.055  -1.809  39.735  1.00  0.00           H  
ATOM   1681  N   ARG B 208      32.767  -2.405  41.741  1.00 24.28           N  
ATOM   1682  CA  ARG B 208      31.498  -2.768  41.152  1.00 27.55           C  
ATOM   1683  C   ARG B 208      30.478  -1.784  41.635  1.00 29.32           C  
ATOM   1684  O   ARG B 208      30.582  -1.232  42.734  1.00 29.54           O  
ATOM   1685  CB  ARG B 208      30.967  -4.097  41.590  1.00 30.69           C  
ATOM   1686  CG  ARG B 208      31.793  -5.302  41.342  1.00 38.09           C  
ATOM   1687  CD  ARG B 208      31.416  -6.039  40.101  1.00 44.26           C  
ATOM   1688  NE  ARG B 208      32.195  -7.267  40.159  1.00 51.45           N  
ATOM   1689  CZ  ARG B 208      32.254  -8.197  39.191  1.00 55.82           C  
ATOM   1690  NH1 ARG B 208      31.617  -8.040  38.011  1.00 59.00           N  
ATOM   1691  NH2 ARG B 208      33.027  -9.266  39.442  1.00 57.05           N  
ATOM   1692  H   ARG B 208      32.948  -2.586  42.687  1.00  0.00           H  
ATOM   1693  HE  ARG B 208      32.719  -7.429  40.970  1.00  0.00           H  
ATOM   1694 HH11 ARG B 208      31.082  -7.213  37.838  1.00  0.00           H  
ATOM   1695 HH12 ARG B 208      31.680  -8.751  37.310  1.00  0.00           H  
ATOM   1696 HH21 ARG B 208      33.518  -9.335  40.311  1.00  0.00           H  
ATOM   1697 HH22 ARG B 208      33.112  -9.993  38.760  1.00  0.00           H  
ATOM   1698  N   LYS B 209      29.449  -1.629  40.824  1.00 31.63           N  
ATOM   1699  CA  LYS B 209      28.343  -0.771  41.140  1.00 34.10           C  
ATOM   1700  C   LYS B 209      27.167  -1.673  41.481  1.00 35.61           C  
ATOM   1701  O   LYS B 209      26.824  -2.580  40.736  1.00 37.33           O  
ATOM   1702  CB  LYS B 209      28.028   0.078  39.950  1.00 34.86           C  
ATOM   1703  CG  LYS B 209      26.901   0.990  40.272  1.00 41.08           C  
ATOM   1704  CD  LYS B 209      26.595   1.610  38.963  1.00 48.10           C  
ATOM   1705  CE  LYS B 209      25.568   2.688  39.182  1.00 52.54           C  
ATOM   1706  NZ  LYS B 209      25.376   3.329  37.894  1.00 57.63           N  
ATOM   1707  H   LYS B 209      29.440  -2.118  39.975  1.00  0.00           H  
ATOM   1708  HZ1 LYS B 209      25.041   2.627  37.203  1.00  0.00           H  
ATOM   1709  HZ2 LYS B 209      24.671   4.088  37.986  1.00  0.00           H  
ATOM   1710  HZ3 LYS B 209      26.278   3.732  37.569  1.00  0.00           H  
ATOM   1711  N   LEU B 210      26.567  -1.505  42.645  1.00 36.58           N  
ATOM   1712  CA  LEU B 210      25.397  -2.225  43.049  1.00 37.61           C  
ATOM   1713  C   LEU B 210      24.197  -1.610  42.342  1.00 40.75           C  
ATOM   1714  O   LEU B 210      24.137  -0.425  42.000  1.00 40.67           O  
ATOM   1715  CB  LEU B 210      25.218  -2.106  44.532  1.00 33.53           C  
ATOM   1716  CG  LEU B 210      26.358  -2.661  45.322  1.00 34.74           C  
ATOM   1717  CD1 LEU B 210      26.721  -1.678  46.438  1.00 35.48           C  
ATOM   1718  CD2 LEU B 210      26.004  -4.054  45.755  1.00 32.06           C  
ATOM   1719  H   LEU B 210      26.944  -0.850  43.268  1.00  0.00           H  
ATOM   1720  N   ASP B 211      23.164  -2.446  42.309  1.00 44.01           N  
ATOM   1721  CA  ASP B 211      21.895  -2.175  41.653  1.00 45.69           C  
ATOM   1722  C   ASP B 211      21.185  -0.889  42.116  1.00 45.38           C  
ATOM   1723  O   ASP B 211      20.614  -0.131  41.288  1.00 45.19           O  
ATOM   1724  CB  ASP B 211      21.017  -3.408  41.883  1.00 49.55           C  
ATOM   1725  H   ASP B 211      23.265  -3.309  42.760  1.00  0.00           H  
ATOM   1726  N   SER B 212      21.207  -0.680  43.443  1.00 43.85           N  
ATOM   1727  CA  SER B 212      20.683   0.522  44.060  1.00 41.45           C  
ATOM   1728  C   SER B 212      21.534   1.722  43.722  1.00 40.39           C  
ATOM   1729  O   SER B 212      21.036   2.817  43.890  1.00 41.60           O  
ATOM   1730  CB  SER B 212      20.636   0.370  45.552  1.00 41.97           C  
ATOM   1731  OG  SER B 212      21.838  -0.253  46.024  1.00 44.87           O  
ATOM   1732  H   SER B 212      21.595  -1.371  44.019  1.00  0.00           H  
ATOM   1733  HG  SER B 212      22.594   0.289  45.787  1.00  0.00           H  
ATOM   1734  N   GLY B 213      22.789   1.537  43.310  1.00 38.03           N  
ATOM   1735  CA  GLY B 213      23.584   2.678  42.915  1.00 36.77           C  
ATOM   1736  C   GLY B 213      25.017   2.630  43.467  1.00 35.26           C  
ATOM   1737  O   GLY B 213      25.920   2.969  42.691  1.00 37.95           O  
ATOM   1738  H   GLY B 213      23.169   0.634  43.275  1.00  0.00           H  
ATOM   1739  N   GLY B 214      25.205   2.114  44.693  1.00 29.66           N  
ATOM   1740  CA  GLY B 214      26.465   2.134  45.403  1.00 26.58           C  
ATOM   1741  C   GLY B 214      27.640   1.458  44.757  1.00 24.15           C  
ATOM   1742  O   GLY B 214      27.517   0.750  43.769  1.00 24.71           O  
ATOM   1743  H   GLY B 214      24.438   1.696  45.136  1.00  0.00           H  
ATOM   1744  N   PHE B 215      28.823   1.619  45.327  1.00 22.98           N  
ATOM   1745  CA  PHE B 215      30.072   1.087  44.794  1.00 19.74           C  
ATOM   1746  C   PHE B 215      30.869   0.268  45.794  1.00 19.08           C  
ATOM   1747  O   PHE B 215      30.854   0.596  46.987  1.00 18.57           O  
ATOM   1748  CB  PHE B 215      30.994   2.190  44.342  1.00 19.12           C  
ATOM   1749  CG  PHE B 215      30.478   2.861  43.114  1.00 18.45           C  
ATOM   1750  CD1 PHE B 215      30.835   2.340  41.885  1.00 20.47           C  
ATOM   1751  CD2 PHE B 215      29.626   3.947  43.230  1.00 17.49           C  
ATOM   1752  CE1 PHE B 215      30.367   2.946  40.735  1.00 22.79           C  
ATOM   1753  CE2 PHE B 215      29.155   4.534  42.059  1.00 15.78           C  
ATOM   1754  CZ  PHE B 215      29.536   4.059  40.814  1.00 20.33           C  
ATOM   1755  H   PHE B 215      28.863   2.129  46.162  1.00  0.00           H  
ATOM   1756  N   TYR B 216      31.611  -0.782  45.446  1.00 17.87           N  
ATOM   1757  CA  TYR B 216      32.415  -1.447  46.451  1.00 16.75           C  
ATOM   1758  C   TYR B 216      33.620  -2.089  45.799  1.00 15.54           C  
ATOM   1759  O   TYR B 216      33.658  -2.297  44.579  1.00 15.59           O  
ATOM   1760  CB  TYR B 216      31.567  -2.514  47.159  1.00 16.65           C  
ATOM   1761  CG  TYR B 216      31.128  -3.686  46.282  1.00 17.88           C  
ATOM   1762  CD1 TYR B 216      31.931  -4.814  46.162  1.00 15.89           C  
ATOM   1763  CD2 TYR B 216      29.916  -3.626  45.601  1.00 16.87           C  
ATOM   1764  CE1 TYR B 216      31.522  -5.878  45.364  1.00 17.14           C  
ATOM   1765  CE2 TYR B 216      29.502  -4.690  44.803  1.00 19.05           C  
ATOM   1766  CZ  TYR B 216      30.311  -5.810  44.698  1.00 17.24           C  
ATOM   1767  OH  TYR B 216      29.890  -6.867  43.947  1.00 18.37           O  
ATOM   1768  H   TYR B 216      31.613  -1.101  44.520  1.00  0.00           H  
ATOM   1769  HH  TYR B 216      30.553  -7.561  43.971  1.00  0.00           H  
ATOM   1770  N   ILE B 217      34.601  -2.375  46.648  1.00 17.55           N  
ATOM   1771  CA  ILE B 217      35.763  -3.172  46.269  1.00 14.74           C  
ATOM   1772  C   ILE B 217      35.674  -4.371  47.244  1.00 16.45           C  
ATOM   1773  O   ILE B 217      35.892  -5.499  46.821  1.00 18.41           O  
ATOM   1774  CB  ILE B 217      37.082  -2.345  46.434  1.00 13.75           C  
ATOM   1775  CG1 ILE B 217      37.122  -1.242  45.409  1.00 11.43           C  
ATOM   1776  CG2 ILE B 217      38.289  -3.235  46.246  1.00 14.43           C  
ATOM   1777  CD1 ILE B 217      38.188  -0.210  45.693  1.00 10.52           C  
ATOM   1778  H   ILE B 217      34.542  -2.037  47.566  1.00  0.00           H  
ATOM   1779  N   THR B 218      35.311  -4.292  48.524  1.00 15.87           N  
ATOM   1780  CA  THR B 218      35.173  -5.432  49.419  1.00 18.07           C  
ATOM   1781  C   THR B 218      33.843  -5.450  50.156  1.00 20.08           C  
ATOM   1782  O   THR B 218      33.087  -4.466  50.089  1.00 23.41           O  
ATOM   1783  CB  THR B 218      36.303  -5.487  50.480  1.00 16.83           C  
ATOM   1784  OG1 THR B 218      36.094  -4.464  51.394  1.00 14.50           O  
ATOM   1785  CG2 THR B 218      37.674  -5.202  49.915  1.00 19.83           C  
ATOM   1786  H   THR B 218      35.124  -3.403  48.889  1.00  0.00           H  
ATOM   1787  HG1 THR B 218      36.112  -3.619  50.939  1.00  0.00           H  
ATOM   1788  N   SER B 219      33.528  -6.500  50.924  1.00 19.88           N  
ATOM   1789  CA  SER B 219      32.275  -6.562  51.661  1.00 18.91           C  
ATOM   1790  C   SER B 219      32.297  -5.715  52.937  1.00 20.26           C  
ATOM   1791  O   SER B 219      31.316  -5.596  53.695  1.00 21.72           O  
ATOM   1792  CB  SER B 219      32.046  -7.963  52.017  1.00 15.29           C  
ATOM   1793  OG  SER B 219      33.229  -8.346  52.715  1.00 15.02           O  
ATOM   1794  H   SER B 219      34.158  -7.247  50.992  1.00  0.00           H  
ATOM   1795  HG  SER B 219      33.337  -7.791  53.491  1.00  0.00           H  
ATOM   1796  N   ARG B 220      33.484  -5.186  53.240  1.00 19.44           N  
ATOM   1797  CA  ARG B 220      33.694  -4.360  54.403  1.00 19.06           C  
ATOM   1798  C   ARG B 220      33.000  -3.006  54.323  1.00 18.48           C  
ATOM   1799  O   ARG B 220      32.412  -2.616  55.332  1.00 18.33           O  
ATOM   1800  CB  ARG B 220      35.193  -4.201  54.572  1.00 19.84           C  
ATOM   1801  CG  ARG B 220      35.710  -3.906  55.958  1.00 22.99           C  
ATOM   1802  CD  ARG B 220      37.216  -3.754  55.862  1.00 26.52           C  
ATOM   1803  NE  ARG B 220      37.790  -3.756  57.192  1.00 33.72           N  
ATOM   1804  CZ  ARG B 220      37.798  -2.703  58.012  1.00 34.36           C  
ATOM   1805  NH1 ARG B 220      37.273  -1.543  57.648  1.00 39.80           N  
ATOM   1806  NH2 ARG B 220      38.403  -2.812  59.181  1.00 37.14           N  
ATOM   1807  H   ARG B 220      34.244  -5.366  52.648  1.00  0.00           H  
ATOM   1808  HE  ARG B 220      38.200  -4.586  57.511  1.00  0.00           H  
ATOM   1809 HH11 ARG B 220      36.860  -1.443  56.743  1.00  0.00           H  
ATOM   1810 HH12 ARG B 220      37.290  -0.767  58.278  1.00  0.00           H  
ATOM   1811 HH21 ARG B 220      38.844  -3.672  59.437  1.00  0.00           H  
ATOM   1812 HH22 ARG B 220      38.420  -2.034  59.810  1.00  0.00           H  
ATOM   1813  N   THR B 221      32.945  -2.339  53.172  1.00 17.11           N  
ATOM   1814  CA  THR B 221      32.424  -0.999  53.101  1.00 19.10           C  
ATOM   1815  C   THR B 221      31.867  -0.830  51.720  1.00 18.73           C  
ATOM   1816  O   THR B 221      32.499  -1.333  50.802  1.00 18.39           O  
ATOM   1817  CB  THR B 221      33.569   0.036  53.274  1.00 20.79           C  
ATOM   1818  OG1 THR B 221      34.349  -0.241  54.409  1.00 25.20           O  
ATOM   1819  CG2 THR B 221      33.052   1.355  53.625  1.00 24.23           C  
ATOM   1820  H   THR B 221      33.267  -2.771  52.353  1.00  0.00           H  
ATOM   1821  HG1 THR B 221      34.740  -1.114  54.324  1.00  0.00           H  
ATOM   1822  N   GLN B 222      30.736  -0.193  51.516  1.00 20.45           N  
ATOM   1823  CA  GLN B 222      30.298   0.192  50.184  1.00 23.88           C  
ATOM   1824  C   GLN B 222      30.018   1.696  50.224  1.00 20.90           C  
ATOM   1825  O   GLN B 222      29.827   2.255  51.295  1.00 17.43           O  
ATOM   1826  CB  GLN B 222      29.074  -0.575  49.791  1.00 31.36           C  
ATOM   1827  CG  GLN B 222      27.926  -0.568  50.808  1.00 44.74           C  
ATOM   1828  CD  GLN B 222      27.016  -1.755  50.521  1.00 54.93           C  
ATOM   1829  OE1 GLN B 222      27.476  -2.778  49.972  1.00 63.03           O  
ATOM   1830  NE2 GLN B 222      25.724  -1.748  50.883  1.00 61.06           N  
ATOM   1831  H   GLN B 222      30.171   0.029  52.285  1.00  0.00           H  
ATOM   1832 HE21 GLN B 222      25.191  -2.541  50.671  1.00  0.00           H  
ATOM   1833 HE22 GLN B 222      25.348  -0.968  51.342  1.00  0.00           H  
ATOM   1834  N   PHE B 223      29.991   2.372  49.087  1.00 17.24           N  
ATOM   1835  CA  PHE B 223      29.913   3.812  49.046  1.00 16.68           C  
ATOM   1836  C   PHE B 223      28.803   4.305  48.173  1.00 17.18           C  
ATOM   1837  O   PHE B 223      28.581   3.757  47.087  1.00 19.26           O  
ATOM   1838  CB  PHE B 223      31.188   4.370  48.503  1.00 12.09           C  
ATOM   1839  CG  PHE B 223      32.309   3.952  49.427  1.00 13.88           C  
ATOM   1840  CD1 PHE B 223      32.634   4.742  50.533  1.00 13.11           C  
ATOM   1841  CD2 PHE B 223      32.967   2.747  49.193  1.00 11.87           C  
ATOM   1842  CE1 PHE B 223      33.632   4.296  51.400  1.00 15.71           C  
ATOM   1843  CE2 PHE B 223      33.966   2.308  50.063  1.00 12.44           C  
ATOM   1844  CZ  PHE B 223      34.304   3.077  51.166  1.00 14.32           C  
ATOM   1845  H   PHE B 223      30.025   1.877  48.242  1.00  0.00           H  
ATOM   1846  N   ASN B 224      28.143   5.369  48.608  1.00 18.18           N  
ATOM   1847  CA  ASN B 224      27.090   5.907  47.787  1.00 17.65           C  
ATOM   1848  C   ASN B 224      27.623   6.554  46.561  1.00 16.63           C  
ATOM   1849  O   ASN B 224      26.848   6.733  45.639  1.00 18.55           O  
ATOM   1850  CB  ASN B 224      26.260   6.888  48.548  1.00 18.71           C  
ATOM   1851  CG  ASN B 224      25.243   6.132  49.363  1.00 20.84           C  
ATOM   1852  OD1 ASN B 224      24.558   5.252  48.842  1.00 21.89           O  
ATOM   1853  ND2 ASN B 224      25.143   6.410  50.638  1.00 18.50           N  
ATOM   1854  H   ASN B 224      28.367   5.780  49.469  1.00  0.00           H  
ATOM   1855 HD21 ASN B 224      24.479   5.913  51.158  1.00  0.00           H  
ATOM   1856 HD22 ASN B 224      25.721   7.094  51.037  1.00  0.00           H  
ATOM   1857  N   SER B 225      28.889   6.909  46.451  1.00 15.87           N  
ATOM   1858  CA  SER B 225      29.360   7.427  45.189  1.00 17.81           C  
ATOM   1859  C   SER B 225      30.825   7.064  45.019  1.00 18.39           C  
ATOM   1860  O   SER B 225      31.464   6.687  46.004  1.00 18.35           O  
ATOM   1861  CB  SER B 225      29.139   8.930  45.189  1.00 17.91           C  
ATOM   1862  OG  SER B 225      29.796   9.645  46.223  1.00 18.38           O  
ATOM   1863  H   SER B 225      29.499   6.822  47.213  1.00  0.00           H  
ATOM   1864  HG  SER B 225      29.598  10.581  46.141  1.00  0.00           H  
ATOM   1865  N   LEU B 226      31.381   7.183  43.796  1.00 20.18           N  
ATOM   1866  CA  LEU B 226      32.790   6.902  43.533  1.00 21.23           C  
ATOM   1867  C   LEU B 226      33.700   7.873  44.253  1.00 21.07           C  
ATOM   1868  O   LEU B 226      34.761   7.486  44.765  1.00 24.38           O  
ATOM   1869  CB  LEU B 226      33.163   7.009  42.063  1.00 21.68           C  
ATOM   1870  CG  LEU B 226      33.039   5.846  41.137  1.00 23.93           C  
ATOM   1871  CD1 LEU B 226      33.707   6.270  39.852  1.00 21.07           C  
ATOM   1872  CD2 LEU B 226      33.787   4.598  41.645  1.00 24.80           C  
ATOM   1873  H   LEU B 226      30.814   7.471  43.051  1.00  0.00           H  
ATOM   1874  N   GLN B 227      33.296   9.148  44.308  1.00 20.01           N  
ATOM   1875  CA  GLN B 227      34.081  10.122  45.021  1.00 18.49           C  
ATOM   1876  C   GLN B 227      34.163   9.794  46.504  1.00 14.73           C  
ATOM   1877  O   GLN B 227      35.173  10.090  47.144  1.00 15.03           O  
ATOM   1878  CB  GLN B 227      33.470  11.488  44.785  1.00 22.77           C  
ATOM   1879  CG  GLN B 227      34.295  12.599  45.443  1.00 28.33           C  
ATOM   1880  CD  GLN B 227      33.892  12.943  46.885  1.00 33.94           C  
ATOM   1881  OE1 GLN B 227      34.650  13.502  47.709  1.00 37.74           O  
ATOM   1882  NE2 GLN B 227      32.594  12.747  47.171  1.00 31.71           N  
ATOM   1883  H   GLN B 227      32.466   9.419  43.863  1.00  0.00           H  
ATOM   1884 HE21 GLN B 227      32.295  12.954  48.080  1.00  0.00           H  
ATOM   1885 HE22 GLN B 227      31.986  12.409  46.481  1.00  0.00           H  
ATOM   1886  N   GLN B 228      33.129   9.203  47.108  1.00 15.29           N  
ATOM   1887  CA  GLN B 228      33.218   8.825  48.507  1.00 15.73           C  
ATOM   1888  C   GLN B 228      34.195   7.668  48.671  1.00 17.07           C  
ATOM   1889  O   GLN B 228      34.929   7.614  49.663  1.00 18.13           O  
ATOM   1890  CB  GLN B 228      31.864   8.394  49.010  1.00 18.71           C  
ATOM   1891  CG  GLN B 228      30.969   9.576  49.199  1.00 16.02           C  
ATOM   1892  CD  GLN B 228      29.539   9.210  49.454  1.00 14.24           C  
ATOM   1893  OE1 GLN B 228      28.715   9.428  48.581  1.00 18.99           O  
ATOM   1894  NE2 GLN B 228      29.138   8.692  50.597  1.00 15.94           N  
ATOM   1895  H   GLN B 228      32.307   9.024  46.605  1.00  0.00           H  
ATOM   1896 HE21 GLN B 228      28.187   8.479  50.688  1.00  0.00           H  
ATOM   1897 HE22 GLN B 228      29.784   8.534  51.317  1.00  0.00           H  
ATOM   1898  N   LEU B 229      34.196   6.722  47.707  1.00 15.32           N  
ATOM   1899  CA  LEU B 229      35.110   5.604  47.783  1.00 16.82           C  
ATOM   1900  C   LEU B 229      36.556   6.125  47.774  1.00 18.05           C  
ATOM   1901  O   LEU B 229      37.380   5.802  48.631  1.00 19.93           O  
ATOM   1902  CB  LEU B 229      34.786   4.674  46.579  1.00 13.78           C  
ATOM   1903  CG  LEU B 229      35.543   3.339  46.350  1.00 14.37           C  
ATOM   1904  CD1 LEU B 229      34.595   2.371  45.644  1.00 11.59           C  
ATOM   1905  CD2 LEU B 229      36.827   3.564  45.538  1.00 12.23           C  
ATOM   1906  H   LEU B 229      33.575   6.794  46.953  1.00  0.00           H  
ATOM   1907  N   VAL B 230      36.892   7.000  46.814  1.00 18.05           N  
ATOM   1908  CA  VAL B 230      38.217   7.563  46.676  1.00 18.06           C  
ATOM   1909  C   VAL B 230      38.563   8.310  47.927  1.00 19.02           C  
ATOM   1910  O   VAL B 230      39.640   8.141  48.480  1.00 20.81           O  
ATOM   1911  CB  VAL B 230      38.248   8.491  45.429  1.00 18.59           C  
ATOM   1912  CG1 VAL B 230      39.577   9.194  45.360  1.00 19.60           C  
ATOM   1913  CG2 VAL B 230      38.103   7.686  44.158  1.00 14.30           C  
ATOM   1914  H   VAL B 230      36.203   7.272  46.173  1.00  0.00           H  
ATOM   1915  N   ALA B 231      37.644   9.102  48.471  1.00 19.89           N  
ATOM   1916  CA  ALA B 231      37.911   9.840  49.705  1.00 17.81           C  
ATOM   1917  C   ALA B 231      38.189   8.947  50.906  1.00 16.86           C  
ATOM   1918  O   ALA B 231      39.029   9.251  51.757  1.00 17.42           O  
ATOM   1919  CB  ALA B 231      36.716  10.744  50.045  1.00 19.06           C  
ATOM   1920  H   ALA B 231      36.770   9.193  48.036  1.00  0.00           H  
ATOM   1921  N   TYR B 232      37.437   7.842  51.005  1.00 15.33           N  
ATOM   1922  CA  TYR B 232      37.621   6.852  52.045  1.00 13.96           C  
ATOM   1923  C   TYR B 232      39.000   6.189  51.966  1.00 12.35           C  
ATOM   1924  O   TYR B 232      39.721   6.088  52.959  1.00 13.76           O  
ATOM   1925  CB  TYR B 232      36.546   5.804  51.891  1.00 15.34           C  
ATOM   1926  CG  TYR B 232      36.596   4.839  53.038  1.00 15.67           C  
ATOM   1927  CD1 TYR B 232      35.998   5.193  54.240  1.00 17.00           C  
ATOM   1928  CD2 TYR B 232      37.296   3.642  52.927  1.00 18.01           C  
ATOM   1929  CE1 TYR B 232      36.108   4.356  55.346  1.00 14.61           C  
ATOM   1930  CE2 TYR B 232      37.413   2.803  54.028  1.00 18.21           C  
ATOM   1931  CZ  TYR B 232      36.820   3.173  55.228  1.00 16.68           C  
ATOM   1932  OH  TYR B 232      36.969   2.370  56.337  1.00 21.50           O  
ATOM   1933  H   TYR B 232      36.730   7.698  50.343  1.00  0.00           H  
ATOM   1934  HH  TYR B 232      36.504   2.760  57.080  1.00  0.00           H  
ATOM   1935  N   TYR B 233      39.381   5.736  50.788  1.00 14.32           N  
ATOM   1936  CA  TYR B 233      40.624   5.008  50.650  1.00 17.13           C  
ATOM   1937  C   TYR B 233      41.864   5.853  50.642  1.00 19.98           C  
ATOM   1938  O   TYR B 233      42.955   5.306  50.861  1.00 20.05           O  
ATOM   1939  CB  TYR B 233      40.582   4.118  49.404  1.00 13.15           C  
ATOM   1940  CG  TYR B 233      39.716   2.893  49.677  1.00 12.82           C  
ATOM   1941  CD1 TYR B 233      40.127   1.907  50.575  1.00 11.21           C  
ATOM   1942  CD2 TYR B 233      38.523   2.708  48.985  1.00 12.24           C  
ATOM   1943  CE1 TYR B 233      39.341   0.752  50.788  1.00 13.17           C  
ATOM   1944  CE2 TYR B 233      37.732   1.567  49.191  1.00 14.12           C  
ATOM   1945  CZ  TYR B 233      38.141   0.561  50.075  1.00 14.93           C  
ATOM   1946  OH  TYR B 233      37.337  -0.595  50.176  1.00 15.29           O  
ATOM   1947  H   TYR B 233      38.819   5.893  50.001  1.00  0.00           H  
ATOM   1948  HH  TYR B 233      36.572  -0.505  49.602  1.00  0.00           H  
ATOM   1949  N   SER B 234      41.679   7.180  50.479  1.00 20.59           N  
ATOM   1950  CA  SER B 234      42.756   8.148  50.612  1.00 21.85           C  
ATOM   1951  C   SER B 234      43.170   8.247  52.076  1.00 21.68           C  
ATOM   1952  O   SER B 234      44.276   8.640  52.445  1.00 24.96           O  
ATOM   1953  CB  SER B 234      42.291   9.516  50.105  1.00 22.27           C  
ATOM   1954  OG  SER B 234      42.067   9.582  48.690  1.00 27.86           O  
ATOM   1955  H   SER B 234      40.781   7.505  50.262  1.00  0.00           H  
ATOM   1956  HG  SER B 234      41.779  10.466  48.452  1.00  0.00           H  
ATOM   1957  N   LYS B 235      42.268   7.878  52.962  1.00 24.07           N  
ATOM   1958  CA  LYS B 235      42.566   7.874  54.368  1.00 27.03           C  
ATOM   1959  C   LYS B 235      42.699   6.461  54.872  1.00 27.26           C  
ATOM   1960  O   LYS B 235      43.388   6.238  55.858  1.00 29.00           O  
ATOM   1961  CB  LYS B 235      41.473   8.530  55.219  1.00 31.60           C  
ATOM   1962  CG  LYS B 235      41.080   9.964  54.867  1.00 38.42           C  
ATOM   1963  CD  LYS B 235      40.770  10.724  56.148  1.00 49.47           C  
ATOM   1964  CE  LYS B 235      39.756  10.017  57.095  1.00 56.99           C  
ATOM   1965  NZ  LYS B 235      39.754  10.549  58.463  1.00 60.29           N  
ATOM   1966  H   LYS B 235      41.379   7.601  52.657  1.00  0.00           H  
ATOM   1967  HZ1 LYS B 235      40.699  10.434  58.881  1.00  0.00           H  
ATOM   1968  HZ2 LYS B 235      39.505  11.559  58.443  1.00  0.00           H  
ATOM   1969  HZ3 LYS B 235      39.057  10.031  59.035  1.00  0.00           H  
ATOM   1970  N   HIS B 236      42.021   5.454  54.336  1.00 27.37           N  
ATOM   1971  CA  HIS B 236      42.099   4.135  54.909  1.00 25.12           C  
ATOM   1972  C   HIS B 236      42.415   3.153  53.837  1.00 24.48           C  
ATOM   1973  O   HIS B 236      41.624   2.999  52.923  1.00 26.42           O  
ATOM   1974  CB  HIS B 236      40.784   3.771  55.509  1.00 25.83           C  
ATOM   1975  CG  HIS B 236      40.345   4.832  56.496  1.00 30.26           C  
ATOM   1976  ND1 HIS B 236      40.797   5.077  57.737  1.00 31.61           N  
ATOM   1977  CD2 HIS B 236      39.401   5.788  56.183  1.00 31.17           C  
ATOM   1978  CE1 HIS B 236      40.166   6.144  58.172  1.00 30.05           C  
ATOM   1979  NE2 HIS B 236      39.327   6.562  57.235  1.00 33.08           N  
ATOM   1980  H   HIS B 236      41.464   5.609  53.545  1.00  0.00           H  
ATOM   1981  HD1 HIS B 236      41.466   4.561  58.222  1.00  0.00           H  
ATOM   1982  HE2 HIS B 236      38.738   7.337  57.318  1.00  0.00           H  
ATOM   1983  N   ALA B 237      43.577   2.518  53.868  1.00 24.53           N  
ATOM   1984  CA  ALA B 237      43.814   1.497  52.879  1.00 23.21           C  
ATOM   1985  C   ALA B 237      42.879   0.283  53.021  1.00 21.17           C  
ATOM   1986  O   ALA B 237      42.487  -0.235  51.988  1.00 19.82           O  
ATOM   1987  CB  ALA B 237      45.253   1.043  52.968  1.00 24.08           C  
ATOM   1988  H   ALA B 237      44.254   2.736  54.542  1.00  0.00           H  
ATOM   1989  N   ASP B 238      42.493  -0.235  54.197  1.00 19.57           N  
ATOM   1990  CA  ASP B 238      41.591  -1.372  54.350  1.00 19.16           C  
ATOM   1991  C   ASP B 238      41.726  -2.490  53.356  1.00 19.52           C  
ATOM   1992  O   ASP B 238      40.818  -2.815  52.604  1.00 21.58           O  
ATOM   1993  CB  ASP B 238      40.158  -0.914  54.306  1.00 20.55           C  
ATOM   1994  CG  ASP B 238      39.681  -0.161  55.518  1.00 25.07           C  
ATOM   1995  OD1 ASP B 238      40.469   0.344  56.333  1.00 26.89           O  
ATOM   1996  OD2 ASP B 238      38.463  -0.126  55.665  1.00 27.44           O  
ATOM   1997  H   ASP B 238      42.842   0.180  55.012  1.00  0.00           H  
ATOM   1998  N   GLY B 239      42.883  -3.070  53.231  1.00 19.16           N  
ATOM   1999  CA  GLY B 239      43.000  -4.143  52.264  1.00 20.33           C  
ATOM   2000  C   GLY B 239      43.636  -3.721  50.963  1.00 22.89           C  
ATOM   2001  O   GLY B 239      44.116  -4.594  50.220  1.00 25.94           O  
ATOM   2002  H   GLY B 239      43.650  -2.791  53.773  1.00  0.00           H  
ATOM   2003  N   LEU B 240      43.623  -2.440  50.543  1.00 23.63           N  
ATOM   2004  CA  LEU B 240      44.321  -2.082  49.315  1.00 20.20           C  
ATOM   2005  C   LEU B 240      45.796  -2.088  49.692  1.00 18.98           C  
ATOM   2006  O   LEU B 240      46.181  -2.042  50.859  1.00 17.85           O  
ATOM   2007  CB  LEU B 240      43.990  -0.690  48.785  1.00 18.41           C  
ATOM   2008  CG  LEU B 240      42.573  -0.213  48.600  1.00 17.08           C  
ATOM   2009  CD1 LEU B 240      42.745   1.054  47.853  1.00 13.52           C  
ATOM   2010  CD2 LEU B 240      41.654  -1.057  47.760  1.00 14.89           C  
ATOM   2011  H   LEU B 240      43.148  -1.755  51.059  1.00  0.00           H  
ATOM   2012  N   CYS B 241      46.645  -2.175  48.695  1.00 21.00           N  
ATOM   2013  CA  CYS B 241      48.083  -2.162  48.924  1.00 24.24           C  
ATOM   2014  C   CYS B 241      48.682  -0.948  49.601  1.00 25.57           C  
ATOM   2015  O   CYS B 241      49.764  -1.019  50.182  1.00 27.94           O  
ATOM   2016  CB  CYS B 241      48.855  -2.326  47.617  1.00 23.05           C  
ATOM   2017  SG  CYS B 241      48.452  -1.120  46.332  1.00 25.12           S  
ATOM   2018  H   CYS B 241      46.305  -2.250  47.779  1.00  0.00           H  
ATOM   2019  N   HIS B 242      48.033   0.207  49.467  1.00 28.43           N  
ATOM   2020  CA  HIS B 242      48.505   1.457  49.997  1.00 26.07           C  
ATOM   2021  C   HIS B 242      47.305   2.359  49.951  1.00 26.63           C  
ATOM   2022  O   HIS B 242      46.474   2.186  49.053  1.00 24.54           O  
ATOM   2023  CB  HIS B 242      49.570   1.994  49.089  1.00 24.90           C  
ATOM   2024  CG  HIS B 242      50.371   3.042  49.794  1.00 29.40           C  
ATOM   2025  ND1 HIS B 242      51.479   2.836  50.474  1.00 34.10           N  
ATOM   2026  CD2 HIS B 242      50.098   4.385  49.880  1.00 30.88           C  
ATOM   2027  CE1 HIS B 242      51.890   4.005  50.947  1.00 33.78           C  
ATOM   2028  NE2 HIS B 242      51.056   4.936  50.582  1.00 30.49           N  
ATOM   2029  H   HIS B 242      47.184   0.205  48.979  1.00  0.00           H  
ATOM   2030  HD1 HIS B 242      51.919   1.977  50.606  1.00  0.00           H  
ATOM   2031  HE2 HIS B 242      51.132   5.884  50.796  1.00  0.00           H  
ATOM   2032  N   ARG B 243      47.260   3.297  50.913  1.00 27.83           N  
ATOM   2033  CA  ARG B 243      46.282   4.404  50.908  1.00 28.91           C  
ATOM   2034  C   ARG B 243      46.448   5.161  49.579  1.00 26.30           C  
ATOM   2035  O   ARG B 243      47.552   5.206  49.024  1.00 23.95           O  
ATOM   2036  CB  ARG B 243      46.502   5.481  51.969  1.00 32.32           C  
ATOM   2037  CG  ARG B 243      46.380   5.127  53.427  1.00 43.86           C  
ATOM   2038  CD  ARG B 243      46.654   6.382  54.275  1.00 51.89           C  
ATOM   2039  NE  ARG B 243      47.912   7.049  53.925  1.00 60.98           N  
ATOM   2040  CZ  ARG B 243      49.134   6.660  54.370  1.00 65.79           C  
ATOM   2041  NH1 ARG B 243      49.273   5.607  55.193  1.00 65.72           N  
ATOM   2042  NH2 ARG B 243      50.234   7.285  53.932  1.00 67.46           N  
ATOM   2043  H   ARG B 243      47.904   3.244  51.649  1.00  0.00           H  
ATOM   2044  HE  ARG B 243      47.868   7.826  53.331  1.00  0.00           H  
ATOM   2045 HH11 ARG B 243      48.467   5.094  55.489  1.00  0.00           H  
ATOM   2046 HH12 ARG B 243      50.182   5.336  55.510  1.00  0.00           H  
ATOM   2047 HH21 ARG B 243      50.155   8.037  53.278  1.00  0.00           H  
ATOM   2048 HH22 ARG B 243      51.135   7.000  54.259  1.00  0.00           H  
ATOM   2049  N   LEU B 244      45.395   5.773  49.056  1.00 24.09           N  
ATOM   2050  CA  LEU B 244      45.498   6.500  47.805  1.00 24.44           C  
ATOM   2051  C   LEU B 244      46.202   7.817  48.140  1.00 26.97           C  
ATOM   2052  O   LEU B 244      45.637   8.608  48.886  1.00 29.68           O  
ATOM   2053  CB  LEU B 244      44.063   6.684  47.266  1.00 20.14           C  
ATOM   2054  CG  LEU B 244      43.282   5.399  47.026  1.00 16.28           C  
ATOM   2055  CD1 LEU B 244      41.957   5.725  46.396  1.00 13.18           C  
ATOM   2056  CD2 LEU B 244      44.111   4.461  46.185  1.00 12.00           C  
ATOM   2057  H   LEU B 244      44.534   5.734  49.522  1.00  0.00           H  
ATOM   2058  N   THR B 245      47.451   8.070  47.742  1.00 28.48           N  
ATOM   2059  CA  THR B 245      48.114   9.303  48.143  1.00 28.63           C  
ATOM   2060  C   THR B 245      48.018  10.372  47.060  1.00 26.98           C  
ATOM   2061  O   THR B 245      47.572  11.466  47.332  1.00 26.59           O  
ATOM   2062  CB  THR B 245      49.632   9.017  48.528  1.00 27.98           C  
ATOM   2063  OG1 THR B 245      50.427   8.626  47.412  1.00 31.26           O  
ATOM   2064  CG2 THR B 245      49.669   7.890  49.528  1.00 25.80           C  
ATOM   2065  H   THR B 245      47.924   7.423  47.178  1.00  0.00           H  
ATOM   2066  HG1 THR B 245      50.421   9.325  46.754  1.00  0.00           H  
ATOM   2067  N   THR B 246      48.341  10.127  45.816  1.00 27.20           N  
ATOM   2068  CA  THR B 246      48.351  11.213  44.881  1.00 26.81           C  
ATOM   2069  C   THR B 246      47.634  10.830  43.639  1.00 25.13           C  
ATOM   2070  O   THR B 246      47.843   9.702  43.231  1.00 25.82           O  
ATOM   2071  CB  THR B 246      49.756  11.576  44.462  1.00 27.61           C  
ATOM   2072  OG1 THR B 246      50.635  11.499  45.562  1.00 34.75           O  
ATOM   2073  CG2 THR B 246      49.764  13.001  43.970  1.00 29.93           C  
ATOM   2074  H   THR B 246      48.572   9.219  45.529  1.00  0.00           H  
ATOM   2075  HG1 THR B 246      50.635  10.604  45.910  1.00  0.00           H  
ATOM   2076  N   VAL B 247      46.821  11.691  43.026  1.00 24.46           N  
ATOM   2077  CA  VAL B 247      46.237  11.394  41.729  1.00 23.63           C  
ATOM   2078  C   VAL B 247      47.378  11.413  40.722  1.00 22.62           C  
ATOM   2079  O   VAL B 247      48.332  12.184  40.862  1.00 21.79           O  
ATOM   2080  CB  VAL B 247      45.197  12.431  41.260  1.00 23.07           C  
ATOM   2081  CG1 VAL B 247      44.596  12.019  39.883  1.00 21.96           C  
ATOM   2082  CG2 VAL B 247      44.148  12.563  42.343  1.00 21.00           C  
ATOM   2083  H   VAL B 247      46.612  12.544  43.460  1.00  0.00           H  
ATOM   2084  N   CYS B 248      47.282  10.496  39.764  1.00 21.82           N  
ATOM   2085  CA  CYS B 248      48.199  10.384  38.649  1.00 22.08           C  
ATOM   2086  C   CYS B 248      48.325  11.789  38.043  1.00 22.73           C  
ATOM   2087  O   CYS B 248      47.309  12.478  37.869  1.00 23.64           O  
ATOM   2088  CB  CYS B 248      47.608   9.425  37.645  1.00 18.51           C  
ATOM   2089  SG  CYS B 248      48.823   9.206  36.354  1.00 19.62           S  
ATOM   2090  H   CYS B 248      46.543   9.855  39.816  1.00  0.00           H  
ATOM   2091  N   PRO B 249      49.533  12.325  37.892  1.00 22.97           N  
ATOM   2092  CA  PRO B 249      49.747  13.656  37.322  1.00 24.27           C  
ATOM   2093  C   PRO B 249      49.326  13.881  35.863  1.00 24.38           C  
ATOM   2094  O   PRO B 249      49.390  12.972  35.015  1.00 22.92           O  
ATOM   2095  CB  PRO B 249      51.224  13.893  37.593  1.00 23.66           C  
ATOM   2096  CG  PRO B 249      51.824  12.495  37.508  1.00 24.13           C  
ATOM   2097  CD  PRO B 249      50.797  11.691  38.300  1.00 22.35           C  
ATOM   2098  OXT PRO B 249      48.887  14.998  35.613  1.00 26.23           O  
TER    2099      PRO B 249                                                      
HETATM 2100  C   ACE D 100      44.237  -8.212  37.735  1.00 30.78           C  
HETATM 2101  O   ACE D 100      44.733  -7.088  37.682  1.00 32.10           O  
HETATM 2102  CH3 ACE D 100      44.563  -9.231  36.660  1.00 28.86           C  
HETATM 2103  N   PTR D 101      43.245  -8.602  38.529  1.00 30.85           N  
HETATM 2104  CA  PTR D 101      42.718  -7.855  39.652  1.00 28.61           C  
HETATM 2105  C   PTR D 101      43.031  -8.587  40.938  1.00 29.02           C  
HETATM 2106  O   PTR D 101      42.984  -9.830  41.035  1.00 27.32           O  
HETATM 2107  CB  PTR D 101      41.223  -7.733  39.577  1.00 27.39           C  
HETATM 2108  CG  PTR D 101      40.787  -7.035  38.317  1.00 29.85           C  
HETATM 2109  CD1 PTR D 101      40.155  -7.746  37.325  1.00 34.68           C  
HETATM 2110  CD2 PTR D 101      40.954  -5.682  38.171  1.00 31.82           C  
HETATM 2111  CE1 PTR D 101      39.675  -7.098  36.205  1.00 36.33           C  
HETATM 2112  CE2 PTR D 101      40.490  -5.023  37.066  1.00 33.02           C  
HETATM 2113  CZ  PTR D 101      39.838  -5.731  36.096  1.00 38.53           C  
HETATM 2114  H   PTR D 101      42.835  -9.470  38.338  1.00  0.00           H  
ATOM   2115  N   GLU D 102      43.261  -7.727  41.896  1.00 26.09           N  
ATOM   2116  CA  GLU D 102      43.532  -8.132  43.242  1.00 24.83           C  
ATOM   2117  C   GLU D 102      42.222  -8.559  43.892  1.00 24.82           C  
ATOM   2118  O   GLU D 102      41.170  -8.120  43.408  1.00 24.81           O  
ATOM   2119  CB  GLU D 102      44.130  -6.969  43.991  1.00 22.91           C  
ATOM   2120  CG  GLU D 102      45.375  -6.438  43.325  1.00 29.38           C  
ATOM   2121  CD  GLU D 102      46.562  -7.388  43.288  1.00 32.28           C  
ATOM   2122  OE1 GLU D 102      46.935  -7.921  44.335  1.00 34.96           O  
ATOM   2123  OE2 GLU D 102      47.152  -7.539  42.218  1.00 35.50           O  
ATOM   2124  H   GLU D 102      43.247  -6.770  41.685  1.00  0.00           H  
HETATM 2125  N   DIP D 103      42.175  -9.392  44.965  1.00 24.71           N  
HETATM 2126  C1  DIP D 103      43.359 -10.085  45.458  1.00 27.56           C  
HETATM 2127  C2  DIP D 103      43.309 -11.370  44.662  1.00 32.90           C  
HETATM 2128  C3  DIP D 103      44.640 -12.051  44.653  1.00 36.31           C  
HETATM 2129  C4  DIP D 103      44.466 -12.877  43.405  1.00 42.69           C  
HETATM 2130  C5  DIP D 103      45.674 -13.788  43.109  1.00 47.10           C  
HETATM 2131  C1' DIP D 103      40.927  -9.598  45.695  1.00 20.10           C  
HETATM 2132  C2' DIP D 103      41.095  -8.938  47.043  1.00 19.05           C  
HETATM 2133  C3' DIP D 103      41.008  -7.433  47.000  1.00 20.83           C  
HETATM 2134  C4' DIP D 103      41.162  -6.971  48.419  1.00 19.54           C  
HETATM 2135  C5' DIP D 103      41.163  -5.448  48.479  1.00 17.14           C  
TER    2136      DIP D 103                                                      
HETATM 2137  O   HOH A 505      54.532  27.453  22.893  1.00 18.26           O  
HETATM 2138  H1  HOH A 505      55.410  27.294  23.240  1.00  0.00           H  
HETATM 2139  H2  HOH A 505      54.034  27.783  23.641  1.00  0.00           H  
HETATM 2140  O   HOH A 506      56.311  21.121  28.112  1.00 31.58           O  
HETATM 2141  H1  HOH A 506      55.474  21.296  27.681  1.00  0.00           H  
HETATM 2142  H2  HOH A 506      56.861  21.870  27.882  1.00  0.00           H  
HETATM 2143  O   HOH A 507      51.752  18.815  32.949  1.00 23.91           O  
HETATM 2144  H1  HOH A 507      50.991  18.640  33.502  1.00  0.00           H  
HETATM 2145  H2  HOH A 507      52.092  19.652  33.266  1.00  0.00           H  
HETATM 2146  O   HOH A 509      44.823  12.594   9.353  1.00 14.38           O  
HETATM 2147  H1  HOH A 509      44.839  12.497  10.305  1.00  0.00           H  
HETATM 2148  H2  HOH A 509      44.073  13.163   9.182  1.00  0.00           H  
HETATM 2149  O   HOH A 511      51.943  10.979  34.447  1.00 49.44           O  
HETATM 2150  H1  HOH A 511      52.502  10.413  34.980  1.00  0.00           H  
HETATM 2151  H2  HOH A 511      51.327  11.364  35.071  1.00  0.00           H  
HETATM 2152  O   HOH A 512      48.493   4.103  13.373  1.00 22.73           O  
HETATM 2153  H1  HOH A 512      48.993   3.331  13.637  1.00  0.00           H  
HETATM 2154  H2  HOH A 512      47.667   4.030  13.852  1.00  0.00           H  
HETATM 2155  O   HOH A 515      48.720  37.044  17.006  1.00 83.05           O  
HETATM 2156  H1  HOH A 515      48.815  37.136  16.058  1.00  0.00           H  
HETATM 2157  H2  HOH A 515      48.825  37.933  17.345  1.00  0.00           H  
HETATM 2158  O   HOH A 516      52.785  14.913  27.397  1.00 27.44           O  
HETATM 2159  H1  HOH A 516      52.929  14.477  26.557  1.00  0.00           H  
HETATM 2160  H2  HOH A 516      51.993  15.434  27.265  1.00  0.00           H  
HETATM 2161  O   HOH A 517      56.244  10.718  23.341  1.00 57.91           O  
HETATM 2162  H1  HOH A 517      55.409  10.252  23.294  1.00  0.00           H  
HETATM 2163  H2  HOH A 517      56.788  10.303  22.672  1.00  0.00           H  
HETATM 2164  O   HOH A 518      48.561   5.765  27.851  1.00 31.44           O  
HETATM 2165  H1  HOH A 518      49.518   5.773  27.832  1.00  0.00           H  
HETATM 2166  H2  HOH A 518      48.301   6.205  27.042  1.00  0.00           H  
HETATM 2167  O   HOH A 519      58.179  18.938  22.740  1.00 28.34           O  
HETATM 2168  H1  HOH A 519      57.766  19.642  22.239  1.00  0.00           H  
HETATM 2169  H2  HOH A 519      57.617  18.177  22.593  1.00  0.00           H  
HETATM 2170  O   HOH A 520      57.727   7.046  14.257  1.00 67.89           O  
HETATM 2171  H1  HOH A 520      58.153   7.022  15.114  1.00  0.00           H  
HETATM 2172  H2  HOH A 520      57.121   7.785  14.311  1.00  0.00           H  
HETATM 2173  O   HOH A 521      40.476  13.843   6.660  1.00 35.28           O  
HETATM 2174  H1  HOH A 521      41.365  13.530   6.494  1.00  0.00           H  
HETATM 2175  H2  HOH A 521      40.310  14.475   5.961  1.00  0.00           H  
HETATM 2176  O   HOH A 523      45.940  19.285  36.849  1.00 35.99           O  
HETATM 2177  H1  HOH A 523      46.192  19.977  36.238  1.00  0.00           H  
HETATM 2178  H2  HOH A 523      46.764  19.006  37.248  1.00  0.00           H  
HETATM 2179  O   HOH A 524      36.937  14.947  29.703  1.00 43.33           O  
HETATM 2180  H1  HOH A 524      36.438  15.218  30.474  1.00  0.00           H  
HETATM 2181  H2  HOH A 524      36.303  14.969  28.987  1.00  0.00           H  
HETATM 2182  O   HOH A 525      55.522  19.785  12.365  1.00 35.69           O  
HETATM 2183  H1  HOH A 525      55.408  19.028  11.791  1.00  0.00           H  
HETATM 2184  H2  HOH A 525      55.131  20.513  11.882  1.00  0.00           H  
HETATM 2185  O   HOH A 532      48.831   3.954  23.303  1.00 34.52           O  
HETATM 2186  H1  HOH A 532      48.248   4.200  24.021  1.00  0.00           H  
HETATM 2187  H2  HOH A 532      48.451   3.150  22.950  1.00  0.00           H  
HETATM 2188  O   HOH A 534      52.618   5.005  12.033  1.00 37.44           O  
HETATM 2189  H1  HOH A 534      52.320   4.099  12.112  1.00  0.00           H  
HETATM 2190  H2  HOH A 534      53.565   4.959  12.166  1.00  0.00           H  
HETATM 2191  O   HOH A 537      40.619  12.633   9.117  1.00 22.83           O  
HETATM 2192  H1  HOH A 537      41.488  12.233   9.156  1.00  0.00           H  
HETATM 2193  H2  HOH A 537      40.048  11.936   8.794  1.00  0.00           H  
HETATM 2194  O   HOH A 539      58.839  20.543  24.584  1.00 27.20           O  
HETATM 2195  H1  HOH A 539      59.032  20.743  23.668  1.00  0.00           H  
HETATM 2196  H2  HOH A 539      58.872  21.391  25.027  1.00  0.00           H  
HETATM 2197  O   HOH A 540      55.426  14.081  28.156  1.00 45.55           O  
HETATM 2198  H1  HOH A 540      55.877  13.503  27.541  1.00  0.00           H  
HETATM 2199  H2  HOH A 540      55.610  14.964  27.835  1.00  0.00           H  
HETATM 2200  O   HOH A 541      32.809  21.023  13.827  1.00 49.94           O  
HETATM 2201  H1  HOH A 541      32.751  20.246  14.384  1.00  0.00           H  
HETATM 2202  H2  HOH A 541      32.044  20.966  13.255  1.00  0.00           H  
HETATM 2203  O   HOH A 542      48.197  29.690  23.539  1.00 45.84           O  
HETATM 2204  H1  HOH A 542      47.652  30.225  24.116  1.00  0.00           H  
HETATM 2205  H2  HOH A 542      47.691  28.888  23.407  1.00  0.00           H  
HETATM 2206  O   HOH A 548      54.570   8.366  16.080  1.00 34.79           O  
HETATM 2207  H1  HOH A 548      54.323   9.008  15.415  1.00  0.00           H  
HETATM 2208  H2  HOH A 548      54.234   7.534  15.747  1.00  0.00           H  
HETATM 2209  O   HOH A 549      51.719  29.915  16.451  1.00 40.56           O  
HETATM 2210  H1  HOH A 549      52.488  29.429  16.154  1.00  0.00           H  
HETATM 2211  H2  HOH A 549      52.077  30.656  16.939  1.00  0.00           H  
HETATM 2212  O   HOH C 501      39.754  10.446  24.131  1.00 21.85           O  
HETATM 2213  H1  HOH C 501      40.554  10.057  24.483  1.00  0.00           H  
HETATM 2214  H2  HOH C 501      39.776  11.354  24.433  1.00  0.00           H  
HETATM 2215  O   HOH C 503      38.376   5.506  23.674  1.00 62.19           O  
HETATM 2216  H1  HOH C 503      38.502   6.310  23.170  1.00  0.00           H  
HETATM 2217  H2  HOH C 503      39.062   4.917  23.360  1.00  0.00           H  
HETATM 2218  O   HOH C 504      43.867   8.328  18.139  1.00 20.07           O  
HETATM 2219  H1  HOH C 504      43.939   9.010  17.471  1.00  0.00           H  
HETATM 2220  H2  HOH C 504      42.943   8.079  18.130  1.00  0.00           H  
HETATM 2221  O   HOH C 547      42.785   3.687  23.879  1.00 29.07           O  
HETATM 2222  H1  HOH C 547      43.352   3.735  24.649  1.00  0.00           H  
HETATM 2223  H2  HOH C 547      41.920   3.939  24.202  1.00  0.00           H  
HETATM 2224  O   HOH B 500      31.597  10.091  42.261  1.00 34.56           O  
HETATM 2225  H1  HOH B 500      31.355  10.516  41.438  1.00  0.00           H  
HETATM 2226  H2  HOH B 500      32.450   9.694  42.084  1.00  0.00           H  
HETATM 2227  O   HOH B 502      46.061  -6.060  39.936  1.00 24.81           O  
HETATM 2228  H1  HOH B 502      45.637  -5.822  39.112  1.00  0.00           H  
HETATM 2229  H2  HOH B 502      46.347  -5.226  40.308  1.00  0.00           H  
HETATM 2230  O   HOH B 508      47.929  12.284  32.751  1.00 18.49           O  
HETATM 2231  H1  HOH B 508      47.004  12.150  32.543  1.00  0.00           H  
HETATM 2232  H2  HOH B 508      48.387  12.122  31.926  1.00  0.00           H  
HETATM 2233  O   HOH B 513      38.263  -2.768  52.161  1.00 15.54           O  
HETATM 2234  H1  HOH B 513      38.829  -2.042  52.425  1.00  0.00           H  
HETATM 2235  H2  HOH B 513      37.391  -2.380  52.094  1.00  0.00           H  
HETATM 2236  O   HOH B 514      34.821  -1.436  49.339  1.00 12.29           O  
HETATM 2237  H1  HOH B 514      34.745  -1.799  48.456  1.00  0.00           H  
HETATM 2238  H2  HOH B 514      35.748  -1.213  49.428  1.00  0.00           H  
HETATM 2239  O   HOH B 522      42.260  13.707  34.780  1.00 39.22           O  
HETATM 2240  H1  HOH B 522      41.587  13.033  34.686  1.00  0.00           H  
HETATM 2241  H2  HOH B 522      42.452  13.725  35.718  1.00  0.00           H  
HETATM 2242  O   HOH B 526      39.899   0.555  30.559  1.00 58.59           O  
HETATM 2243  H1  HOH B 526      40.361  -0.135  30.082  1.00  0.00           H  
HETATM 2244  H2  HOH B 526      39.092   0.139  30.861  1.00  0.00           H  
HETATM 2245  O   HOH B 527      29.742  -3.056  38.043  1.00 32.71           O  
HETATM 2246  H1  HOH B 527      30.279  -3.832  37.883  1.00  0.00           H  
HETATM 2247  H2  HOH B 527      29.156  -3.313  38.755  1.00  0.00           H  
HETATM 2248  O   HOH B 528      46.027  -5.485  47.892  1.00 39.42           O  
HETATM 2249  H1  HOH B 528      45.786  -4.640  47.513  1.00  0.00           H  
HETATM 2250  H2  HOH B 528      46.629  -5.870  47.255  1.00  0.00           H  
HETATM 2251  O   HOH B 529      49.026   3.175  53.270  1.00 41.91           O  
HETATM 2252  H1  HOH B 529      49.009   3.945  52.701  1.00  0.00           H  
HETATM 2253  H2  HOH B 529      49.526   3.454  54.037  1.00  0.00           H  
HETATM 2254  O   HOH B 530      41.892  16.961  34.923  1.00 30.90           O  
HETATM 2255  H1  HOH B 530      42.197  17.228  35.790  1.00  0.00           H  
HETATM 2256  H2  HOH B 530      40.974  16.723  35.055  1.00  0.00           H  
HETATM 2257  O   HOH B 531      55.164   4.984  40.408  1.00 45.55           O  
HETATM 2258  H1  HOH B 531      55.465   4.624  41.242  1.00  0.00           H  
HETATM 2259  H2  HOH B 531      54.281   4.631  40.299  1.00  0.00           H  
HETATM 2260  O   HOH B 533      36.873  -1.143  53.666  1.00 25.29           O  
HETATM 2261  H1  HOH B 533      36.616  -1.610  52.871  1.00  0.00           H  
HETATM 2262  H2  HOH B 533      36.054  -0.785  54.009  1.00  0.00           H  
HETATM 2263  O   HOH B 535      48.869  17.428  37.215  1.00 30.86           O  
HETATM 2264  H1  HOH B 535      49.034  17.801  36.349  1.00  0.00           H  
HETATM 2265  H2  HOH B 535      48.805  16.485  37.062  1.00  0.00           H  
HETATM 2266  O   HOH B 536      43.359  12.410  32.481  1.00 32.31           O  
HETATM 2267  H1  HOH B 536      42.688  12.994  32.834  1.00  0.00           H  
HETATM 2268  H2  HOH B 536      43.881  12.156  33.242  1.00  0.00           H  
HETATM 2269  O   HOH B 543      49.630  -5.018  37.085  1.00 42.51           O  
HETATM 2270  H1  HOH B 543      49.680  -5.482  37.921  1.00  0.00           H  
HETATM 2271  H2  HOH B 543      49.592  -4.092  37.326  1.00  0.00           H  
HETATM 2272  O   HOH B 544      53.035  -3.199  37.236  1.00 44.67           O  
HETATM 2273  H1  HOH B 544      52.406  -3.275  37.954  1.00  0.00           H  
HETATM 2274  H2  HOH B 544      53.890  -3.181  37.666  1.00  0.00           H  
HETATM 2275  O   HOH B 545      48.422  -6.864  38.575  1.00 49.40           O  
HETATM 2276  H1  HOH B 545      47.980  -6.016  38.617  1.00  0.00           H  
HETATM 2277  H2  HOH B 545      49.329  -6.675  38.817  1.00  0.00           H  
HETATM 2278  O   HOH B 546      23.535   4.445  46.109  1.00 42.74           O  
HETATM 2279  H1  HOH B 546      22.811   4.061  46.604  1.00  0.00           H  
HETATM 2280  H2  HOH B 546      24.105   4.829  46.776  1.00  0.00           H  
HETATM 2281  O   HOH B 550      24.088   1.013  47.056  1.00 43.14           O  
HETATM 2282  H1  HOH B 550      24.688   1.647  47.448  1.00  0.00           H  
HETATM 2283  H2  HOH B 550      23.244   1.464  47.034  1.00  0.00           H  
HETATM 2284  O   HOH D 510      39.410  -6.420  42.205  1.00 15.82           O  
HETATM 2285  H1  HOH D 510      38.856  -5.692  42.485  1.00  0.00           H  
HETATM 2286  H2  HOH D 510      39.854  -6.704  43.004  1.00  0.00           H  
CONECT 1042 1043 1044 1045                                                      
CONECT 1043 1042                                                                
CONECT 1044 1042                                                                
CONECT 1045 1042 1046 1056                                                      
CONECT 1046 1045 1047 1049                                                      
CONECT 1047 1046 1048 1057                                                      
CONECT 1048 1047                                                                
CONECT 1049 1046 1050                                                           
CONECT 1050 1049 1051 1052                                                      
CONECT 1051 1050 1053                                                           
CONECT 1052 1050 1054                                                           
CONECT 1053 1051 1055                                                           
CONECT 1054 1052 1055                                                           
CONECT 1055 1053 1054                                                           
CONECT 1056 1045                                                                
CONECT 1057 1047                                                                
CONECT 1059 1067                                                                
CONECT 1067 1059 1068 1073                                                      
CONECT 1068 1067 1069                                                           
CONECT 1069 1068 1070                                                           
CONECT 1070 1069 1071                                                           
CONECT 1071 1070 1072                                                           
CONECT 1072 1071                                                                
CONECT 1073 1067 1074                                                           
CONECT 1074 1073 1075                                                           
CONECT 1075 1074 1076                                                           
CONECT 1076 1075 1077                                                           
CONECT 1077 1076                                                                
CONECT 2100 2101 2102 2103                                                      
CONECT 2101 2100                                                                
CONECT 2102 2100                                                                
CONECT 2103 2100 2104 2114                                                      
CONECT 2104 2103 2105 2107                                                      
CONECT 2105 2104 2106 2115                                                      
CONECT 2106 2105                                                                
CONECT 2107 2104 2108                                                           
CONECT 2108 2107 2109 2110                                                      
CONECT 2109 2108 2111                                                           
CONECT 2110 2108 2112                                                           
CONECT 2111 2109 2113                                                           
CONECT 2112 2110 2113                                                           
CONECT 2113 2111 2112                                                           
CONECT 2114 2103                                                                
CONECT 2115 2105                                                                
CONECT 2117 2125                                                                
CONECT 2125 2117 2126 2131                                                      
CONECT 2126 2125 2127                                                           
CONECT 2127 2126 2128                                                           
CONECT 2128 2127 2129                                                           
CONECT 2129 2128 2130                                                           
CONECT 2130 2129                                                                
CONECT 2131 2125 2132                                                           
CONECT 2132 2131 2133                                                           
CONECT 2133 2132 2134                                                           
CONECT 2134 2133 2135                                                           
CONECT 2135 2134                                                                
MASTER      359    0    6    5   10    0    2    9 1775    4   56   20          
END                                                                             
