# Supplementary material for: Analysis of the effects of perfluorooctane sulfonate on COPD using network toxicology and molecular docking
Source: iScience. 2025 Aug 18;28(9):113372. doi: 10.1016/j.isci.2025.113372 (PMC12454616; doi:10.1016/j.isci.2025.113372)
Supplement: Table S5. KEGG signaling pathway analysis by the SangerBox platform, related to Figure 5 [file mmc7.zip › SRC/Conformer3D.sdf]

3736298
  -OEChem-02062506223D

 29 28  0     0  0  0  0  0  0999 V2000
   -4.1721   -0.7621   -0.0759 S   0  0  0  0  0  0  0  0  0  0  0  0
    0.7986   -1.6729   -0.6424 F   0  0  0  0  0  0  0  0  0  0  0  0
   -0.7400   -1.5786    0.8763 F   0  0  0  0  0  0  0  0  0  0  0  0
   -1.5222   -1.0405   -1.6644 F   0  0  0  0  0  0  0  0  0  0  0  0
   -0.1030    0.5835   -1.8255 F   0  0  0  0  0  0  0  0  0  0  0  0
    0.1606    0.8060    1.7700 F   0  0  0  0  0  0  0  0  0  0  0  0
    1.5830   -0.8241    1.7991 F   0  0  0  0  0  0  0  0  0  0  0  0
   -1.2664    1.9314    0.1962 F   0  0  0  0  0  0  0  0  0  0  0  0
   -2.5384    1.4572   -1.4893 F   0  0  0  0  0  0  0  0  0  0  0  0
    2.6100    1.6103    1.3203 F   0  0  0  0  0  0  0  0  0  0  0  0
    1.3297    1.9026   -0.4070 F   0  0  0  0  0  0  0  0  0  0  0  0
   -3.6847    1.5301    0.9652 F   0  0  0  0  0  0  0  0  0  0  0  0
   -2.4147   -0.0723    1.6850 F   0  0  0  0  0  0  0  0  0  0  0  0
    2.4667   -0.2171   -1.6832 F   0  0  0  0  0  0  0  0  0  0  0  0
    3.8251    1.3489   -1.0380 F   0  0  0  0  0  0  0  0  0  0  0  0
    4.8354   -1.1618   -0.8532 F   0  0  0  0  0  0  0  0  0  0  0  0
    4.6521   -0.1587    1.0744 F   0  0  0  0  0  0  0  0  0  0  0  0
    3.2655   -1.7537    0.5297 F   0  0  0  0  0  0  0  0  0  0  0  0
   -3.3499   -1.9017   -0.4734 O   0  5  0  0  0  0  0  0  0  0  0  0
   -5.0292   -1.0137    1.0821 O   0  0  0  0  0  0  0  0  0  0  0  0
   -4.8287   -0.0578   -1.1744 O   0  0  0  0  0  0  0  0  0  0  0  0
    0.0266   -0.7985    0.0636 C   0  0  0  0  0  0  0  0  0  0  0  0
   -0.8839   -0.0864   -0.9299 C   0  0  0  0  0  0  0  0  0  0  0  0
    0.9366    0.0336    0.9581 C   0  0  0  0  0  0  0  0  0  0  0  0
   -1.9221    0.8981   -0.4072 C   0  0  0  0  0  0  0  0  0  0  0  0
    1.9740    0.9426    0.3125 C   0  0  0  0  0  0  0  0  0  0  0  0
   -2.9976    0.4196    0.5598 C   0  0  0  0  0  0  0  0  0  0  0  0
    3.0403    0.3293   -0.5825 C   0  0  0  0  0  0  0  0  0  0  0  0
    3.9485   -0.6934    0.0541 C   0  0  0  0  0  0  0  0  0  0  0  0
  1 19  1  0  0  0  0
  1 20  2  0  0  0  0
  1 21  2  0  0  0  0
  1 27  1  0  0  0  0
  2 22  1  0  0  0  0
  3 22  1  0  0  0  0
  4 23  1  0  0  0  0
  5 23  1  0  0  0  0
  6 24  1  0  0  0  0
  7 24  1  0  0  0  0
  8 25  1  0  0  0  0
  9 25  1  0  0  0  0
 10 26  1  0  0  0  0
 11 26  1  0  0  0  0
 12 27  1  0  0  0  0
 13 27  1  0  0  0  0
 14 28  1  0  0  0  0
 15 28  1  0  0  0  0
 16 29  1  0  0  0  0
 17 29  1  0  0  0  0
 18 29  1  0  0  0  0
 22 23  1  0  0  0  0
 22 24  1  0  0  0  0
 23 25  1  0  0  0  0
 24 26  1  0  0  0  0
 25 27  1  0  0  0  0
 26 28  1  0  0  0  0
 28 29  1  0  0  0  0
M  CHG  1  19  -1
M  END
> <PUBCHEM_COMPOUND_CID>
3736298

> <PUBCHEM_CONFORMER_RMSD>
1

> <PUBCHEM_CONFORMER_DIVERSEORDER>
1
238
132
150
133
51
206
26
219
179
112
167
53
71
145
239
163
144
139
100
164
226
113
106
131
182
21
168
176
101
80
172
188
39
147
85
64
213
56
138
160
209
57
136
170
155
210
17
154
69
49
202
237
12
83
99
18
186
134
143
199
165
67
77
108
228
62
72
232
121
103
22
122
190
20
94
200
140
109
16
98
234
153
220
76
43
60
27
175
180
189
128
196
29
177
159
162
233
25
117
105
104
236
55
135
146
183
93
54
130
197
137
125
111
193
187
47
221
158
89
157
90
127
141
115
149
97
81
214
201
37
126
120
212
95
63
73
66
192
185
123
173
116
86
178
46
28
223
82
207
79
231
208
92
142
224
171
32
38
5
45
227
59
191
102
203
222
87
151
30
24
19
204
96
40
225
198
235
205
78
184
14
91
124
65
33
169
230
161
35
218
181
68
48
36
215
148
34
75
15
9
13
110
229
6
217
70
44
61
107
58
84
129
166
194
114
10
152
50
74
41
4
195
42
174
118
8
88
11
23
31
156
7
52
216
211
119
3
2

> <PUBCHEM_MMFF94_PARTIAL_CHARGES>
29
1 1.34
10 -0.34
11 -0.34
12 -0.34
13 -0.34
14 -0.34
15 -0.34
16 -0.34
17 -0.34
18 -0.34
19 -0.82
2 -0.34
20 -0.82
21 -0.82
22 0.68
23 0.68
24 0.68
25 0.68
26 0.68
27 0.79
28 0.68
29 1.02
3 -0.34
4 -0.34
5 -0.34
6 -0.34
7 -0.34
8 -0.34
9 -0.34

> <PUBCHEM_EFFECTIVE_ROTOR_COUNT>
8

> <PUBCHEM_PHARMACOPHORE_FEATURES>
4
1 19 acceptor
1 20 acceptor
1 21 acceptor
4 1 19 20 21 anion

> <PUBCHEM_HEAVY_ATOM_COUNT>
29

> <PUBCHEM_ATOM_DEF_STEREO_COUNT>
0

> <PUBCHEM_ATOM_UDEF_STEREO_COUNT>
0

> <PUBCHEM_BOND_DEF_STEREO_COUNT>
0

> <PUBCHEM_BOND_UDEF_STEREO_COUNT>
0

> <PUBCHEM_ISOTOPIC_ATOM_COUNT>
0

> <PUBCHEM_COMPONENT_COUNT>
1

> <PUBCHEM_CACTVS_TAUTO_COUNT>
1

> <PUBCHEM_CONFORMER_ID>
003902EA00000001

> <PUBCHEM_MMFF94_ENERGY>
25.0958

> <PUBCHEM_FEATURE_SELFOVERLAP>
20.369

> <PUBCHEM_SHAPE_FINGERPRINT>
10366900 7 17458068161547156264
10863032 1 18201158870237390113
11132069 177 18338789139244189657
12011746 2 17530682104506178079
12403814 3 18334576832672601317
12592029 89 17203620275953923007
12633257 1 17632585976309187187
12670546 56 17989200469111696891
128620 24 16732698367708762206
13224815 77 17821446871939199113
13581323 91 18412260632031154412
13583140 156 18270945886859340013
13675066 3 16917067737392350800
14251751 93 18337667525308611125
15209289 33 18334860506387893219
15788980 27 17704073971277468959
15848702 151 18340493274397597303
16945 1 17845934031087879700
17349148 13 16774079553198926046
18186145 218 18343861108883928296
19862831 5 18113330920982561419
200 152 17022900159819536743
23402539 116 18260829267550568140
23559900 14 17968096442806916436
296302 2 15357692003161066981
3286 77 18409728469479227424
465052 167 18341904038522056359
5104073 3 18341613702500021376
633830 44 16950001430585435653
7495541 125 18342457075421556448

> <PUBCHEM_SHAPE_MULTIPOLES>
459.39
8.73
1.68
1.54
0.71
0.1
-0.01
-1.73
0.01
0.03
0
0.07
0.09
0

> <PUBCHEM_SHAPE_SELFOVERLAP>
988.11

> <PUBCHEM_SHAPE_VOLUME>
252.2

> <PUBCHEM_COORDINATE_TYPE>
2
5
10

$$$$
