# Supplementary material for: Analysis of the effects of perfluorooctane sulfonate on COPD using network toxicology and molecular docking
Source: iScience. 2025 Aug 18;28(9):113372. doi: 10.1016/j.isci.2025.113372 (PMC12454616; doi:10.1016/j.isci.2025.113372)
Supplement: Table S5. KEGG signaling pathway analysis by the SangerBox platform, related to Figure 5 [file mmc7.zip › EGFR/1ivo.pdb]

HEADER    TRANSFERASE/SIGNALING PROTEIN           28-MAR-02   1IVO              
TITLE     CRYSTAL STRUCTURE OF THE COMPLEX OF HUMAN EPIDERMAL GROWTH FACTOR AND 
TITLE    2 RECEPTOR EXTRACELLULAR DOMAINS.                                      
COMPND    MOL_ID: 1;                                                            
COMPND   2 MOLECULE: EPIDERMAL GROWTH FACTOR RECEPTOR;                          
COMPND   3 CHAIN: A, B;                                                         
COMPND   4 FRAGMENT: EXTRACELLULAR DOMAINS I, II, II AND IV;                    
COMPND   5 EC: 2.7.1.112;                                                       
COMPND   6 ENGINEERED: YES;                                                     
COMPND   7 MOL_ID: 2;                                                           
COMPND   8 MOLECULE: EPIDERMAL GROWTH FACTOR;                                   
COMPND   9 CHAIN: C, D;                                                         
COMPND  10 FRAGMENT: RESIDUES 1-53;                                             
COMPND  11 SYNONYM: EGF;                                                        
COMPND  12 ENGINEERED: YES                                                      
SOURCE    MOL_ID: 1;                                                            
SOURCE   2 ORGANISM_SCIENTIFIC: HOMO SAPIENS;                                   
SOURCE   3 ORGANISM_COMMON: HUMAN;                                              
SOURCE   4 ORGANISM_TAXID: 9606;                                                
SOURCE   5 EXPRESSION_SYSTEM: CRICETULUS GRISEUS;                               
SOURCE   6 EXPRESSION_SYSTEM_COMMON: CHINESE HAMSTER;                           
SOURCE   7 EXPRESSION_SYSTEM_TAXID: 10029;                                      
SOURCE   8 EXPRESSION_SYSTEM_STRAIN: LEC8;                                      
SOURCE   9 EXPRESSION_SYSTEM_VECTOR_TYPE: PLASMID;                              
SOURCE  10 EXPRESSION_SYSTEM_PLASMID: PCDNA-SEGFR;                              
SOURCE  11 MOL_ID: 2;                                                           
SOURCE  12 ORGANISM_SCIENTIFIC: HOMO SAPIENS;                                   
SOURCE  13 ORGANISM_COMMON: HUMAN;                                              
SOURCE  14 ORGANISM_TAXID: 9606;                                                
SOURCE  15 EXPRESSION_SYSTEM: ESCHERICHIA COLI;                                 
SOURCE  16 EXPRESSION_SYSTEM_TAXID: 562                                         
KEYWDS    TRANSMEMBRANE, GLYCOPROTEIN, RECEPTOR, RIKEN STRUCTURAL               
KEYWDS   2 GENOMICS/PROTEOMICS INITIATIVE, RSGI, STRUCTURAL GENOMICS,           
KEYWDS   3 TRANSFERASE-SIGNALING PROTEIN COMPLEX                                
EXPDTA    X-RAY DIFFRACTION                                                     
AUTHOR    H.OGISO,R.ISHITANI,O.NUREKI,S.FUKAI,M.YAMANAKA,J.H.KIM,K.SAITO,       
AUTHOR   2 M.SHIROUZU,S.YOKOYAMA,RIKEN STRUCTURAL GENOMICS/PROTEOMICS           
AUTHOR   3 INITIATIVE (RSGI)                                                    
REVDAT   6   23-OCT-24 1IVO    1       REMARK                                   
REVDAT   5   27-DEC-23 1IVO    1       REMARK HETSYN                            
REVDAT   4   29-JUL-20 1IVO    1       COMPND REMARK HETNAM LINK                
REVDAT   4 2                   1       SITE   ATOM                              
REVDAT   3   13-JUL-11 1IVO    1       VERSN                                    
REVDAT   2   24-FEB-09 1IVO    1       VERSN                                    
REVDAT   1   16-OCT-02 1IVO    0                                                
JRNL        AUTH   H.OGISO,R.ISHITANI,O.NUREKI,S.FUKAI,M.YAMANAKA,J.H.KIM,      
JRNL        AUTH 2 K.SAITO,M.INOUE,M.SHIROUZU,S.YOKOYAMA                        
JRNL        TITL   CRYSTAL STRUCTURE OF THE COMPLEX OF HUMAN EPIDERMAL GROWTH   
JRNL        TITL 2 FACTOR AND RECEPTOR EXTRACELLULAR DOMAINS.                   
JRNL        REF    CELL(CAMBRIDGE,MASS.)         V. 110   775 2002              
JRNL        REFN                   ISSN 0092-8674                               
JRNL        PMID   12297050                                                     
JRNL        DOI    10.1016/S0092-8674(02)00963-7                                
REMARK   2                                                                      
REMARK   2 RESOLUTION.    3.30 ANGSTROMS.                                       
REMARK   3                                                                      
REMARK   3 REFINEMENT.                                                          
REMARK   3   PROGRAM     : CNS 1.0                                              
REMARK   3   AUTHORS     : BRUNGER,ADAMS,CLORE,DELANO,GROS,GROSSE-              
REMARK   3               : KUNSTLEVE,JIANG,KUSZEWSKI,NILGES,PANNU,              
REMARK   3               : READ,RICE,SIMONSON,WARREN                            
REMARK   3                                                                      
REMARK   3  REFINEMENT TARGET : ENGH & HUBER                                    
REMARK   3                                                                      
REMARK   3  DATA USED IN REFINEMENT.                                            
REMARK   3   RESOLUTION RANGE HIGH (ANGSTROMS) : 3.30                           
REMARK   3   RESOLUTION RANGE LOW  (ANGSTROMS) : 10.00                          
REMARK   3   DATA CUTOFF            (SIGMA(F)) : 0.000                          
REMARK   3   DATA CUTOFF HIGH         (ABS(F)) : NULL                           
REMARK   3   DATA CUTOFF LOW          (ABS(F)) : NULL                           
REMARK   3   COMPLETENESS (WORKING+TEST)   (%) : 98.0                           
REMARK   3   NUMBER OF REFLECTIONS             : 44854                          
REMARK   3                                                                      
REMARK   3  FIT TO DATA USED IN REFINEMENT.                                     
REMARK   3   CROSS-VALIDATION METHOD          : THROUGHOUT                      
REMARK   3   FREE R VALUE TEST SET SELECTION  : RANDOM                          
REMARK   3   R VALUE            (WORKING SET) : 0.255                           
REMARK   3   FREE R VALUE                     : 0.326                           
REMARK   3   FREE R VALUE TEST SET SIZE   (%) : 5.000                           
REMARK   3   FREE R VALUE TEST SET COUNT      : 2239                            
REMARK   3   ESTIMATED ERROR OF FREE R VALUE  : 0.007                           
REMARK   3                                                                      
REMARK   3  FIT IN THE HIGHEST RESOLUTION BIN.                                  
REMARK   3   TOTAL NUMBER OF BINS USED           : 6                            
REMARK   3   BIN RESOLUTION RANGE HIGH       (A) : 3.30                         
REMARK   3   BIN RESOLUTION RANGE LOW        (A) : 3.50                         
REMARK   3   BIN COMPLETENESS (WORKING+TEST) (%) : 91.70                        
REMARK   3   REFLECTIONS IN BIN    (WORKING SET) : 6616                         
REMARK   3   BIN R VALUE           (WORKING SET) : 0.3100                       
REMARK   3   BIN FREE R VALUE                    : 0.3700                       
REMARK   3   BIN FREE R VALUE TEST SET SIZE  (%) : 5.20                         
REMARK   3   BIN FREE R VALUE TEST SET COUNT     : 360                          
REMARK   3   ESTIMATED ERROR OF BIN FREE R VALUE : 0.020                        
REMARK   3                                                                      
REMARK   3  NUMBER OF NON-HYDROGEN ATOMS USED IN REFINEMENT.                    
REMARK   3   PROTEIN ATOMS            : 8673                                    
REMARK   3   NUCLEIC ACID ATOMS       : 0                                       
REMARK   3   HETEROGEN ATOMS          : 140                                     
REMARK   3   SOLVENT ATOMS            : 79                                      
REMARK   3                                                                      
REMARK   3  B VALUES.                                                           
REMARK   3   FROM WILSON PLOT           (A**2) : 71.30                          
REMARK   3   MEAN B VALUE      (OVERALL, A**2) : 82.50                          
REMARK   3   OVERALL ANISOTROPIC B VALUE.                                       
REMARK   3    B11 (A**2) : -9.51000                                             
REMARK   3    B22 (A**2) : -9.51000                                             
REMARK   3    B33 (A**2) : 19.03000                                             
REMARK   3    B12 (A**2) : 15.74000                                             
REMARK   3    B13 (A**2) : 0.00000                                              
REMARK   3    B23 (A**2) : 0.00000                                              
REMARK   3                                                                      
REMARK   3  ESTIMATED COORDINATE ERROR.                                         
REMARK   3   ESD FROM LUZZATI PLOT        (A) : 0.39                            
REMARK   3   ESD FROM SIGMAA              (A) : 0.50                            
REMARK   3   LOW RESOLUTION CUTOFF        (A) : 5.00                            
REMARK   3                                                                      
REMARK   3  CROSS-VALIDATED ESTIMATED COORDINATE ERROR.                         
REMARK   3   ESD FROM C-V LUZZATI PLOT    (A) : 0.54                            
REMARK   3   ESD FROM C-V SIGMAA          (A) : 0.75                            
REMARK   3                                                                      
REMARK   3  RMS DEVIATIONS FROM IDEAL VALUES.                                   
REMARK   3   BOND LENGTHS                 (A) : 0.006                           
REMARK   3   BOND ANGLES            (DEGREES) : 1.400                           
REMARK   3   DIHEDRAL ANGLES        (DEGREES) : 25.10                           
REMARK   3   IMPROPER ANGLES        (DEGREES) : 0.780                           
REMARK   3                                                                      
REMARK   3  ISOTROPIC THERMAL MODEL : RESTRAINED                                
REMARK   3                                                                      
REMARK   3  ISOTROPIC THERMAL FACTOR RESTRAINTS.    RMS    SIGMA                
REMARK   3   MAIN-CHAIN BOND              (A**2) : NULL  ; NULL                 
REMARK   3   MAIN-CHAIN ANGLE             (A**2) : NULL  ; NULL                 
REMARK   3   SIDE-CHAIN BOND              (A**2) : NULL  ; NULL                 
REMARK   3   SIDE-CHAIN ANGLE             (A**2) : NULL  ; NULL                 
REMARK   3                                                                      
REMARK   3  BULK SOLVENT MODELING.                                              
REMARK   3   METHOD USED : FLAT MODEL                                           
REMARK   3   KSOL        : 0.17                                                 
REMARK   3   BSOL        : 26.44                                                
REMARK   3                                                                      
REMARK   3  NCS MODEL : CONSTR                                                  
REMARK   3                                                                      
REMARK   3  NCS RESTRAINTS.                         RMS   SIGMA/WEIGHT          
REMARK   3   GROUP  1  POSITIONAL            (A) : NULL  ; NULL                 
REMARK   3   GROUP  1  B-FACTOR           (A**2) : NULL  ; NULL                 
REMARK   3                                                                      
REMARK   3  PARAMETER FILE  1  : PROTEIN_REP.PARAM                              
REMARK   3  PARAMETER FILE  2  : WATER_REP.PARAM                                
REMARK   3  PARAMETER FILE  3  : CARBOHYDRATE.PARAM                             
REMARK   3  PARAMETER FILE  4  : NULL                                           
REMARK   3  TOPOLOGY FILE  1   : PROTEIN.TOP                                    
REMARK   3  TOPOLOGY FILE  2   : WATER.TOP                                      
REMARK   3  TOPOLOGY FILE  3   : CARBOHYDRATE.TOP                               
REMARK   3  TOPOLOGY FILE  4   : NULL                                           
REMARK   3                                                                      
REMARK   3  OTHER REFINEMENT REMARKS: NULL                                      
REMARK   4                                                                      
REMARK   4 1IVO COMPLIES WITH FORMAT V. 3.30, 13-JUL-11                         
REMARK 100                                                                      
REMARK 100 THIS ENTRY HAS BEEN PROCESSED BY PDBJ ON 08-APR-02.                  
REMARK 100 THE DEPOSITION ID IS D_1000005316.                                   
REMARK 200                                                                      
REMARK 200 EXPERIMENTAL DETAILS                                                 
REMARK 200  EXPERIMENT TYPE                : X-RAY DIFFRACTION                  
REMARK 200  DATE OF DATA COLLECTION        : NULL; 01-JAN-01                    
REMARK 200  TEMPERATURE           (KELVIN) : 100; 100                           
REMARK 200  PH                             : 8.4                                
REMARK 200  NUMBER OF CRYSTALS USED        : 2                                  
REMARK 200                                                                      
REMARK 200  SYNCHROTRON              (Y/N) : Y; Y                               
REMARK 200  RADIATION SOURCE               : SPRING-8; SPRING-8                 
REMARK 200  BEAMLINE                       : BL41XU; BL41XU                     
REMARK 200  X-RAY GENERATOR MODEL          : NULL; NULL                         
REMARK 200  MONOCHROMATIC OR LAUE    (M/L) : M; M                               
REMARK 200  WAVELENGTH OR RANGE        (A) : 1.00; 0.9795, 0.9798, 0.9733,      
REMARK 200                                   0.9839                             
REMARK 200  MONOCHROMATOR                  : SI(111); SI(111)                   
REMARK 200  OPTICS                         : MIRRORS; MIRRORS                   
REMARK 200                                                                      
REMARK 200  DETECTOR TYPE                  : CCD; CCD                           
REMARK 200  DETECTOR MANUFACTURER          : MARRESEARCH; MARRESEARCH           
REMARK 200  INTENSITY-INTEGRATION SOFTWARE : DENZO                              
REMARK 200  DATA SCALING SOFTWARE          : SCALEPACK                          
REMARK 200                                                                      
REMARK 200  NUMBER OF UNIQUE REFLECTIONS   : 293584                             
REMARK 200  RESOLUTION RANGE HIGH      (A) : 3.500                              
REMARK 200  RESOLUTION RANGE LOW       (A) : 50.000                             
REMARK 200  REJECTION CRITERIA  (SIGMA(I)) : NULL                               
REMARK 200                                                                      
REMARK 200 OVERALL.                                                             
REMARK 200  COMPLETENESS FOR RANGE     (%) : 99.0                               
REMARK 200  DATA REDUNDANCY                : NULL                               
REMARK 200  R MERGE                    (I) : 0.07500                            
REMARK 200  R SYM                      (I) : 0.07500                            
REMARK 200  <I/SIGMA(I)> FOR THE DATA SET  : 25.6000                            
REMARK 200                                                                      
REMARK 200 IN THE HIGHEST RESOLUTION SHELL.                                     
REMARK 200  HIGHEST RESOLUTION SHELL, RANGE HIGH (A) : 3.50                     
REMARK 200  HIGHEST RESOLUTION SHELL, RANGE LOW  (A) : 3.71                     
REMARK 200  COMPLETENESS FOR SHELL     (%) : 98.6                               
REMARK 200  DATA REDUNDANCY IN SHELL       : NULL                               
REMARK 200  R MERGE FOR SHELL          (I) : 0.27000                            
REMARK 200  R SYM FOR SHELL            (I) : 0.27000                            
REMARK 200  <I/SIGMA(I)> FOR SHELL         : 5.100                              
REMARK 200                                                                      
REMARK 200 DIFFRACTION PROTOCOL: SINGLE WAVELENGTH; MAD                         
REMARK 200 METHOD USED TO DETERMINE THE STRUCTURE: MAD                          
REMARK 200 SOFTWARE USED: MLPHARE                                               
REMARK 200 STARTING MODEL: NULL                                                 
REMARK 200                                                                      
REMARK 200 REMARK: NULL                                                         
REMARK 280                                                                      
REMARK 280 CRYSTAL                                                              
REMARK 280 SOLVENT CONTENT, VS   (%): 76.69                                     
REMARK 280 MATTHEWS COEFFICIENT, VM (ANGSTROMS**3/DA): 5.28                     
REMARK 280                                                                      
REMARK 280 CRYSTALLIZATION CONDITIONS: PEG4000, PEG6000, SODIUM ACETATE,        
REMARK 280  SODIUM CHLORIDE, TRIS, PH 8.4, VAPOR DIFFUSION, HANGING DROP,       
REMARK 280  TEMPERATURE 293K                                                    
REMARK 290                                                                      
REMARK 290 CRYSTALLOGRAPHIC SYMMETRY                                            
REMARK 290 SYMMETRY OPERATORS FOR SPACE GROUP: P 31 2 1                         
REMARK 290                                                                      
REMARK 290      SYMOP   SYMMETRY                                                
REMARK 290     NNNMMM   OPERATOR                                                
REMARK 290       1555   X,Y,Z                                                   
REMARK 290       2555   -Y,X-Y,Z+1/3                                            
REMARK 290       3555   -X+Y,-X,Z+2/3                                           
REMARK 290       4555   Y,X,-Z                                                  
REMARK 290       5555   X-Y,-Y,-Z+2/3                                           
REMARK 290       6555   -X,-X+Y,-Z+1/3                                          
REMARK 290                                                                      
REMARK 290     WHERE NNN -> OPERATOR NUMBER                                     
REMARK 290           MMM -> TRANSLATION VECTOR                                  
REMARK 290                                                                      
REMARK 290 CRYSTALLOGRAPHIC SYMMETRY TRANSFORMATIONS                            
REMARK 290 THE FOLLOWING TRANSFORMATIONS OPERATE ON THE ATOM/HETATM             
REMARK 290 RECORDS IN THIS ENTRY TO PRODUCE CRYSTALLOGRAPHICALLY                
REMARK 290 RELATED MOLECULES.                                                   
REMARK 290   SMTRY1   1  1.000000  0.000000  0.000000        0.00000            
REMARK 290   SMTRY2   1  0.000000  1.000000  0.000000        0.00000            
REMARK 290   SMTRY3   1  0.000000  0.000000  1.000000        0.00000            
REMARK 290   SMTRY1   2 -0.500000 -0.866025  0.000000        0.00000            
REMARK 290   SMTRY2   2  0.866025 -0.500000  0.000000        0.00000            
REMARK 290   SMTRY3   2  0.000000  0.000000  1.000000       37.70700            
REMARK 290   SMTRY1   3 -0.500000  0.866025  0.000000        0.00000            
REMARK 290   SMTRY2   3 -0.866025 -0.500000  0.000000        0.00000            
REMARK 290   SMTRY3   3  0.000000  0.000000  1.000000       75.41400            
REMARK 290   SMTRY1   4 -0.500000  0.866025  0.000000        0.00000            
REMARK 290   SMTRY2   4  0.866025  0.500000  0.000000        0.00000            
REMARK 290   SMTRY3   4  0.000000  0.000000 -1.000000        0.00000            
REMARK 290   SMTRY1   5  1.000000  0.000000  0.000000        0.00000            
REMARK 290   SMTRY2   5  0.000000 -1.000000  0.000000        0.00000            
REMARK 290   SMTRY3   5  0.000000  0.000000 -1.000000       75.41400            
REMARK 290   SMTRY1   6 -0.500000 -0.866025  0.000000        0.00000            
REMARK 290   SMTRY2   6 -0.866025  0.500000  0.000000        0.00000            
REMARK 290   SMTRY3   6  0.000000  0.000000 -1.000000       37.70700            
REMARK 290                                                                      
REMARK 290 REMARK: NULL                                                         
REMARK 300                                                                      
REMARK 300 BIOMOLECULE: 1                                                       
REMARK 300 SEE REMARK 350 FOR THE AUTHOR PROVIDED AND/OR PROGRAM                
REMARK 300 GENERATED ASSEMBLY INFORMATION FOR THE STRUCTURE IN                  
REMARK 300 THIS ENTRY. THE REMARK MAY ALSO PROVIDE INFORMATION ON               
REMARK 300 BURIED SURFACE AREA.                                                 
REMARK 350                                                                      
REMARK 350 COORDINATES FOR A COMPLETE MULTIMER REPRESENTING THE KNOWN           
REMARK 350 BIOLOGICALLY SIGNIFICANT OLIGOMERIZATION STATE OF THE                
REMARK 350 MOLECULE CAN BE GENERATED BY APPLYING BIOMT TRANSFORMATIONS          
REMARK 350 GIVEN BELOW.  BOTH NON-CRYSTALLOGRAPHIC AND                          
REMARK 350 CRYSTALLOGRAPHIC OPERATIONS ARE GIVEN.                               
REMARK 350                                                                      
REMARK 350 BIOMOLECULE: 1                                                       
REMARK 350 AUTHOR DETERMINED BIOLOGICAL UNIT: TETRAMERIC                        
REMARK 350 SOFTWARE DETERMINED QUATERNARY STRUCTURE: TETRAMERIC                 
REMARK 350 SOFTWARE USED: PISA                                                  
REMARK 350 TOTAL BURIED SURFACE AREA: 11490 ANGSTROM**2                         
REMARK 350 SURFACE AREA OF THE COMPLEX: 52390 ANGSTROM**2                       
REMARK 350 CHANGE IN SOLVENT FREE ENERGY: -9.0 KCAL/MOL                         
REMARK 350 APPLY THE FOLLOWING TO CHAINS: A, B, C, D, E                         
REMARK 350   BIOMT1   1  1.000000  0.000000  0.000000        0.00000            
REMARK 350   BIOMT2   1  0.000000  1.000000  0.000000        0.00000            
REMARK 350   BIOMT3   1  0.000000  0.000000  1.000000        0.00000            
REMARK 465                                                                      
REMARK 465 MISSING RESIDUES                                                     
REMARK 465 THE FOLLOWING RESIDUES WERE NOT LOCATED IN THE                       
REMARK 465 EXPERIMENT. (M=MODEL NUMBER; RES=RESIDUE NAME; C=CHAIN               
REMARK 465 IDENTIFIER; SSSEQ=SEQUENCE NUMBER; I=INSERTION CODE.)                
REMARK 465                                                                      
REMARK 465   M RES C SSSEQI                                                     
REMARK 465     LEU A     1                                                      
REMARK 465     ASP A   513                                                      
REMARK 465     LYS A   514                                                      
REMARK 465     CYS A   515                                                      
REMARK 465     ASN A   516                                                      
REMARK 465     LEU A   517                                                      
REMARK 465     LEU A   518                                                      
REMARK 465     GLU A   519                                                      
REMARK 465     GLY A   520                                                      
REMARK 465     GLU A   521                                                      
REMARK 465     PRO A   522                                                      
REMARK 465     ARG A   523                                                      
REMARK 465     GLU A   524                                                      
REMARK 465     PHE A   525                                                      
REMARK 465     VAL A   526                                                      
REMARK 465     GLU A   527                                                      
REMARK 465     ASN A   528                                                      
REMARK 465     SER A   529                                                      
REMARK 465     GLU A   530                                                      
REMARK 465     CYS A   531                                                      
REMARK 465     ILE A   532                                                      
REMARK 465     GLN A   533                                                      
REMARK 465     CYS A   534                                                      
REMARK 465     HIS A   535                                                      
REMARK 465     PRO A   536                                                      
REMARK 465     GLU A   537                                                      
REMARK 465     CYS A   538                                                      
REMARK 465     LEU A   539                                                      
REMARK 465     PRO A   540                                                      
REMARK 465     GLN A   541                                                      
REMARK 465     ALA A   542                                                      
REMARK 465     MET A   543                                                      
REMARK 465     ASN A   544                                                      
REMARK 465     ILE A   545                                                      
REMARK 465     THR A   546                                                      
REMARK 465     CYS A   547                                                      
REMARK 465     THR A   548                                                      
REMARK 465     GLY A   549                                                      
REMARK 465     ARG A   550                                                      
REMARK 465     GLY A   551                                                      
REMARK 465     PRO A   552                                                      
REMARK 465     ASP A   553                                                      
REMARK 465     ASN A   554                                                      
REMARK 465     CYS A   555                                                      
REMARK 465     ILE A   556                                                      
REMARK 465     GLN A   557                                                      
REMARK 465     CYS A   558                                                      
REMARK 465     ALA A   559                                                      
REMARK 465     HIS A   560                                                      
REMARK 465     TYR A   561                                                      
REMARK 465     ILE A   562                                                      
REMARK 465     ASP A   563                                                      
REMARK 465     GLY A   564                                                      
REMARK 465     PRO A   565                                                      
REMARK 465     HIS A   566                                                      
REMARK 465     CYS A   567                                                      
REMARK 465     VAL A   568                                                      
REMARK 465     LYS A   569                                                      
REMARK 465     THR A   570                                                      
REMARK 465     CYS A   571                                                      
REMARK 465     PRO A   572                                                      
REMARK 465     ALA A   573                                                      
REMARK 465     GLY A   574                                                      
REMARK 465     VAL A   575                                                      
REMARK 465     MET A   576                                                      
REMARK 465     GLY A   577                                                      
REMARK 465     GLU A   578                                                      
REMARK 465     ASN A   579                                                      
REMARK 465     ASN A   580                                                      
REMARK 465     THR A   581                                                      
REMARK 465     LEU A   582                                                      
REMARK 465     VAL A   583                                                      
REMARK 465     TRP A   584                                                      
REMARK 465     LYS A   585                                                      
REMARK 465     TYR A   586                                                      
REMARK 465     ALA A   587                                                      
REMARK 465     ASP A   588                                                      
REMARK 465     ALA A   589                                                      
REMARK 465     GLY A   590                                                      
REMARK 465     HIS A   591                                                      
REMARK 465     VAL A   592                                                      
REMARK 465     CYS A   593                                                      
REMARK 465     HIS A   594                                                      
REMARK 465     LEU A   595                                                      
REMARK 465     CYS A   596                                                      
REMARK 465     HIS A   597                                                      
REMARK 465     PRO A   598                                                      
REMARK 465     ASN A   599                                                      
REMARK 465     CYS A   600                                                      
REMARK 465     THR A   601                                                      
REMARK 465     TYR A   602                                                      
REMARK 465     GLY A   603                                                      
REMARK 465     CYS A   604                                                      
REMARK 465     THR A   605                                                      
REMARK 465     GLY A   606                                                      
REMARK 465     PRO A   607                                                      
REMARK 465     GLY A   608                                                      
REMARK 465     LEU A   609                                                      
REMARK 465     GLU A   610                                                      
REMARK 465     GLY A   611                                                      
REMARK 465     CYS A   612                                                      
REMARK 465     PRO A   613                                                      
REMARK 465     THR A   614                                                      
REMARK 465     ASN A   615                                                      
REMARK 465     GLY A   616                                                      
REMARK 465     PRO A   617                                                      
REMARK 465     LYS A   618                                                      
REMARK 465     ILE A   619                                                      
REMARK 465     PRO A   620                                                      
REMARK 465     SER A   621                                                      
REMARK 465     ILE A   622                                                      
REMARK 465     LEU B     1                                                      
REMARK 465     GLU B     2                                                      
REMARK 465     ASP B   513                                                      
REMARK 465     LYS B   514                                                      
REMARK 465     CYS B   515                                                      
REMARK 465     ASN B   516                                                      
REMARK 465     LEU B   517                                                      
REMARK 465     LEU B   518                                                      
REMARK 465     GLU B   519                                                      
REMARK 465     GLY B   520                                                      
REMARK 465     GLU B   521                                                      
REMARK 465     PRO B   522                                                      
REMARK 465     ARG B   523                                                      
REMARK 465     GLU B   524                                                      
REMARK 465     PHE B   525                                                      
REMARK 465     VAL B   526                                                      
REMARK 465     GLU B   527                                                      
REMARK 465     ASN B   528                                                      
REMARK 465     SER B   529                                                      
REMARK 465     GLU B   530                                                      
REMARK 465     CYS B   531                                                      
REMARK 465     ILE B   532                                                      
REMARK 465     GLN B   533                                                      
REMARK 465     CYS B   534                                                      
REMARK 465     HIS B   535                                                      
REMARK 465     PRO B   536                                                      
REMARK 465     GLU B   537                                                      
REMARK 465     CYS B   538                                                      
REMARK 465     LEU B   539                                                      
REMARK 465     PRO B   540                                                      
REMARK 465     GLN B   541                                                      
REMARK 465     ALA B   542                                                      
REMARK 465     MET B   543                                                      
REMARK 465     ASN B   544                                                      
REMARK 465     ILE B   545                                                      
REMARK 465     THR B   546                                                      
REMARK 465     CYS B   547                                                      
REMARK 465     THR B   548                                                      
REMARK 465     GLY B   549                                                      
REMARK 465     ARG B   550                                                      
REMARK 465     GLY B   551                                                      
REMARK 465     PRO B   552                                                      
REMARK 465     ASP B   553                                                      
REMARK 465     ASN B   554                                                      
REMARK 465     CYS B   555                                                      
REMARK 465     ILE B   556                                                      
REMARK 465     GLN B   557                                                      
REMARK 465     CYS B   558                                                      
REMARK 465     ALA B   559                                                      
REMARK 465     HIS B   560                                                      
REMARK 465     TYR B   561                                                      
REMARK 465     ILE B   562                                                      
REMARK 465     ASP B   563                                                      
REMARK 465     GLY B   564                                                      
REMARK 465     PRO B   565                                                      
REMARK 465     HIS B   566                                                      
REMARK 465     CYS B   567                                                      
REMARK 465     VAL B   568                                                      
REMARK 465     LYS B   569                                                      
REMARK 465     THR B   570                                                      
REMARK 465     CYS B   571                                                      
REMARK 465     PRO B   572                                                      
REMARK 465     ALA B   573                                                      
REMARK 465     GLY B   574                                                      
REMARK 465     VAL B   575                                                      
REMARK 465     MET B   576                                                      
REMARK 465     GLY B   577                                                      
REMARK 465     GLU B   578                                                      
REMARK 465     ASN B   579                                                      
REMARK 465     ASN B   580                                                      
REMARK 465     THR B   581                                                      
REMARK 465     LEU B   582                                                      
REMARK 465     VAL B   583                                                      
REMARK 465     TRP B   584                                                      
REMARK 465     LYS B   585                                                      
REMARK 465     TYR B   586                                                      
REMARK 465     ALA B   587                                                      
REMARK 465     ASP B   588                                                      
REMARK 465     ALA B   589                                                      
REMARK 465     GLY B   590                                                      
REMARK 465     HIS B   591                                                      
REMARK 465     VAL B   592                                                      
REMARK 465     CYS B   593                                                      
REMARK 465     HIS B   594                                                      
REMARK 465     LEU B   595                                                      
REMARK 465     CYS B   596                                                      
REMARK 465     HIS B   597                                                      
REMARK 465     PRO B   598                                                      
REMARK 465     ASN B   599                                                      
REMARK 465     CYS B   600                                                      
REMARK 465     THR B   601                                                      
REMARK 465     TYR B   602                                                      
REMARK 465     GLY B   603                                                      
REMARK 465     CYS B   604                                                      
REMARK 465     THR B   605                                                      
REMARK 465     GLY B   606                                                      
REMARK 465     PRO B   607                                                      
REMARK 465     GLY B   608                                                      
REMARK 465     LEU B   609                                                      
REMARK 465     GLU B   610                                                      
REMARK 465     GLY B   611                                                      
REMARK 465     CYS B   612                                                      
REMARK 465     PRO B   613                                                      
REMARK 465     THR B   614                                                      
REMARK 465     ASN B   615                                                      
REMARK 465     GLY B   616                                                      
REMARK 465     PRO B   617                                                      
REMARK 465     LYS B   618                                                      
REMARK 465     ILE B   619                                                      
REMARK 465     PRO B   620                                                      
REMARK 465     SER B   621                                                      
REMARK 465     ILE B   622                                                      
REMARK 465     ASN C     1                                                      
REMARK 465     SER C     2                                                      
REMARK 465     ASP C     3                                                      
REMARK 465     SER C     4                                                      
REMARK 465     LEU C    52                                                      
REMARK 465     ARG C    53                                                      
REMARK 465     ASN D     1                                                      
REMARK 465     SER D     2                                                      
REMARK 465     ASP D     3                                                      
REMARK 465     SER D     4                                                      
REMARK 465     LEU D    52                                                      
REMARK 465     ARG D    53                                                      
REMARK 475                                                                      
REMARK 475 ZERO OCCUPANCY RESIDUES                                              
REMARK 475 THE FOLLOWING RESIDUES WERE MODELED WITH ZERO OCCUPANCY.             
REMARK 475 THE LOCATION AND PROPERTIES OF THESE RESIDUES MAY NOT                
REMARK 475 BE RELIABLE. (M=MODEL NUMBER; RES=RESIDUE NAME;                      
REMARK 475 C=CHAIN IDENTIFIER; SSEQ=SEQUENCE NUMBER; I=INSERTION CODE)          
REMARK 475   M RES C  SSEQI                                                     
REMARK 475     ASN A   158                                                      
REMARK 475     HIS A   159                                                      
REMARK 475     LEU A   160                                                      
REMARK 475     GLY A   161                                                      
REMARK 475     SER A   162                                                      
REMARK 475     SER A   169                                                      
REMARK 475     CYS A   170                                                      
REMARK 475     GLY A   179                                                      
REMARK 475     GLU A   180                                                      
REMARK 475     CYS A   302                                                      
REMARK 475     LYS A   303                                                      
REMARK 475     LYS A   304                                                      
REMARK 475     CYS A   305                                                      
REMARK 475     GLU A   306                                                      
REMARK 475     GLY A   307                                                      
REMARK 475     PRO A   308                                                      
REMARK 475     ASN B   158                                                      
REMARK 475     HIS B   159                                                      
REMARK 475     LEU B   160                                                      
REMARK 475     GLY B   179                                                      
REMARK 475     CYS B   305                                                      
REMARK 475     GLU B   306                                                      
REMARK 475     GLY B   307                                                      
REMARK 475     PRO B   308                                                      
REMARK 475     CYS B   309                                                      
REMARK 500                                                                      
REMARK 500 GEOMETRY AND STEREOCHEMISTRY                                         
REMARK 500 SUBTOPIC: COVALENT BOND ANGLES                                       
REMARK 500                                                                      
REMARK 500 THE STEREOCHEMICAL PARAMETERS OF THE FOLLOWING RESIDUES              
REMARK 500 HAVE VALUES WHICH DEVIATE FROM EXPECTED VALUES BY MORE               
REMARK 500 THAN 6*RMSD (M=MODEL NUMBER; RES=RESIDUE NAME; C=CHAIN               
REMARK 500 IDENTIFIER; SSEQ=SEQUENCE NUMBER; I=INSERTION CODE).                 
REMARK 500                                                                      
REMARK 500 STANDARD TABLE:                                                      
REMARK 500 FORMAT: (10X,I3,1X,A3,1X,A1,I4,A1,3(1X,A4,2X),12X,F5.1)              
REMARK 500                                                                      
REMARK 500 EXPECTED VALUES PROTEIN: ENGH AND HUBER, 1999                        
REMARK 500 EXPECTED VALUES NUCLEIC ACID: CLOWNEY ET AL 1996                     
REMARK 500                                                                      
REMARK 500  M RES CSSEQI ATM1   ATM2   ATM3                                     
REMARK 500    PRO A  76   C   -  N   -  CA  ANGL. DEV. =  11.4 DEGREES          
REMARK 500    PRO B  76   C   -  N   -  CA  ANGL. DEV. =   9.6 DEGREES          
REMARK 500                                                                      
REMARK 500 REMARK: NULL                                                         
REMARK 500                                                                      
REMARK 500 GEOMETRY AND STEREOCHEMISTRY                                         
REMARK 500 SUBTOPIC: TORSION ANGLES                                             
REMARK 500                                                                      
REMARK 500 TORSION ANGLES OUTSIDE THE EXPECTED RAMACHANDRAN REGIONS:            
REMARK 500 (M=MODEL NUMBER; RES=RESIDUE NAME; C=CHAIN IDENTIFIER;               
REMARK 500 SSEQ=SEQUENCE NUMBER; I=INSERTION CODE).                             
REMARK 500                                                                      
REMARK 500 STANDARD TABLE:                                                      
REMARK 500 FORMAT:(10X,I3,1X,A3,1X,A1,I4,A1,4X,F7.2,3X,F7.2)                    
REMARK 500                                                                      
REMARK 500 EXPECTED VALUES: GJ KLEYWEGT AND TA JONES (1996). PHI/PSI-           
REMARK 500 CHOLOGY: RAMACHANDRAN REVISITED. STRUCTURE 4, 1395 - 1400            
REMARK 500                                                                      
REMARK 500  M RES CSSEQI        PSI       PHI                                   
REMARK 500    SER A  11       55.45   -159.92                                   
REMARK 500    LYS A  13      145.48    -16.28                                   
REMARK 500    LEU A  14        0.81     45.70                                   
REMARK 500    ASN A  33       -8.37     67.88                                   
REMARK 500    LEU A  52       40.42   -104.20                                   
REMARK 500    PHE A  54       -7.94    -56.04                                   
REMARK 500    LEU A  69       48.06     74.74                                   
REMARK 500    VAL A  72      160.48    -45.87                                   
REMARK 500    PRO A  76       12.19    -57.96                                   
REMARK 500    LEU A  77       41.97    -65.26                                   
REMARK 500    GLU A  90       28.81     35.17                                   
REMARK 500    ASN A  91      121.87     62.16                                   
REMARK 500    SER A  99       62.55     24.85                                   
REMARK 500    LYS A 105       33.71     73.47                                   
REMARK 500    PRO A 112       29.36    -58.91                                   
REMARK 500    ASN A 128       75.70     61.38                                   
REMARK 500    ASN A 129       77.49   -150.71                                   
REMARK 500    ALA A 131      -19.38     76.28                                   
REMARK 500    ASN A 134      -36.81     70.99                                   
REMARK 500    GLU A 136        6.86    -67.24                                   
REMARK 500    SER A 146      -54.88     -5.44                                   
REMARK 500    LEU A 149       17.09    -60.50                                   
REMARK 500    MET A 154      106.07    179.64                                   
REMARK 500    GLN A 164      173.26    -54.61                                   
REMARK 500    PRO A 168       14.71    -60.70                                   
REMARK 500    PRO A 171     -129.99    -64.09                                   
REMARK 500    ASN A 172       43.96    -75.10                                   
REMARK 500    SER A 174      124.96    -20.80                                   
REMARK 500    CYS A 175      120.61   -176.04                                   
REMARK 500    ALA A 178      -63.99   -100.80                                   
REMARK 500    ASN A 182       30.43    -74.90                                   
REMARK 500    THR A 187       16.43   -149.71                                   
REMARK 500    ILE A 190       20.37    -70.82                                   
REMARK 500    GLN A 193      -57.99    -15.22                                   
REMARK 500    SER A 196      -76.04    -20.91                                   
REMARK 500    LYS A 202       12.88    -58.00                                   
REMARK 500    SER A 203      -45.59    174.19                                   
REMARK 500    ASP A 206       71.68   -104.66                                   
REMARK 500    ALA A 214     -103.45     67.77                                   
REMARK 500    CYS A 216      129.58   -171.02                                   
REMARK 500    LYS A 229     -102.97   -118.15                                   
REMARK 500    GLU A 233     -128.55     56.36                                   
REMARK 500    PRO A 241      105.13    -22.26                                   
REMARK 500    TYR A 251       29.57     46.44                                   
REMARK 500    ARG A 273      -23.06    -35.59                                   
REMARK 500    TYR A 292     -150.52   -119.25                                   
REMARK 500    GLU A 293       53.24   -163.84                                   
REMARK 500    GLU A 296     -101.81   -114.67                                   
REMARK 500    ASP A 297       50.67    -64.92                                   
REMARK 500    CYS A 305     -157.48    -96.34                                   
REMARK 500                                                                      
REMARK 500 THIS ENTRY HAS     196 RAMACHANDRAN OUTLIERS.                        
REMARK 500                                                                      
REMARK 500 REMARK: NULL                                                         
REMARK 900                                                                      
REMARK 900 RELATED ENTRIES                                                      
REMARK 900 RELATED ID: 1JL9   RELATED DB: PDB                                   
REMARK 900 1JL9 CONTAINS DYMERIC HUMAN EGF MOLECULES.                           
REMARK 900 RELATED ID: SRZ001000016.1   RELATED DB: TARGETDB                    
DBREF  1IVO A    1   622  UNP    P00533   EGFR_HUMAN      25    646             
DBREF  1IVO B    1   622  UNP    P00533   EGFR_HUMAN      25    646             
DBREF  1IVO C    1    53  UNP    P01133   EGF_HUMAN      971   1023             
DBREF  1IVO D    1    53  UNP    P01133   EGF_HUMAN      971   1023             
SEQRES   1 A  622  LEU GLU GLU LYS LYS VAL CYS GLN GLY THR SER ASN LYS          
SEQRES   2 A  622  LEU THR GLN LEU GLY THR PHE GLU ASP HIS PHE LEU SER          
SEQRES   3 A  622  LEU GLN ARG MET PHE ASN ASN CYS GLU VAL VAL LEU GLY          
SEQRES   4 A  622  ASN LEU GLU ILE THR TYR VAL GLN ARG ASN TYR ASP LEU          
SEQRES   5 A  622  SER PHE LEU LYS THR ILE GLN GLU VAL ALA GLY TYR VAL          
SEQRES   6 A  622  LEU ILE ALA LEU ASN THR VAL GLU ARG ILE PRO LEU GLU          
SEQRES   7 A  622  ASN LEU GLN ILE ILE ARG GLY ASN MET TYR TYR GLU ASN          
SEQRES   8 A  622  SER TYR ALA LEU ALA VAL LEU SER ASN TYR ASP ALA ASN          
SEQRES   9 A  622  LYS THR GLY LEU LYS GLU LEU PRO MET ARG ASN LEU GLN          
SEQRES  10 A  622  GLU ILE LEU HIS GLY ALA VAL ARG PHE SER ASN ASN PRO          
SEQRES  11 A  622  ALA LEU CYS ASN VAL GLU SER ILE GLN TRP ARG ASP ILE          
SEQRES  12 A  622  VAL SER SER ASP PHE LEU SER ASN MET SER MET ASP PHE          
SEQRES  13 A  622  GLN ASN HIS LEU GLY SER CYS GLN LYS CYS ASP PRO SER          
SEQRES  14 A  622  CYS PRO ASN GLY SER CYS TRP GLY ALA GLY GLU GLU ASN          
SEQRES  15 A  622  CYS GLN LYS LEU THR LYS ILE ILE CYS ALA GLN GLN CYS          
SEQRES  16 A  622  SER GLY ARG CYS ARG GLY LYS SER PRO SER ASP CYS CYS          
SEQRES  17 A  622  HIS ASN GLN CYS ALA ALA GLY CYS THR GLY PRO ARG GLU          
SEQRES  18 A  622  SER ASP CYS LEU VAL CYS ARG LYS PHE ARG ASP GLU ALA          
SEQRES  19 A  622  THR CYS LYS ASP THR CYS PRO PRO LEU MET LEU TYR ASN          
SEQRES  20 A  622  PRO THR THR TYR GLN MET ASP VAL ASN PRO GLU GLY LYS          
SEQRES  21 A  622  TYR SER PHE GLY ALA THR CYS VAL LYS LYS CYS PRO ARG          
SEQRES  22 A  622  ASN TYR VAL VAL THR ASP HIS GLY SER CYS VAL ARG ALA          
SEQRES  23 A  622  CYS GLY ALA ASP SER TYR GLU MET GLU GLU ASP GLY VAL          
SEQRES  24 A  622  ARG LYS CYS LYS LYS CYS GLU GLY PRO CYS ARG LYS VAL          
SEQRES  25 A  622  CYS ASN GLY ILE GLY ILE GLY GLU PHE LYS ASP SER LEU          
SEQRES  26 A  622  SER ILE ASN ALA THR ASN ILE LYS HIS PHE LYS ASN CYS          
SEQRES  27 A  622  THR SER ILE SER GLY ASP LEU HIS ILE LEU PRO VAL ALA          
SEQRES  28 A  622  PHE ARG GLY ASP SER PHE THR HIS THR PRO PRO LEU ASP          
SEQRES  29 A  622  PRO GLN GLU LEU ASP ILE LEU LYS THR VAL LYS GLU ILE          
SEQRES  30 A  622  THR GLY PHE LEU LEU ILE GLN ALA TRP PRO GLU ASN ARG          
SEQRES  31 A  622  THR ASP LEU HIS ALA PHE GLU ASN LEU GLU ILE ILE ARG          
SEQRES  32 A  622  GLY ARG THR LYS GLN HIS GLY GLN PHE SER LEU ALA VAL          
SEQRES  33 A  622  VAL SER LEU ASN ILE THR SER LEU GLY LEU ARG SER LEU          
SEQRES  34 A  622  LYS GLU ILE SER ASP GLY ASP VAL ILE ILE SER GLY ASN          
SEQRES  35 A  622  LYS ASN LEU CYS TYR ALA ASN THR ILE ASN TRP LYS LYS          
SEQRES  36 A  622  LEU PHE GLY THR SER GLY GLN LYS THR LYS ILE ILE SER          
SEQRES  37 A  622  ASN ARG GLY GLU ASN SER CYS LYS ALA THR GLY GLN VAL          
SEQRES  38 A  622  CYS HIS ALA LEU CYS SER PRO GLU GLY CYS TRP GLY PRO          
SEQRES  39 A  622  GLU PRO ARG ASP CYS VAL SER CYS ARG ASN VAL SER ARG          
SEQRES  40 A  622  GLY ARG GLU CYS VAL ASP LYS CYS ASN LEU LEU GLU GLY          
SEQRES  41 A  622  GLU PRO ARG GLU PHE VAL GLU ASN SER GLU CYS ILE GLN          
SEQRES  42 A  622  CYS HIS PRO GLU CYS LEU PRO GLN ALA MET ASN ILE THR          
SEQRES  43 A  622  CYS THR GLY ARG GLY PRO ASP ASN CYS ILE GLN CYS ALA          
SEQRES  44 A  622  HIS TYR ILE ASP GLY PRO HIS CYS VAL LYS THR CYS PRO          
SEQRES  45 A  622  ALA GLY VAL MET GLY GLU ASN ASN THR LEU VAL TRP LYS          
SEQRES  46 A  622  TYR ALA ASP ALA GLY HIS VAL CYS HIS LEU CYS HIS PRO          
SEQRES  47 A  622  ASN CYS THR TYR GLY CYS THR GLY PRO GLY LEU GLU GLY          
SEQRES  48 A  622  CYS PRO THR ASN GLY PRO LYS ILE PRO SER ILE                  
SEQRES   1 B  622  LEU GLU GLU LYS LYS VAL CYS GLN GLY THR SER ASN LYS          
SEQRES   2 B  622  LEU THR GLN LEU GLY THR PHE GLU ASP HIS PHE LEU SER          
SEQRES   3 B  622  LEU GLN ARG MET PHE ASN ASN CYS GLU VAL VAL LEU GLY          
SEQRES   4 B  622  ASN LEU GLU ILE THR TYR VAL GLN ARG ASN TYR ASP LEU          
SEQRES   5 B  622  SER PHE LEU LYS THR ILE GLN GLU VAL ALA GLY TYR VAL          
SEQRES   6 B  622  LEU ILE ALA LEU ASN THR VAL GLU ARG ILE PRO LEU GLU          
SEQRES   7 B  622  ASN LEU GLN ILE ILE ARG GLY ASN MET TYR TYR GLU ASN          
SEQRES   8 B  622  SER TYR ALA LEU ALA VAL LEU SER ASN TYR ASP ALA ASN          
SEQRES   9 B  622  LYS THR GLY LEU LYS GLU LEU PRO MET ARG ASN LEU GLN          
SEQRES  10 B  622  GLU ILE LEU HIS GLY ALA VAL ARG PHE SER ASN ASN PRO          
SEQRES  11 B  622  ALA LEU CYS ASN VAL GLU SER ILE GLN TRP ARG ASP ILE          
SEQRES  12 B  622  VAL SER SER ASP PHE LEU SER ASN MET SER MET ASP PHE          
SEQRES  13 B  622  GLN ASN HIS LEU GLY SER CYS GLN LYS CYS ASP PRO SER          
SEQRES  14 B  622  CYS PRO ASN GLY SER CYS TRP GLY ALA GLY GLU GLU ASN          
SEQRES  15 B  622  CYS GLN LYS LEU THR LYS ILE ILE CYS ALA GLN GLN CYS          
SEQRES  16 B  622  SER GLY ARG CYS ARG GLY LYS SER PRO SER ASP CYS CYS          
SEQRES  17 B  622  HIS ASN GLN CYS ALA ALA GLY CYS THR GLY PRO ARG GLU          
SEQRES  18 B  622  SER ASP CYS LEU VAL CYS ARG LYS PHE ARG ASP GLU ALA          
SEQRES  19 B  622  THR CYS LYS ASP THR CYS PRO PRO LEU MET LEU TYR ASN          
SEQRES  20 B  622  PRO THR THR TYR GLN MET ASP VAL ASN PRO GLU GLY LYS          
SEQRES  21 B  622  TYR SER PHE GLY ALA THR CYS VAL LYS LYS CYS PRO ARG          
SEQRES  22 B  622  ASN TYR VAL VAL THR ASP HIS GLY SER CYS VAL ARG ALA          
SEQRES  23 B  622  CYS GLY ALA ASP SER TYR GLU MET GLU GLU ASP GLY VAL          
SEQRES  24 B  622  ARG LYS CYS LYS LYS CYS GLU GLY PRO CYS ARG LYS VAL          
SEQRES  25 B  622  CYS ASN GLY ILE GLY ILE GLY GLU PHE LYS ASP SER LEU          
SEQRES  26 B  622  SER ILE ASN ALA THR ASN ILE LYS HIS PHE LYS ASN CYS          
SEQRES  27 B  622  THR SER ILE SER GLY ASP LEU HIS ILE LEU PRO VAL ALA          
SEQRES  28 B  622  PHE ARG GLY ASP SER PHE THR HIS THR PRO PRO LEU ASP          
SEQRES  29 B  622  PRO GLN GLU LEU ASP ILE LEU LYS THR VAL LYS GLU ILE          
SEQRES  30 B  622  THR GLY PHE LEU LEU ILE GLN ALA TRP PRO GLU ASN ARG          
SEQRES  31 B  622  THR ASP LEU HIS ALA PHE GLU ASN LEU GLU ILE ILE ARG          
SEQRES  32 B  622  GLY ARG THR LYS GLN HIS GLY GLN PHE SER LEU ALA VAL          
SEQRES  33 B  622  VAL SER LEU ASN ILE THR SER LEU GLY LEU ARG SER LEU          
SEQRES  34 B  622  LYS GLU ILE SER ASP GLY ASP VAL ILE ILE SER GLY ASN          
SEQRES  35 B  622  LYS ASN LEU CYS TYR ALA ASN THR ILE ASN TRP LYS LYS          
SEQRES  36 B  622  LEU PHE GLY THR SER GLY GLN LYS THR LYS ILE ILE SER          
SEQRES  37 B  622  ASN ARG GLY GLU ASN SER CYS LYS ALA THR GLY GLN VAL          
SEQRES  38 B  622  CYS HIS ALA LEU CYS SER PRO GLU GLY CYS TRP GLY PRO          
SEQRES  39 B  622  GLU PRO ARG ASP CYS VAL SER CYS ARG ASN VAL SER ARG          
SEQRES  40 B  622  GLY ARG GLU CYS VAL ASP LYS CYS ASN LEU LEU GLU GLY          
SEQRES  41 B  622  GLU PRO ARG GLU PHE VAL GLU ASN SER GLU CYS ILE GLN          
SEQRES  42 B  622  CYS HIS PRO GLU CYS LEU PRO GLN ALA MET ASN ILE THR          
SEQRES  43 B  622  CYS THR GLY ARG GLY PRO ASP ASN CYS ILE GLN CYS ALA          
SEQRES  44 B  622  HIS TYR ILE ASP GLY PRO HIS CYS VAL LYS THR CYS PRO          
SEQRES  45 B  622  ALA GLY VAL MET GLY GLU ASN ASN THR LEU VAL TRP LYS          
SEQRES  46 B  622  TYR ALA ASP ALA GLY HIS VAL CYS HIS LEU CYS HIS PRO          
SEQRES  47 B  622  ASN CYS THR TYR GLY CYS THR GLY PRO GLY LEU GLU GLY          
SEQRES  48 B  622  CYS PRO THR ASN GLY PRO LYS ILE PRO SER ILE                  
SEQRES   1 C   53  ASN SER ASP SER GLU CYS PRO LEU SER HIS ASP GLY TYR          
SEQRES   2 C   53  CYS LEU HIS ASP GLY VAL CYS MET TYR ILE GLU ALA LEU          
SEQRES   3 C   53  ASP LYS TYR ALA CYS ASN CYS VAL VAL GLY TYR ILE GLY          
SEQRES   4 C   53  GLU ARG CYS GLN TYR ARG ASP LEU LYS TRP TRP GLU LEU          
SEQRES   5 C   53  ARG                                                          
SEQRES   1 D   53  ASN SER ASP SER GLU CYS PRO LEU SER HIS ASP GLY TYR          
SEQRES   2 D   53  CYS LEU HIS ASP GLY VAL CYS MET TYR ILE GLU ALA LEU          
SEQRES   3 D   53  ASP LYS TYR ALA CYS ASN CYS VAL VAL GLY TYR ILE GLY          
SEQRES   4 D   53  GLU ARG CYS GLN TYR ARG ASP LEU LYS TRP TRP GLU LEU          
SEQRES   5 D   53  ARG                                                          
MODRES 1IVO ASN A   32  ASN  GLYCOSYLATION SITE                                 
MODRES 1IVO ASN A  151  ASN  GLYCOSYLATION SITE                                 
MODRES 1IVO ASN A  172  ASN  GLYCOSYLATION SITE                                 
MODRES 1IVO ASN A  328  ASN  GLYCOSYLATION SITE                                 
MODRES 1IVO ASN A  337  ASN  GLYCOSYLATION SITE                                 
MODRES 1IVO ASN A  420  ASN  GLYCOSYLATION SITE                                 
MODRES 1IVO ASN B   32  ASN  GLYCOSYLATION SITE                                 
MODRES 1IVO ASN B  151  ASN  GLYCOSYLATION SITE                                 
MODRES 1IVO ASN B  328  ASN  GLYCOSYLATION SITE                                 
HET    NAG  E   1      14                                                       
HET    NAG  E   2      14                                                       
HET    NAG  A1032      14                                                       
HET    NAG  A1151      14                                                       
HET    NAG  A1172      14                                                       
HET    NAG  A1328      14                                                       
HET    NAG  A1337      14                                                       
HET    NAG  B1032      14                                                       
HET    NAG  B1151      14                                                       
HET    NAG  B1328      14                                                       
HETNAM     NAG 2-ACETAMIDO-2-DEOXY-BETA-D-GLUCOPYRANOSE                         
HETSYN     NAG N-ACETYL-BETA-D-GLUCOSAMINE; 2-ACETAMIDO-2-DEOXY-BETA-           
HETSYN   2 NAG  D-GLUCOSE; 2-ACETAMIDO-2-DEOXY-D-GLUCOSE; 2-ACETAMIDO-          
HETSYN   3 NAG  2-DEOXY-GLUCOSE; N-ACETYL-D-GLUCOSAMINE                         
FORMUL   5  NAG    10(C8 H15 N O6)                                              
FORMUL  14  HOH   *79(H2 O)                                                     
HELIX    1   1 THR A   19  ASN A   32  1                                  14    
HELIX    2   2 LEU A   52  ILE A   58  5                                   7    
HELIX    3   3 PRO A   76  LEU A   80  5                                   5    
HELIX    4   4 ASN A  134  ILE A  138  5                                   5    
HELIX    5   5 ILE A  318  LYS A  322  5                                   5    
HELIX    6   6 ASN A  328  LYS A  336  5                                   9    
HELIX    7   7 LEU A  348  GLY A  354  1                                   7    
HELIX    8   8 ASP A  364  VAL A  374  5                                  11    
HELIX    9   9 LEU A  393  GLU A  397  5                                   5    
HELIX   10  10 LYS A  407  GLY A  410  5                                   4    
HELIX   11  11 TYR A  447  ILE A  451  5                                   5    
HELIX   12  12 ASN A  452  PHE A  457  1                                   6    
HELIX   13  13 GLY A  471  CYS A  475  5                                   5    
HELIX   14  14 GLU B   21  ASN B   32  1                                  12    
HELIX   15  15 LEU B   52  ILE B   58  5                                   7    
HELIX   16  16 ASN B  134  ILE B  138  5                                   5    
HELIX   17  17 SER B  145  SER B  150  1                                   6    
HELIX   18  18 ILE B  318  LYS B  322  5                                   5    
HELIX   19  19 ILE B  332  LYS B  336  5                                   5    
HELIX   20  20 LEU B  348  GLY B  354  1                                   7    
HELIX   21  21 ASP B  364  VAL B  374  5                                  11    
HELIX   22  22 LYS B  407  GLY B  410  5                                   4    
HELIX   23  23 TYR B  447  ILE B  451  5                                   5    
HELIX   24  24 ASN B  452  LEU B  456  5                                   5    
HELIX   25  25 GLY B  471  LYS B  476  1                                   6    
HELIX   26  26 GLU B  495  CYS B  499  5                                   5    
HELIX   27  27 GLU C   24  ASP C   27  5                                   4    
SHEET    1   A 4 VAL A   6  CYS A   7  0                                        
SHEET    2   A 4 VAL A  36  VAL A  37  1  O  VAL A  36   N  CYS A   7           
SHEET    3   A 4 GLU A  60  VAL A  61  1  O  GLU A  60   N  VAL A  37           
SHEET    4   A 4 ILE A  82  ILE A  83  1  O  ILE A  82   N  VAL A  61           
SHEET    1   B 3 GLN A  16  LEU A  17  0                                        
SHEET    2   B 3 TYR C  29  CYS C  33  1  O  CYS C  31   N  GLN A  16           
SHEET    3   B 3 VAL C  19  TYR C  22 -1  N  VAL C  19   O  ASN C  32           
SHEET    1   C 4 LEU A  41  ILE A  43  0                                        
SHEET    2   C 4 VAL A  65  ALA A  68  1  O  LEU A  66   N  ILE A  43           
SHEET    3   C 4 TYR A  93  LEU A  98  1  O  ALA A  94   N  VAL A  65           
SHEET    4   C 4 ALA A 123  SER A 127  1  O  ARG A 125   N  LEU A  95           
SHEET    1   D 2 CYS A 212  ALA A 213  0                                        
SHEET    2   D 2 VAL A 226  CYS A 227 -1  O  VAL A 226   N  ALA A 213           
SHEET    1   E 2 PHE A 230  ASP A 232  0                                        
SHEET    2   E 2 THR A 235  LYS A 237 -1  O  LYS A 237   N  PHE A 230           
SHEET    1   F 2 MET A 244  ASN A 247  0                                        
SHEET    2   F 2 GLN A 252  VAL A 255 -1  O  ASP A 254   N  LEU A 245           
SHEET    1   G 2 TYR A 261  PHE A 263  0                                        
SHEET    2   G 2 THR A 266  VAL A 268 -1  O  VAL A 268   N  TYR A 261           
SHEET    1   H 2 VAL A 276  VAL A 277  0                                        
SHEET    2   H 2 CYS A 283  VAL A 284 -1  O  VAL A 284   N  VAL A 276           
SHEET    1   I 3 SER A 340  ILE A 341  0                                        
SHEET    2   I 3 GLU A 376  ILE A 377  1  O  GLU A 376   N  ILE A 341           
SHEET    3   I 3 ILE A 401  ILE A 402  1  O  ILE A 401   N  ILE A 377           
SHEET    1   J 5 LEU A 345  ILE A 347  0                                        
SHEET    2   J 5 LEU A 381  ILE A 383  1  O  LEU A 382   N  ILE A 347           
SHEET    3   J 5 PHE A 412  VAL A 417  1  O  SER A 413   N  LEU A 381           
SHEET    4   J 5 ASP A 436  SER A 440  1  O  ILE A 438   N  LEU A 414           
SHEET    5   J 5 THR A 464  LYS A 465  1  O  LYS A 465   N  VAL A 437           
SHEET    1   K 5 VAL B   6  CYS B   7  0                                        
SHEET    2   K 5 VAL B  36  VAL B  37  1  O  VAL B  36   N  CYS B   7           
SHEET    3   K 5 GLU B  60  VAL B  61  1  O  GLU B  60   N  VAL B  37           
SHEET    4   K 5 ILE B  82  ILE B  83  1  O  ILE B  82   N  VAL B  61           
SHEET    5   K 5 GLU B 118  ILE B 119  1  O  GLU B 118   N  ILE B  83           
SHEET    1   L 3 GLN B  16  LEU B  17  0                                        
SHEET    2   L 3 TYR D  29  CYS D  33  1  O  CYS D  31   N  GLN B  16           
SHEET    3   L 3 VAL D  19  TYR D  22 -1  N  VAL D  19   O  ASN D  32           
SHEET    1   M 4 LEU B  41  THR B  44  0                                        
SHEET    2   M 4 VAL B  65  ALA B  68  1  O  LEU B  66   N  ILE B  43           
SHEET    3   M 4 LEU B  95  LEU B  98  1  O  ALA B  96   N  ILE B  67           
SHEET    4   M 4 VAL B 124  SER B 127  1  O  ARG B 125   N  LEU B  95           
SHEET    1   N 2 CYS B 212  CYS B 216  0                                        
SHEET    2   N 2 CYS B 224  CYS B 227 -1  O  VAL B 226   N  ALA B 213           
SHEET    1   O 2 PHE B 230  ASP B 232  0                                        
SHEET    2   O 2 THR B 235  LYS B 237 -1  O  LYS B 237   N  PHE B 230           
SHEET    1   P 2 MET B 244  ASN B 247  0                                        
SHEET    2   P 2 GLN B 252  VAL B 255 -1  O  ASP B 254   N  LEU B 245           
SHEET    1   Q 2 TYR B 261  PHE B 263  0                                        
SHEET    2   Q 2 THR B 266  VAL B 268 -1  O  VAL B 268   N  TYR B 261           
SHEET    1   R 2 VAL B 276  VAL B 277  0                                        
SHEET    2   R 2 CYS B 283  VAL B 284 -1  O  VAL B 284   N  VAL B 276           
SHEET    1   S 4 SER B 340  ILE B 341  0                                        
SHEET    2   S 4 GLU B 376  ILE B 377  1  O  GLU B 376   N  ILE B 341           
SHEET    3   S 4 ILE B 401  ILE B 402  1  O  ILE B 401   N  ILE B 377           
SHEET    4   S 4 GLU B 431  ILE B 432  1  O  GLU B 431   N  ILE B 402           
SHEET    1   T 5 LEU B 345  ILE B 347  0                                        
SHEET    2   T 5 LEU B 381  ILE B 383  1  O  LEU B 382   N  ILE B 347           
SHEET    3   T 5 PHE B 412  VAL B 417  1  O  SER B 413   N  LEU B 381           
SHEET    4   T 5 ASP B 436  SER B 440  1  O  ILE B 438   N  LEU B 414           
SHEET    5   T 5 THR B 464  LYS B 465  1  O  LYS B 465   N  VAL B 437           
SHEET    1   U 2 TYR C  37  ILE C  38  0                                        
SHEET    2   U 2 TYR C  44  ARG C  45 -1  O  TYR C  44   N  ILE C  38           
SHEET    1   V 2 TYR D  37  ILE D  38  0                                        
SHEET    2   V 2 TYR D  44  ARG D  45 -1  O  TYR D  44   N  ILE D  38           
SSBOND   1 CYS A    7    CYS A   34                          1555   1555  2.03  
SSBOND   2 CYS A  133    CYS A  163                          1555   1555  2.03  
SSBOND   3 CYS A  166    CYS A  175                          1555   1555  2.02  
SSBOND   4 CYS A  170    CYS A  183                          1555   1555  2.03  
SSBOND   5 CYS A  191    CYS A  199                          1555   1555  2.03  
SSBOND   6 CYS A  195    CYS A  207                          1555   1555  2.02  
SSBOND   7 CYS A  208    CYS A  216                          1555   1555  2.03  
SSBOND   8 CYS A  212    CYS A  224                          1555   1555  2.01  
SSBOND   9 CYS A  227    CYS A  236                          1555   1555  2.03  
SSBOND  10 CYS A  240    CYS A  267                          1555   1555  2.02  
SSBOND  11 CYS A  271    CYS A  283                          1555   1555  2.03  
SSBOND  12 CYS A  287    CYS A  302                          1555   1555  2.03  
SSBOND  13 CYS A  305    CYS A  309                          1555   1555  2.03  
SSBOND  14 CYS A  313    CYS A  338                          1555   1555  2.03  
SSBOND  15 CYS A  446    CYS A  475                          1555   1555  2.03  
SSBOND  16 CYS A  482    CYS A  491                          1555   1555  2.04  
SSBOND  17 CYS A  486    CYS A  499                          1555   1555  2.03  
SSBOND  18 CYS A  502    CYS A  511                          1555   1555  2.03  
SSBOND  19 CYS B    7    CYS B   34                          1555   1555  2.03  
SSBOND  20 CYS B  133    CYS B  163                          1555   1555  2.03  
SSBOND  21 CYS B  166    CYS B  175                          1555   1555  2.02  
SSBOND  22 CYS B  170    CYS B  183                          1555   1555  2.04  
SSBOND  23 CYS B  191    CYS B  199                          1555   1555  2.03  
SSBOND  24 CYS B  195    CYS B  207                          1555   1555  2.03  
SSBOND  25 CYS B  208    CYS B  216                          1555   1555  2.03  
SSBOND  26 CYS B  212    CYS B  224                          1555   1555  2.02  
SSBOND  27 CYS B  227    CYS B  236                          1555   1555  2.03  
SSBOND  28 CYS B  240    CYS B  267                          1555   1555  2.02  
SSBOND  29 CYS B  271    CYS B  283                          1555   1555  2.03  
SSBOND  30 CYS B  287    CYS B  302                          1555   1555  2.03  
SSBOND  31 CYS B  305    CYS B  309                          1555   1555  2.03  
SSBOND  32 CYS B  313    CYS B  338                          1555   1555  2.03  
SSBOND  33 CYS B  446    CYS B  475                          1555   1555  2.03  
SSBOND  34 CYS B  482    CYS B  491                          1555   1555  2.03  
SSBOND  35 CYS B  486    CYS B  499                          1555   1555  2.02  
SSBOND  36 CYS B  502    CYS B  511                          1555   1555  2.03  
SSBOND  37 CYS C    6    CYS C   20                          1555   1555  2.03  
SSBOND  38 CYS C   14    CYS C   31                          1555   1555  2.02  
SSBOND  39 CYS C   33    CYS C   42                          1555   1555  2.03  
SSBOND  40 CYS D    6    CYS D   20                          1555   1555  2.03  
SSBOND  41 CYS D   14    CYS D   31                          1555   1555  2.03  
SSBOND  42 CYS D   33    CYS D   42                          1555   1555  2.02  
LINK         ND2 ASN A  32                 C1  NAG A1032     1555   1555  1.45  
LINK         ND2 ASN A 151                 C1  NAG A1151     1555   1555  1.45  
LINK         ND2 ASN A 172                 C1  NAG A1172     1555   1555  1.45  
LINK         ND2 ASN A 328                 C1  NAG A1328     1555   1555  1.46  
LINK         ND2 ASN A 337                 C1  NAG A1337     1555   1555  1.45  
LINK         ND2 ASN A 420                 C1  NAG E   1     1555   1555  1.45  
LINK         ND2 ASN B  32                 C1  NAG B1032     1555   1555  1.46  
LINK         ND2 ASN B 151                 C1  NAG B1151     1555   1555  1.45  
LINK         ND2 ASN B 328                 C1  NAG B1328     1555   1555  1.45  
LINK         O4  NAG E   1                 C1  NAG E   2     1555   1555  1.39  
CRYST1  220.164  220.164  113.121  90.00  90.00 120.00 P 31 2 1     12          
ORIGX1      1.000000  0.000000  0.000000        0.00000                         
ORIGX2      0.000000  1.000000  0.000000        0.00000                         
ORIGX3      0.000000  0.000000  1.000000        0.00000                         
SCALE1      0.004542  0.002622  0.000000        0.00000                         
SCALE2      0.000000  0.005245  0.000000        0.00000                         
SCALE3      0.000000  0.000000  0.008840        0.00000                         
ATOM      1  N   GLU A   2      92.295  70.880  32.205  1.00 48.58           N  
ATOM      2  CA  GLU A   2      92.793  69.578  31.657  1.00151.39           C  
ATOM      3  C   GLU A   2      94.161  69.191  32.222  1.00136.87           C  
ATOM      4  O   GLU A   2      94.347  69.137  33.441  1.00 61.48           O  
ATOM      5  CB  GLU A   2      92.860  69.637  30.125  1.00124.80           C  
ATOM      6  CG  GLU A   2      91.494  69.639  29.449  1.00160.88           C  
ATOM      7  CD  GLU A   2      91.580  69.598  27.935  1.00184.98           C  
ATOM      8  OE1 GLU A   2      92.151  68.627  27.389  1.00154.01           O  
ATOM      9  OE2 GLU A   2      91.071  70.538  27.290  1.00166.32           O  
ATOM     10  N   GLU A   3      95.114  68.905  31.340  1.00113.82           N  
ATOM     11  CA  GLU A   3      96.453  68.531  31.776  1.00 77.27           C  
ATOM     12  C   GLU A   3      97.397  69.720  31.707  1.00124.35           C  
ATOM     13  O   GLU A   3      97.473  70.414  30.690  1.00114.50           O  
ATOM     14  CB  GLU A   3      96.989  67.380  30.922  1.00100.09           C  
ATOM     15  CG  GLU A   3      96.478  66.014  31.354  1.00150.54           C  
ATOM     16  CD  GLU A   3      96.970  65.623  32.738  1.00162.85           C  
ATOM     17  OE1 GLU A   3      96.730  66.388  33.698  1.00159.91           O  
ATOM     18  OE2 GLU A   3      97.600  64.551  32.866  1.00100.44           O  
ATOM     19  N   LYS A   4      98.113  69.955  32.801  1.00 80.09           N  
ATOM     20  CA  LYS A   4      99.046  71.072  32.865  1.00114.17           C  
ATOM     21  C   LYS A   4     100.468  70.567  33.061  1.00 96.99           C  
ATOM     22  O   LYS A   4     100.671  69.486  33.613  1.00 93.00           O  
ATOM     23  CB  LYS A   4      98.668  72.009  34.019  1.00116.06           C  
ATOM     24  CG  LYS A   4      97.269  72.611  33.922  1.00102.61           C  
ATOM     25  CD  LYS A   4      96.992  73.566  35.080  1.00 34.61           C  
ATOM     26  CE  LYS A   4      95.565  74.108  35.039  1.00145.56           C  
ATOM     27  NZ  LYS A   4      95.236  74.961  36.223  1.00121.28           N  
ATOM     28  N   LYS A   5     101.445  71.348  32.601  1.00 49.37           N  
ATOM     29  CA  LYS A   5     102.851  70.985  32.739  1.00 44.67           C  
ATOM     30  C   LYS A   5     103.217  71.189  34.197  1.00 55.11           C  
ATOM     31  O   LYS A   5     102.800  72.171  34.803  1.00 40.52           O  
ATOM     32  CB  LYS A   5     103.704  71.858  31.826  1.00 47.38           C  
ATOM     33  CG  LYS A   5     103.336  71.679  30.359  1.00125.33           C  
ATOM     34  CD  LYS A   5     104.167  72.541  29.430  1.00153.02           C  
ATOM     35  CE  LYS A   5     103.967  72.105  27.985  1.00161.96           C  
ATOM     36  NZ  LYS A   5     104.392  70.685  27.787  1.00120.01           N  
ATOM     37  N   VAL A   6     103.998  70.267  34.755  1.00 36.13           N  
ATOM     38  CA  VAL A   6     104.356  70.322  36.170  1.00 56.04           C  
ATOM     39  C   VAL A   6     105.837  70.253  36.540  1.00 17.18           C  
ATOM     40  O   VAL A   6     106.609  69.555  35.894  1.00 64.25           O  
ATOM     41  CB  VAL A   6     103.662  69.179  36.907  1.00 17.18           C  
ATOM     42  CG1 VAL A   6     102.168  69.404  36.932  1.00 79.94           C  
ATOM     43  CG2 VAL A   6     103.969  67.877  36.202  1.00 57.82           C  
ATOM     44  N   CYS A   7     106.217  70.966  37.601  1.00 28.79           N  
ATOM     45  CA  CYS A   7     107.593  70.950  38.094  1.00 43.06           C  
ATOM     46  C   CYS A   7     107.649  70.698  39.603  1.00 72.30           C  
ATOM     47  O   CYS A   7     106.748  71.093  40.357  1.00 17.18           O  
ATOM     48  CB  CYS A   7     108.307  72.254  37.760  1.00 33.41           C  
ATOM     49  SG  CYS A   7     107.493  73.770  38.346  1.00 93.85           S  
ATOM     50  N   GLN A   8     108.714  70.029  40.034  1.00 40.70           N  
ATOM     51  CA  GLN A   8     108.902  69.692  41.443  1.00 60.57           C  
ATOM     52  C   GLN A   8     108.861  70.923  42.320  1.00 23.29           C  
ATOM     53  O   GLN A   8     108.172  70.951  43.334  1.00 80.85           O  
ATOM     54  CB  GLN A   8     110.241  68.970  41.650  1.00 34.88           C  
ATOM     55  CG  GLN A   8     110.130  67.488  42.009  1.00 89.39           C  
ATOM     56  CD  GLN A   8     109.167  66.725  41.110  1.00114.91           C  
ATOM     57  OE1 GLN A   8     109.187  66.870  39.883  1.00115.01           O  
ATOM     58  NE2 GLN A   8     108.324  65.895  41.720  1.00 45.65           N  
ATOM     59  N   GLY A   9     109.607  71.943  41.924  1.00 50.08           N  
ATOM     60  CA  GLY A   9     109.641  73.162  42.700  1.00 62.78           C  
ATOM     61  C   GLY A   9     110.753  73.103  43.722  1.00 23.60           C  
ATOM     62  O   GLY A   9     110.778  72.210  44.568  1.00 83.70           O  
ATOM     63  N   THR A  10     111.681  74.051  43.634  1.00 76.96           N  
ATOM     64  CA  THR A  10     112.796  74.118  44.564  1.00 17.18           C  
ATOM     65  C   THR A  10     112.254  74.113  45.980  1.00 82.96           C  
ATOM     66  O   THR A  10     111.083  74.418  46.213  1.00 28.93           O  
ATOM     67  CB  THR A  10     113.622  75.405  44.371  1.00104.69           C  
ATOM     68  OG1 THR A  10     112.753  76.547  44.401  1.00 77.94           O  
ATOM     69  CG2 THR A  10     114.370  75.363  43.050  1.00138.94           C  
ATOM     70  N   SER A  11     113.110  73.761  46.927  1.00 71.04           N  
ATOM     71  CA  SER A  11     112.701  73.725  48.316  1.00 52.66           C  
ATOM     72  C   SER A  11     113.924  73.786  49.204  1.00 72.43           C  
ATOM     73  O   SER A  11     114.137  72.907  50.034  1.00 47.21           O  
ATOM     74  CB  SER A  11     111.904  72.453  48.599  1.00101.99           C  
ATOM     75  OG  SER A  11     110.727  72.410  47.808  1.00137.20           O  
ATOM     76  N   ASN A  12     114.736  74.821  49.005  1.00 44.49           N  
ATOM     77  CA  ASN A  12     115.935  75.016  49.802  1.00 67.15           C  
ATOM     78  C   ASN A  12     116.068  76.470  50.198  1.00 17.18           C  
ATOM     79  O   ASN A  12     117.161  77.027  50.202  1.00 64.09           O  
ATOM     80  CB  ASN A  12     117.198  74.542  49.057  1.00 93.65           C  
ATOM     81  CG  ASN A  12     117.074  74.628  47.547  1.00 42.36           C  
ATOM     82  OD1 ASN A  12     116.934  75.708  46.981  1.00 33.30           O  
ATOM     83  ND2 ASN A  12     117.135  73.478  46.886  1.00 71.39           N  
ATOM     84  N   LYS A  13     114.930  77.066  50.536  1.00 23.21           N  
ATOM     85  CA  LYS A  13     114.808  78.467  50.959  1.00 30.54           C  
ATOM     86  C   LYS A  13     116.068  79.210  51.385  1.00 47.35           C  
ATOM     87  O   LYS A  13     116.969  78.629  51.986  1.00 39.05           O  
ATOM     88  CB  LYS A  13     113.774  78.552  52.085  1.00108.99           C  
ATOM     89  CG  LYS A  13     113.926  77.483  53.163  1.00 48.34           C  
ATOM     90  CD  LYS A  13     114.278  78.095  54.518  1.00114.98           C  
ATOM     91  CE  LYS A  13     115.625  78.818  54.499  1.00140.56           C  
ATOM     92  NZ  LYS A  13     115.972  79.431  55.814  1.00131.83           N  
ATOM     93  N   LEU A  14     116.104  80.508  51.077  1.00 38.31           N  
ATOM     94  CA  LEU A  14     117.224  81.410  51.411  1.00 35.70           C  
ATOM     95  C   LEU A  14     118.652  80.935  51.145  1.00 32.89           C  
ATOM     96  O   LEU A  14     119.605  81.659  51.415  1.00 83.72           O  
ATOM     97  CB  LEU A  14     117.117  81.884  52.865  1.00 25.07           C  
ATOM     98  CG  LEU A  14     116.316  83.179  53.087  1.00 23.99           C  
ATOM     99  CD1 LEU A  14     114.994  83.120  52.324  1.00 76.65           C  
ATOM    100  CD2 LEU A  14     116.071  83.393  54.578  1.00 58.86           C  
ATOM    101  N   THR A  15     118.796  79.729  50.607  1.00 68.38           N  
ATOM    102  CA  THR A  15     120.107  79.177  50.270  1.00 68.98           C  
ATOM    103  C   THR A  15     120.444  79.656  48.858  1.00 79.38           C  
ATOM    104  O   THR A  15     119.558  79.760  48.016  1.00 76.46           O  
ATOM    105  CB  THR A  15     120.078  77.627  50.294  1.00 36.96           C  
ATOM    106  OG1 THR A  15     120.097  77.177  51.652  1.00 81.91           O  
ATOM    107  CG2 THR A  15     121.263  77.041  49.547  1.00 38.79           C  
ATOM    108  N   GLN A  16     121.712  79.953  48.595  1.00105.76           N  
ATOM    109  CA  GLN A  16     122.102  80.412  47.268  1.00 66.41           C  
ATOM    110  C   GLN A  16     122.861  79.364  46.474  1.00 78.44           C  
ATOM    111  O   GLN A  16     123.976  78.996  46.849  1.00 40.48           O  
ATOM    112  CB  GLN A  16     122.968  81.659  47.358  1.00 56.45           C  
ATOM    113  CG  GLN A  16     123.202  82.281  45.995  1.00 85.10           C  
ATOM    114  CD  GLN A  16     123.948  83.582  46.072  1.00 63.62           C  
ATOM    115  OE1 GLN A  16     125.163  83.629  45.893  1.00 70.74           O  
ATOM    116  NE2 GLN A  16     123.224  84.655  46.338  1.00 62.35           N  
ATOM    117  N   LEU A  17     122.269  78.916  45.366  1.00 31.81           N  
ATOM    118  CA  LEU A  17     122.885  77.900  44.498  1.00117.39           C  
ATOM    119  C   LEU A  17     123.952  78.465  43.546  1.00 82.82           C  
ATOM    120  O   LEU A  17     123.639  78.846  42.417  1.00 43.48           O  
ATOM    121  CB  LEU A  17     121.803  77.196  43.668  1.00 56.46           C  
ATOM    122  CG  LEU A  17     120.576  76.660  44.414  1.00 25.69           C  
ATOM    123  CD1 LEU A  17     119.569  76.085  43.424  1.00 67.61           C  
ATOM    124  CD2 LEU A  17     121.008  75.602  45.413  1.00 71.46           C  
ATOM    125  N   GLY A  18     125.206  78.495  43.998  1.00 64.72           N  
ATOM    126  CA  GLY A  18     126.294  79.017  43.181  1.00 51.45           C  
ATOM    127  C   GLY A  18     126.424  80.533  43.220  1.00 73.05           C  
ATOM    128  O   GLY A  18     126.511  81.127  44.296  1.00101.35           O  
ATOM    129  N   THR A  19     126.444  81.154  42.041  1.00 56.50           N  
ATOM    130  CA  THR A  19     126.547  82.614  41.896  1.00 84.47           C  
ATOM    131  C   THR A  19     125.197  83.203  41.491  1.00 61.82           C  
ATOM    132  O   THR A  19     124.345  82.491  40.967  1.00 45.14           O  
ATOM    133  CB  THR A  19     127.550  82.984  40.804  1.00 70.46           C  
ATOM    134  OG1 THR A  19     127.815  81.824  40.009  1.00 64.88           O  
ATOM    135  CG2 THR A  19     128.841  83.510  41.402  1.00 41.60           C  
ATOM    136  N   PHE A  20     125.004  84.501  41.717  1.00 43.07           N  
ATOM    137  CA  PHE A  20     123.736  85.129  41.357  1.00 21.26           C  
ATOM    138  C   PHE A  20     123.261  84.617  40.013  1.00 57.06           C  
ATOM    139  O   PHE A  20     122.058  84.453  39.791  1.00 53.97           O  
ATOM    140  CB  PHE A  20     123.856  86.655  41.287  1.00 56.65           C  
ATOM    141  CG  PHE A  20     123.915  87.335  42.628  1.00 30.80           C  
ATOM    142  CD1 PHE A  20     123.818  88.719  42.714  1.00 31.37           C  
ATOM    143  CD2 PHE A  20     124.092  86.607  43.794  1.00 53.66           C  
ATOM    144  CE1 PHE A  20     123.896  89.369  43.935  1.00102.06           C  
ATOM    145  CE2 PHE A  20     124.173  87.250  45.023  1.00 42.85           C  
ATOM    146  CZ  PHE A  20     124.076  88.632  45.094  1.00147.41           C  
ATOM    147  N   GLU A  21     124.209  84.360  39.116  1.00 34.60           N  
ATOM    148  CA  GLU A  21     123.860  83.866  37.793  1.00 89.21           C  
ATOM    149  C   GLU A  21     123.522  82.384  37.815  1.00 91.01           C  
ATOM    150  O   GLU A  21     122.433  81.992  37.393  1.00 58.91           O  
ATOM    151  CB  GLU A  21     124.987  84.120  36.795  1.00143.99           C  
ATOM    152  CG  GLU A  21     124.612  83.671  35.394  1.00167.74           C  
ATOM    153  CD  GLU A  21     125.508  84.245  34.324  1.00167.30           C  
ATOM    154  OE1 GLU A  21     125.254  83.957  33.133  1.00 88.68           O  
ATOM    155  OE2 GLU A  21     126.458  84.981  34.673  1.00149.58           O  
ATOM    156  N   ASP A  22     124.452  81.558  38.289  1.00 36.00           N  
ATOM    157  CA  ASP A  22     124.194  80.124  38.372  1.00 96.45           C  
ATOM    158  C   ASP A  22     122.875  79.919  39.115  1.00 72.05           C  
ATOM    159  O   ASP A  22     122.027  79.130  38.702  1.00 49.19           O  
ATOM    160  CB  ASP A  22     125.328  79.412  39.112  1.00100.36           C  
ATOM    161  CG  ASP A  22     126.632  79.447  38.346  1.00 90.50           C  
ATOM    162  OD1 ASP A  22     127.593  78.775  38.772  1.00 70.91           O  
ATOM    163  OD2 ASP A  22     126.695  80.148  37.316  1.00159.48           O  
ATOM    164  N   HIS A  23     122.703  80.640  40.214  1.00 53.98           N  
ATOM    165  CA  HIS A  23     121.469  80.547  40.974  1.00 71.86           C  
ATOM    166  C   HIS A  23     120.354  80.763  39.968  1.00 61.11           C  
ATOM    167  O   HIS A  23     119.416  79.975  39.882  1.00 58.30           O  
ATOM    168  CB  HIS A  23     121.408  81.647  42.028  1.00 51.89           C  
ATOM    169  CG  HIS A  23     120.225  81.554  42.940  1.00 52.75           C  
ATOM    170  ND1 HIS A  23     120.234  80.804  44.095  1.00 38.01           N  
ATOM    171  CD2 HIS A  23     119.006  82.141  42.883  1.00 67.99           C  
ATOM    172  CE1 HIS A  23     119.074  80.938  44.714  1.00 99.37           C  
ATOM    173  NE2 HIS A  23     118.311  81.745  43.999  1.00 39.53           N  
ATOM    174  N   PHE A  24     120.484  81.832  39.190  1.00 67.08           N  
ATOM    175  CA  PHE A  24     119.485  82.172  38.190  1.00 31.03           C  
ATOM    176  C   PHE A  24     119.240  81.046  37.207  1.00 42.73           C  
ATOM    177  O   PHE A  24     118.101  80.616  37.036  1.00 61.74           O  
ATOM    178  CB  PHE A  24     119.895  83.420  37.420  1.00 29.18           C  
ATOM    179  CG  PHE A  24     118.785  84.003  36.609  1.00 47.11           C  
ATOM    180  CD1 PHE A  24     117.701  84.600  37.238  1.00 47.57           C  
ATOM    181  CD2 PHE A  24     118.793  83.919  35.223  1.00 17.18           C  
ATOM    182  CE1 PHE A  24     116.640  85.104  36.499  1.00 93.65           C  
ATOM    183  CE2 PHE A  24     117.734  84.420  34.476  1.00 64.08           C  
ATOM    184  CZ  PHE A  24     116.656  85.013  35.114  1.00 41.01           C  
ATOM    185  N   LEU A  25     120.302  80.580  36.553  1.00 32.24           N  
ATOM    186  CA  LEU A  25     120.181  79.495  35.584  1.00 60.07           C  
ATOM    187  C   LEU A  25     119.319  78.366  36.142  1.00 29.86           C  
ATOM    188  O   LEU A  25     118.535  77.762  35.419  1.00 64.22           O  
ATOM    189  CB  LEU A  25     121.568  78.965  35.199  1.00 28.89           C  
ATOM    190  CG  LEU A  25     121.733  77.661  34.391  1.00122.75           C  
ATOM    191  CD1 LEU A  25     121.056  77.716  33.019  1.00 30.59           C  
ATOM    192  CD2 LEU A  25     123.220  77.415  34.215  1.00137.86           C  
ATOM    193  N   SER A  26     119.445  78.085  37.433  1.00 43.72           N  
ATOM    194  CA  SER A  26     118.643  77.023  38.029  1.00 85.72           C  
ATOM    195  C   SER A  26     117.171  77.423  38.058  1.00 43.83           C  
ATOM    196  O   SER A  26     116.317  76.745  37.490  1.00 47.26           O  
ATOM    197  CB  SER A  26     119.132  76.717  39.443  1.00 33.16           C  
ATOM    198  OG  SER A  26     120.399  76.076  39.411  1.00120.48           O  
ATOM    199  N   LEU A  27     116.883  78.532  38.726  1.00 67.35           N  
ATOM    200  CA  LEU A  27     115.522  79.042  38.823  1.00 47.90           C  
ATOM    201  C   LEU A  27     114.839  78.962  37.460  1.00 40.07           C  
ATOM    202  O   LEU A  27     113.655  78.651  37.361  1.00 61.73           O  
ATOM    203  CB  LEU A  27     115.561  80.491  39.309  1.00 22.16           C  
ATOM    204  CG  LEU A  27     114.274  81.295  39.220  1.00 34.67           C  
ATOM    205  CD1 LEU A  27     113.216  80.656  40.090  1.00 50.91           C  
ATOM    206  CD2 LEU A  27     114.542  82.723  39.649  1.00 81.83           C  
ATOM    207  N   GLN A  28     115.605  79.237  36.412  1.00 31.71           N  
ATOM    208  CA  GLN A  28     115.094  79.209  35.047  1.00 29.79           C  
ATOM    209  C   GLN A  28     114.928  77.775  34.571  1.00 32.93           C  
ATOM    210  O   GLN A  28     113.896  77.397  34.020  1.00 37.57           O  
ATOM    211  CB  GLN A  28     116.061  79.954  34.123  1.00 77.10           C  
ATOM    212  CG  GLN A  28     115.787  79.772  32.644  1.00107.22           C  
ATOM    213  CD  GLN A  28     116.824  80.450  31.776  1.00145.97           C  
ATOM    214  OE1 GLN A  28     118.024  80.241  31.948  1.00 91.28           O  
ATOM    215  NE2 GLN A  28     116.367  81.260  30.828  1.00164.33           N  
ATOM    216  N   ARG A  29     115.962  76.978  34.794  1.00 25.95           N  
ATOM    217  CA  ARG A  29     115.952  75.585  34.394  1.00 46.74           C  
ATOM    218  C   ARG A  29     114.820  74.843  35.087  1.00 54.92           C  
ATOM    219  O   ARG A  29     114.199  73.953  34.506  1.00 56.71           O  
ATOM    220  CB  ARG A  29     117.305  74.937  34.733  1.00 17.18           C  
ATOM    221  CG  ARG A  29     118.454  75.439  33.869  1.00132.33           C  
ATOM    222  CD  ARG A  29     119.679  74.544  33.936  1.00 31.43           C  
ATOM    223  NE  ARG A  29     120.410  74.646  35.193  1.00109.54           N  
ATOM    224  CZ  ARG A  29     121.549  74.004  35.440  1.00163.88           C  
ATOM    225  NH1 ARG A  29     122.087  73.212  34.515  1.00 74.21           N  
ATOM    226  NH2 ARG A  29     122.155  74.159  36.611  1.00161.20           N  
ATOM    227  N   MET A  30     114.550  75.239  36.327  1.00 54.41           N  
ATOM    228  CA  MET A  30     113.521  74.618  37.146  1.00 85.12           C  
ATOM    229  C   MET A  30     112.092  74.952  36.748  1.00 77.59           C  
ATOM    230  O   MET A  30     111.292  74.051  36.485  1.00 52.04           O  
ATOM    231  CB  MET A  30     113.750  74.986  38.623  1.00138.99           C  
ATOM    232  CG  MET A  30     112.580  74.694  39.572  1.00 38.58           C  
ATOM    233  SD  MET A  30     111.958  73.013  39.455  1.00 95.19           S  
ATOM    234  CE  MET A  30     113.022  72.178  40.599  1.00 19.09           C  
ATOM    235  N   PHE A  31     111.776  76.242  36.689  1.00 30.52           N  
ATOM    236  CA  PHE A  31     110.422  76.661  36.373  1.00 29.02           C  
ATOM    237  C   PHE A  31     110.049  76.938  34.913  1.00 55.94           C  
ATOM    238  O   PHE A  31     108.876  77.150  34.611  1.00 82.69           O  
ATOM    239  CB  PHE A  31     110.061  77.865  37.238  1.00 35.49           C  
ATOM    240  CG  PHE A  31     110.066  77.573  38.715  1.00 48.29           C  
ATOM    241  CD1 PHE A  31     111.171  77.873  39.496  1.00 29.90           C  
ATOM    242  CD2 PHE A  31     108.956  77.001  39.324  1.00110.62           C  
ATOM    243  CE1 PHE A  31     111.171  77.612  40.857  1.00 42.88           C  
ATOM    244  CE2 PHE A  31     108.950  76.736  40.686  1.00 24.17           C  
ATOM    245  CZ  PHE A  31     110.060  77.044  41.454  1.00 63.84           C  
ATOM    246  N   ASN A  32     111.022  76.926  34.007  1.00 34.75           N  
ATOM    247  CA  ASN A  32     110.730  77.167  32.595  1.00 48.10           C  
ATOM    248  C   ASN A  32     109.541  76.309  32.132  1.00 50.30           C  
ATOM    249  O   ASN A  32     109.546  75.092  32.301  1.00 99.35           O  
ATOM    250  CB  ASN A  32     111.954  76.841  31.721  1.00 48.72           C  
ATOM    251  CG  ASN A  32     111.937  77.577  30.377  1.00 88.28           C  
ATOM    252  OD1 ASN A  32     110.955  77.534  29.636  1.00 74.17           O  
ATOM    253  ND2 ASN A  32     113.034  78.259  30.066  1.00159.58           N  
ATOM    254  N   ASN A  33     108.531  76.955  31.552  1.00124.07           N  
ATOM    255  CA  ASN A  33     107.339  76.275  31.037  1.00 70.14           C  
ATOM    256  C   ASN A  33     106.410  75.636  32.061  1.00 93.76           C  
ATOM    257  O   ASN A  33     105.325  75.180  31.705  1.00 75.83           O  
ATOM    258  CB  ASN A  33     107.732  75.202  30.020  1.00 68.22           C  
ATOM    259  CG  ASN A  33     107.933  75.758  28.632  1.00 85.12           C  
ATOM    260  OD1 ASN A  33     107.092  76.497  28.118  1.00129.01           O  
ATOM    261  ND2 ASN A  33     109.042  75.390  28.004  1.00 58.15           N  
ATOM    262  N   CYS A  34     106.830  75.592  33.320  1.00 89.52           N  
ATOM    263  CA  CYS A  34     106.015  74.995  34.374  1.00 74.40           C  
ATOM    264  C   CYS A  34     104.677  75.723  34.552  1.00 47.49           C  
ATOM    265  O   CYS A  34     104.624  76.951  34.525  1.00 61.10           O  
ATOM    266  CB  CYS A  34     106.783  75.021  35.691  1.00 35.36           C  
ATOM    267  SG  CYS A  34     105.994  74.052  37.012  1.00 96.65           S  
ATOM    268  N   GLU A  35     103.600  74.964  34.741  1.00 62.64           N  
ATOM    269  CA  GLU A  35     102.275  75.555  34.927  1.00 68.59           C  
ATOM    270  C   GLU A  35     101.729  75.293  36.322  1.00 58.83           C  
ATOM    271  O   GLU A  35     100.851  76.012  36.794  1.00 48.58           O  
ATOM    272  CB  GLU A  35     101.292  75.003  33.897  1.00 26.39           C  
ATOM    273  CG  GLU A  35     101.706  75.233  32.457  1.00105.84           C  
ATOM    274  CD  GLU A  35     100.604  74.888  31.482  1.00102.03           C  
ATOM    275  OE1 GLU A  35      99.542  75.540  31.554  1.00 52.67           O  
ATOM    276  OE2 GLU A  35     100.797  73.969  30.653  1.00 80.98           O  
ATOM    277  N   VAL A  36     102.249  74.251  36.965  1.00 37.63           N  
ATOM    278  CA  VAL A  36     101.849  73.867  38.318  1.00 70.07           C  
ATOM    279  C   VAL A  36     103.107  73.517  39.085  1.00 51.17           C  
ATOM    280  O   VAL A  36     103.978  72.829  38.557  1.00 57.77           O  
ATOM    281  CB  VAL A  36     100.921  72.644  38.305  1.00 21.64           C  
ATOM    282  CG1 VAL A  36     100.725  72.115  39.712  1.00 17.18           C  
ATOM    283  CG2 VAL A  36      99.587  73.032  37.682  1.00 31.65           C  
ATOM    284  N   VAL A  37     103.213  73.978  40.326  1.00 17.55           N  
ATOM    285  CA  VAL A  37     104.417  73.697  41.087  1.00 39.83           C  
ATOM    286  C   VAL A  37     104.143  72.724  42.206  1.00 51.19           C  
ATOM    287  O   VAL A  37     103.702  73.111  43.288  1.00 70.03           O  
ATOM    288  CB  VAL A  37     105.017  74.982  41.665  1.00 59.68           C  
ATOM    289  CG1 VAL A  37     106.446  74.723  42.112  1.00 25.60           C  
ATOM    290  CG2 VAL A  37     104.982  76.085  40.622  1.00 47.47           C  
ATOM    291  N   LEU A  38     104.425  71.454  41.937  1.00 44.39           N  
ATOM    292  CA  LEU A  38     104.188  70.385  42.899  1.00 80.23           C  
ATOM    293  C   LEU A  38     104.653  70.680  44.323  1.00 50.40           C  
ATOM    294  O   LEU A  38     103.906  70.458  45.271  1.00 95.49           O  
ATOM    295  CB  LEU A  38     104.812  69.096  42.374  1.00 47.78           C  
ATOM    296  CG  LEU A  38     104.143  68.698  41.054  1.00 63.54           C  
ATOM    297  CD1 LEU A  38     104.914  67.604  40.333  1.00 74.43           C  
ATOM    298  CD2 LEU A  38     102.726  68.262  41.361  1.00104.87           C  
ATOM    299  N   GLY A  39     105.872  71.188  44.469  1.00 23.14           N  
ATOM    300  CA  GLY A  39     106.398  71.518  45.786  1.00 87.27           C  
ATOM    301  C   GLY A  39     106.340  72.998  46.157  1.00 96.24           C  
ATOM    302  O   GLY A  39     105.285  73.508  46.539  1.00 45.20           O  
ATOM    303  N   ASN A  40     107.474  73.690  46.043  1.00 50.54           N  
ATOM    304  CA  ASN A  40     107.560  75.112  46.379  1.00 25.50           C  
ATOM    305  C   ASN A  40     108.077  76.015  45.250  1.00 75.16           C  
ATOM    306  O   ASN A  40     108.750  75.561  44.318  1.00 35.21           O  
ATOM    307  CB  ASN A  40     108.478  75.291  47.582  1.00 66.64           C  
ATOM    308  CG  ASN A  40     107.890  74.740  48.847  1.00 24.88           C  
ATOM    309  OD1 ASN A  40     106.944  75.298  49.391  1.00 24.99           O  
ATOM    310  ND2 ASN A  40     108.444  73.635  49.328  1.00129.91           N  
ATOM    311  N   LEU A  41     107.769  77.306  45.361  1.00 38.53           N  
ATOM    312  CA  LEU A  41     108.208  78.311  44.387  1.00 39.89           C  
ATOM    313  C   LEU A  41     109.021  79.387  45.093  1.00 27.92           C  
ATOM    314  O   LEU A  41     108.477  80.367  45.608  1.00 43.80           O  
ATOM    315  CB  LEU A  41     107.008  78.966  43.699  1.00 79.97           C  
ATOM    316  CG  LEU A  41     107.292  80.292  42.985  1.00 63.69           C  
ATOM    317  CD1 LEU A  41     108.415  80.131  41.969  1.00 40.15           C  
ATOM    318  CD2 LEU A  41     106.027  80.774  42.321  1.00 27.80           C  
ATOM    319  N   GLU A  42     110.332  79.196  45.116  1.00 80.96           N  
ATOM    320  CA  GLU A  42     111.215  80.140  45.776  1.00 61.58           C  
ATOM    321  C   GLU A  42     112.015  80.921  44.746  1.00 90.86           C  
ATOM    322  O   GLU A  42     112.816  80.357  43.995  1.00 35.83           O  
ATOM    323  CB  GLU A  42     112.151  79.396  46.732  1.00 29.22           C  
ATOM    324  CG  GLU A  42     111.422  78.532  47.748  1.00 90.94           C  
ATOM    325  CD  GLU A  42     112.355  77.683  48.591  1.00 62.78           C  
ATOM    326  OE1 GLU A  42     113.201  76.957  48.028  1.00 30.31           O  
ATOM    327  OE2 GLU A  42     112.232  77.731  49.828  1.00 73.36           O  
ATOM    328  N   ILE A  43     111.765  82.226  44.725  1.00 83.18           N  
ATOM    329  CA  ILE A  43     112.416  83.164  43.824  1.00 41.06           C  
ATOM    330  C   ILE A  43     113.240  84.099  44.702  1.00 87.82           C  
ATOM    331  O   ILE A  43     112.703  85.029  45.312  1.00 64.52           O  
ATOM    332  CB  ILE A  43     111.364  83.986  43.054  1.00 35.32           C  
ATOM    333  CG1 ILE A  43     110.450  83.048  42.265  1.00 50.90           C  
ATOM    334  CG2 ILE A  43     112.046  84.972  42.131  1.00 41.57           C  
ATOM    335  CD1 ILE A  43     109.153  83.684  41.834  1.00 26.24           C  
ATOM    336  N   THR A  44     114.541  83.835  44.772  1.00 63.67           N  
ATOM    337  CA  THR A  44     115.450  84.634  45.584  1.00 72.90           C  
ATOM    338  C   THR A  44     116.777  84.903  44.882  1.00 75.13           C  
ATOM    339  O   THR A  44     117.256  84.073  44.113  1.00 90.09           O  
ATOM    340  CB  THR A  44     115.739  83.928  46.925  1.00101.81           C  
ATOM    341  OG1 THR A  44     116.170  82.579  46.684  1.00 67.88           O  
ATOM    342  CG2 THR A  44     114.495  83.903  47.781  1.00106.80           C  
ATOM    343  N   TYR A  45     117.357  86.072  45.149  1.00 48.71           N  
ATOM    344  CA  TYR A  45     118.642  86.476  44.576  1.00 54.46           C  
ATOM    345  C   TYR A  45     118.624  86.850  43.098  1.00 67.50           C  
ATOM    346  O   TYR A  45     119.683  87.020  42.497  1.00120.41           O  
ATOM    347  CB  TYR A  45     119.687  85.380  44.800  1.00112.86           C  
ATOM    348  CG  TYR A  45     119.949  85.066  46.253  1.00 80.57           C  
ATOM    349  CD1 TYR A  45     120.442  83.822  46.636  1.00 52.05           C  
ATOM    350  CD2 TYR A  45     119.689  86.001  47.249  1.00 40.69           C  
ATOM    351  CE1 TYR A  45     120.663  83.519  47.976  1.00102.34           C  
ATOM    352  CE2 TYR A  45     119.906  85.702  48.590  1.00 33.26           C  
ATOM    353  CZ  TYR A  45     120.392  84.461  48.942  1.00 51.55           C  
ATOM    354  OH  TYR A  45     120.602  84.158  50.260  1.00 36.23           O  
ATOM    355  N   VAL A  46     117.441  86.957  42.499  1.00 71.74           N  
ATOM    356  CA  VAL A  46     117.353  87.357  41.096  1.00 50.34           C  
ATOM    357  C   VAL A  46     117.850  88.795  41.069  1.00 98.51           C  
ATOM    358  O   VAL A  46     117.484  89.583  41.939  1.00 75.52           O  
ATOM    359  CB  VAL A  46     115.912  87.319  40.588  1.00 42.18           C  
ATOM    360  CG1 VAL A  46     115.788  88.125  39.301  1.00 64.00           C  
ATOM    361  CG2 VAL A  46     115.501  85.885  40.343  1.00 53.65           C  
ATOM    362  N   GLN A  47     118.660  89.149  40.073  1.00 49.67           N  
ATOM    363  CA  GLN A  47     119.216  90.493  40.031  1.00 36.67           C  
ATOM    364  C   GLN A  47     118.547  91.608  39.225  1.00 59.02           C  
ATOM    365  O   GLN A  47     117.487  91.428  38.630  1.00 97.92           O  
ATOM    366  CB  GLN A  47     120.698  90.404  39.674  1.00120.96           C  
ATOM    367  CG  GLN A  47     121.495  89.629  40.710  1.00 38.21           C  
ATOM    368  CD  GLN A  47     121.240  90.133  42.132  1.00 66.50           C  
ATOM    369  OE1 GLN A  47     121.582  91.263  42.477  1.00 29.37           O  
ATOM    370  NE2 GLN A  47     120.634  89.288  42.959  1.00 83.62           N  
ATOM    371  N   ARG A  48     119.208  92.766  39.240  1.00 73.20           N  
ATOM    372  CA  ARG A  48     118.768  94.007  38.601  1.00 77.14           C  
ATOM    373  C   ARG A  48     118.135  93.961  37.221  1.00 95.02           C  
ATOM    374  O   ARG A  48     117.131  94.637  36.989  1.00 57.21           O  
ATOM    375  CB  ARG A  48     119.928  95.009  38.566  1.00116.25           C  
ATOM    376  CG  ARG A  48     119.557  96.403  38.039  1.00128.33           C  
ATOM    377  CD  ARG A  48     118.620  97.149  38.989  1.00138.30           C  
ATOM    378  NE  ARG A  48     118.366  98.531  38.576  1.00157.78           N  
ATOM    379  CZ  ARG A  48     119.304  99.469  38.454  1.00181.59           C  
ATOM    380  NH1 ARG A  48     120.573  99.186  38.709  1.00160.93           N  
ATOM    381  NH2 ARG A  48     118.972 100.700  38.086  1.00119.07           N  
ATOM    382  N   ASN A  49     118.716  93.199  36.300  1.00102.92           N  
ATOM    383  CA  ASN A  49     118.163  93.134  34.951  1.00122.57           C  
ATOM    384  C   ASN A  49     118.017  91.727  34.383  1.00134.38           C  
ATOM    385  O   ASN A  49     118.292  91.496  33.203  1.00144.52           O  
ATOM    386  CB  ASN A  49     119.001  93.997  33.996  1.00 87.29           C  
ATOM    387  CG  ASN A  49     118.897  95.485  34.307  1.00156.10           C  
ATOM    388  OD1 ASN A  49     117.801  96.059  34.325  1.00 92.64           O  
ATOM    389  ND2 ASN A  49     120.040  96.118  34.554  1.00133.11           N  
ATOM    390  N   TYR A  50     117.578  90.789  35.218  1.00 81.50           N  
ATOM    391  CA  TYR A  50     117.382  89.419  34.764  1.00 31.80           C  
ATOM    392  C   TYR A  50     115.954  89.237  34.262  1.00 89.01           C  
ATOM    393  O   TYR A  50     115.021  89.921  34.720  1.00 27.93           O  
ATOM    394  CB  TYR A  50     117.679  88.438  35.891  1.00 39.90           C  
ATOM    395  CG  TYR A  50     119.154  88.253  36.141  1.00 82.57           C  
ATOM    396  CD1 TYR A  50     119.944  89.313  36.571  1.00 35.05           C  
ATOM    397  CD2 TYR A  50     119.775  87.031  35.890  1.00 92.81           C  
ATOM    398  CE1 TYR A  50     121.326  89.164  36.739  1.00124.15           C  
ATOM    399  CE2 TYR A  50     121.155  86.869  36.055  1.00 65.67           C  
ATOM    400  CZ  TYR A  50     121.924  87.941  36.475  1.00 47.37           C  
ATOM    401  OH  TYR A  50     123.291  87.804  36.593  1.00 68.09           O  
ATOM    402  N   ASP A  51     115.783  88.315  33.319  1.00 42.00           N  
ATOM    403  CA  ASP A  51     114.464  88.071  32.748  1.00 60.54           C  
ATOM    404  C   ASP A  51     113.696  86.938  33.410  1.00 48.68           C  
ATOM    405  O   ASP A  51     113.975  85.759  33.178  1.00 52.19           O  
ATOM    406  CB  ASP A  51     114.583  87.778  31.254  1.00114.69           C  
ATOM    407  CG  ASP A  51     113.294  88.049  30.510  1.00117.05           C  
ATOM    408  OD1 ASP A  51     112.956  89.239  30.328  1.00 94.02           O  
ATOM    409  OD2 ASP A  51     112.614  87.077  30.121  1.00120.11           O  
ATOM    410  N   LEU A  52     112.726  87.311  34.236  1.00 48.12           N  
ATOM    411  CA  LEU A  52     111.883  86.349  34.936  1.00 65.85           C  
ATOM    412  C   LEU A  52     110.549  86.350  34.220  1.00 57.97           C  
ATOM    413  O   LEU A  52     109.487  86.308  34.835  1.00 46.43           O  
ATOM    414  CB  LEU A  52     111.692  86.756  36.401  1.00 27.76           C  
ATOM    415  CG  LEU A  52     112.969  86.739  37.247  1.00 57.26           C  
ATOM    416  CD1 LEU A  52     112.705  87.355  38.606  1.00 19.85           C  
ATOM    417  CD2 LEU A  52     113.474  85.312  37.379  1.00 25.83           C  
ATOM    418  N   SER A  53     110.618  86.414  32.899  1.00 62.22           N  
ATOM    419  CA  SER A  53     109.420  86.428  32.091  1.00 54.95           C  
ATOM    420  C   SER A  53     108.778  85.053  32.159  1.00 52.33           C  
ATOM    421  O   SER A  53     107.560  84.932  32.257  1.00 78.14           O  
ATOM    422  CB  SER A  53     109.774  86.782  30.646  1.00 75.01           C  
ATOM    423  OG  SER A  53     108.625  87.178  29.915  1.00 99.51           O  
ATOM    424  N   PHE A  54     109.608  84.017  32.138  1.00 46.04           N  
ATOM    425  CA  PHE A  54     109.112  82.648  32.171  1.00 64.89           C  
ATOM    426  C   PHE A  54     108.206  82.263  33.335  1.00 65.59           C  
ATOM    427  O   PHE A  54     107.652  81.163  33.327  1.00 56.61           O  
ATOM    428  CB  PHE A  54     110.278  81.661  32.099  1.00 74.29           C  
ATOM    429  CG  PHE A  54     111.218  81.734  33.269  1.00 56.70           C  
ATOM    430  CD1 PHE A  54     110.798  81.377  34.543  1.00 67.84           C  
ATOM    431  CD2 PHE A  54     112.543  82.116  33.084  1.00140.98           C  
ATOM    432  CE1 PHE A  54     111.681  81.392  35.613  1.00131.16           C  
ATOM    433  CE2 PHE A  54     113.432  82.134  34.150  1.00117.54           C  
ATOM    434  CZ  PHE A  54     112.999  81.769  35.417  1.00 28.25           C  
ATOM    435  N   LEU A  55     108.052  83.138  34.329  1.00 39.25           N  
ATOM    436  CA  LEU A  55     107.184  82.827  35.469  1.00 31.61           C  
ATOM    437  C   LEU A  55     105.717  83.106  35.156  1.00 38.49           C  
ATOM    438  O   LEU A  55     104.829  82.800  35.950  1.00 65.90           O  
ATOM    439  CB  LEU A  55     107.581  83.629  36.715  1.00 22.48           C  
ATOM    440  CG  LEU A  55     108.946  83.421  37.380  1.00 50.97           C  
ATOM    441  CD1 LEU A  55     108.983  84.245  38.651  1.00 17.18           C  
ATOM    442  CD2 LEU A  55     109.189  81.958  37.702  1.00 35.04           C  
ATOM    443  N   LYS A  56     105.462  83.687  33.994  1.00 57.80           N  
ATOM    444  CA  LYS A  56     104.098  84.004  33.606  1.00 93.10           C  
ATOM    445  C   LYS A  56     103.306  82.740  33.284  1.00 48.40           C  
ATOM    446  O   LYS A  56     102.115  82.814  32.987  1.00 86.45           O  
ATOM    447  CB  LYS A  56     104.102  84.937  32.391  1.00124.47           C  
ATOM    448  CG  LYS A  56     105.014  86.155  32.539  1.00 70.92           C  
ATOM    449  CD  LYS A  56     104.811  87.154  31.410  1.00 21.10           C  
ATOM    450  CE  LYS A  56     104.972  86.486  30.044  1.00109.80           C  
ATOM    451  NZ  LYS A  56     104.531  87.361  28.917  1.00 93.38           N  
ATOM    452  N   THR A  57     103.967  81.586  33.352  1.00 38.02           N  
ATOM    453  CA  THR A  57     103.329  80.301  33.057  1.00 48.31           C  
ATOM    454  C   THR A  57     102.821  79.595  34.318  1.00 92.72           C  
ATOM    455  O   THR A  57     102.105  78.593  34.232  1.00108.45           O  
ATOM    456  CB  THR A  57     104.300  79.324  32.354  1.00 17.18           C  
ATOM    457  OG1 THR A  57     105.117  80.030  31.415  1.00 68.98           O  
ATOM    458  CG2 THR A  57     103.519  78.247  31.617  1.00 97.39           C  
ATOM    459  N   ILE A  58     103.190  80.112  35.484  1.00 57.16           N  
ATOM    460  CA  ILE A  58     102.777  79.505  36.741  1.00 25.56           C  
ATOM    461  C   ILE A  58     101.342  79.853  37.119  1.00 72.07           C  
ATOM    462  O   ILE A  58     101.026  81.005  37.417  1.00 38.88           O  
ATOM    463  CB  ILE A  58     103.734  79.919  37.887  1.00 59.22           C  
ATOM    464  CG1 ILE A  58     105.134  79.370  37.608  1.00 48.17           C  
ATOM    465  CG2 ILE A  58     103.235  79.385  39.215  1.00 42.93           C  
ATOM    466  CD1 ILE A  58     106.108  79.602  38.725  1.00 65.59           C  
ATOM    467  N   GLN A  59     100.477  78.843  37.100  1.00 58.03           N  
ATOM    468  CA  GLN A  59      99.069  79.023  37.441  1.00 39.52           C  
ATOM    469  C   GLN A  59      98.794  78.651  38.886  1.00 65.26           C  
ATOM    470  O   GLN A  59      97.896  79.205  39.518  1.00 48.03           O  
ATOM    471  CB  GLN A  59      98.184  78.161  36.543  1.00 59.94           C  
ATOM    472  CG  GLN A  59      98.071  78.637  35.111  1.00 71.45           C  
ATOM    473  CD  GLN A  59      97.217  77.712  34.270  1.00116.01           C  
ATOM    474  OE1 GLN A  59      97.650  76.625  33.886  1.00118.13           O  
ATOM    475  NE2 GLN A  59      95.988  78.132  33.991  1.00103.40           N  
ATOM    476  N   GLU A  60      99.559  77.702  39.407  1.00 46.60           N  
ATOM    477  CA  GLU A  60      99.363  77.275  40.778  1.00 47.49           C  
ATOM    478  C   GLU A  60     100.585  76.665  41.447  1.00 54.15           C  
ATOM    479  O   GLU A  60     101.452  76.071  40.807  1.00 36.23           O  
ATOM    480  CB  GLU A  60      98.186  76.294  40.860  1.00 64.21           C  
ATOM    481  CG  GLU A  60      98.232  75.147  39.855  1.00122.85           C  
ATOM    482  CD  GLU A  60      97.070  74.169  40.016  1.00141.47           C  
ATOM    483  OE1 GLU A  60      97.033  73.448  41.037  1.00144.26           O  
ATOM    484  OE2 GLU A  60      96.193  74.122  39.124  1.00107.31           O  
ATOM    485  N   VAL A  61     100.630  76.826  42.760  1.00 31.26           N  
ATOM    486  CA  VAL A  61     101.706  76.304  43.569  1.00 60.73           C  
ATOM    487  C   VAL A  61     101.087  75.622  44.789  1.00 90.05           C  
ATOM    488  O   VAL A  61     100.402  76.259  45.590  1.00 70.22           O  
ATOM    489  CB  VAL A  61     102.642  77.447  44.000  1.00 42.22           C  
ATOM    490  CG1 VAL A  61     103.769  76.924  44.878  1.00 92.69           C  
ATOM    491  CG2 VAL A  61     103.204  78.115  42.771  1.00 31.59           C  
ATOM    492  N   ALA A  62     101.309  74.317  44.905  1.00 57.83           N  
ATOM    493  CA  ALA A  62     100.783  73.542  46.017  1.00 39.40           C  
ATOM    494  C   ALA A  62     101.323  74.055  47.351  1.00 61.14           C  
ATOM    495  O   ALA A  62     100.559  74.462  48.218  1.00 78.62           O  
ATOM    496  CB  ALA A  62     101.140  72.075  45.838  1.00110.25           C  
ATOM    497  N   GLY A  63     102.642  74.040  47.513  1.00 62.20           N  
ATOM    498  CA  GLY A  63     103.239  74.512  48.750  1.00 62.47           C  
ATOM    499  C   GLY A  63     103.131  76.012  48.997  1.00 34.36           C  
ATOM    500  O   GLY A  63     102.032  76.553  49.102  1.00 67.20           O  
ATOM    501  N   TYR A  64     104.279  76.679  49.100  1.00 17.18           N  
ATOM    502  CA  TYR A  64     104.328  78.118  49.342  1.00 34.64           C  
ATOM    503  C   TYR A  64     105.186  78.873  48.321  1.00 77.59           C  
ATOM    504  O   TYR A  64     105.904  78.277  47.508  1.00 38.95           O  
ATOM    505  CB  TYR A  64     104.849  78.403  50.756  1.00 17.18           C  
ATOM    506  CG  TYR A  64     106.251  77.903  51.012  1.00 30.16           C  
ATOM    507  CD1 TYR A  64     107.357  78.549  50.471  1.00 50.09           C  
ATOM    508  CD2 TYR A  64     106.470  76.763  51.776  1.00 50.76           C  
ATOM    509  CE1 TYR A  64     108.646  78.069  50.684  1.00 62.09           C  
ATOM    510  CE2 TYR A  64     107.754  76.273  51.996  1.00 88.14           C  
ATOM    511  CZ  TYR A  64     108.837  76.929  51.447  1.00 60.32           C  
ATOM    512  OH  TYR A  64     110.108  76.445  51.666  1.00 57.02           O  
ATOM    513  N   VAL A  65     105.106  80.198  48.394  1.00 80.48           N  
ATOM    514  CA  VAL A  65     105.833  81.082  47.498  1.00 54.80           C  
ATOM    515  C   VAL A  65     106.753  82.022  48.268  1.00 43.12           C  
ATOM    516  O   VAL A  65     106.292  82.948  48.930  1.00 54.68           O  
ATOM    517  CB  VAL A  65     104.851  81.933  46.676  1.00 54.98           C  
ATOM    518  CG1 VAL A  65     105.607  82.844  45.738  1.00 78.55           C  
ATOM    519  CG2 VAL A  65     103.913  81.031  45.907  1.00 89.59           C  
ATOM    520  N   LEU A  66     108.055  81.776  48.181  1.00 51.34           N  
ATOM    521  CA  LEU A  66     109.036  82.609  48.866  1.00 17.35           C  
ATOM    522  C   LEU A  66     109.626  83.561  47.840  1.00 51.04           C  
ATOM    523  O   LEU A  66     110.011  83.145  46.747  1.00 84.41           O  
ATOM    524  CB  LEU A  66     110.143  81.730  49.486  1.00 22.48           C  
ATOM    525  CG  LEU A  66     111.379  82.353  50.164  1.00 27.46           C  
ATOM    526  CD1 LEU A  66     111.014  83.333  51.259  1.00 17.54           C  
ATOM    527  CD2 LEU A  66     112.216  81.239  50.725  1.00 49.46           C  
ATOM    528  N   ILE A  67     109.668  84.842  48.191  1.00 32.57           N  
ATOM    529  CA  ILE A  67     110.224  85.881  47.328  1.00 45.46           C  
ATOM    530  C   ILE A  67     110.975  86.813  48.254  1.00 71.38           C  
ATOM    531  O   ILE A  67     110.391  87.757  48.789  1.00 31.99           O  
ATOM    532  CB  ILE A  67     109.116  86.678  46.614  1.00 40.49           C  
ATOM    533  CG1 ILE A  67     108.557  85.867  45.451  1.00 25.29           C  
ATOM    534  CG2 ILE A  67     109.662  87.983  46.085  1.00 77.68           C  
ATOM    535  CD1 ILE A  67     107.262  86.425  44.915  1.00 45.94           C  
ATOM    536  N   ALA A  68     112.263  86.543  48.447  1.00 34.61           N  
ATOM    537  CA  ALA A  68     113.073  87.355  49.344  1.00 45.64           C  
ATOM    538  C   ALA A  68     114.516  87.504  48.889  1.00 63.71           C  
ATOM    539  O   ALA A  68     115.139  86.547  48.430  1.00 27.19           O  
ATOM    540  CB  ALA A  68     113.034  86.762  50.742  1.00108.88           C  
ATOM    541  N   LEU A  69     115.038  88.717  49.038  1.00 60.35           N  
ATOM    542  CA  LEU A  69     116.407  89.045  48.655  1.00 50.76           C  
ATOM    543  C   LEU A  69     116.585  89.166  47.146  1.00 59.09           C  
ATOM    544  O   LEU A  69     117.526  88.606  46.578  1.00 40.56           O  
ATOM    545  CB  LEU A  69     117.377  87.997  49.198  1.00 65.66           C  
ATOM    546  CG  LEU A  69     117.267  87.694  50.687  1.00 31.22           C  
ATOM    547  CD1 LEU A  69     118.529  86.949  51.128  1.00 41.48           C  
ATOM    548  CD2 LEU A  69     117.104  88.996  51.476  1.00 37.13           C  
ATOM    549  N   ASN A  70     115.686  89.910  46.507  1.00 77.31           N  
ATOM    550  CA  ASN A  70     115.743  90.103  45.063  1.00 86.13           C  
ATOM    551  C   ASN A  70     115.909  91.559  44.651  1.00 70.19           C  
ATOM    552  O   ASN A  70     115.170  92.429  45.102  1.00 62.23           O  
ATOM    553  CB  ASN A  70     114.485  89.535  44.410  1.00 65.80           C  
ATOM    554  CG  ASN A  70     114.426  88.027  44.484  1.00106.32           C  
ATOM    555  OD1 ASN A  70     115.303  87.335  43.961  1.00 61.50           O  
ATOM    556  ND2 ASN A  70     113.390  87.505  45.136  1.00 94.44           N  
ATOM    557  N   THR A  71     116.891  91.818  43.793  1.00114.20           N  
ATOM    558  CA  THR A  71     117.133  93.168  43.310  1.00 86.61           C  
ATOM    559  C   THR A  71     116.325  93.392  42.046  1.00 68.92           C  
ATOM    560  O   THR A  71     116.078  94.532  41.664  1.00 73.68           O  
ATOM    561  CB  THR A  71     118.622  93.419  43.000  1.00103.25           C  
ATOM    562  OG1 THR A  71     119.112  92.400  42.123  1.00 36.99           O  
ATOM    563  CG2 THR A  71     119.435  93.432  44.280  1.00 87.08           C  
ATOM    564  N   VAL A  72     115.921  92.308  41.391  1.00 36.54           N  
ATOM    565  CA  VAL A  72     115.105  92.438  40.197  1.00 33.31           C  
ATOM    566  C   VAL A  72     114.028  93.465  40.557  1.00 87.98           C  
ATOM    567  O   VAL A  72     113.758  93.707  41.739  1.00 51.54           O  
ATOM    568  CB  VAL A  72     114.451  91.108  39.815  1.00 17.18           C  
ATOM    569  CG1 VAL A  72     113.722  90.529  41.007  1.00122.57           C  
ATOM    570  CG2 VAL A  72     113.486  91.322  38.664  1.00 85.80           C  
ATOM    571  N   GLU A  73     113.401  94.062  39.554  1.00 61.21           N  
ATOM    572  CA  GLU A  73     112.419  95.102  39.819  1.00 36.53           C  
ATOM    573  C   GLU A  73     110.953  94.719  39.688  1.00 87.56           C  
ATOM    574  O   GLU A  73     110.098  95.292  40.359  1.00 63.26           O  
ATOM    575  CB  GLU A  73     112.729  96.288  38.907  1.00110.14           C  
ATOM    576  CG  GLU A  73     111.859  97.509  39.096  1.00134.51           C  
ATOM    577  CD  GLU A  73     112.277  98.632  38.170  1.00169.17           C  
ATOM    578  OE1 GLU A  73     112.287  98.414  36.935  1.00 81.59           O  
ATOM    579  OE2 GLU A  73     112.596  99.727  38.678  1.00165.94           O  
ATOM    580  N   ARG A  74     110.661  93.753  38.829  1.00 90.80           N  
ATOM    581  CA  ARG A  74     109.286  93.335  38.606  1.00 69.90           C  
ATOM    582  C   ARG A  74     109.230  91.822  38.444  1.00 94.82           C  
ATOM    583  O   ARG A  74     110.050  91.233  37.736  1.00 94.15           O  
ATOM    584  CB  ARG A  74     108.749  94.058  37.357  1.00 79.65           C  
ATOM    585  CG  ARG A  74     107.402  93.594  36.817  1.00158.87           C  
ATOM    586  CD  ARG A  74     106.916  94.529  35.701  1.00 92.09           C  
ATOM    587  NE  ARG A  74     105.925  93.899  34.823  1.00102.94           N  
ATOM    588  CZ  ARG A  74     106.188  92.888  33.995  1.00109.47           C  
ATOM    589  NH1 ARG A  74     107.412  92.381  33.924  1.00106.19           N  
ATOM    590  NH2 ARG A  74     105.231  92.385  33.225  1.00 40.11           N  
ATOM    591  N   ILE A  75     108.269  91.197  39.118  1.00 60.85           N  
ATOM    592  CA  ILE A  75     108.115  89.749  39.049  1.00 51.59           C  
ATOM    593  C   ILE A  75     106.761  89.380  38.433  1.00 23.51           C  
ATOM    594  O   ILE A  75     105.708  89.622  39.014  1.00 78.86           O  
ATOM    595  CB  ILE A  75     108.278  89.129  40.445  1.00 42.78           C  
ATOM    596  CG1 ILE A  75     109.631  89.561  41.026  1.00 59.08           C  
ATOM    597  CG2 ILE A  75     108.211  87.610  40.354  1.00 65.58           C  
ATOM    598  CD1 ILE A  75     109.817  89.289  42.504  1.00 41.50           C  
ATOM    599  N   PRO A  76     106.791  88.792  37.230  1.00 17.18           N  
ATOM    600  CA  PRO A  76     105.704  88.328  36.368  1.00 17.18           C  
ATOM    601  C   PRO A  76     104.706  87.294  36.887  1.00 17.18           C  
ATOM    602  O   PRO A  76     103.953  86.736  36.096  1.00 36.64           O  
ATOM    603  CB  PRO A  76     106.448  87.790  35.150  1.00 41.89           C  
ATOM    604  CG  PRO A  76     107.703  88.570  35.132  1.00 77.39           C  
ATOM    605  CD  PRO A  76     108.086  88.545  36.574  1.00 26.86           C  
ATOM    606  N   LEU A  77     104.681  87.005  38.182  1.00 88.91           N  
ATOM    607  CA  LEU A  77     103.726  86.005  38.670  1.00 81.41           C  
ATOM    608  C   LEU A  77     102.302  86.506  38.478  1.00 36.14           C  
ATOM    609  O   LEU A  77     101.447  86.348  39.344  1.00 87.60           O  
ATOM    610  CB  LEU A  77     103.967  85.694  40.149  1.00 43.62           C  
ATOM    611  CG  LEU A  77     105.306  85.050  40.512  1.00 99.28           C  
ATOM    612  CD1 LEU A  77     105.305  84.755  41.993  1.00 63.46           C  
ATOM    613  CD2 LEU A  77     105.526  83.769  39.712  1.00 29.92           C  
ATOM    614  N   GLU A  78     102.056  87.112  37.325  1.00 84.69           N  
ATOM    615  CA  GLU A  78     100.753  87.664  37.008  1.00117.00           C  
ATOM    616  C   GLU A  78      99.683  86.612  36.796  1.00108.42           C  
ATOM    617  O   GLU A  78      98.496  86.916  36.876  1.00137.34           O  
ATOM    618  CB  GLU A  78     100.856  88.565  35.772  1.00111.13           C  
ATOM    619  CG  GLU A  78     101.688  87.987  34.640  1.00 46.44           C  
ATOM    620  CD  GLU A  78     101.768  88.919  33.450  1.00 90.61           C  
ATOM    621  OE1 GLU A  78     100.723  89.143  32.803  1.00141.36           O  
ATOM    622  OE2 GLU A  78     102.872  89.433  33.164  1.00 75.58           O  
ATOM    623  N   ASN A  79     100.089  85.373  36.540  1.00 55.53           N  
ATOM    624  CA  ASN A  79      99.104  84.324  36.315  1.00 64.28           C  
ATOM    625  C   ASN A  79      98.905  83.311  37.435  1.00 87.71           C  
ATOM    626  O   ASN A  79      98.142  82.359  37.281  1.00 47.42           O  
ATOM    627  CB  ASN A  79      99.399  83.604  35.003  1.00 66.01           C  
ATOM    628  CG  ASN A  79      98.944  84.399  33.806  1.00 39.47           C  
ATOM    629  OD1 ASN A  79      97.795  84.841  33.748  1.00 77.60           O  
ATOM    630  ND2 ASN A  79      99.837  84.590  32.842  1.00123.73           N  
ATOM    631  N   LEU A  80      99.584  83.509  38.558  1.00104.83           N  
ATOM    632  CA  LEU A  80      99.422  82.607  39.691  1.00 28.96           C  
ATOM    633  C   LEU A  80      97.964  82.774  40.110  1.00 75.20           C  
ATOM    634  O   LEU A  80      97.477  83.902  40.211  1.00 63.99           O  
ATOM    635  CB  LEU A  80     100.354  83.015  40.831  1.00 37.24           C  
ATOM    636  CG  LEU A  80     100.456  82.087  42.041  1.00 29.73           C  
ATOM    637  CD1 LEU A  80     100.966  80.721  41.600  1.00 82.35           C  
ATOM    638  CD2 LEU A  80     101.386  82.701  43.080  1.00 62.98           C  
ATOM    639  N   GLN A  81      97.273  81.658  40.341  1.00 48.99           N  
ATOM    640  CA  GLN A  81      95.861  81.680  40.713  1.00 25.76           C  
ATOM    641  C   GLN A  81      95.604  81.299  42.158  1.00 71.74           C  
ATOM    642  O   GLN A  81      94.824  81.951  42.856  1.00 59.74           O  
ATOM    643  CB  GLN A  81      95.070  80.721  39.815  1.00 31.57           C  
ATOM    644  CG  GLN A  81      94.343  81.352  38.637  1.00 18.74           C  
ATOM    645  CD  GLN A  81      94.018  80.331  37.560  1.00 81.21           C  
ATOM    646  OE1 GLN A  81      93.426  80.657  36.531  1.00 99.58           O  
ATOM    647  NE2 GLN A  81      94.412  79.084  37.793  1.00 58.09           N  
ATOM    648  N   ILE A  82      96.252  80.228  42.600  1.00 42.37           N  
ATOM    649  CA  ILE A  82      96.061  79.745  43.954  1.00 23.87           C  
ATOM    650  C   ILE A  82      97.349  79.190  44.544  1.00 32.29           C  
ATOM    651  O   ILE A  82      98.219  78.706  43.827  1.00 48.97           O  
ATOM    652  CB  ILE A  82      94.958  78.655  43.988  1.00 38.84           C  
ATOM    653  CG1 ILE A  82      94.837  78.070  45.394  1.00 58.87           C  
ATOM    654  CG2 ILE A  82      95.273  77.552  42.973  1.00 17.18           C  
ATOM    655  CD1 ILE A  82      93.794  76.976  45.510  1.00109.98           C  
ATOM    656  N   ILE A  83      97.467  79.302  45.861  1.00 36.29           N  
ATOM    657  CA  ILE A  83      98.618  78.801  46.593  1.00 27.72           C  
ATOM    658  C   ILE A  83      98.031  77.894  47.659  1.00 75.93           C  
ATOM    659  O   ILE A  83      97.573  78.350  48.712  1.00 58.65           O  
ATOM    660  CB  ILE A  83      99.414  79.937  47.267  1.00 50.01           C  
ATOM    661  CG1 ILE A  83     100.140  80.764  46.204  1.00 20.24           C  
ATOM    662  CG2 ILE A  83     100.406  79.356  48.263  1.00 63.32           C  
ATOM    663  CD1 ILE A  83     100.915  81.956  46.747  1.00 37.82           C  
ATOM    664  N   ARG A  84      98.025  76.605  47.354  1.00 47.14           N  
ATOM    665  CA  ARG A  84      97.489  75.596  48.244  1.00 25.63           C  
ATOM    666  C   ARG A  84      98.044  75.740  49.669  1.00 59.69           C  
ATOM    667  O   ARG A  84      97.302  75.696  50.645  1.00 37.11           O  
ATOM    668  CB  ARG A  84      97.798  74.213  47.655  1.00 17.18           C  
ATOM    669  CG  ARG A  84      97.207  73.980  46.265  1.00 27.58           C  
ATOM    670  CD  ARG A  84      95.862  73.250  46.341  1.00 92.93           C  
ATOM    671  NE  ARG A  84      95.085  73.288  45.098  1.00 17.18           N  
ATOM    672  CZ  ARG A  84      95.548  72.945  43.898  1.00114.55           C  
ATOM    673  NH1 ARG A  84      96.808  72.528  43.737  1.00 30.22           N  
ATOM    674  NH2 ARG A  84      94.739  73.018  42.850  1.00 57.14           N  
ATOM    675  N   GLY A  85      99.350  75.936  49.788  1.00 55.08           N  
ATOM    676  CA  GLY A  85      99.948  76.068  51.102  1.00 52.33           C  
ATOM    677  C   GLY A  85     100.110  74.723  51.777  1.00 17.18           C  
ATOM    678  O   GLY A  85      99.882  74.593  52.974  1.00 82.10           O  
ATOM    679  N   ASN A  86     100.495  73.716  50.998  1.00 44.69           N  
ATOM    680  CA  ASN A  86     100.695  72.363  51.505  1.00 42.86           C  
ATOM    681  C   ASN A  86     102.009  72.292  52.255  1.00 69.49           C  
ATOM    682  O   ASN A  86     102.516  71.210  52.555  1.00106.13           O  
ATOM    683  CB  ASN A  86     100.708  71.351  50.355  1.00 75.69           C  
ATOM    684  CG  ASN A  86      99.325  71.080  49.800  1.00112.93           C  
ATOM    685  OD1 ASN A  86      98.345  71.704  50.211  1.00 36.27           O  
ATOM    686  ND2 ASN A  86      99.237  70.145  48.860  1.00 65.23           N  
ATOM    687  N   MET A  87     102.562  73.467  52.529  1.00 48.93           N  
ATOM    688  CA  MET A  87     103.811  73.610  53.264  1.00 60.71           C  
ATOM    689  C   MET A  87     103.950  75.084  53.599  1.00 66.98           C  
ATOM    690  O   MET A  87     103.313  75.921  52.960  1.00 42.02           O  
ATOM    691  CB  MET A  87     104.992  73.125  52.430  1.00 33.81           C  
ATOM    692  CG  MET A  87     105.506  71.744  52.827  1.00103.31           C  
ATOM    693  SD  MET A  87     106.023  71.674  54.566  1.00158.80           S  
ATOM    694  CE  MET A  87     107.672  72.372  54.485  1.00108.78           C  
ATOM    695  N   TYR A  88     104.763  75.407  54.600  1.00 27.11           N  
ATOM    696  CA  TYR A  88     104.909  76.802  55.003  1.00 64.47           C  
ATOM    697  C   TYR A  88     106.349  77.278  55.118  1.00 81.14           C  
ATOM    698  O   TYR A  88     107.282  76.478  55.182  1.00 65.88           O  
ATOM    699  CB  TYR A  88     104.225  77.031  56.352  1.00 17.18           C  
ATOM    700  CG  TYR A  88     102.731  76.803  56.386  1.00 20.19           C  
ATOM    701  CD1 TYR A  88     102.074  76.622  57.596  1.00 38.81           C  
ATOM    702  CD2 TYR A  88     101.969  76.791  55.220  1.00101.84           C  
ATOM    703  CE1 TYR A  88     100.702  76.432  57.653  1.00 84.64           C  
ATOM    704  CE2 TYR A  88     100.591  76.601  55.266  1.00112.98           C  
ATOM    705  CZ  TYR A  88      99.971  76.423  56.488  1.00 71.41           C  
ATOM    706  OH  TYR A  88      98.618  76.236  56.554  1.00 75.87           O  
ATOM    707  N   TYR A  89     106.511  78.596  55.139  1.00 29.57           N  
ATOM    708  CA  TYR A  89     107.817  79.217  55.299  1.00 56.79           C  
ATOM    709  C   TYR A  89     107.753  79.737  56.724  1.00 82.48           C  
ATOM    710  O   TYR A  89     106.682  80.143  57.174  1.00 56.23           O  
ATOM    711  CB  TYR A  89     107.988  80.395  54.335  1.00109.27           C  
ATOM    712  CG  TYR A  89     109.280  81.169  54.531  1.00 38.41           C  
ATOM    713  CD1 TYR A  89     110.493  80.663  54.077  1.00 51.95           C  
ATOM    714  CD2 TYR A  89     109.293  82.383  55.214  1.00 49.02           C  
ATOM    715  CE1 TYR A  89     111.691  81.339  54.304  1.00 17.18           C  
ATOM    716  CE2 TYR A  89     110.489  83.071  55.444  1.00 20.28           C  
ATOM    717  CZ  TYR A  89     111.688  82.537  54.991  1.00 80.74           C  
ATOM    718  OH  TYR A  89     112.888  83.164  55.268  1.00 48.26           O  
ATOM    719  N   GLU A  90     108.876  79.721  57.435  1.00 52.61           N  
ATOM    720  CA  GLU A  90     108.903  80.195  58.819  1.00101.56           C  
ATOM    721  C   GLU A  90     107.614  79.880  59.578  1.00 67.97           C  
ATOM    722  O   GLU A  90     107.231  80.604  60.493  1.00 62.77           O  
ATOM    723  CB  GLU A  90     109.161  81.709  58.878  1.00 29.25           C  
ATOM    724  CG  GLU A  90     110.560  82.140  58.470  1.00132.49           C  
ATOM    725  CD  GLU A  90     111.653  81.340  59.154  1.00159.44           C  
ATOM    726  OE1 GLU A  90     111.826  80.149  58.812  1.00164.56           O  
ATOM    727  OE2 GLU A  90     112.337  81.900  60.036  1.00 98.14           O  
ATOM    728  N   ASN A  91     106.945  78.802  59.190  1.00 70.65           N  
ATOM    729  CA  ASN A  91     105.711  78.392  59.844  1.00 62.65           C  
ATOM    730  C   ASN A  91     104.598  79.419  59.726  1.00 73.80           C  
ATOM    731  O   ASN A  91     104.746  80.572  60.141  1.00 45.22           O  
ATOM    732  CB  ASN A  91     105.982  78.111  61.318  1.00 26.92           C  
ATOM    733  CG  ASN A  91     107.215  77.251  61.520  1.00139.34           C  
ATOM    734  OD1 ASN A  91     107.264  76.109  61.058  1.00 96.85           O  
ATOM    735  ND2 ASN A  91     108.225  77.799  62.205  1.00 46.51           N  
ATOM    736  N   SER A  92     103.484  78.986  59.148  1.00 25.21           N  
ATOM    737  CA  SER A  92     102.313  79.833  58.987  1.00 83.71           C  
ATOM    738  C   SER A  92     102.441  80.882  57.882  1.00 79.49           C  
ATOM    739  O   SER A  92     101.777  81.916  57.926  1.00142.07           O  
ATOM    740  CB  SER A  92     101.977  80.509  60.325  1.00 98.29           C  
ATOM    741  OG  SER A  92     100.630  80.949  60.363  1.00 77.67           O  
ATOM    742  N   TYR A  93     103.290  80.620  56.893  1.00 24.97           N  
ATOM    743  CA  TYR A  93     103.455  81.550  55.774  1.00 61.07           C  
ATOM    744  C   TYR A  93     103.320  80.837  54.437  1.00 89.27           C  
ATOM    745  O   TYR A  93     104.155  79.999  54.074  1.00 36.33           O  
ATOM    746  CB  TYR A  93     104.809  82.269  55.836  1.00 38.28           C  
ATOM    747  CG  TYR A  93     104.913  83.299  56.943  1.00111.98           C  
ATOM    748  CD1 TYR A  93     106.120  83.512  57.608  1.00129.40           C  
ATOM    749  CD2 TYR A  93     103.801  84.044  57.344  1.00 81.53           C  
ATOM    750  CE1 TYR A  93     106.220  84.435  58.652  1.00 88.24           C  
ATOM    751  CE2 TYR A  93     103.889  84.971  58.388  1.00 64.94           C  
ATOM    752  CZ  TYR A  93     105.103  85.158  59.040  1.00 86.81           C  
ATOM    753  OH  TYR A  93     105.203  86.042  60.095  1.00 68.43           O  
ATOM    754  N   ALA A  94     102.251  81.172  53.718  1.00 17.18           N  
ATOM    755  CA  ALA A  94     101.976  80.597  52.412  1.00 26.55           C  
ATOM    756  C   ALA A  94     102.713  81.401  51.347  1.00 63.01           C  
ATOM    757  O   ALA A  94     103.183  80.853  50.349  1.00 35.60           O  
ATOM    758  CB  ALA A  94     100.491  80.617  52.145  1.00 38.93           C  
ATOM    759  N   LEU A  95     102.800  82.708  51.572  1.00 80.50           N  
ATOM    760  CA  LEU A  95     103.492  83.617  50.666  1.00 43.02           C  
ATOM    761  C   LEU A  95     104.355  84.552  51.503  1.00 42.32           C  
ATOM    762  O   LEU A  95     103.840  85.410  52.218  1.00 52.91           O  
ATOM    763  CB  LEU A  95     102.487  84.435  49.854  1.00 62.37           C  
ATOM    764  CG  LEU A  95     103.079  85.490  48.916  1.00 17.18           C  
ATOM    765  CD1 LEU A  95     103.987  84.843  47.885  1.00 23.66           C  
ATOM    766  CD2 LEU A  95     101.961  86.216  48.238  1.00 45.21           C  
ATOM    767  N   ALA A  96     105.669  84.387  51.412  1.00 42.26           N  
ATOM    768  CA  ALA A  96     106.580  85.212  52.187  1.00 64.58           C  
ATOM    769  C   ALA A  96     107.469  86.099  51.324  1.00 90.49           C  
ATOM    770  O   ALA A  96     108.487  85.638  50.809  1.00117.86           O  
ATOM    771  CB  ALA A  96     107.433  84.322  53.053  1.00 45.57           C  
ATOM    772  N   VAL A  97     107.089  87.366  51.166  1.00 58.74           N  
ATOM    773  CA  VAL A  97     107.882  88.308  50.372  1.00 80.10           C  
ATOM    774  C   VAL A  97     108.766  89.080  51.353  1.00 81.14           C  
ATOM    775  O   VAL A  97     108.261  89.828  52.187  1.00 63.00           O  
ATOM    776  CB  VAL A  97     106.982  89.294  49.599  1.00 30.82           C  
ATOM    777  CG1 VAL A  97     107.799  90.020  48.548  1.00 84.68           C  
ATOM    778  CG2 VAL A  97     105.852  88.555  48.936  1.00 73.29           C  
ATOM    779  N   LEU A  98     110.083  88.910  51.244  1.00 37.54           N  
ATOM    780  CA  LEU A  98     111.007  89.543  52.181  1.00 74.59           C  
ATOM    781  C   LEU A  98     112.235  90.263  51.610  1.00106.57           C  
ATOM    782  O   LEU A  98     112.762  89.891  50.562  1.00 85.17           O  
ATOM    783  CB  LEU A  98     111.488  88.478  53.164  1.00 27.29           C  
ATOM    784  CG  LEU A  98     110.541  87.290  53.361  1.00 48.29           C  
ATOM    785  CD1 LEU A  98     111.268  86.203  54.128  1.00 47.51           C  
ATOM    786  CD2 LEU A  98     109.266  87.734  54.080  1.00 17.43           C  
ATOM    787  N   SER A  99     112.685  91.281  52.345  1.00108.67           N  
ATOM    788  CA  SER A  99     113.860  92.097  52.022  1.00 90.17           C  
ATOM    789  C   SER A  99     114.284  92.186  50.559  1.00 62.49           C  
ATOM    790  O   SER A  99     115.391  91.785  50.208  1.00 67.41           O  
ATOM    791  CB  SER A  99     115.055  91.622  52.855  1.00 48.98           C  
ATOM    792  OG  SER A  99     114.809  91.781  54.241  1.00 79.72           O  
ATOM    793  N   ASN A 100     113.416  92.735  49.716  1.00 82.43           N  
ATOM    794  CA  ASN A 100     113.707  92.869  48.290  1.00 51.45           C  
ATOM    795  C   ASN A 100     114.282  94.233  47.942  1.00 97.77           C  
ATOM    796  O   ASN A 100     113.698  94.978  47.148  1.00 76.06           O  
ATOM    797  CB  ASN A 100     112.432  92.660  47.485  1.00 95.18           C  
ATOM    798  CG  ASN A 100     111.871  91.283  47.650  1.00 97.90           C  
ATOM    799  OD1 ASN A 100     112.538  90.292  47.333  1.00 28.53           O  
ATOM    800  ND2 ASN A 100     110.635  91.201  48.149  1.00 38.70           N  
ATOM    801  N   TYR A 101     115.428  94.565  48.521  1.00 78.89           N  
ATOM    802  CA  TYR A 101     116.020  95.861  48.248  1.00 76.53           C  
ATOM    803  C   TYR A 101     117.463  95.819  47.787  1.00 84.24           C  
ATOM    804  O   TYR A 101     118.202  94.874  48.064  1.00 97.62           O  
ATOM    805  CB  TYR A 101     115.891  96.781  49.475  1.00 75.74           C  
ATOM    806  CG  TYR A 101     116.402  96.215  50.792  1.00 52.22           C  
ATOM    807  CD1 TYR A 101     117.553  95.426  50.844  1.00 95.15           C  
ATOM    808  CD2 TYR A 101     115.762  96.518  51.994  1.00 72.39           C  
ATOM    809  CE1 TYR A 101     118.056  94.957  52.060  1.00111.79           C  
ATOM    810  CE2 TYR A 101     116.259  96.056  53.217  1.00 65.50           C  
ATOM    811  CZ  TYR A 101     117.405  95.277  53.240  1.00118.43           C  
ATOM    812  OH  TYR A 101     117.901  94.818  54.438  1.00165.92           O  
ATOM    813  N   ASP A 102     117.844  96.868  47.069  1.00107.82           N  
ATOM    814  CA  ASP A 102     119.191  97.018  46.546  1.00129.21           C  
ATOM    815  C   ASP A 102     119.988  97.767  47.600  1.00132.73           C  
ATOM    816  O   ASP A 102     119.408  98.402  48.479  1.00165.99           O  
ATOM    817  CB  ASP A 102     119.148  97.838  45.255  1.00 77.62           C  
ATOM    818  CG  ASP A 102     120.468  97.851  44.525  1.00141.94           C  
ATOM    819  OD1 ASP A 102     120.533  98.474  43.446  1.00138.62           O  
ATOM    820  OD2 ASP A 102     121.437  97.241  45.020  1.00158.77           O  
ATOM    821  N   ALA A 103     121.311  97.692  47.527  1.00131.54           N  
ATOM    822  CA  ALA A 103     122.138  98.408  48.487  1.00135.67           C  
ATOM    823  C   ALA A 103     121.772  99.880  48.346  1.00123.21           C  
ATOM    824  O   ALA A 103     122.063 100.696  49.220  1.00116.30           O  
ATOM    825  CB  ALA A 103     123.615  98.195  48.180  1.00113.66           C  
ATOM    826  N   ASN A 104     121.117 100.198  47.230  1.00 96.57           N  
ATOM    827  CA  ASN A 104     120.686 101.556  46.928  1.00 87.00           C  
ATOM    828  C   ASN A 104     119.251 101.808  47.400  1.00 89.68           C  
ATOM    829  O   ASN A 104     118.689 102.876  47.154  1.00106.12           O  
ATOM    830  CB  ASN A 104     120.789 101.810  45.417  1.00117.59           C  
ATOM    831  CG  ASN A 104     122.220 101.721  44.899  1.00156.33           C  
ATOM    832  OD1 ASN A 104     123.083 102.512  45.286  1.00176.55           O  
ATOM    833  ND2 ASN A 104     122.477 100.755  44.018  1.00 92.70           N  
ATOM    834  N   LYS A 105     118.672 100.820  48.082  1.00123.90           N  
ATOM    835  CA  LYS A 105     117.303 100.899  48.601  1.00100.46           C  
ATOM    836  C   LYS A 105     116.238 100.778  47.510  1.00109.65           C  
ATOM    837  O   LYS A 105     115.173 101.389  47.606  1.00 77.08           O  
ATOM    838  CB  LYS A 105     117.093 102.210  49.367  1.00 63.00           C  
ATOM    839  CG  LYS A 105     117.674 102.239  50.775  1.00136.27           C  
ATOM    840  CD  LYS A 105     116.782 101.497  51.761  1.00134.09           C  
ATOM    841  CE  LYS A 105     117.257 101.683  53.197  1.00128.31           C  
ATOM    842  NZ  LYS A 105     116.361 101.017  54.187  1.00124.03           N  
ATOM    843  N   THR A 106     116.520  99.986  46.480  1.00124.06           N  
ATOM    844  CA  THR A 106     115.574  99.800  45.382  1.00108.68           C  
ATOM    845  C   THR A 106     115.719  98.438  44.722  1.00123.61           C  
ATOM    846  O   THR A 106     116.743  98.155  44.100  1.00 73.20           O  
ATOM    847  CB  THR A 106     115.776 100.844  44.292  1.00107.97           C  
ATOM    848  OG1 THR A 106     117.122 100.758  43.809  1.00 88.15           O  
ATOM    849  CG2 THR A 106     115.497 102.239  44.828  1.00101.15           C  
ATOM    850  N   GLY A 107     114.680  97.614  44.845  1.00154.77           N  
ATOM    851  CA  GLY A 107     114.694  96.286  44.255  1.00125.08           C  
ATOM    852  C   GLY A 107     113.375  95.925  43.595  1.00 75.81           C  
ATOM    853  O   GLY A 107     113.062  96.401  42.508  1.00 77.78           O  
ATOM    854  N   LEU A 108     112.596  95.074  44.249  1.00 70.00           N  
ATOM    855  CA  LEU A 108     111.307  94.661  43.711  1.00 40.88           C  
ATOM    856  C   LEU A 108     110.356  95.830  43.812  1.00 29.08           C  
ATOM    857  O   LEU A 108     110.263  96.462  44.859  1.00 58.66           O  
ATOM    858  CB  LEU A 108     110.748  93.486  44.505  1.00 73.94           C  
ATOM    859  CG  LEU A 108     109.337  93.035  44.154  1.00 17.18           C  
ATOM    860  CD1 LEU A 108     109.287  92.599  42.709  1.00 97.65           C  
ATOM    861  CD2 LEU A 108     108.933  91.895  45.061  1.00124.41           C  
ATOM    862  N   LYS A 109     109.651  96.107  42.722  1.00 88.46           N  
ATOM    863  CA  LYS A 109     108.716  97.221  42.670  1.00 67.60           C  
ATOM    864  C   LYS A 109     107.326  96.807  42.226  1.00 80.10           C  
ATOM    865  O   LYS A 109     106.332  97.236  42.811  1.00 98.13           O  
ATOM    866  CB  LYS A 109     109.237  98.291  41.711  1.00 63.57           C  
ATOM    867  CG  LYS A 109     108.353  99.519  41.634  1.00100.70           C  
ATOM    868  CD  LYS A 109     108.867 100.512  40.609  1.00144.05           C  
ATOM    869  CE  LYS A 109     108.028 101.770  40.639  1.00148.72           C  
ATOM    870  NZ  LYS A 109     106.587 101.408  40.666  1.00 82.08           N  
ATOM    871  N   GLU A 110     107.257  95.989  41.179  1.00 88.89           N  
ATOM    872  CA  GLU A 110     105.970  95.540  40.665  1.00 63.01           C  
ATOM    873  C   GLU A 110     105.757  94.025  40.753  1.00117.46           C  
ATOM    874  O   GLU A 110     106.534  93.216  40.209  1.00 28.45           O  
ATOM    875  CB  GLU A 110     105.784  96.007  39.220  1.00125.50           C  
ATOM    876  CG  GLU A 110     104.323  96.131  38.814  1.00161.97           C  
ATOM    877  CD  GLU A 110     103.593  97.200  39.609  1.00157.77           C  
ATOM    878  OE1 GLU A 110     103.667  97.172  40.858  1.00109.26           O  
ATOM    879  OE2 GLU A 110     102.943  98.065  38.984  1.00128.09           O  
ATOM    880  N   LEU A 111     104.677  93.662  41.440  1.00 58.93           N  
ATOM    881  CA  LEU A 111     104.302  92.272  41.651  1.00 20.52           C  
ATOM    882  C   LEU A 111     102.882  92.082  41.098  1.00 57.88           C  
ATOM    883  O   LEU A 111     101.900  92.120  41.838  1.00 54.28           O  
ATOM    884  CB  LEU A 111     104.354  91.967  43.149  1.00 25.83           C  
ATOM    885  CG  LEU A 111     104.641  90.547  43.625  1.00 65.76           C  
ATOM    886  CD1 LEU A 111     105.942  90.074  43.011  1.00 21.77           C  
ATOM    887  CD2 LEU A 111     104.725  90.524  45.152  1.00 30.03           C  
ATOM    888  N   PRO A 112     102.769  91.888  39.775  1.00 41.82           N  
ATOM    889  CA  PRO A 112     101.535  91.687  39.006  1.00 37.17           C  
ATOM    890  C   PRO A 112     100.667  90.488  39.405  1.00 82.06           C  
ATOM    891  O   PRO A 112      99.970  89.924  38.562  1.00 74.38           O  
ATOM    892  CB  PRO A 112     102.047  91.539  37.571  1.00 64.98           C  
ATOM    893  CG  PRO A 112     103.304  92.321  37.568  1.00 93.39           C  
ATOM    894  CD  PRO A 112     103.932  91.925  38.873  1.00 50.08           C  
ATOM    895  N   MET A 113     100.696  90.086  40.668  1.00 66.54           N  
ATOM    896  CA  MET A 113      99.888  88.941  41.076  1.00 93.67           C  
ATOM    897  C   MET A 113      98.427  89.337  41.138  1.00 94.26           C  
ATOM    898  O   MET A 113      97.811  89.315  42.199  1.00106.27           O  
ATOM    899  CB  MET A 113     100.357  88.413  42.430  1.00 37.79           C  
ATOM    900  CG  MET A 113     101.780  87.901  42.390  1.00 70.44           C  
ATOM    901  SD  MET A 113     102.232  87.032  43.859  1.00 65.31           S  
ATOM    902  CE  MET A 113     102.499  88.369  44.940  1.00 61.22           C  
ATOM    903  N   ARG A 114      97.873  89.685  39.984  1.00 55.64           N  
ATOM    904  CA  ARG A 114      96.487  90.118  39.908  1.00 57.52           C  
ATOM    905  C   ARG A 114      95.525  88.972  39.685  1.00 71.12           C  
ATOM    906  O   ARG A 114      94.341  89.193  39.400  1.00 34.61           O  
ATOM    907  CB  ARG A 114      96.318  91.153  38.796  1.00126.10           C  
ATOM    908  CG  ARG A 114      96.323  90.588  37.386  1.00 26.27           C  
ATOM    909  CD  ARG A 114      97.535  89.737  37.114  1.00 50.55           C  
ATOM    910  NE  ARG A 114      97.671  89.506  35.684  1.00134.01           N  
ATOM    911  CZ  ARG A 114      97.932  90.469  34.811  1.00 67.58           C  
ATOM    912  NH1 ARG A 114      98.087  91.714  35.238  1.00 41.23           N  
ATOM    913  NH2 ARG A 114      98.033  90.190  33.518  1.00 88.84           N  
ATOM    914  N   ASN A 115      96.035  87.750  39.794  1.00 60.71           N  
ATOM    915  CA  ASN A 115      95.193  86.578  39.636  1.00 44.05           C  
ATOM    916  C   ASN A 115      95.288  85.708  40.866  1.00 75.11           C  
ATOM    917  O   ASN A 115      94.499  84.780  41.033  1.00 72.10           O  
ATOM    918  CB  ASN A 115      95.572  85.789  38.387  1.00 44.62           C  
ATOM    919  CG  ASN A 115      95.125  86.481  37.112  1.00132.10           C  
ATOM    920  OD1 ASN A 115      93.966  86.884  36.985  1.00 50.30           O  
ATOM    921  ND2 ASN A 115      96.039  86.618  36.157  1.00152.88           N  
ATOM    922  N   LEU A 116      96.261  85.999  41.725  1.00 79.26           N  
ATOM    923  CA  LEU A 116      96.399  85.246  42.963  1.00 49.40           C  
ATOM    924  C   LEU A 116      95.112  85.564  43.692  1.00 21.64           C  
ATOM    925  O   LEU A 116      94.971  86.644  44.257  1.00 82.05           O  
ATOM    926  CB  LEU A 116      97.579  85.744  43.788  1.00 25.47           C  
ATOM    927  CG  LEU A 116      97.738  85.067  45.152  1.00 18.29           C  
ATOM    928  CD1 LEU A 116      98.098  83.613  44.957  1.00 73.16           C  
ATOM    929  CD2 LEU A 116      98.816  85.761  45.951  1.00 66.88           C  
ATOM    930  N   GLN A 117      94.165  84.636  43.671  1.00 51.11           N  
ATOM    931  CA  GLN A 117      92.884  84.882  44.315  1.00 93.93           C  
ATOM    932  C   GLN A 117      92.610  83.964  45.495  1.00 71.85           C  
ATOM    933  O   GLN A 117      91.814  84.297  46.369  1.00 89.65           O  
ATOM    934  CB  GLN A 117      91.768  84.779  43.265  1.00 33.60           C  
ATOM    935  CG  GLN A 117      92.034  85.708  42.075  1.00115.33           C  
ATOM    936  CD  GLN A 117      90.979  85.651  40.984  1.00110.49           C  
ATOM    937  OE1 GLN A 117      89.840  86.071  41.180  1.00 59.38           O  
ATOM    938  NE2 GLN A 117      91.363  85.141  39.817  1.00 69.14           N  
ATOM    939  N   GLU A 118      93.285  82.821  45.536  1.00 77.84           N  
ATOM    940  CA  GLU A 118      93.077  81.874  46.622  1.00 64.18           C  
ATOM    941  C   GLU A 118      94.368  81.358  47.238  1.00 70.01           C  
ATOM    942  O   GLU A 118      95.311  81.004  46.533  1.00 63.99           O  
ATOM    943  CB  GLU A 118      92.250  80.682  46.126  1.00 68.04           C  
ATOM    944  CG  GLU A 118      92.015  79.597  47.173  1.00 92.01           C  
ATOM    945  CD  GLU A 118      90.766  79.820  48.002  1.00 75.20           C  
ATOM    946  OE1 GLU A 118      89.655  79.678  47.451  1.00 61.05           O  
ATOM    947  OE2 GLU A 118      90.893  80.133  49.205  1.00102.22           O  
ATOM    948  N   ILE A 119      94.395  81.320  48.565  1.00 68.74           N  
ATOM    949  CA  ILE A 119      95.538  80.811  49.316  1.00 69.63           C  
ATOM    950  C   ILE A 119      94.935  79.899  50.385  1.00 66.33           C  
ATOM    951  O   ILE A 119      94.836  80.252  51.561  1.00 68.50           O  
ATOM    952  CB  ILE A 119      96.330  81.941  49.988  1.00 81.22           C  
ATOM    953  CG1 ILE A 119      96.656  83.035  48.969  1.00 89.96           C  
ATOM    954  CG2 ILE A 119      97.616  81.387  50.556  1.00 67.24           C  
ATOM    955  CD1 ILE A 119      97.361  84.237  49.570  1.00 77.41           C  
ATOM    956  N   LEU A 120      94.523  78.720  49.935  1.00 51.08           N  
ATOM    957  CA  LEU A 120      93.886  77.710  50.762  1.00 47.61           C  
ATOM    958  C   LEU A 120      94.327  77.617  52.212  1.00 17.70           C  
ATOM    959  O   LEU A 120      93.490  77.515  53.107  1.00 77.83           O  
ATOM    960  CB  LEU A 120      94.050  76.334  50.111  1.00 21.17           C  
ATOM    961  CG  LEU A 120      93.477  76.147  48.706  1.00 41.46           C  
ATOM    962  CD1 LEU A 120      93.703  74.711  48.270  1.00118.10           C  
ATOM    963  CD2 LEU A 120      91.996  76.479  48.688  1.00 66.82           C  
ATOM    964  N   HIS A 121      95.632  77.643  52.447  1.00 49.68           N  
ATOM    965  CA  HIS A 121      96.151  77.509  53.800  1.00 24.08           C  
ATOM    966  C   HIS A 121      97.373  78.377  54.045  1.00 53.54           C  
ATOM    967  O   HIS A 121      98.101  78.721  53.122  1.00 61.66           O  
ATOM    968  CB  HIS A 121      96.520  76.039  54.060  1.00 60.04           C  
ATOM    969  CG  HIS A 121      95.356  75.095  53.995  1.00102.05           C  
ATOM    970  ND1 HIS A 121      94.464  74.938  55.036  1.00106.21           N  
ATOM    971  CD2 HIS A 121      94.929  74.271  53.008  1.00 25.82           C  
ATOM    972  CE1 HIS A 121      93.539  74.059  54.692  1.00128.00           C  
ATOM    973  NE2 HIS A 121      93.797  73.640  53.466  1.00105.92           N  
ATOM    974  N   GLY A 122      97.605  78.714  55.306  1.00 78.03           N  
ATOM    975  CA  GLY A 122      98.756  79.524  55.642  1.00 90.29           C  
ATOM    976  C   GLY A 122      98.468  81.008  55.615  1.00 93.78           C  
ATOM    977  O   GLY A 122      97.418  81.444  55.139  1.00 83.09           O  
ATOM    978  N   ALA A 123      99.419  81.781  56.129  1.00 68.63           N  
ATOM    979  CA  ALA A 123      99.309  83.228  56.189  1.00 74.20           C  
ATOM    980  C   ALA A 123     100.361  83.899  55.300  1.00 87.06           C  
ATOM    981  O   ALA A 123     101.406  83.320  55.010  1.00 81.11           O  
ATOM    982  CB  ALA A 123      99.466  83.685  57.626  1.00 48.86           C  
ATOM    983  N   VAL A 124     100.081  85.126  54.877  1.00 49.26           N  
ATOM    984  CA  VAL A 124     100.993  85.863  54.011  1.00 67.74           C  
ATOM    985  C   VAL A 124     101.776  86.940  54.777  1.00 68.24           C  
ATOM    986  O   VAL A 124     101.204  87.688  55.573  1.00 68.84           O  
ATOM    987  CB  VAL A 124     100.196  86.491  52.818  1.00 86.76           C  
ATOM    988  CG1 VAL A 124      99.025  87.291  53.342  1.00 82.29           C  
ATOM    989  CG2 VAL A 124     101.097  87.362  51.959  1.00 83.29           C  
ATOM    990  N   ARG A 125     103.086  87.004  54.530  1.00 49.79           N  
ATOM    991  CA  ARG A 125     103.969  87.979  55.182  1.00 90.78           C  
ATOM    992  C   ARG A 125     104.741  88.898  54.229  1.00107.84           C  
ATOM    993  O   ARG A 125     105.522  88.428  53.398  1.00 82.97           O  
ATOM    994  CB  ARG A 125     104.984  87.252  56.067  1.00120.77           C  
ATOM    995  CG  ARG A 125     106.188  88.103  56.499  1.00 78.21           C  
ATOM    996  CD  ARG A 125     105.906  88.948  57.744  1.00 81.68           C  
ATOM    997  NE  ARG A 125     107.115  89.593  58.262  1.00103.44           N  
ATOM    998  CZ  ARG A 125     108.247  88.951  58.553  1.00150.33           C  
ATOM    999  NH1 ARG A 125     108.342  87.638  58.379  1.00 86.34           N  
ATOM   1000  NH2 ARG A 125     109.292  89.622  59.019  1.00 51.85           N  
ATOM   1001  N   PHE A 126     104.523  90.206  54.375  1.00 99.70           N  
ATOM   1002  CA  PHE A 126     105.203  91.236  53.579  1.00 74.44           C  
ATOM   1003  C   PHE A 126     105.989  92.126  54.551  1.00 79.62           C  
ATOM   1004  O   PHE A 126     105.399  92.751  55.430  1.00121.37           O  
ATOM   1005  CB  PHE A 126     104.190  92.105  52.817  1.00 65.35           C  
ATOM   1006  CG  PHE A 126     103.826  91.584  51.452  1.00 48.70           C  
ATOM   1007  CD1 PHE A 126     102.660  90.859  51.253  1.00 77.55           C  
ATOM   1008  CD2 PHE A 126     104.634  91.855  50.355  1.00 68.68           C  
ATOM   1009  CE1 PHE A 126     102.302  90.417  49.977  1.00 55.26           C  
ATOM   1010  CE2 PHE A 126     104.287  91.419  49.083  1.00 53.91           C  
ATOM   1011  CZ  PHE A 126     103.119  90.701  48.893  1.00 54.13           C  
ATOM   1012  N   SER A 127     107.310  92.193  54.394  1.00 81.75           N  
ATOM   1013  CA  SER A 127     108.129  92.997  55.301  1.00 75.80           C  
ATOM   1014  C   SER A 127     109.490  93.409  54.747  1.00 47.35           C  
ATOM   1015  O   SER A 127     110.299  92.565  54.356  1.00 68.30           O  
ATOM   1016  CB  SER A 127     108.336  92.237  56.616  1.00 94.65           C  
ATOM   1017  OG  SER A 127     109.189  92.948  57.496  1.00102.06           O  
ATOM   1018  N   ASN A 128     109.745  94.715  54.754  1.00 68.70           N  
ATOM   1019  CA  ASN A 128     110.997  95.277  54.254  1.00 83.48           C  
ATOM   1020  C   ASN A 128     111.192  94.972  52.782  1.00 83.07           C  
ATOM   1021  O   ASN A 128     111.978  94.106  52.398  1.00 89.64           O  
ATOM   1022  CB  ASN A 128     112.203  94.763  55.051  1.00 72.71           C  
ATOM   1023  CG  ASN A 128     112.493  95.609  56.277  1.00150.64           C  
ATOM   1024  OD1 ASN A 128     112.509  96.840  56.203  1.00162.01           O  
ATOM   1025  ND2 ASN A 128     112.738  94.953  57.409  1.00112.47           N  
ATOM   1026  N   ASN A 129     110.451  95.701  51.961  1.00 59.13           N  
ATOM   1027  CA  ASN A 129     110.511  95.554  50.522  1.00109.03           C  
ATOM   1028  C   ASN A 129     110.168  96.913  49.939  1.00 80.08           C  
ATOM   1029  O   ASN A 129     109.043  97.157  49.507  1.00 76.12           O  
ATOM   1030  CB  ASN A 129     109.527  94.474  50.039  1.00 82.84           C  
ATOM   1031  CG  ASN A 129     108.174  94.553  50.737  1.00109.74           C  
ATOM   1032  OD1 ASN A 129     107.481  95.572  50.677  1.00 78.43           O  
ATOM   1033  ND2 ASN A 129     107.794  93.471  51.402  1.00 87.14           N  
ATOM   1034  N   PRO A 130     111.136  97.840  49.965  1.00 98.14           N  
ATOM   1035  CA  PRO A 130     110.894  99.173  49.419  1.00 64.86           C  
ATOM   1036  C   PRO A 130     110.602  99.014  47.938  1.00 92.22           C  
ATOM   1037  O   PRO A 130     110.866  97.958  47.359  1.00130.23           O  
ATOM   1038  CB  PRO A 130     112.212  99.889  49.668  1.00 61.75           C  
ATOM   1039  CG  PRO A 130     112.739  99.209  50.901  1.00101.29           C  
ATOM   1040  CD  PRO A 130     112.463  97.766  50.600  1.00 83.29           C  
ATOM   1041  N   ALA A 131     110.056 100.061  47.333  1.00 76.26           N  
ATOM   1042  CA  ALA A 131     109.724 100.055  45.913  1.00114.45           C  
ATOM   1043  C   ALA A 131     108.459  99.257  45.628  1.00103.25           C  
ATOM   1044  O   ALA A 131     107.838  99.432  44.577  1.00117.89           O  
ATOM   1045  CB  ALA A 131     110.898  99.497  45.088  1.00 62.91           C  
ATOM   1046  N   LEU A 132     108.067  98.382  46.551  1.00 51.05           N  
ATOM   1047  CA  LEU A 132     106.865  97.603  46.312  1.00 61.17           C  
ATOM   1048  C   LEU A 132     105.729  98.591  46.210  1.00102.13           C  
ATOM   1049  O   LEU A 132     105.488  99.380  47.131  1.00 83.81           O  
ATOM   1050  CB  LEU A 132     106.579  96.616  47.439  1.00 82.85           C  
ATOM   1051  CG  LEU A 132     105.419  95.674  47.076  1.00 47.91           C  
ATOM   1052  CD1 LEU A 132     105.841  94.773  45.920  1.00 61.82           C  
ATOM   1053  CD2 LEU A 132     105.010  94.845  48.283  1.00119.87           C  
ATOM   1054  N   CYS A 133     105.032  98.542  45.081  1.00115.99           N  
ATOM   1055  CA  CYS A 133     103.933  99.451  44.834  1.00111.54           C  
ATOM   1056  C   CYS A 133     102.589  98.804  44.566  1.00 74.34           C  
ATOM   1057  O   CYS A 133     102.499  97.746  43.943  1.00 85.11           O  
ATOM   1058  CB  CYS A 133     104.294 100.364  43.668  1.00105.83           C  
ATOM   1059  SG  CYS A 133     105.251 101.819  44.180  1.00141.95           S  
ATOM   1060  N   ASN A 134     101.547  99.469  45.051  1.00 75.35           N  
ATOM   1061  CA  ASN A 134     100.179  99.028  44.868  1.00 82.77           C  
ATOM   1062  C   ASN A 134      99.832  97.788  45.674  1.00 78.12           C  
ATOM   1063  O   ASN A 134      98.719  97.671  46.183  1.00 89.79           O  
ATOM   1064  CB  ASN A 134      99.909  98.789  43.377  1.00 74.93           C  
ATOM   1065  CG  ASN A 134     100.120 100.040  42.543  1.00 81.78           C  
ATOM   1066  OD1 ASN A 134      99.541 101.085  42.833  1.00122.93           O  
ATOM   1067  ND2 ASN A 134     100.949  99.943  41.506  1.00 47.82           N  
ATOM   1068  N   VAL A 135     100.778  96.864  45.802  1.00 61.74           N  
ATOM   1069  CA  VAL A 135     100.517  95.640  46.548  1.00 71.58           C  
ATOM   1070  C   VAL A 135      99.975  95.992  47.922  1.00 58.71           C  
ATOM   1071  O   VAL A 135      99.133  95.281  48.468  1.00105.53           O  
ATOM   1072  CB  VAL A 135     101.795  94.779  46.693  1.00 92.72           C  
ATOM   1073  CG1 VAL A 135     101.522  93.582  47.592  1.00 78.51           C  
ATOM   1074  CG2 VAL A 135     102.249  94.298  45.319  1.00 77.89           C  
ATOM   1075  N   GLU A 136     100.443  97.108  48.468  1.00 65.36           N  
ATOM   1076  CA  GLU A 136      99.994  97.551  49.781  1.00 86.11           C  
ATOM   1077  C   GLU A 136      98.526  97.964  49.767  1.00 81.29           C  
ATOM   1078  O   GLU A 136      98.025  98.476  50.766  1.00 73.83           O  
ATOM   1079  CB  GLU A 136     100.835  98.736  50.271  1.00135.37           C  
ATOM   1080  CG  GLU A 136     100.490 100.090  49.649  1.00132.93           C  
ATOM   1081  CD  GLU A 136     100.801 100.163  48.166  1.00175.06           C  
ATOM   1082  OE1 GLU A 136     101.938  99.816  47.778  1.00151.60           O  
ATOM   1083  OE2 GLU A 136      99.913 100.579  47.389  1.00116.86           O  
ATOM   1084  N   SER A 137      97.844  97.736  48.644  1.00 53.37           N  
ATOM   1085  CA  SER A 137      96.438  98.119  48.502  1.00100.90           C  
ATOM   1086  C   SER A 137      95.470  96.947  48.455  1.00 96.81           C  
ATOM   1087  O   SER A 137      94.269  97.122  48.665  1.00 96.48           O  
ATOM   1088  CB  SER A 137      96.239  98.964  47.236  1.00171.16           C  
ATOM   1089  OG  SER A 137      96.292  98.170  46.058  1.00 52.33           O  
ATOM   1090  N   ILE A 138      95.991  95.757  48.170  1.00104.77           N  
ATOM   1091  CA  ILE A 138      95.162  94.562  48.083  1.00 31.68           C  
ATOM   1092  C   ILE A 138      94.626  94.119  49.433  1.00 97.98           C  
ATOM   1093  O   ILE A 138      95.391  93.915  50.377  1.00132.22           O  
ATOM   1094  CB  ILE A 138      95.940  93.388  47.442  1.00 40.83           C  
ATOM   1095  CG1 ILE A 138      95.975  93.561  45.923  1.00 67.39           C  
ATOM   1096  CG2 ILE A 138      95.297  92.058  47.811  1.00100.19           C  
ATOM   1097  CD1 ILE A 138      96.750  94.767  45.455  1.00129.65           C  
ATOM   1098  N   GLN A 139      93.304  93.981  49.518  1.00 51.95           N  
ATOM   1099  CA  GLN A 139      92.658  93.540  50.749  1.00107.11           C  
ATOM   1100  C   GLN A 139      92.626  92.020  50.733  1.00 93.96           C  
ATOM   1101  O   GLN A 139      91.822  91.411  50.031  1.00 80.44           O  
ATOM   1102  CB  GLN A 139      91.247  94.129  50.848  1.00112.53           C  
ATOM   1103  CG  GLN A 139      90.438  94.090  49.560  1.00 72.85           C  
ATOM   1104  CD  GLN A 139      89.258  95.054  49.592  1.00117.98           C  
ATOM   1105  OE1 GLN A 139      88.486  95.078  50.551  1.00 66.61           O  
ATOM   1106  NE2 GLN A 139      89.115  95.851  48.538  1.00101.64           N  
ATOM   1107  N   TRP A 140      93.522  91.421  51.512  1.00 80.08           N  
ATOM   1108  CA  TRP A 140      93.664  89.974  51.583  1.00 54.97           C  
ATOM   1109  C   TRP A 140      92.577  89.229  52.338  1.00 90.85           C  
ATOM   1110  O   TRP A 140      92.572  88.000  52.362  1.00115.01           O  
ATOM   1111  CB  TRP A 140      95.015  89.619  52.188  1.00 50.26           C  
ATOM   1112  CG  TRP A 140      96.154  90.296  51.523  1.00 43.83           C  
ATOM   1113  CD1 TRP A 140      96.496  91.609  51.625  1.00 88.87           C  
ATOM   1114  CD2 TRP A 140      97.123  89.691  50.663  1.00 49.77           C  
ATOM   1115  NE1 TRP A 140      97.620  91.862  50.884  1.00 57.16           N  
ATOM   1116  CE2 TRP A 140      98.025  90.701  50.283  1.00 42.70           C  
ATOM   1117  CE3 TRP A 140      97.316  88.393  50.180  1.00 81.85           C  
ATOM   1118  CZ2 TRP A 140      99.107  90.453  49.439  1.00 63.71           C  
ATOM   1119  CZ3 TRP A 140      98.391  88.151  49.344  1.00 67.29           C  
ATOM   1120  CH2 TRP A 140      99.273  89.178  48.983  1.00 17.18           C  
ATOM   1121  N   ARG A 141      91.665  89.956  52.966  1.00 96.53           N  
ATOM   1122  CA  ARG A 141      90.584  89.301  53.683  1.00 90.76           C  
ATOM   1123  C   ARG A 141      89.881  88.353  52.702  1.00 68.80           C  
ATOM   1124  O   ARG A 141      89.159  87.441  53.106  1.00 91.52           O  
ATOM   1125  CB  ARG A 141      89.608  90.355  54.214  1.00 94.93           C  
ATOM   1126  CG  ARG A 141      88.385  89.791  54.915  1.00144.99           C  
ATOM   1127  CD  ARG A 141      87.493  90.908  55.440  1.00116.43           C  
ATOM   1128  NE  ARG A 141      88.176  91.717  56.445  1.00145.17           N  
ATOM   1129  CZ  ARG A 141      88.606  91.252  57.614  1.00181.98           C  
ATOM   1130  NH1 ARG A 141      88.425  89.976  57.933  1.00173.56           N  
ATOM   1131  NH2 ARG A 141      89.219  92.062  58.466  1.00169.63           N  
ATOM   1132  N   ASP A 142      90.126  88.573  51.411  1.00 51.74           N  
ATOM   1133  CA  ASP A 142      89.535  87.782  50.330  1.00 59.17           C  
ATOM   1134  C   ASP A 142      90.523  86.773  49.723  1.00 65.48           C  
ATOM   1135  O   ASP A 142      90.140  85.661  49.351  1.00 50.52           O  
ATOM   1136  CB  ASP A 142      89.011  88.731  49.245  1.00 41.08           C  
ATOM   1137  CG  ASP A 142      88.355  88.004  48.086  1.00 97.00           C  
ATOM   1138  OD1 ASP A 142      89.058  87.274  47.358  1.00129.88           O  
ATOM   1139  OD2 ASP A 142      87.131  88.166  47.900  1.00119.38           O  
ATOM   1140  N   ILE A 143      91.792  87.157  49.627  1.00 91.34           N  
ATOM   1141  CA  ILE A 143      92.816  86.272  49.077  1.00 57.59           C  
ATOM   1142  C   ILE A 143      93.156  85.174  50.075  1.00 63.55           C  
ATOM   1143  O   ILE A 143      93.367  84.026  49.696  1.00 80.69           O  
ATOM   1144  CB  ILE A 143      94.103  87.040  48.754  1.00 28.68           C  
ATOM   1145  CG1 ILE A 143      93.780  88.255  47.876  1.00131.79           C  
ATOM   1146  CG2 ILE A 143      95.094  86.115  48.073  1.00114.49           C  
ATOM   1147  CD1 ILE A 143      93.007  87.936  46.602  1.00105.71           C  
ATOM   1148  N   VAL A 144      93.216  85.550  51.351  1.00 54.01           N  
ATOM   1149  CA  VAL A 144      93.506  84.629  52.449  1.00 94.14           C  
ATOM   1150  C   VAL A 144      92.175  84.182  53.072  1.00120.79           C  
ATOM   1151  O   VAL A 144      91.128  84.770  52.792  1.00134.31           O  
ATOM   1152  CB  VAL A 144      94.379  85.324  53.528  1.00 39.99           C  
ATOM   1153  CG1 VAL A 144      94.625  84.400  54.695  1.00 27.66           C  
ATOM   1154  CG2 VAL A 144      95.698  85.751  52.923  1.00 69.93           C  
ATOM   1155  N   SER A 145      92.208  83.142  53.903  1.00112.65           N  
ATOM   1156  CA  SER A 145      90.989  82.650  54.537  1.00 73.69           C  
ATOM   1157  C   SER A 145      91.017  82.780  56.049  1.00 88.79           C  
ATOM   1158  O   SER A 145      91.910  82.251  56.714  1.00 65.85           O  
ATOM   1159  CB  SER A 145      90.730  81.188  54.169  1.00136.00           C  
ATOM   1160  OG  SER A 145      89.504  80.739  54.732  1.00143.57           O  
ATOM   1161  N   SER A 146      90.011  83.483  56.563  1.00 76.94           N  
ATOM   1162  CA  SER A 146      89.812  83.750  57.985  1.00 96.73           C  
ATOM   1163  C   SER A 146      90.752  83.085  58.995  1.00 81.59           C  
ATOM   1164  O   SER A 146      91.372  83.763  59.814  1.00100.94           O  
ATOM   1165  CB  SER A 146      88.363  83.423  58.353  1.00127.10           C  
ATOM   1166  OG  SER A 146      87.987  82.154  57.842  1.00101.09           O  
ATOM   1167  N   ASP A 147      90.855  81.763  58.939  1.00 99.43           N  
ATOM   1168  CA  ASP A 147      91.696  81.018  59.870  1.00105.16           C  
ATOM   1169  C   ASP A 147      93.151  81.468  59.995  1.00 91.61           C  
ATOM   1170  O   ASP A 147      93.830  81.097  60.953  1.00 96.83           O  
ATOM   1171  CB  ASP A 147      91.655  79.523  59.530  1.00141.39           C  
ATOM   1172  CG  ASP A 147      90.444  78.813  60.129  1.00185.13           C  
ATOM   1173  OD1 ASP A 147      90.292  77.595  59.890  1.00150.22           O  
ATOM   1174  OD2 ASP A 147      89.650  79.467  60.842  1.00178.49           O  
ATOM   1175  N   PHE A 148      93.641  82.266  59.053  1.00 79.32           N  
ATOM   1176  CA  PHE A 148      95.032  82.697  59.138  1.00 98.58           C  
ATOM   1177  C   PHE A 148      95.295  84.191  59.128  1.00118.43           C  
ATOM   1178  O   PHE A 148      96.314  84.640  59.655  1.00 95.06           O  
ATOM   1179  CB  PHE A 148      95.853  82.045  58.031  1.00100.56           C  
ATOM   1180  CG  PHE A 148      95.904  80.556  58.122  1.00103.20           C  
ATOM   1181  CD1 PHE A 148      94.977  79.774  57.445  1.00 58.44           C  
ATOM   1182  CD2 PHE A 148      96.871  79.933  58.905  1.00109.31           C  
ATOM   1183  CE1 PHE A 148      95.013  78.394  57.544  1.00 37.96           C  
ATOM   1184  CE2 PHE A 148      96.917  78.551  59.013  1.00 37.54           C  
ATOM   1185  CZ  PHE A 148      95.986  77.778  58.331  1.00151.89           C  
ATOM   1186  N   LEU A 149      94.399  84.967  58.528  1.00 99.56           N  
ATOM   1187  CA  LEU A 149      94.592  86.412  58.484  1.00129.54           C  
ATOM   1188  C   LEU A 149      94.648  86.991  59.895  1.00 65.09           C  
ATOM   1189  O   LEU A 149      94.509  88.196  60.107  1.00108.24           O  
ATOM   1190  CB  LEU A 149      93.483  87.075  57.655  1.00123.23           C  
ATOM   1191  CG  LEU A 149      92.009  86.727  57.862  1.00 76.30           C  
ATOM   1192  CD1 LEU A 149      91.532  87.170  59.238  1.00 56.09           C  
ATOM   1193  CD2 LEU A 149      91.198  87.418  56.774  1.00 51.38           C  
ATOM   1194  N   SER A 150      94.872  86.102  60.852  1.00 28.23           N  
ATOM   1195  CA  SER A 150      94.970  86.446  62.258  1.00 97.77           C  
ATOM   1196  C   SER A 150      96.411  86.227  62.705  1.00109.24           C  
ATOM   1197  O   SER A 150      96.809  86.631  63.799  1.00 83.68           O  
ATOM   1198  CB  SER A 150      94.035  85.551  63.067  1.00146.07           C  
ATOM   1199  OG  SER A 150      94.270  84.184  62.767  1.00 86.87           O  
ATOM   1200  N   ASN A 151      97.188  85.576  61.848  1.00133.07           N  
ATOM   1201  CA  ASN A 151      98.587  85.301  62.143  1.00146.83           C  
ATOM   1202  C   ASN A 151      99.455  85.873  61.023  1.00128.02           C  
ATOM   1203  O   ASN A 151     100.675  85.693  61.015  1.00104.36           O  
ATOM   1204  CB  ASN A 151      98.818  83.784  62.265  1.00 39.17           C  
ATOM   1205  CG  ASN A 151     100.173  83.439  62.879  1.00 91.59           C  
ATOM   1206  OD1 ASN A 151     101.201  83.983  62.475  1.00116.10           O  
ATOM   1207  ND2 ASN A 151     100.182  82.524  63.846  1.00 86.88           N  
ATOM   1208  N   MET A 152      98.839  86.581  60.080  1.00 41.34           N  
ATOM   1209  CA  MET A 152      99.629  87.121  58.985  1.00 86.69           C  
ATOM   1210  C   MET A 152     100.153  88.529  59.161  1.00 51.74           C  
ATOM   1211  O   MET A 152      99.419  89.507  59.024  1.00 64.89           O  
ATOM   1212  CB  MET A 152      98.867  87.029  57.668  1.00 97.28           C  
ATOM   1213  CG  MET A 152      97.592  87.808  57.604  1.00 17.18           C  
ATOM   1214  SD  MET A 152      96.861  87.466  55.992  1.00 63.48           S  
ATOM   1215  CE  MET A 152      96.860  89.100  55.268  1.00125.57           C  
ATOM   1216  N   SER A 153     101.448  88.605  59.452  1.00 56.55           N  
ATOM   1217  CA  SER A 153     102.151  89.867  59.634  1.00 98.34           C  
ATOM   1218  C   SER A 153     102.480  90.489  58.284  1.00 68.81           C  
ATOM   1219  O   SER A 153     102.998  89.816  57.397  1.00 56.12           O  
ATOM   1220  CB  SER A 153     103.456  89.631  60.401  1.00100.06           C  
ATOM   1221  OG  SER A 153     104.512  90.427  59.881  1.00 84.74           O  
ATOM   1222  N   MET A 154     102.180  91.771  58.123  1.00 76.25           N  
ATOM   1223  CA  MET A 154     102.502  92.432  56.870  1.00121.76           C  
ATOM   1224  C   MET A 154     102.113  93.895  56.777  1.00120.13           C  
ATOM   1225  O   MET A 154     100.937  94.232  56.633  1.00119.54           O  
ATOM   1226  CB  MET A 154     101.884  91.668  55.709  1.00123.84           C  
ATOM   1227  CG  MET A 154     100.405  91.489  55.821  1.00 17.91           C  
ATOM   1228  SD  MET A 154      99.906  90.298  54.595  1.00129.30           S  
ATOM   1229  CE  MET A 154      99.991  91.286  53.152  1.00 23.48           C  
ATOM   1230  N   ASP A 155     103.128  94.753  56.858  1.00 97.29           N  
ATOM   1231  CA  ASP A 155     102.961  96.199  56.759  1.00133.26           C  
ATOM   1232  C   ASP A 155     103.880  96.665  55.630  1.00 90.38           C  
ATOM   1233  O   ASP A 155     104.972  96.121  55.452  1.00 71.10           O  
ATOM   1234  CB  ASP A 155     103.352  96.885  58.077  1.00151.02           C  
ATOM   1235  CG  ASP A 155     102.339  96.645  59.197  1.00169.47           C  
ATOM   1236  OD1 ASP A 155     102.095  95.472  59.556  1.00149.78           O  
ATOM   1237  OD2 ASP A 155     101.789  97.636  59.723  1.00114.93           O  
ATOM   1238  N   PHE A 156     103.431  97.657  54.863  1.00 50.54           N  
ATOM   1239  CA  PHE A 156     104.218  98.173  53.745  1.00 90.53           C  
ATOM   1240  C   PHE A 156     104.757  99.572  54.036  1.00108.49           C  
ATOM   1241  O   PHE A 156     104.056 100.398  54.623  1.00136.43           O  
ATOM   1242  CB  PHE A 156     103.366  98.196  52.474  1.00 74.67           C  
ATOM   1243  CG  PHE A 156     102.708  96.878  52.158  1.00 38.31           C  
ATOM   1244  CD1 PHE A 156     101.588  96.455  52.865  1.00 38.70           C  
ATOM   1245  CD2 PHE A 156     103.222  96.049  51.166  1.00 95.04           C  
ATOM   1246  CE1 PHE A 156     100.989  95.228  52.592  1.00 88.80           C  
ATOM   1247  CE2 PHE A 156     102.629  94.817  50.887  1.00 55.02           C  
ATOM   1248  CZ  PHE A 156     101.512  94.408  51.603  1.00 32.50           C  
ATOM   1249  N   GLN A 157     105.998  99.837  53.621  1.00 68.15           N  
ATOM   1250  CA  GLN A 157     106.618 101.141  53.860  1.00107.20           C  
ATOM   1251  C   GLN A 157     106.902 101.969  52.597  1.00 93.21           C  
ATOM   1252  O   GLN A 157     107.366 101.452  51.580  1.00 77.18           O  
ATOM   1253  CB  GLN A 157     107.922 100.971  54.655  1.00 87.98           C  
ATOM   1254  CG  GLN A 157     109.162 100.691  53.807  1.00130.55           C  
ATOM   1255  CD  GLN A 157     109.090  99.375  53.054  1.00133.67           C  
ATOM   1256  OE1 GLN A 157     109.014  98.304  53.658  1.00138.69           O  
ATOM   1257  NE2 GLN A 157     109.119  99.450  51.728  1.00141.11           N  
ATOM   1258  N   ASN A 158     106.630 103.267  52.680  0.00 78.81           N  
ATOM   1259  CA  ASN A 158     106.863 104.170  51.558  0.00 73.58           C  
ATOM   1260  C   ASN A 158     108.348 104.182  51.207  0.00 71.24           C  
ATOM   1261  O   ASN A 158     109.202 104.041  52.083  0.00 70.59           O  
ATOM   1262  CB  ASN A 158     106.407 105.587  51.917  0.00 70.93           C  
ATOM   1263  CG  ASN A 158     104.932 105.655  52.261  0.00 70.44           C  
ATOM   1264  OD1 ASN A 158     104.075 105.328  51.440  0.00 70.30           O  
ATOM   1265  ND2 ASN A 158     104.628 106.081  53.481  0.00 70.30           N  
ATOM   1266  N   HIS A 159     108.651 104.353  49.924  0.00 70.56           N  
ATOM   1267  CA  HIS A 159     110.036 104.376  49.465  0.00 70.34           C  
ATOM   1268  C   HIS A 159     110.436 105.748  48.933  0.00 70.30           C  
ATOM   1269  O   HIS A 159     109.617 106.665  48.872  0.00 70.29           O  
ATOM   1270  CB  HIS A 159     110.244 103.320  48.375  0.00 70.30           C  
ATOM   1271  CG  HIS A 159     109.352 103.495  47.186  0.00 70.29           C  
ATOM   1272  ND1 HIS A 159     107.976 103.489  47.280  0.00 70.28           N  
ATOM   1273  CD2 HIS A 159     109.638 103.679  45.876  0.00 70.28           C  
ATOM   1274  CE1 HIS A 159     107.455 103.662  46.079  0.00 70.28           C  
ATOM   1275  NE2 HIS A 159     108.441 103.780  45.209  0.00 70.28           N  
ATOM   1276  N   LEU A 160     111.703 105.879  48.551  0.00 70.29           N  
ATOM   1277  CA  LEU A 160     112.224 107.135  48.025  0.00 70.29           C  
ATOM   1278  C   LEU A 160     111.745 107.376  46.598  0.00 70.30           C  
ATOM   1279  O   LEU A 160     111.510 108.516  46.196  0.00 70.29           O  
ATOM   1280  CB  LEU A 160     113.754 107.126  48.058  0.00 70.28           C  
ATOM   1281  CG  LEU A 160     114.416 106.959  49.429  0.00 70.28           C  
ATOM   1282  CD1 LEU A 160     115.926 106.890  49.261  0.00 70.28           C  
ATOM   1283  CD2 LEU A 160     114.030 108.118  50.334  0.00 70.28           C  
ATOM   1284  N   GLY A 161     111.604 106.297  45.835  0.00 70.32           N  
ATOM   1285  CA  GLY A 161     111.153 106.415  44.460  0.00 70.43           C  
ATOM   1286  C   GLY A 161     109.717 106.889  44.363  0.00 70.96           C  
ATOM   1287  O   GLY A 161     109.198 107.514  45.289  0.00 70.44           O  
ATOM   1288  N   SER A 162     109.068 106.591  43.242  0.00 72.66           N  
ATOM   1289  CA  SER A 162     107.683 106.996  43.035  0.00 77.98           C  
ATOM   1290  C   SER A 162     106.994 106.150  41.970  0.00 88.61           C  
ATOM   1291  O   SER A 162     107.590 105.808  40.949  0.00 80.11           O  
ATOM   1292  CB  SER A 162     107.622 108.472  42.636  0.00 71.90           C  
ATOM   1293  OG  SER A 162     106.282 108.891  42.439  0.00 70.70           O  
ATOM   1294  N   CYS A 163     105.733 105.818  42.222  1.00 98.49           N  
ATOM   1295  CA  CYS A 163     104.935 105.015  41.299  1.00128.88           C  
ATOM   1296  C   CYS A 163     103.510 105.547  41.146  1.00152.34           C  
ATOM   1297  O   CYS A 163     102.889 105.975  42.124  1.00103.67           O  
ATOM   1298  CB  CYS A 163     104.861 103.571  41.784  1.00193.45           C  
ATOM   1299  SG  CYS A 163     104.152 103.358  43.451  1.00136.06           S  
ATOM   1300  N   GLN A 164     102.986 105.493  39.923  1.00144.31           N  
ATOM   1301  CA  GLN A 164     101.635 105.973  39.651  1.00140.60           C  
ATOM   1302  C   GLN A 164     100.611 105.309  40.563  1.00 91.19           C  
ATOM   1303  O   GLN A 164     100.936 104.393  41.314  1.00 84.07           O  
ATOM   1304  CB  GLN A 164     101.243 105.719  38.191  1.00131.40           C  
ATOM   1305  CG  GLN A 164     100.974 104.262  37.833  1.00101.44           C  
ATOM   1306  CD  GLN A 164     102.241 103.474  37.556  1.00132.32           C  
ATOM   1307  OE1 GLN A 164     103.021 103.180  38.463  1.00 79.03           O  
ATOM   1308  NE2 GLN A 164     102.454 103.130  36.289  1.00154.56           N  
ATOM   1309  N   LYS A 165      99.371 105.782  40.487  1.00132.89           N  
ATOM   1310  CA  LYS A 165      98.295 105.242  41.304  1.00 97.59           C  
ATOM   1311  C   LYS A 165      97.517 104.194  40.516  1.00152.68           C  
ATOM   1312  O   LYS A 165      98.005 103.675  39.505  1.00 70.36           O  
ATOM   1313  CB  LYS A 165      97.347 106.360  41.747  1.00 98.89           C  
ATOM   1314  CG  LYS A 165      96.593 106.059  43.032  1.00138.48           C  
ATOM   1315  CD  LYS A 165      97.560 105.960  44.204  1.00163.54           C  
ATOM   1316  CE  LYS A 165      96.830 105.774  45.521  1.00177.02           C  
ATOM   1317  NZ  LYS A 165      97.780 105.746  46.667  1.00147.17           N  
ATOM   1318  N   CYS A 166      96.303 103.905  40.978  1.00152.61           N  
ATOM   1319  CA  CYS A 166      95.448 102.904  40.352  1.00122.77           C  
ATOM   1320  C   CYS A 166      94.223 103.474  39.654  1.00 69.00           C  
ATOM   1321  O   CYS A 166      93.518 104.317  40.212  1.00150.01           O  
ATOM   1322  CB  CYS A 166      95.007 101.889  41.403  1.00148.80           C  
ATOM   1323  SG  CYS A 166      96.367 100.868  42.054  1.00188.92           S  
ATOM   1324  N   ASP A 167      93.973 102.989  38.438  1.00128.83           N  
ATOM   1325  CA  ASP A 167      92.838 103.417  37.615  1.00152.04           C  
ATOM   1326  C   ASP A 167      91.540 103.453  38.423  1.00128.02           C  
ATOM   1327  O   ASP A 167      91.281 102.565  39.235  1.00145.56           O  
ATOM   1328  CB  ASP A 167      92.679 102.471  36.413  1.00160.74           C  
ATOM   1329  CG  ASP A 167      91.617 102.940  35.426  1.00156.47           C  
ATOM   1330  OD1 ASP A 167      91.728 104.079  34.926  1.00197.10           O  
ATOM   1331  OD2 ASP A 167      90.676 102.167  35.141  1.00150.01           O  
ATOM   1332  N   PRO A 168      90.715 104.496  38.216  1.00159.32           N  
ATOM   1333  CA  PRO A 168      89.433 104.684  38.907  1.00145.09           C  
ATOM   1334  C   PRO A 168      88.419 103.568  38.672  1.00138.05           C  
ATOM   1335  O   PRO A 168      87.232 103.725  38.958  1.00148.02           O  
ATOM   1336  CB  PRO A 168      88.951 106.029  38.371  1.00199.40           C  
ATOM   1337  CG  PRO A 168      90.235 106.767  38.139  1.00163.74           C  
ATOM   1338  CD  PRO A 168      91.070 105.707  37.455  1.00176.14           C  
ATOM   1339  N   SER A 169      88.895 102.444  38.145  0.00103.09           N  
ATOM   1340  CA  SER A 169      88.039 101.294  37.889  0.00 80.85           C  
ATOM   1341  C   SER A 169      88.270 100.284  39.005  0.00 73.88           C  
ATOM   1342  O   SER A 169      87.605  99.251  39.077  0.00 71.26           O  
ATOM   1343  CB  SER A 169      88.382 100.662  36.539  0.00 72.45           C  
ATOM   1344  OG  SER A 169      89.713 100.176  36.527  0.00 70.73           O  
ATOM   1345  N   CYS A 170      89.225 100.600  39.874  0.00 72.99           N  
ATOM   1346  CA  CYS A 170      89.569  99.740  40.998  0.00 75.00           C  
ATOM   1347  C   CYS A 170      88.474  99.677  42.049  0.00 84.59           C  
ATOM   1348  O   CYS A 170      87.745 100.646  42.262  0.00 75.16           O  
ATOM   1349  CB  CYS A 170      90.865 100.221  41.657  0.00 76.44           C  
ATOM   1350  SG  CYS A 170      92.381  99.582  40.882  0.00 81.10           S  
ATOM   1351  N   PRO A 171      88.338  98.521  42.715  1.00 76.26           N  
ATOM   1352  CA  PRO A 171      87.326  98.331  43.758  1.00128.15           C  
ATOM   1353  C   PRO A 171      87.617  99.271  44.927  1.00141.47           C  
ATOM   1354  O   PRO A 171      87.820 100.468  44.728  1.00154.16           O  
ATOM   1355  CB  PRO A 171      87.493  96.858  44.132  1.00 67.18           C  
ATOM   1356  CG  PRO A 171      87.927  96.243  42.853  1.00126.30           C  
ATOM   1357  CD  PRO A 171      88.963  97.234  42.372  1.00156.43           C  
ATOM   1358  N   ASN A 172      87.641  98.738  46.143  1.00 85.98           N  
ATOM   1359  CA  ASN A 172      87.926  99.567  47.304  1.00 93.59           C  
ATOM   1360  C   ASN A 172      89.420  99.891  47.353  1.00120.05           C  
ATOM   1361  O   ASN A 172      90.057  99.829  48.411  1.00117.04           O  
ATOM   1362  CB  ASN A 172      87.488  98.855  48.586  1.00159.84           C  
ATOM   1363  CG  ASN A 172      85.986  98.648  48.650  1.00165.89           C  
ATOM   1364  OD1 ASN A 172      85.246  99.199  47.834  1.00148.76           O  
ATOM   1365  ND2 ASN A 172      85.530  97.864  49.623  1.00201.97           N  
ATOM   1366  N   GLY A 173      89.967 100.239  46.192  1.00 70.00           N  
ATOM   1367  CA  GLY A 173      91.376 100.573  46.098  1.00 88.96           C  
ATOM   1368  C   GLY A 173      92.175  99.450  45.471  1.00102.01           C  
ATOM   1369  O   GLY A 173      92.877  99.655  44.484  1.00114.76           O  
ATOM   1370  N   SER A 174      92.055  98.263  46.055  1.00 83.94           N  
ATOM   1371  CA  SER A 174      92.746  97.058  45.605  1.00 53.59           C  
ATOM   1372  C   SER A 174      93.242  97.061  44.154  1.00 54.87           C  
ATOM   1373  O   SER A 174      92.463  97.257  43.224  1.00 76.09           O  
ATOM   1374  CB  SER A 174      91.831  95.853  45.818  1.00109.90           C  
ATOM   1375  OG  SER A 174      91.464  95.726  47.180  1.00 74.64           O  
ATOM   1376  N   CYS A 175      94.538  96.812  43.967  1.00 51.96           N  
ATOM   1377  CA  CYS A 175      95.140  96.788  42.631  1.00 82.06           C  
ATOM   1378  C   CYS A 175      96.608  96.387  42.680  1.00 69.92           C  
ATOM   1379  O   CYS A 175      97.418  97.057  43.314  1.00 83.54           O  
ATOM   1380  CB  CYS A 175      95.020  98.165  42.003  1.00129.19           C  
ATOM   1381  SG  CYS A 175      95.410  99.490  43.186  1.00168.31           S  
ATOM   1382  N   TRP A 176      96.948  95.301  41.995  1.00 63.07           N  
ATOM   1383  CA  TRP A 176      98.320  94.809  41.968  1.00 31.75           C  
ATOM   1384  C   TRP A 176      99.221  95.605  41.048  1.00 77.13           C  
ATOM   1385  O   TRP A 176     100.330  95.171  40.731  1.00 72.69           O  
ATOM   1386  CB  TRP A 176      98.347  93.335  41.556  1.00 49.70           C  
ATOM   1387  CG  TRP A 176      97.702  92.450  42.579  1.00106.68           C  
ATOM   1388  CD1 TRP A 176      96.366  92.246  42.757  1.00 27.22           C  
ATOM   1389  CD2 TRP A 176      98.363  91.712  43.620  1.00 44.21           C  
ATOM   1390  NE1 TRP A 176      96.152  91.432  43.844  1.00142.44           N  
ATOM   1391  CE2 TRP A 176      97.361  91.091  44.391  1.00 59.97           C  
ATOM   1392  CE3 TRP A 176      99.705  91.520  43.974  1.00100.14           C  
ATOM   1393  CZ2 TRP A 176      97.655  90.289  45.497  1.00 93.07           C  
ATOM   1394  CZ3 TRP A 176      99.997  90.722  45.072  1.00141.90           C  
ATOM   1395  CH2 TRP A 176      98.973  90.116  45.820  1.00 55.49           C  
ATOM   1396  N   GLY A 177      98.740  96.773  40.631  1.00109.80           N  
ATOM   1397  CA  GLY A 177      99.501  97.624  39.735  1.00123.64           C  
ATOM   1398  C   GLY A 177      98.558  98.514  38.952  1.00 95.54           C  
ATOM   1399  O   GLY A 177      97.446  98.774  39.418  1.00 92.85           O  
ATOM   1400  N   ALA A 178      98.980  98.964  37.768  1.00 71.34           N  
ATOM   1401  CA  ALA A 178      98.144  99.838  36.939  1.00108.64           C  
ATOM   1402  C   ALA A 178      97.426  99.141  35.791  1.00 66.75           C  
ATOM   1403  O   ALA A 178      96.193  99.118  35.758  1.00 77.45           O  
ATOM   1404  CB  ALA A 178      98.968 100.982  36.390  1.00 33.41           C  
ATOM   1405  N   GLY A 179      98.199  98.608  34.847  0.00 73.45           N  
ATOM   1406  CA  GLY A 179      97.638  97.918  33.697  0.00 69.31           C  
ATOM   1407  C   GLY A 179      96.248  98.377  33.296  0.00 70.82           C  
ATOM   1408  O   GLY A 179      95.984  99.575  33.188  0.00 70.29           O  
ATOM   1409  N   GLU A 180      95.360  97.414  33.071  0.00 71.90           N  
ATOM   1410  CA  GLU A 180      93.981  97.697  32.689  0.00 76.63           C  
ATOM   1411  C   GLU A 180      93.066  96.820  33.535  0.00 86.61           C  
ATOM   1412  O   GLU A 180      93.021  95.602  33.355  0.00 78.09           O  
ATOM   1413  CB  GLU A 180      93.770  97.395  31.204  0.00 71.40           C  
ATOM   1414  CG  GLU A 180      92.369  97.700  30.700  0.00 70.54           C  
ATOM   1415  CD  GLU A 180      92.210  97.420  29.219  0.00 70.31           C  
ATOM   1416  OE1 GLU A 180      92.410  96.258  28.807  0.00 70.30           O  
ATOM   1417  OE2 GLU A 180      91.882  98.362  28.467  0.00 70.30           O  
ATOM   1418  N   GLU A 181      92.339  97.443  34.457  1.00103.23           N  
ATOM   1419  CA  GLU A 181      91.444  96.713  35.349  1.00139.78           C  
ATOM   1420  C   GLU A 181      92.249  95.659  36.112  1.00142.89           C  
ATOM   1421  O   GLU A 181      91.716  94.649  36.573  1.00155.30           O  
ATOM   1422  CB  GLU A 181      90.307  96.049  34.557  1.00191.73           C  
ATOM   1423  CG  GLU A 181      89.012  96.871  34.455  1.00150.18           C  
ATOM   1424  CD  GLU A 181      89.133  98.105  33.569  1.00192.64           C  
ATOM   1425  OE1 GLU A 181      89.990  98.969  33.855  1.00192.91           O  
ATOM   1426  OE2 GLU A 181      88.361  98.213  32.588  1.00125.57           O  
ATOM   1427  N   ASN A 182      93.545  95.915  36.233  1.00132.54           N  
ATOM   1428  CA  ASN A 182      94.468  95.033  36.937  1.00100.26           C  
ATOM   1429  C   ASN A 182      94.247  95.191  38.445  1.00111.48           C  
ATOM   1430  O   ASN A 182      95.173  95.036  39.243  1.00 64.33           O  
ATOM   1431  CB  ASN A 182      95.905  95.415  36.559  1.00143.78           C  
ATOM   1432  CG  ASN A 182      96.946  94.542  37.226  1.00 66.21           C  
ATOM   1433  OD1 ASN A 182      96.987  93.334  37.017  1.00109.39           O  
ATOM   1434  ND2 ASN A 182      97.802  95.156  38.025  1.00 62.41           N  
ATOM   1435  N   CYS A 183      93.010  95.503  38.824  1.00113.43           N  
ATOM   1436  CA  CYS A 183      92.649  95.697  40.226  1.00 45.33           C  
ATOM   1437  C   CYS A 183      92.191  94.384  40.851  1.00 75.29           C  
ATOM   1438  O   CYS A 183      91.567  93.551  40.192  1.00 38.48           O  
ATOM   1439  CB  CYS A 183      91.507  96.715  40.352  1.00143.61           C  
ATOM   1440  SG  CYS A 183      91.677  98.306  39.471  1.00130.86           S  
ATOM   1441  N   GLN A 184      92.498  94.207  42.129  1.00 80.66           N  
ATOM   1442  CA  GLN A 184      92.093  93.002  42.834  1.00 83.92           C  
ATOM   1443  C   GLN A 184      90.595  92.834  42.648  1.00 77.85           C  
ATOM   1444  O   GLN A 184      89.818  93.696  43.044  1.00 80.31           O  
ATOM   1445  CB  GLN A 184      92.412  93.122  44.324  1.00 45.24           C  
ATOM   1446  CG  GLN A 184      91.767  92.046  45.182  1.00 86.78           C  
ATOM   1447  CD  GLN A 184      92.013  92.264  46.654  1.00 89.90           C  
ATOM   1448  OE1 GLN A 184      91.557  91.492  47.494  1.00 80.91           O  
ATOM   1449  NE2 GLN A 184      92.740  93.324  46.976  1.00 44.09           N  
ATOM   1450  N   LYS A 185      90.196  91.723  42.042  1.00119.37           N  
ATOM   1451  CA  LYS A 185      88.785  91.443  41.799  1.00109.18           C  
ATOM   1452  C   LYS A 185      88.221  90.481  42.840  1.00 90.64           C  
ATOM   1453  O   LYS A 185      88.448  89.276  42.773  1.00157.17           O  
ATOM   1454  CB  LYS A 185      88.625  90.868  40.393  1.00 96.86           C  
ATOM   1455  CG  LYS A 185      89.861  90.110  39.914  1.00 63.81           C  
ATOM   1456  CD  LYS A 185      89.831  89.867  38.411  1.00109.08           C  
ATOM   1457  CE  LYS A 185      91.158  89.309  37.920  1.00105.07           C  
ATOM   1458  NZ  LYS A 185      91.162  89.107  36.445  1.00 99.65           N  
ATOM   1459  N   LEU A 186      87.485  91.027  43.802  1.00 73.57           N  
ATOM   1460  CA  LEU A 186      86.886  90.238  44.876  1.00 90.33           C  
ATOM   1461  C   LEU A 186      85.917  89.166  44.368  1.00 61.67           C  
ATOM   1462  O   LEU A 186      85.165  89.394  43.420  1.00118.68           O  
ATOM   1463  CB  LEU A 186      86.149  91.159  45.853  1.00106.16           C  
ATOM   1464  CG  LEU A 186      86.899  92.378  46.399  1.00147.16           C  
ATOM   1465  CD1 LEU A 186      87.059  93.421  45.300  1.00100.68           C  
ATOM   1466  CD2 LEU A 186      86.126  92.971  47.570  1.00125.11           C  
ATOM   1467  N   THR A 187      85.944  87.997  45.005  1.00 80.19           N  
ATOM   1468  CA  THR A 187      85.072  86.880  44.637  1.00 67.50           C  
ATOM   1469  C   THR A 187      84.778  86.060  45.876  1.00 67.41           C  
ATOM   1470  O   THR A 187      84.332  84.915  45.792  1.00 70.09           O  
ATOM   1471  CB  THR A 187      85.735  85.940  43.627  1.00 74.75           C  
ATOM   1472  OG1 THR A 187      86.959  85.449  44.183  1.00114.23           O  
ATOM   1473  CG2 THR A 187      86.005  86.660  42.311  1.00116.41           C  
ATOM   1474  N   LYS A 188      85.042  86.657  47.029  1.00 67.96           N  
ATOM   1475  CA  LYS A 188      84.828  85.995  48.301  1.00 57.37           C  
ATOM   1476  C   LYS A 188      83.971  86.861  49.201  1.00 62.28           C  
ATOM   1477  O   LYS A 188      83.205  86.349  50.019  1.00105.15           O  
ATOM   1478  CB  LYS A 188      86.176  85.726  48.970  1.00 58.22           C  
ATOM   1479  CG  LYS A 188      86.120  85.356  50.448  1.00 64.32           C  
ATOM   1480  CD  LYS A 188      85.688  83.921  50.689  1.00112.60           C  
ATOM   1481  CE  LYS A 188      85.994  83.511  52.125  1.00123.06           C  
ATOM   1482  NZ  LYS A 188      87.439  83.718  52.467  1.00 45.55           N  
ATOM   1483  N   ILE A 189      84.103  88.176  49.051  1.00 74.88           N  
ATOM   1484  CA  ILE A 189      83.339  89.102  49.877  1.00112.28           C  
ATOM   1485  C   ILE A 189      82.174  89.744  49.145  1.00 90.02           C  
ATOM   1486  O   ILE A 189      81.117  89.972  49.733  1.00 83.41           O  
ATOM   1487  CB  ILE A 189      84.225  90.215  50.432  1.00 98.11           C  
ATOM   1488  CG1 ILE A 189      85.419  89.602  51.162  1.00 49.79           C  
ATOM   1489  CG2 ILE A 189      83.413  91.078  51.392  1.00 65.42           C  
ATOM   1490  CD1 ILE A 189      85.011  88.724  52.348  1.00 84.96           C  
ATOM   1491  N   ILE A 190      82.364  90.051  47.869  1.00 71.23           N  
ATOM   1492  CA  ILE A 190      81.290  90.648  47.098  1.00 84.15           C  
ATOM   1493  C   ILE A 190      80.220  89.592  46.859  1.00 97.61           C  
ATOM   1494  O   ILE A 190      79.396  89.714  45.952  1.00162.92           O  
ATOM   1495  CB  ILE A 190      81.805  91.217  45.749  1.00 64.72           C  
ATOM   1496  CG1 ILE A 190      82.807  90.260  45.104  1.00 83.39           C  
ATOM   1497  CG2 ILE A 190      82.461  92.565  45.979  1.00144.69           C  
ATOM   1498  CD1 ILE A 190      82.193  89.033  44.494  1.00 83.89           C  
ATOM   1499  N   CYS A 191      80.238  88.556  47.694  1.00 79.17           N  
ATOM   1500  CA  CYS A 191      79.277  87.464  47.594  1.00159.32           C  
ATOM   1501  C   CYS A 191      78.027  87.737  48.425  1.00154.00           C  
ATOM   1502  O   CYS A 191      78.057  88.513  49.381  1.00153.33           O  
ATOM   1503  CB  CYS A 191      79.933  86.149  48.023  1.00 99.28           C  
ATOM   1504  SG  CYS A 191      81.437  85.784  47.064  1.00101.76           S  
ATOM   1505  N   ALA A 192      76.933  87.080  48.055  1.00150.52           N  
ATOM   1506  CA  ALA A 192      75.648  87.264  48.720  1.00119.57           C  
ATOM   1507  C   ALA A 192      75.433  86.540  50.052  1.00116.28           C  
ATOM   1508  O   ALA A 192      75.907  85.423  50.272  1.00 54.11           O  
ATOM   1509  CB  ALA A 192      74.520  86.907  47.750  1.00119.14           C  
ATOM   1510  N   GLN A 193      74.690  87.212  50.927  1.00167.16           N  
ATOM   1511  CA  GLN A 193      74.331  86.724  52.257  1.00152.60           C  
ATOM   1512  C   GLN A 193      74.568  85.225  52.435  1.00126.69           C  
ATOM   1513  O   GLN A 193      75.320  84.798  53.315  1.00 90.34           O  
ATOM   1514  CB  GLN A 193      72.853  87.042  52.522  1.00189.79           C  
ATOM   1515  CG  GLN A 193      72.487  88.522  52.347  1.00202.93           C  
ATOM   1516  CD  GLN A 193      70.987  88.760  52.209  1.00175.01           C  
ATOM   1517  OE1 GLN A 193      70.383  88.438  51.179  1.00 86.15           O  
ATOM   1518  NE2 GLN A 193      70.379  89.323  53.250  1.00129.46           N  
ATOM   1519  N   GLN A 194      73.926  84.435  51.582  1.00110.47           N  
ATOM   1520  CA  GLN A 194      74.041  82.989  51.652  1.00145.19           C  
ATOM   1521  C   GLN A 194      74.449  82.313  50.347  1.00140.31           C  
ATOM   1522  O   GLN A 194      73.613  82.033  49.485  1.00 94.98           O  
ATOM   1523  CB  GLN A 194      72.715  82.393  52.150  1.00174.74           C  
ATOM   1524  CG  GLN A 194      72.535  80.884  51.918  1.00202.99           C  
ATOM   1525  CD  GLN A 194      73.285  80.010  52.911  1.00167.16           C  
ATOM   1526  OE1 GLN A 194      74.502  80.120  53.062  1.00135.03           O  
ATOM   1527  NE2 GLN A 194      72.554  79.123  53.587  1.00103.03           N  
ATOM   1528  N   CYS A 195      75.745  82.077  50.193  1.00140.48           N  
ATOM   1529  CA  CYS A 195      76.228  81.356  49.029  1.00139.96           C  
ATOM   1530  C   CYS A 195      77.335  80.391  49.441  1.00162.73           C  
ATOM   1531  O   CYS A 195      78.268  80.764  50.161  1.00 99.68           O  
ATOM   1532  CB  CYS A 195      76.761  82.260  47.914  1.00 17.18           C  
ATOM   1533  SG  CYS A 195      77.267  81.118  46.588  1.00201.98           S  
ATOM   1534  N   SER A 196      77.206  79.150  48.978  1.00177.68           N  
ATOM   1535  CA  SER A 196      78.154  78.075  49.253  1.00115.56           C  
ATOM   1536  C   SER A 196      79.537  78.558  49.675  1.00104.89           C  
ATOM   1537  O   SER A 196      79.888  78.506  50.854  1.00 80.62           O  
ATOM   1538  CB  SER A 196      78.277  77.181  48.017  1.00151.40           C  
ATOM   1539  OG  SER A 196      78.532  77.952  46.853  1.00142.90           O  
ATOM   1540  N   GLY A 197      80.318  79.029  48.706  1.00 94.96           N  
ATOM   1541  CA  GLY A 197      81.655  79.506  49.007  1.00 68.01           C  
ATOM   1542  C   GLY A 197      82.062  80.756  48.249  1.00 55.03           C  
ATOM   1543  O   GLY A 197      81.751  81.869  48.668  1.00 93.51           O  
ATOM   1544  N   ARG A 198      82.770  80.573  47.138  1.00 75.76           N  
ATOM   1545  CA  ARG A 198      83.235  81.690  46.322  1.00 53.29           C  
ATOM   1546  C   ARG A 198      82.172  82.049  45.307  1.00 65.25           C  
ATOM   1547  O   ARG A 198      81.308  81.227  44.990  1.00 60.41           O  
ATOM   1548  CB  ARG A 198      84.517  81.314  45.581  1.00 61.20           C  
ATOM   1549  CG  ARG A 198      85.595  80.735  46.468  1.00 94.72           C  
ATOM   1550  CD  ARG A 198      86.335  81.807  47.238  1.00 93.71           C  
ATOM   1551  NE  ARG A 198      87.141  82.640  46.354  1.00 85.76           N  
ATOM   1552  CZ  ARG A 198      88.251  83.265  46.730  1.00 56.11           C  
ATOM   1553  NH1 ARG A 198      88.687  83.149  47.976  1.00 29.96           N  
ATOM   1554  NH2 ARG A 198      88.928  84.000  45.860  1.00123.52           N  
ATOM   1555  N   CYS A 199      82.250  83.274  44.793  1.00 32.10           N  
ATOM   1556  CA  CYS A 199      81.292  83.762  43.805  1.00 66.77           C  
ATOM   1557  C   CYS A 199      81.995  84.547  42.707  1.00 65.84           C  
ATOM   1558  O   CYS A 199      83.107  85.045  42.904  1.00 41.69           O  
ATOM   1559  CB  CYS A 199      80.250  84.657  44.482  1.00114.22           C  
ATOM   1560  SG  CYS A 199      80.897  86.221  45.152  1.00 52.70           S  
ATOM   1561  N   ARG A 200      81.358  84.642  41.543  1.00 47.57           N  
ATOM   1562  CA  ARG A 200      81.946  85.394  40.440  1.00119.00           C  
ATOM   1563  C   ARG A 200      81.105  86.641  40.323  1.00116.19           C  
ATOM   1564  O   ARG A 200      81.555  87.674  39.829  1.00139.46           O  
ATOM   1565  CB  ARG A 200      81.908  84.605  39.121  1.00122.25           C  
ATOM   1566  CG  ARG A 200      80.540  84.486  38.446  1.00 63.33           C  
ATOM   1567  CD  ARG A 200      80.697  83.855  37.064  1.00142.37           C  
ATOM   1568  NE  ARG A 200      79.433  83.681  36.350  1.00154.61           N  
ATOM   1569  CZ  ARG A 200      78.429  82.916  36.770  1.00166.93           C  
ATOM   1570  NH1 ARG A 200      78.537  82.250  37.915  1.00113.08           N  
ATOM   1571  NH2 ARG A 200      77.323  82.806  36.036  1.00 82.07           N  
ATOM   1572  N   GLY A 201      79.871  86.522  40.798  1.00113.42           N  
ATOM   1573  CA  GLY A 201      78.951  87.636  40.769  1.00124.47           C  
ATOM   1574  C   GLY A 201      79.319  88.594  41.876  1.00136.78           C  
ATOM   1575  O   GLY A 201      79.137  88.289  43.057  1.00 60.91           O  
ATOM   1576  N   LYS A 202      79.846  89.750  41.483  1.00173.10           N  
ATOM   1577  CA  LYS A 202      80.264  90.788  42.418  1.00186.61           C  
ATOM   1578  C   LYS A 202      79.095  91.228  43.299  1.00203.65           C  
ATOM   1579  O   LYS A 202      79.173  92.245  43.991  1.00207.18           O  
ATOM   1580  CB  LYS A 202      80.827  91.982  41.636  1.00137.86           C  
ATOM   1581  CG  LYS A 202      81.988  91.617  40.710  1.00 79.99           C  
ATOM   1582  CD  LYS A 202      82.211  92.669  39.619  1.00129.19           C  
ATOM   1583  CE  LYS A 202      82.893  93.930  40.138  1.00102.24           C  
ATOM   1584  NZ  LYS A 202      84.321  93.694  40.488  1.00135.81           N  
ATOM   1585  N   SER A 203      78.017  90.448  43.269  1.00179.56           N  
ATOM   1586  CA  SER A 203      76.822  90.725  44.056  1.00166.86           C  
ATOM   1587  C   SER A 203      75.669  89.766  43.745  1.00174.20           C  
ATOM   1588  O   SER A 203      75.031  89.241  44.663  1.00130.34           O  
ATOM   1589  CB  SER A 203      76.363  92.174  43.835  1.00204.20           C  
ATOM   1590  OG  SER A 203      76.181  92.463  42.458  1.00200.23           O  
ATOM   1591  N   PRO A 204      75.397  89.510  42.448  1.00199.70           N  
ATOM   1592  CA  PRO A 204      74.300  88.606  42.084  1.00175.74           C  
ATOM   1593  C   PRO A 204      74.363  87.268  42.802  1.00169.53           C  
ATOM   1594  O   PRO A 204      75.437  86.831  43.218  1.00181.99           O  
ATOM   1595  CB  PRO A 204      74.455  88.464  40.569  1.00157.21           C  
ATOM   1596  CG  PRO A 204      75.922  88.622  40.365  1.00149.77           C  
ATOM   1597  CD  PRO A 204      76.238  89.793  41.268  1.00148.72           C  
ATOM   1598  N   SER A 205      73.211  86.621  42.949  1.00117.02           N  
ATOM   1599  CA  SER A 205      73.161  85.332  43.621  1.00132.06           C  
ATOM   1600  C   SER A 205      73.513  84.167  42.703  1.00140.95           C  
ATOM   1601  O   SER A 205      73.160  83.019  42.974  1.00 66.65           O  
ATOM   1602  CB  SER A 205      71.789  85.115  44.255  1.00114.02           C  
ATOM   1603  OG  SER A 205      71.668  85.886  45.439  1.00 44.77           O  
ATOM   1604  N   ASP A 206      74.221  84.479  41.621  1.00177.21           N  
ATOM   1605  CA  ASP A 206      74.673  83.482  40.657  1.00159.19           C  
ATOM   1606  C   ASP A 206      76.165  83.307  40.930  1.00148.54           C  
ATOM   1607  O   ASP A 206      77.026  83.731  40.157  1.00144.57           O  
ATOM   1608  CB  ASP A 206      74.421  83.985  39.238  1.00166.59           C  
ATOM   1609  CG  ASP A 206      72.938  84.113  38.927  1.00189.46           C  
ATOM   1610  OD1 ASP A 206      72.203  84.732  39.732  1.00131.06           O  
ATOM   1611  OD2 ASP A 206      72.507  83.594  37.876  1.00198.85           O  
ATOM   1612  N   CYS A 207      76.439  82.667  42.060  1.00152.73           N  
ATOM   1613  CA  CYS A 207      77.785  82.432  42.556  1.00121.56           C  
ATOM   1614  C   CYS A 207      78.364  81.042  42.247  1.00110.26           C  
ATOM   1615  O   CYS A 207      77.685  80.182  41.677  1.00 51.07           O  
ATOM   1616  CB  CYS A 207      77.768  82.701  44.064  1.00189.83           C  
ATOM   1617  SG  CYS A 207      76.404  81.832  44.902  1.00 64.47           S  
ATOM   1618  N   CYS A 208      79.618  80.833  42.649  1.00 90.06           N  
ATOM   1619  CA  CYS A 208      80.346  79.586  42.397  1.00 57.84           C  
ATOM   1620  C   CYS A 208      79.983  78.332  43.184  1.00105.67           C  
ATOM   1621  O   CYS A 208      79.416  78.395  44.277  1.00 90.66           O  
ATOM   1622  CB  CYS A 208      81.853  79.821  42.550  1.00106.14           C  
ATOM   1623  SG  CYS A 208      82.548  81.002  41.352  1.00 66.03           S  
ATOM   1624  N   HIS A 209      80.352  77.192  42.597  1.00 98.36           N  
ATOM   1625  CA  HIS A 209      80.121  75.865  43.164  1.00 57.63           C  
ATOM   1626  C   HIS A 209      80.921  75.705  44.459  1.00 33.72           C  
ATOM   1627  O   HIS A 209      82.046  76.194  44.578  1.00 86.87           O  
ATOM   1628  CB  HIS A 209      80.529  74.787  42.140  1.00 41.99           C  
ATOM   1629  CG  HIS A 209      80.347  73.374  42.617  1.00 20.84           C  
ATOM   1630  ND1 HIS A 209      81.001  72.868  43.721  1.00 95.28           N  
ATOM   1631  CD2 HIS A 209      79.606  72.354  42.123  1.00 51.87           C  
ATOM   1632  CE1 HIS A 209      80.672  71.599  43.885  1.00 87.53           C  
ATOM   1633  NE2 HIS A 209      79.827  71.262  42.928  1.00 57.74           N  
ATOM   1634  N   ASN A 210      80.327  75.013  45.422  1.00 69.23           N  
ATOM   1635  CA  ASN A 210      80.947  74.782  46.721  1.00 79.56           C  
ATOM   1636  C   ASN A 210      82.384  74.280  46.642  1.00 41.31           C  
ATOM   1637  O   ASN A 210      83.188  74.536  47.534  1.00114.74           O  
ATOM   1638  CB  ASN A 210      80.104  73.772  47.510  1.00125.21           C  
ATOM   1639  CG  ASN A 210      80.705  73.435  48.859  1.00134.58           C  
ATOM   1640  OD1 ASN A 210      80.874  74.306  49.711  1.00153.82           O  
ATOM   1641  ND2 ASN A 210      81.027  72.162  49.062  1.00127.75           N  
ATOM   1642  N   GLN A 211      82.709  73.583  45.563  1.00 42.40           N  
ATOM   1643  CA  GLN A 211      84.031  72.988  45.402  1.00 78.51           C  
ATOM   1644  C   GLN A 211      85.057  73.826  44.648  1.00 48.76           C  
ATOM   1645  O   GLN A 211      86.004  73.269  44.095  1.00 56.57           O  
ATOM   1646  CB  GLN A 211      83.871  71.638  44.692  1.00 40.43           C  
ATOM   1647  CG  GLN A 211      85.026  70.666  44.851  1.00 74.96           C  
ATOM   1648  CD  GLN A 211      85.248  70.268  46.295  1.00 45.84           C  
ATOM   1649  OE1 GLN A 211      84.298  70.107  47.055  1.00 70.23           O  
ATOM   1650  NE2 GLN A 211      86.507  70.094  46.675  1.00125.54           N  
ATOM   1651  N   CYS A 212      84.913  75.149  44.637  1.00100.99           N  
ATOM   1652  CA  CYS A 212      85.861  75.954  43.868  1.00 85.95           C  
ATOM   1653  C   CYS A 212      86.622  77.083  44.526  1.00 55.11           C  
ATOM   1654  O   CYS A 212      86.048  77.920  45.222  1.00105.80           O  
ATOM   1655  CB  CYS A 212      85.160  76.474  42.618  1.00 18.58           C  
ATOM   1656  SG  CYS A 212      84.601  75.038  41.656  1.00 77.55           S  
ATOM   1657  N   ALA A 213      87.934  77.084  44.285  1.00 46.28           N  
ATOM   1658  CA  ALA A 213      88.838  78.108  44.800  1.00 21.41           C  
ATOM   1659  C   ALA A 213      88.937  79.206  43.743  1.00 89.96           C  
ATOM   1660  O   ALA A 213      88.734  78.963  42.543  1.00 62.57           O  
ATOM   1661  CB  ALA A 213      90.206  77.520  45.066  1.00 48.19           C  
ATOM   1662  N   ALA A 214      89.267  80.411  44.187  1.00 48.98           N  
ATOM   1663  CA  ALA A 214      89.354  81.543  43.282  1.00 66.74           C  
ATOM   1664  C   ALA A 214      87.931  81.809  42.826  1.00 65.60           C  
ATOM   1665  O   ALA A 214      87.127  82.346  43.587  1.00120.11           O  
ATOM   1666  CB  ALA A 214      90.242  81.216  42.091  1.00 80.79           C  
ATOM   1667  N   GLY A 215      87.602  81.405  41.604  1.00 50.58           N  
ATOM   1668  CA  GLY A 215      86.258  81.649  41.106  1.00 98.19           C  
ATOM   1669  C   GLY A 215      85.704  80.565  40.207  1.00 54.44           C  
ATOM   1670  O   GLY A 215      85.997  79.387  40.401  1.00112.11           O  
ATOM   1671  N   CYS A 216      84.911  80.965  39.214  1.00 54.06           N  
ATOM   1672  CA  CYS A 216      84.303  80.014  38.286  1.00 61.77           C  
ATOM   1673  C   CYS A 216      83.628  80.726  37.123  1.00 41.18           C  
ATOM   1674  O   CYS A 216      82.829  81.633  37.325  1.00 73.11           O  
ATOM   1675  CB  CYS A 216      83.244  79.207  39.012  1.00100.22           C  
ATOM   1676  SG  CYS A 216      81.901  80.300  39.557  1.00 73.15           S  
ATOM   1677  N   THR A 217      83.937  80.303  35.905  1.00 74.59           N  
ATOM   1678  CA  THR A 217      83.327  80.901  34.726  1.00 42.30           C  
ATOM   1679  C   THR A 217      81.810  80.711  34.810  1.00 66.45           C  
ATOM   1680  O   THR A 217      81.040  81.542  34.331  1.00 95.09           O  
ATOM   1681  CB  THR A 217      83.829  80.227  33.429  1.00 49.31           C  
ATOM   1682  OG1 THR A 217      82.759  79.477  32.833  1.00 94.05           O  
ATOM   1683  CG2 THR A 217      84.997  79.284  33.730  1.00 49.26           C  
ATOM   1684  N   GLY A 218      81.392  79.608  35.421  1.00 91.06           N  
ATOM   1685  CA  GLY A 218      79.976  79.317  35.560  1.00123.07           C  
ATOM   1686  C   GLY A 218      79.622  78.927  36.983  1.00132.71           C  
ATOM   1687  O   GLY A 218      80.463  79.037  37.867  1.00101.55           O  
ATOM   1688  N   PRO A 219      78.384  78.466  37.239  1.00120.58           N  
ATOM   1689  CA  PRO A 219      77.942  78.065  38.580  1.00102.88           C  
ATOM   1690  C   PRO A 219      78.057  76.565  38.845  1.00103.79           C  
ATOM   1691  O   PRO A 219      77.851  76.111  39.973  1.00 79.82           O  
ATOM   1692  CB  PRO A 219      76.495  78.516  38.591  1.00110.72           C  
ATOM   1693  CG  PRO A 219      76.060  78.118  37.204  1.00 67.62           C  
ATOM   1694  CD  PRO A 219      77.228  78.576  36.329  1.00112.05           C  
ATOM   1695  N   ARG A 220      78.378  75.806  37.801  1.00 69.79           N  
ATOM   1696  CA  ARG A 220      78.491  74.353  37.895  1.00 64.66           C  
ATOM   1697  C   ARG A 220      79.776  73.863  38.552  1.00 76.66           C  
ATOM   1698  O   ARG A 220      80.549  74.640  39.111  1.00107.55           O  
ATOM   1699  CB  ARG A 220      78.378  73.721  36.499  1.00 72.57           C  
ATOM   1700  CG  ARG A 220      77.063  73.969  35.756  1.00 56.60           C  
ATOM   1701  CD  ARG A 220      75.869  73.459  36.546  1.00155.33           C  
ATOM   1702  NE  ARG A 220      76.097  72.116  37.073  1.00141.78           N  
ATOM   1703  CZ  ARG A 220      76.386  71.056  36.325  1.00196.19           C  
ATOM   1704  NH1 ARG A 220      76.484  71.176  35.007  1.00198.75           N  
ATOM   1705  NH2 ARG A 220      76.580  69.874  36.896  1.00165.04           N  
ATOM   1706  N   GLU A 221      79.982  72.554  38.464  1.00 62.98           N  
ATOM   1707  CA  GLU A 221      81.150  71.885  39.021  1.00 78.71           C  
ATOM   1708  C   GLU A 221      82.223  71.719  37.950  1.00 84.63           C  
ATOM   1709  O   GLU A 221      83.381  71.415  38.245  1.00 81.83           O  
ATOM   1710  CB  GLU A 221      80.732  70.515  39.565  1.00118.02           C  
ATOM   1711  CG  GLU A 221      81.875  69.595  39.950  1.00131.26           C  
ATOM   1712  CD  GLU A 221      81.404  68.398  40.753  1.00161.88           C  
ATOM   1713  OE1 GLU A 221      81.058  68.575  41.942  1.00127.05           O  
ATOM   1714  OE2 GLU A 221      81.372  67.283  40.193  1.00143.07           O  
ATOM   1715  N   SER A 222      81.821  71.927  36.701  1.00118.66           N  
ATOM   1716  CA  SER A 222      82.721  71.800  35.564  1.00131.60           C  
ATOM   1717  C   SER A 222      83.339  73.138  35.168  1.00116.82           C  
ATOM   1718  O   SER A 222      84.419  73.183  34.570  1.00 99.46           O  
ATOM   1719  CB  SER A 222      81.966  71.197  34.372  1.00173.31           C  
ATOM   1720  OG  SER A 222      80.739  71.871  34.133  1.00 87.85           O  
ATOM   1721  N   ASP A 223      82.652  74.225  35.509  1.00 83.92           N  
ATOM   1722  CA  ASP A 223      83.123  75.569  35.191  1.00144.87           C  
ATOM   1723  C   ASP A 223      83.764  76.234  36.406  1.00104.97           C  
ATOM   1724  O   ASP A 223      83.102  76.964  37.141  1.00110.91           O  
ATOM   1725  CB  ASP A 223      81.959  76.428  34.679  1.00173.39           C  
ATOM   1726  CG  ASP A 223      80.611  75.742  34.833  1.00165.42           C  
ATOM   1727  OD1 ASP A 223      80.417  74.660  34.239  1.00183.37           O  
ATOM   1728  OD2 ASP A 223      79.743  76.288  35.543  1.00125.08           O  
ATOM   1729  N   CYS A 224      85.057  75.985  36.601  1.00 68.88           N  
ATOM   1730  CA  CYS A 224      85.788  76.539  37.737  1.00 95.32           C  
ATOM   1731  C   CYS A 224      87.241  76.855  37.457  1.00 76.91           C  
ATOM   1732  O   CYS A 224      87.950  76.078  36.819  1.00138.05           O  
ATOM   1733  CB  CYS A 224      85.710  75.583  38.927  1.00 56.12           C  
ATOM   1734  SG  CYS A 224      84.145  75.750  39.829  1.00 87.59           S  
ATOM   1735  N   LEU A 225      87.682  78.003  37.956  1.00 71.52           N  
ATOM   1736  CA  LEU A 225      89.055  78.438  37.774  1.00 85.42           C  
ATOM   1737  C   LEU A 225      90.019  77.334  38.204  1.00103.34           C  
ATOM   1738  O   LEU A 225      90.790  76.823  37.389  1.00131.94           O  
ATOM   1739  CB  LEU A 225      89.302  79.713  38.581  1.00133.90           C  
ATOM   1740  CG  LEU A 225      88.387  80.903  38.262  1.00 61.29           C  
ATOM   1741  CD1 LEU A 225      88.823  82.102  39.086  1.00 76.25           C  
ATOM   1742  CD2 LEU A 225      88.453  81.250  36.781  1.00 42.83           C  
ATOM   1743  N   VAL A 226      89.974  76.968  39.481  1.00 52.36           N  
ATOM   1744  CA  VAL A 226      90.840  75.911  39.997  1.00 67.67           C  
ATOM   1745  C   VAL A 226      90.104  75.101  41.050  1.00 95.76           C  
ATOM   1746  O   VAL A 226      89.415  75.661  41.905  1.00104.65           O  
ATOM   1747  CB  VAL A 226      92.131  76.482  40.617  1.00 40.83           C  
ATOM   1748  CG1 VAL A 226      92.961  77.159  39.545  1.00 95.03           C  
ATOM   1749  CG2 VAL A 226      91.786  77.466  41.720  1.00132.44           C  
ATOM   1750  N   CYS A 227      90.247  73.782  40.986  1.00 59.86           N  
ATOM   1751  CA  CYS A 227      89.568  72.918  41.936  1.00 44.25           C  
ATOM   1752  C   CYS A 227      90.199  73.032  43.305  1.00 52.42           C  
ATOM   1753  O   CYS A 227      91.421  73.168  43.421  1.00 53.75           O  
ATOM   1754  CB  CYS A 227      89.611  71.469  41.475  1.00 27.82           C  
ATOM   1755  SG  CYS A 227      88.635  71.053  39.993  1.00100.47           S  
ATOM   1756  N   ARG A 228      89.360  72.979  44.338  1.00 52.54           N  
ATOM   1757  CA  ARG A 228      89.833  73.081  45.712  1.00 54.95           C  
ATOM   1758  C   ARG A 228      90.473  71.794  46.182  1.00 72.90           C  
ATOM   1759  O   ARG A 228      91.553  71.820  46.776  1.00 45.67           O  
ATOM   1760  CB  ARG A 228      88.689  73.475  46.658  1.00 46.52           C  
ATOM   1761  CG  ARG A 228      88.451  74.986  46.717  1.00158.42           C  
ATOM   1762  CD  ARG A 228      87.259  75.396  47.578  1.00132.77           C  
ATOM   1763  NE  ARG A 228      87.285  74.800  48.909  1.00130.72           N  
ATOM   1764  CZ  ARG A 228      86.643  73.683  49.232  1.00153.96           C  
ATOM   1765  NH1 ARG A 228      85.926  73.050  48.314  1.00100.04           N  
ATOM   1766  NH2 ARG A 228      86.712  73.203  50.469  1.00113.01           N  
ATOM   1767  N   LYS A 229      89.817  70.669  45.903  1.00 77.00           N  
ATOM   1768  CA  LYS A 229      90.343  69.373  46.316  1.00 99.49           C  
ATOM   1769  C   LYS A 229      90.658  68.430  45.167  1.00 36.50           C  
ATOM   1770  O   LYS A 229      91.678  68.578  44.501  1.00112.54           O  
ATOM   1771  CB  LYS A 229      89.384  68.685  47.296  1.00 35.96           C  
ATOM   1772  CG  LYS A 229      89.317  69.342  48.674  1.00 79.10           C  
ATOM   1773  CD  LYS A 229      88.382  68.597  49.617  1.00 86.72           C  
ATOM   1774  CE  LYS A 229      88.892  67.193  49.919  1.00148.55           C  
ATOM   1775  NZ  LYS A 229      90.223  67.209  50.588  1.00111.23           N  
ATOM   1776  N   PHE A 230      89.791  67.454  44.936  1.00 77.43           N  
ATOM   1777  CA  PHE A 230      90.035  66.483  43.882  1.00 42.04           C  
ATOM   1778  C   PHE A 230      89.541  66.885  42.512  1.00 50.37           C  
ATOM   1779  O   PHE A 230      88.410  67.350  42.358  1.00 49.53           O  
ATOM   1780  CB  PHE A 230      89.422  65.138  44.252  1.00 25.59           C  
ATOM   1781  CG  PHE A 230      89.985  64.547  45.500  1.00 20.53           C  
ATOM   1782  CD1 PHE A 230      89.514  64.941  46.745  1.00 84.58           C  
ATOM   1783  CD2 PHE A 230      90.989  63.600  45.434  1.00 17.18           C  
ATOM   1784  CE1 PHE A 230      90.036  64.394  47.908  1.00 91.28           C  
ATOM   1785  CE2 PHE A 230      91.521  63.046  46.586  1.00 79.04           C  
ATOM   1786  CZ  PHE A 230      91.044  63.442  47.827  1.00 32.71           C  
ATOM   1787  N   ARG A 231      90.405  66.686  41.519  1.00 77.54           N  
ATOM   1788  CA  ARG A 231      90.090  66.994  40.131  1.00 55.86           C  
ATOM   1789  C   ARG A 231      89.813  65.680  39.408  1.00 75.03           C  
ATOM   1790  O   ARG A 231      90.725  64.893  39.152  1.00114.48           O  
ATOM   1791  CB  ARG A 231      91.266  67.711  39.461  1.00 43.94           C  
ATOM   1792  CG  ARG A 231      90.966  68.168  38.037  1.00105.20           C  
ATOM   1793  CD  ARG A 231      92.228  68.575  37.300  1.00 72.04           C  
ATOM   1794  NE  ARG A 231      93.086  67.422  37.039  1.00146.12           N  
ATOM   1795  CZ  ARG A 231      94.273  67.489  36.445  1.00159.86           C  
ATOM   1796  NH1 ARG A 231      94.752  68.660  36.046  1.00170.05           N  
ATOM   1797  NH2 ARG A 231      94.981  66.383  36.250  1.00 91.09           N  
ATOM   1798  N   ASP A 232      88.547  65.438  39.099  1.00 79.84           N  
ATOM   1799  CA  ASP A 232      88.144  64.220  38.410  1.00 37.39           C  
ATOM   1800  C   ASP A 232      87.748  64.617  36.998  1.00 70.06           C  
ATOM   1801  O   ASP A 232      86.676  65.182  36.778  1.00 64.14           O  
ATOM   1802  CB  ASP A 232      86.965  63.568  39.140  1.00 74.59           C  
ATOM   1803  CG  ASP A 232      86.428  62.349  38.417  1.00 93.53           C  
ATOM   1804  OD1 ASP A 232      87.209  61.404  38.181  1.00112.04           O  
ATOM   1805  OD2 ASP A 232      85.221  62.334  38.092  1.00 83.96           O  
ATOM   1806  N   GLU A 233      88.623  64.315  36.044  1.00 86.76           N  
ATOM   1807  CA  GLU A 233      88.391  64.671  34.652  1.00 50.51           C  
ATOM   1808  C   GLU A 233      88.174  66.179  34.592  1.00 68.71           C  
ATOM   1809  O   GLU A 233      88.975  66.940  35.139  1.00 80.62           O  
ATOM   1810  CB  GLU A 233      87.179  63.917  34.084  1.00152.06           C  
ATOM   1811  CG  GLU A 233      87.406  62.410  33.914  1.00172.95           C  
ATOM   1812  CD  GLU A 233      86.313  61.721  33.101  1.00164.73           C  
ATOM   1813  OE1 GLU A 233      85.136  61.744  33.522  1.00130.45           O  
ATOM   1814  OE2 GLU A 233      86.636  61.148  32.036  1.00115.62           O  
ATOM   1815  N   ALA A 234      87.089  66.612  33.957  1.00 78.53           N  
ATOM   1816  CA  ALA A 234      86.802  68.038  33.820  1.00 65.40           C  
ATOM   1817  C   ALA A 234      86.079  68.656  35.015  1.00 87.87           C  
ATOM   1818  O   ALA A 234      85.824  69.862  35.037  1.00 85.04           O  
ATOM   1819  CB  ALA A 234      85.988  68.273  32.551  1.00 97.28           C  
ATOM   1820  N   THR A 235      85.777  67.838  36.019  1.00 97.63           N  
ATOM   1821  CA  THR A 235      85.046  68.305  37.194  1.00 70.20           C  
ATOM   1822  C   THR A 235      85.838  68.366  38.501  1.00 55.80           C  
ATOM   1823  O   THR A 235      86.864  67.703  38.658  1.00 96.98           O  
ATOM   1824  CB  THR A 235      83.840  67.408  37.445  1.00 64.26           C  
ATOM   1825  OG1 THR A 235      84.302  66.107  37.826  1.00 88.58           O  
ATOM   1826  CG2 THR A 235      82.995  67.280  36.183  1.00 42.14           C  
ATOM   1827  N   CYS A 236      85.334  69.167  39.439  1.00 56.75           N  
ATOM   1828  CA  CYS A 236      85.946  69.319  40.756  1.00 43.58           C  
ATOM   1829  C   CYS A 236      85.160  68.459  41.733  1.00 63.92           C  
ATOM   1830  O   CYS A 236      83.951  68.629  41.868  1.00113.95           O  
ATOM   1831  CB  CYS A 236      85.878  70.771  41.216  1.00 97.55           C  
ATOM   1832  SG  CYS A 236      86.836  71.965  40.231  1.00101.96           S  
ATOM   1833  N   LYS A 237      85.835  67.546  42.424  1.00 45.94           N  
ATOM   1834  CA  LYS A 237      85.149  66.662  43.363  1.00 36.23           C  
ATOM   1835  C   LYS A 237      85.666  66.822  44.781  1.00 52.28           C  
ATOM   1836  O   LYS A 237      86.811  67.224  44.978  1.00 45.49           O  
ATOM   1837  CB  LYS A 237      85.328  65.207  42.934  1.00 66.77           C  
ATOM   1838  CG  LYS A 237      84.938  64.904  41.494  1.00 34.77           C  
ATOM   1839  CD  LYS A 237      83.438  64.901  41.292  1.00 53.43           C  
ATOM   1840  CE  LYS A 237      83.075  64.415  39.894  1.00 69.51           C  
ATOM   1841  NZ  LYS A 237      81.603  64.449  39.637  1.00110.12           N  
ATOM   1842  N   ASP A 238      84.812  66.500  45.757  1.00 44.48           N  
ATOM   1843  CA  ASP A 238      85.161  66.574  47.180  1.00 37.95           C  
ATOM   1844  C   ASP A 238      85.861  65.264  47.523  1.00 38.40           C  
ATOM   1845  O   ASP A 238      86.875  65.222  48.219  1.00 58.51           O  
ATOM   1846  CB  ASP A 238      83.897  66.705  48.038  1.00 53.54           C  
ATOM   1847  CG  ASP A 238      84.200  67.101  49.488  1.00126.95           C  
ATOM   1848  OD1 ASP A 238      83.293  66.965  50.345  1.00 71.21           O  
ATOM   1849  OD2 ASP A 238      85.333  67.562  49.769  1.00 38.55           O  
ATOM   1850  N   THR A 239      85.276  64.186  47.030  1.00 54.51           N  
ATOM   1851  CA  THR A 239      85.796  62.846  47.221  1.00 67.87           C  
ATOM   1852  C   THR A 239      85.515  62.203  45.883  1.00 73.23           C  
ATOM   1853  O   THR A 239      84.608  62.636  45.166  1.00 58.33           O  
ATOM   1854  CB  THR A 239      85.035  62.091  48.327  1.00 20.42           C  
ATOM   1855  OG1 THR A 239      83.644  62.008  47.991  1.00114.75           O  
ATOM   1856  CG2 THR A 239      85.195  62.811  49.658  1.00151.80           C  
ATOM   1857  N   CYS A 240      86.270  61.180  45.519  1.00 64.45           N  
ATOM   1858  CA  CYS A 240      86.002  60.596  44.228  1.00 19.30           C  
ATOM   1859  C   CYS A 240      85.174  59.324  44.191  1.00 69.61           C  
ATOM   1860  O   CYS A 240      85.329  58.429  45.027  1.00 94.68           O  
ATOM   1861  CB  CYS A 240      87.302  60.464  43.443  1.00 66.30           C  
ATOM   1862  SG  CYS A 240      87.489  61.985  42.454  1.00145.22           S  
ATOM   1863  N   PRO A 241      84.266  59.244  43.200  1.00 51.78           N  
ATOM   1864  CA  PRO A 241      83.344  58.140  42.952  1.00 76.84           C  
ATOM   1865  C   PRO A 241      83.754  56.806  43.536  1.00 45.45           C  
ATOM   1866  O   PRO A 241      84.662  56.147  43.033  1.00 69.98           O  
ATOM   1867  CB  PRO A 241      83.257  58.113  41.437  1.00 31.02           C  
ATOM   1868  CG  PRO A 241      83.248  59.552  41.110  1.00 72.85           C  
ATOM   1869  CD  PRO A 241      84.341  60.108  42.005  1.00 60.34           C  
ATOM   1870  N   PRO A 242      83.093  56.398  44.627  1.00 51.46           N  
ATOM   1871  CA  PRO A 242      83.386  55.124  45.284  1.00 63.42           C  
ATOM   1872  C   PRO A 242      83.142  53.989  44.300  1.00 58.02           C  
ATOM   1873  O   PRO A 242      82.193  54.022  43.521  1.00101.73           O  
ATOM   1874  CB  PRO A 242      82.396  55.100  46.445  1.00 80.43           C  
ATOM   1875  CG  PRO A 242      82.250  56.553  46.782  1.00102.36           C  
ATOM   1876  CD  PRO A 242      82.129  57.185  45.415  1.00 82.67           C  
ATOM   1877  N   LEU A 243      84.008  52.993  44.327  1.00 56.69           N  
ATOM   1878  CA  LEU A 243      83.864  51.859  43.434  1.00 77.66           C  
ATOM   1879  C   LEU A 243      82.587  51.136  43.833  1.00 43.75           C  
ATOM   1880  O   LEU A 243      82.000  50.392  43.052  1.00 69.79           O  
ATOM   1881  CB  LEU A 243      85.071  50.927  43.590  1.00 41.32           C  
ATOM   1882  CG  LEU A 243      86.450  51.437  43.152  1.00 44.45           C  
ATOM   1883  CD1 LEU A 243      86.675  52.880  43.571  1.00117.57           C  
ATOM   1884  CD2 LEU A 243      87.494  50.548  43.764  1.00 33.31           C  
ATOM   1885  N   MET A 244      82.157  51.382  45.062  1.00 46.06           N  
ATOM   1886  CA  MET A 244      80.974  50.743  45.603  1.00 38.99           C  
ATOM   1887  C   MET A 244      80.076  51.736  46.322  1.00 41.93           C  
ATOM   1888  O   MET A 244      80.502  52.440  47.242  1.00 57.74           O  
ATOM   1889  CB  MET A 244      81.384  49.656  46.597  1.00 40.88           C  
ATOM   1890  CG  MET A 244      82.193  48.529  46.008  1.00 43.54           C  
ATOM   1891  SD  MET A 244      81.199  47.084  45.666  1.00 88.32           S  
ATOM   1892  CE  MET A 244      81.889  45.925  46.851  1.00105.60           C  
ATOM   1893  N   LEU A 245      78.824  51.782  45.899  1.00 23.39           N  
ATOM   1894  CA  LEU A 245      77.849  52.653  46.520  1.00 55.01           C  
ATOM   1895  C   LEU A 245      76.929  51.769  47.359  1.00 40.67           C  
ATOM   1896  O   LEU A 245      76.714  50.604  47.040  1.00 45.67           O  
ATOM   1897  CB  LEU A 245      77.062  53.404  45.439  1.00 30.93           C  
ATOM   1898  CG  LEU A 245      77.645  54.723  44.903  1.00 34.09           C  
ATOM   1899  CD1 LEU A 245      79.147  54.619  44.710  1.00 60.02           C  
ATOM   1900  CD2 LEU A 245      76.958  55.083  43.594  1.00106.67           C  
ATOM   1901  N   TYR A 246      76.411  52.312  48.451  1.00 33.12           N  
ATOM   1902  CA  TYR A 246      75.512  51.556  49.310  1.00 49.81           C  
ATOM   1903  C   TYR A 246      74.133  51.571  48.673  1.00 33.99           C  
ATOM   1904  O   TYR A 246      73.811  52.463  47.892  1.00 58.20           O  
ATOM   1905  CB  TYR A 246      75.452  52.212  50.685  1.00 19.70           C  
ATOM   1906  CG  TYR A 246      74.588  51.528  51.727  1.00 23.97           C  
ATOM   1907  CD1 TYR A 246      75.022  50.383  52.387  1.00 51.98           C  
ATOM   1908  CD2 TYR A 246      73.373  52.082  52.117  1.00 90.45           C  
ATOM   1909  CE1 TYR A 246      74.270  49.818  53.416  1.00 41.89           C  
ATOM   1910  CE2 TYR A 246      72.620  51.524  53.141  1.00 28.37           C  
ATOM   1911  CZ  TYR A 246      73.071  50.399  53.787  1.00 64.50           C  
ATOM   1912  OH  TYR A 246      72.324  49.875  54.815  1.00 68.07           O  
ATOM   1913  N   ASN A 247      73.321  50.576  48.988  1.00 30.92           N  
ATOM   1914  CA  ASN A 247      71.978  50.535  48.446  1.00 27.31           C  
ATOM   1915  C   ASN A 247      70.983  50.600  49.605  1.00 69.06           C  
ATOM   1916  O   ASN A 247      70.777  49.622  50.329  1.00 31.99           O  
ATOM   1917  CB  ASN A 247      71.771  49.266  47.633  1.00 63.04           C  
ATOM   1918  CG  ASN A 247      70.390  49.185  47.046  1.00 41.54           C  
ATOM   1919  OD1 ASN A 247      69.396  49.207  47.774  1.00 71.27           O  
ATOM   1920  ND2 ASN A 247      70.310  49.095  45.723  1.00154.35           N  
ATOM   1921  N   PRO A 248      70.366  51.773  49.803  1.00 44.48           N  
ATOM   1922  CA  PRO A 248      69.387  52.042  50.857  1.00 40.29           C  
ATOM   1923  C   PRO A 248      68.207  51.097  50.860  1.00 37.83           C  
ATOM   1924  O   PRO A 248      67.577  50.880  51.895  1.00 95.22           O  
ATOM   1925  CB  PRO A 248      68.959  53.467  50.566  1.00 19.13           C  
ATOM   1926  CG  PRO A 248      70.198  54.073  50.003  1.00 90.05           C  
ATOM   1927  CD  PRO A 248      70.680  53.005  49.061  1.00 34.25           C  
ATOM   1928  N   THR A 249      67.904  50.540  49.696  1.00 40.94           N  
ATOM   1929  CA  THR A 249      66.774  49.631  49.570  1.00 68.41           C  
ATOM   1930  C   THR A 249      67.101  48.231  50.059  1.00 70.02           C  
ATOM   1931  O   THR A 249      66.324  47.638  50.810  1.00 45.91           O  
ATOM   1932  CB  THR A 249      66.292  49.534  48.110  1.00 37.54           C  
ATOM   1933  OG1 THR A 249      65.922  50.835  47.643  1.00 65.44           O  
ATOM   1934  CG2 THR A 249      65.096  48.609  48.006  1.00117.65           C  
ATOM   1935  N   THR A 250      68.252  47.710  49.641  1.00 17.18           N  
ATOM   1936  CA  THR A 250      68.657  46.365  50.025  1.00 39.91           C  
ATOM   1937  C   THR A 250      69.698  46.273  51.140  1.00 42.51           C  
ATOM   1938  O   THR A 250      70.205  45.192  51.432  1.00 49.26           O  
ATOM   1939  CB  THR A 250      69.187  45.609  48.818  1.00 22.98           C  
ATOM   1940  OG1 THR A 250      70.420  46.193  48.388  1.00 40.16           O  
ATOM   1941  CG2 THR A 250      68.174  45.668  47.686  1.00 64.23           C  
ATOM   1942  N   TYR A 251      70.006  47.401  51.767  1.00 31.41           N  
ATOM   1943  CA  TYR A 251      70.974  47.429  52.855  1.00 35.23           C  
ATOM   1944  C   TYR A 251      72.243  46.656  52.535  1.00 70.29           C  
ATOM   1945  O   TYR A 251      72.888  46.112  53.433  1.00 46.11           O  
ATOM   1946  CB  TYR A 251      70.349  46.871  54.134  1.00 24.14           C  
ATOM   1947  CG  TYR A 251      69.341  47.798  54.771  1.00 66.97           C  
ATOM   1948  CD1 TYR A 251      69.744  48.810  55.636  1.00 52.73           C  
ATOM   1949  CD2 TYR A 251      67.982  47.670  54.500  1.00 33.31           C  
ATOM   1950  CE1 TYR A 251      68.814  49.672  56.219  1.00110.42           C  
ATOM   1951  CE2 TYR A 251      67.044  48.523  55.074  1.00 98.59           C  
ATOM   1952  CZ  TYR A 251      67.464  49.522  55.933  1.00 78.40           C  
ATOM   1953  OH  TYR A 251      66.533  50.363  56.508  1.00 92.96           O  
ATOM   1954  N   GLN A 252      72.593  46.599  51.254  1.00 17.18           N  
ATOM   1955  CA  GLN A 252      73.809  45.915  50.835  1.00 31.89           C  
ATOM   1956  C   GLN A 252      74.612  46.846  49.935  1.00 70.25           C  
ATOM   1957  O   GLN A 252      74.162  47.939  49.596  1.00 29.35           O  
ATOM   1958  CB  GLN A 252      73.473  44.627  50.093  1.00 33.95           C  
ATOM   1959  CG  GLN A 252      74.168  43.385  50.647  1.00 59.67           C  
ATOM   1960  CD  GLN A 252      73.679  42.992  52.033  1.00 33.85           C  
ATOM   1961  OE1 GLN A 252      74.037  41.938  52.549  1.00 71.78           O  
ATOM   1962  NE2 GLN A 252      72.857  43.838  52.638  1.00107.87           N  
ATOM   1963  N   MET A 253      75.793  46.409  49.528  1.00 29.48           N  
ATOM   1964  CA  MET A 253      76.641  47.244  48.702  1.00 52.65           C  
ATOM   1965  C   MET A 253      76.673  46.863  47.203  1.00 17.18           C  
ATOM   1966  O   MET A 253      76.765  45.689  46.853  1.00 69.25           O  
ATOM   1967  CB  MET A 253      78.042  47.221  49.314  1.00 17.18           C  
ATOM   1968  CG  MET A 253      78.758  48.540  49.251  1.00 17.18           C  
ATOM   1969  SD  MET A 253      78.070  49.742  50.318  1.00 78.65           S  
ATOM   1970  CE  MET A 253      78.997  49.384  51.676  1.00 17.18           C  
ATOM   1971  N   ASP A 254      76.596  47.868  46.329  1.00 63.69           N  
ATOM   1972  CA  ASP A 254      76.624  47.667  44.870  1.00 52.11           C  
ATOM   1973  C   ASP A 254      77.867  48.306  44.263  1.00 26.97           C  
ATOM   1974  O   ASP A 254      78.503  49.150  44.887  1.00 90.18           O  
ATOM   1975  CB  ASP A 254      75.408  48.308  44.196  1.00 56.93           C  
ATOM   1976  CG  ASP A 254      74.094  47.812  44.754  1.00120.35           C  
ATOM   1977  OD1 ASP A 254      73.970  46.589  44.988  1.00104.83           O  
ATOM   1978  OD2 ASP A 254      73.180  48.648  44.940  1.00 74.46           O  
ATOM   1979  N   VAL A 255      78.208  47.915  43.042  1.00 51.64           N  
ATOM   1980  CA  VAL A 255      79.377  48.484  42.381  1.00 76.88           C  
ATOM   1981  C   VAL A 255      78.955  49.757  41.653  1.00 27.43           C  
ATOM   1982  O   VAL A 255      77.817  49.857  41.189  1.00 37.00           O  
ATOM   1983  CB  VAL A 255      79.995  47.490  41.374  1.00 33.92           C  
ATOM   1984  CG1 VAL A 255      78.944  47.045  40.378  1.00151.17           C  
ATOM   1985  CG2 VAL A 255      81.165  48.135  40.655  1.00 65.30           C  
ATOM   1986  N   ASN A 256      79.871  50.723  41.567  1.00 65.36           N  
ATOM   1987  CA  ASN A 256      79.605  52.009  40.917  1.00 37.32           C  
ATOM   1988  C   ASN A 256      80.328  52.191  39.597  1.00 35.79           C  
ATOM   1989  O   ASN A 256      81.554  52.286  39.559  1.00 95.89           O  
ATOM   1990  CB  ASN A 256      79.991  53.158  41.841  1.00 53.13           C  
ATOM   1991  CG  ASN A 256      79.754  54.512  41.212  1.00 22.71           C  
ATOM   1992  OD1 ASN A 256      78.713  54.751  40.604  1.00 83.06           O  
ATOM   1993  ND2 ASN A 256      80.716  55.416  41.368  1.00 91.80           N  
ATOM   1994  N   PRO A 257      79.570  52.257  38.491  1.00 68.35           N  
ATOM   1995  CA  PRO A 257      80.110  52.429  37.140  1.00 87.12           C  
ATOM   1996  C   PRO A 257      81.013  53.645  36.984  1.00 43.74           C  
ATOM   1997  O   PRO A 257      82.064  53.564  36.353  1.00105.84           O  
ATOM   1998  CB  PRO A 257      78.853  52.532  36.284  1.00111.60           C  
ATOM   1999  CG  PRO A 257      77.895  51.645  37.012  1.00157.07           C  
ATOM   2000  CD  PRO A 257      78.110  52.068  38.443  1.00 79.39           C  
ATOM   2001  N   GLU A 258      80.597  54.772  37.553  1.00 46.02           N  
ATOM   2002  CA  GLU A 258      81.380  55.999  37.466  1.00 80.17           C  
ATOM   2003  C   GLU A 258      82.409  56.054  38.596  1.00 46.04           C  
ATOM   2004  O   GLU A 258      82.841  57.131  38.993  1.00 68.41           O  
ATOM   2005  CB  GLU A 258      80.466  57.237  37.536  1.00124.36           C  
ATOM   2006  CG  GLU A 258      79.301  57.253  36.532  1.00165.81           C  
ATOM   2007  CD  GLU A 258      78.733  58.655  36.291  1.00159.28           C  
ATOM   2008  OE1 GLU A 258      79.428  59.474  35.655  1.00154.81           O  
ATOM   2009  OE2 GLU A 258      77.598  58.943  36.735  1.00 65.42           O  
ATOM   2010  N   GLY A 259      82.800  54.888  39.101  1.00 42.47           N  
ATOM   2011  CA  GLY A 259      83.763  54.828  40.187  1.00 55.81           C  
ATOM   2012  C   GLY A 259      85.205  54.934  39.738  1.00 39.02           C  
ATOM   2013  O   GLY A 259      85.625  54.261  38.797  1.00101.53           O  
ATOM   2014  N   LYS A 260      85.966  55.786  40.415  1.00 51.85           N  
ATOM   2015  CA  LYS A 260      87.371  55.995  40.092  1.00 42.47           C  
ATOM   2016  C   LYS A 260      88.273  55.756  41.291  1.00 59.82           C  
ATOM   2017  O   LYS A 260      87.809  55.714  42.437  1.00 43.98           O  
ATOM   2018  CB  LYS A 260      87.609  57.427  39.600  1.00 71.64           C  
ATOM   2019  CG  LYS A 260      87.430  57.657  38.110  1.00 35.63           C  
ATOM   2020  CD  LYS A 260      85.977  57.724  37.700  1.00104.03           C  
ATOM   2021  CE  LYS A 260      85.868  58.251  36.282  1.00 91.40           C  
ATOM   2022  NZ  LYS A 260      86.600  59.549  36.145  1.00 50.89           N  
ATOM   2023  N   TYR A 261      89.567  55.605  41.007  1.00 36.98           N  
ATOM   2024  CA  TYR A 261      90.582  55.406  42.035  1.00 39.71           C  
ATOM   2025  C   TYR A 261      91.142  56.778  42.392  1.00 49.59           C  
ATOM   2026  O   TYR A 261      91.121  57.701  41.578  1.00 41.37           O  
ATOM   2027  CB  TYR A 261      91.700  54.486  41.533  1.00 57.85           C  
ATOM   2028  CG  TYR A 261      91.322  53.016  41.498  1.00 42.83           C  
ATOM   2029  CD1 TYR A 261      90.581  52.484  40.447  1.00 17.18           C  
ATOM   2030  CD2 TYR A 261      91.669  52.171  42.547  1.00 39.57           C  
ATOM   2031  CE1 TYR A 261      90.191  51.146  40.445  1.00 75.38           C  
ATOM   2032  CE2 TYR A 261      91.284  50.840  42.556  1.00 79.60           C  
ATOM   2033  CZ  TYR A 261      90.545  50.331  41.508  1.00 66.75           C  
ATOM   2034  OH  TYR A 261      90.150  49.012  41.552  1.00 60.65           O  
ATOM   2035  N   SER A 262      91.629  56.927  43.613  1.00 42.30           N  
ATOM   2036  CA  SER A 262      92.149  58.215  44.027  1.00 38.97           C  
ATOM   2037  C   SER A 262      93.660  58.253  44.064  1.00 72.28           C  
ATOM   2038  O   SER A 262      94.312  57.643  44.916  1.00 73.98           O  
ATOM   2039  CB  SER A 262      91.578  58.599  45.391  1.00 45.38           C  
ATOM   2040  OG  SER A 262      90.187  58.861  45.292  1.00165.70           O  
ATOM   2041  N   PHE A 263      94.211  58.988  43.114  1.00 70.79           N  
ATOM   2042  CA  PHE A 263      95.643  59.147  42.999  1.00 52.55           C  
ATOM   2043  C   PHE A 263      95.905  60.631  43.234  1.00 64.30           C  
ATOM   2044  O   PHE A 263      95.408  61.481  42.492  1.00 62.38           O  
ATOM   2045  CB  PHE A 263      96.078  58.725  41.599  1.00 35.16           C  
ATOM   2046  CG  PHE A 263      97.544  58.839  41.362  1.00 34.18           C  
ATOM   2047  CD1 PHE A 263      98.422  57.936  41.932  1.00 24.16           C  
ATOM   2048  CD2 PHE A 263      98.049  59.878  40.586  1.00112.19           C  
ATOM   2049  CE1 PHE A 263      99.782  58.062  41.733  1.00 20.74           C  
ATOM   2050  CE2 PHE A 263      99.411  60.015  40.381  1.00 63.70           C  
ATOM   2051  CZ  PHE A 263     100.283  59.106  40.958  1.00112.46           C  
ATOM   2052  N   GLY A 264      96.660  60.942  44.282  1.00 31.54           N  
ATOM   2053  CA  GLY A 264      96.950  62.333  44.593  1.00 78.68           C  
ATOM   2054  C   GLY A 264      95.710  63.205  44.726  1.00 72.35           C  
ATOM   2055  O   GLY A 264      94.897  63.022  45.630  1.00 50.72           O  
ATOM   2056  N   ALA A 265      95.568  64.171  43.827  1.00 35.54           N  
ATOM   2057  CA  ALA A 265      94.421  65.060  43.851  1.00 54.81           C  
ATOM   2058  C   ALA A 265      93.576  64.776  42.622  1.00 65.53           C  
ATOM   2059  O   ALA A 265      92.443  65.244  42.510  1.00 86.79           O  
ATOM   2060  CB  ALA A 265      94.880  66.519  43.857  1.00 40.88           C  
ATOM   2061  N   THR A 266      94.136  64.004  41.698  1.00 36.78           N  
ATOM   2062  CA  THR A 266      93.427  63.654  40.476  1.00 57.94           C  
ATOM   2063  C   THR A 266      92.669  62.366  40.744  1.00 74.18           C  
ATOM   2064  O   THR A 266      92.941  61.672  41.728  1.00 48.53           O  
ATOM   2065  CB  THR A 266      94.395  63.396  39.314  1.00 67.17           C  
ATOM   2066  OG1 THR A 266      94.797  62.021  39.331  1.00 70.69           O  
ATOM   2067  CG2 THR A 266      95.637  64.275  39.446  1.00 91.13           C  
ATOM   2068  N   CYS A 267      91.726  62.038  39.869  1.00 47.93           N  
ATOM   2069  CA  CYS A 267      90.945  60.819  40.037  1.00 64.90           C  
ATOM   2070  C   CYS A 267      91.029  59.910  38.818  1.00101.00           C  
ATOM   2071  O   CYS A 267      90.318  60.090  37.827  1.00 99.96           O  
ATOM   2072  CB  CYS A 267      89.509  61.192  40.364  1.00 53.32           C  
ATOM   2073  SG  CYS A 267      89.444  62.058  41.960  1.00 77.83           S  
ATOM   2074  N   VAL A 268      91.914  58.923  38.931  1.00109.67           N  
ATOM   2075  CA  VAL A 268      92.206  57.954  37.880  1.00 56.21           C  
ATOM   2076  C   VAL A 268      91.205  56.806  37.718  1.00 59.17           C  
ATOM   2077  O   VAL A 268      90.316  56.615  38.543  1.00 74.14           O  
ATOM   2078  CB  VAL A 268      93.613  57.355  38.107  1.00 81.09           C  
ATOM   2079  CG1 VAL A 268      94.622  58.476  38.315  1.00 76.32           C  
ATOM   2080  CG2 VAL A 268      93.604  56.437  39.317  1.00 81.40           C  
ATOM   2081  N   LYS A 269      91.365  56.046  36.639  1.00 59.09           N  
ATOM   2082  CA  LYS A 269      90.496  54.914  36.359  1.00 42.73           C  
ATOM   2083  C   LYS A 269      91.164  53.661  36.912  1.00 76.85           C  
ATOM   2084  O   LYS A 269      90.490  52.701  37.291  1.00 79.77           O  
ATOM   2085  CB  LYS A 269      90.262  54.786  34.847  1.00 68.89           C  
ATOM   2086  CG  LYS A 269      89.970  56.126  34.172  1.00 77.11           C  
ATOM   2087  CD  LYS A 269      89.013  56.013  32.986  1.00145.37           C  
ATOM   2088  CE  LYS A 269      89.662  55.449  31.728  1.00139.38           C  
ATOM   2089  NZ  LYS A 269      88.752  55.582  30.534  1.00 78.47           N  
ATOM   2090  N   LYS A 270      92.495  53.687  36.954  1.00 75.63           N  
ATOM   2091  CA  LYS A 270      93.295  52.585  37.491  1.00 86.17           C  
ATOM   2092  C   LYS A 270      94.545  53.170  38.139  1.00 66.80           C  
ATOM   2093  O   LYS A 270      95.080  54.185  37.689  1.00 37.70           O  
ATOM   2094  CB  LYS A 270      93.736  51.608  36.395  1.00 48.16           C  
ATOM   2095  CG  LYS A 270      94.923  52.099  35.574  1.00159.91           C  
ATOM   2096  CD  LYS A 270      95.742  50.951  34.994  1.00169.98           C  
ATOM   2097  CE  LYS A 270      97.044  51.470  34.387  1.00166.29           C  
ATOM   2098  NZ  LYS A 270      97.944  50.388  33.891  1.00140.05           N  
ATOM   2099  N   CYS A 271      95.020  52.531  39.195  1.00 22.35           N  
ATOM   2100  CA  CYS A 271      96.208  53.032  39.857  1.00 56.89           C  
ATOM   2101  C   CYS A 271      97.491  52.661  39.116  1.00 65.66           C  
ATOM   2102  O   CYS A 271      97.571  51.625  38.451  1.00 55.98           O  
ATOM   2103  CB  CYS A 271      96.297  52.498  41.288  1.00 31.79           C  
ATOM   2104  SG  CYS A 271      95.031  53.104  42.434  1.00 68.90           S  
ATOM   2105  N   PRO A 272      98.509  53.525  39.206  1.00 20.19           N  
ATOM   2106  CA  PRO A 272      99.789  53.275  38.557  1.00 36.32           C  
ATOM   2107  C   PRO A 272     100.307  51.917  38.999  1.00 52.12           C  
ATOM   2108  O   PRO A 272     100.350  51.617  40.187  1.00 39.02           O  
ATOM   2109  CB  PRO A 272     100.645  54.419  39.069  1.00 28.89           C  
ATOM   2110  CG  PRO A 272      99.665  55.544  39.100  1.00140.77           C  
ATOM   2111  CD  PRO A 272      98.459  54.896  39.747  1.00131.45           C  
ATOM   2112  N   ARG A 273     100.702  51.103  38.035  1.00 33.33           N  
ATOM   2113  CA  ARG A 273     101.206  49.764  38.308  1.00 90.93           C  
ATOM   2114  C   ARG A 273     102.045  49.554  39.591  1.00 38.99           C  
ATOM   2115  O   ARG A 273     102.117  48.429  40.086  1.00 95.06           O  
ATOM   2116  CB  ARG A 273     102.007  49.287  37.090  1.00141.63           C  
ATOM   2117  CG  ARG A 273     102.167  47.779  36.967  1.00132.29           C  
ATOM   2118  CD  ARG A 273     102.984  47.398  35.727  1.00173.37           C  
ATOM   2119  NE  ARG A 273     102.476  48.008  34.496  1.00201.64           N  
ATOM   2120  CZ  ARG A 273     102.842  49.204  34.036  1.00165.45           C  
ATOM   2121  NH1 ARG A 273     103.731  49.932  34.702  1.00100.32           N  
ATOM   2122  NH2 ARG A 273     102.312  49.677  32.909  1.00 75.41           N  
ATOM   2123  N   ASN A 274     102.664  50.606  40.135  1.00 24.02           N  
ATOM   2124  CA  ASN A 274     103.515  50.451  41.329  1.00 54.04           C  
ATOM   2125  C   ASN A 274     102.928  50.845  42.681  1.00 42.74           C  
ATOM   2126  O   ASN A 274     103.513  50.540  43.722  1.00 22.89           O  
ATOM   2127  CB  ASN A 274     104.838  51.196  41.138  1.00 17.18           C  
ATOM   2128  CG  ASN A 274     104.658  52.688  41.088  1.00 65.33           C  
ATOM   2129  OD1 ASN A 274     103.557  53.174  40.840  1.00 69.65           O  
ATOM   2130  ND2 ASN A 274     105.743  53.431  41.310  1.00 46.79           N  
ATOM   2131  N   TYR A 275     101.787  51.523  42.679  1.00 66.46           N  
ATOM   2132  CA  TYR A 275     101.157  51.912  43.932  1.00 57.37           C  
ATOM   2133  C   TYR A 275     100.268  50.800  44.466  1.00 17.18           C  
ATOM   2134  O   TYR A 275      99.860  49.905  43.730  1.00 85.42           O  
ATOM   2135  CB  TYR A 275     100.330  53.195  43.757  1.00 52.74           C  
ATOM   2136  CG  TYR A 275     101.140  54.466  43.894  1.00 37.11           C  
ATOM   2137  CD1 TYR A 275     100.521  55.694  44.079  1.00 84.82           C  
ATOM   2138  CD2 TYR A 275     102.528  54.438  43.851  1.00 95.20           C  
ATOM   2139  CE1 TYR A 275     101.268  56.865  44.223  1.00 62.98           C  
ATOM   2140  CE2 TYR A 275     103.282  55.600  43.993  1.00106.40           C  
ATOM   2141  CZ  TYR A 275     102.643  56.810  44.178  1.00 49.44           C  
ATOM   2142  OH  TYR A 275     103.379  57.966  44.315  1.00 74.91           O  
ATOM   2143  N   VAL A 276      99.974  50.869  45.759  1.00 47.29           N  
ATOM   2144  CA  VAL A 276      99.112  49.897  46.416  1.00 32.03           C  
ATOM   2145  C   VAL A 276      97.646  50.286  46.265  1.00 48.23           C  
ATOM   2146  O   VAL A 276      97.263  51.415  46.561  1.00 39.64           O  
ATOM   2147  CB  VAL A 276      99.429  49.807  47.907  1.00 26.21           C  
ATOM   2148  CG1 VAL A 276      98.224  49.276  48.664  1.00 53.68           C  
ATOM   2149  CG2 VAL A 276     100.633  48.906  48.124  1.00 51.15           C  
ATOM   2150  N   VAL A 277      96.828  49.345  45.812  1.00 27.73           N  
ATOM   2151  CA  VAL A 277      95.407  49.598  45.641  1.00 48.46           C  
ATOM   2152  C   VAL A 277      94.595  49.010  46.788  1.00 66.74           C  
ATOM   2153  O   VAL A 277      94.522  47.792  46.951  1.00 68.00           O  
ATOM   2154  CB  VAL A 277      94.886  48.992  44.338  1.00 17.38           C  
ATOM   2155  CG1 VAL A 277      93.384  49.187  44.254  1.00 51.42           C  
ATOM   2156  CG2 VAL A 277      95.579  49.638  43.153  1.00124.67           C  
ATOM   2157  N   THR A 278      93.978  49.881  47.576  1.00 28.23           N  
ATOM   2158  CA  THR A 278      93.169  49.439  48.698  1.00 60.02           C  
ATOM   2159  C   THR A 278      91.772  49.074  48.217  1.00119.11           C  
ATOM   2160  O   THR A 278      91.225  49.722  47.319  1.00 51.48           O  
ATOM   2161  CB  THR A 278      93.055  50.532  49.771  1.00 83.41           C  
ATOM   2162  OG1 THR A 278      92.615  51.754  49.164  1.00 37.18           O  
ATOM   2163  CG2 THR A 278      94.400  50.747  50.453  1.00 78.74           C  
ATOM   2164  N   ASP A 279      91.203  48.032  48.816  1.00125.07           N  
ATOM   2165  CA  ASP A 279      89.869  47.579  48.450  1.00135.63           C  
ATOM   2166  C   ASP A 279      88.921  48.770  48.414  1.00107.20           C  
ATOM   2167  O   ASP A 279      87.951  48.792  47.655  1.00119.21           O  
ATOM   2168  CB  ASP A 279      89.388  46.512  49.441  1.00 77.14           C  
ATOM   2169  CG  ASP A 279      90.091  45.167  49.239  1.00130.76           C  
ATOM   2170  OD1 ASP A 279      89.831  44.222  50.014  1.00120.08           O  
ATOM   2171  OD2 ASP A 279      90.904  45.051  48.296  1.00140.15           O  
ATOM   2172  N   HIS A 280      89.226  49.772  49.229  1.00133.55           N  
ATOM   2173  CA  HIS A 280      88.434  50.993  49.287  1.00136.43           C  
ATOM   2174  C   HIS A 280      88.328  51.569  47.871  1.00 83.84           C  
ATOM   2175  O   HIS A 280      87.232  51.846  47.379  1.00 85.81           O  
ATOM   2176  CB  HIS A 280      89.123  51.985  50.237  1.00118.16           C  
ATOM   2177  CG  HIS A 280      88.436  53.311  50.351  1.00138.07           C  
ATOM   2178  ND1 HIS A 280      88.387  54.217  49.313  1.00170.60           N  
ATOM   2179  CD2 HIS A 280      87.805  53.898  51.394  1.00160.98           C  
ATOM   2180  CE1 HIS A 280      87.758  55.308  49.714  1.00151.25           C  
ATOM   2181  NE2 HIS A 280      87.394  55.140  50.973  1.00170.50           N  
ATOM   2182  N   GLY A 281      89.478  51.723  47.218  1.00 78.27           N  
ATOM   2183  CA  GLY A 281      89.519  52.267  45.871  1.00 88.82           C  
ATOM   2184  C   GLY A 281      90.398  53.504  45.755  1.00105.17           C  
ATOM   2185  O   GLY A 281      90.068  54.448  45.037  1.00 57.85           O  
ATOM   2186  N   SER A 282      91.525  53.507  46.458  1.00 75.42           N  
ATOM   2187  CA  SER A 282      92.435  54.643  46.421  1.00 81.53           C  
ATOM   2188  C   SER A 282      93.857  54.120  46.302  1.00 45.15           C  
ATOM   2189  O   SER A 282      94.152  53.039  46.795  1.00 37.30           O  
ATOM   2190  CB  SER A 282      92.299  55.469  47.700  1.00 65.31           C  
ATOM   2191  OG  SER A 282      92.824  54.768  48.812  1.00 88.48           O  
ATOM   2192  N   CYS A 283      94.733  54.882  45.651  1.00 42.81           N  
ATOM   2193  CA  CYS A 283      96.117  54.463  45.484  1.00 54.31           C  
ATOM   2194  C   CYS A 283      96.942  55.025  46.627  1.00 34.86           C  
ATOM   2195  O   CYS A 283      96.914  56.228  46.875  1.00 68.37           O  
ATOM   2196  CB  CYS A 283      96.691  54.979  44.162  1.00 17.18           C  
ATOM   2197  SG  CYS A 283      95.531  55.042  42.761  1.00 62.44           S  
ATOM   2198  N   VAL A 284      97.676  54.164  47.322  1.00 17.18           N  
ATOM   2199  CA  VAL A 284      98.504  54.611  48.430  1.00 43.22           C  
ATOM   2200  C   VAL A 284      99.938  54.137  48.250  1.00 82.95           C  
ATOM   2201  O   VAL A 284     100.218  53.304  47.394  1.00 66.32           O  
ATOM   2202  CB  VAL A 284      97.963  54.096  49.779  1.00 44.22           C  
ATOM   2203  CG1 VAL A 284      96.552  54.621  50.011  1.00 68.53           C  
ATOM   2204  CG2 VAL A 284      97.976  52.584  49.801  1.00 28.55           C  
ATOM   2205  N   ARG A 285     100.845  54.667  49.062  1.00 74.30           N  
ATOM   2206  CA  ARG A 285     102.247  54.297  48.958  1.00 43.43           C  
ATOM   2207  C   ARG A 285     102.708  53.288  50.015  1.00 79.42           C  
ATOM   2208  O   ARG A 285     103.891  52.933  50.066  1.00 56.71           O  
ATOM   2209  CB  ARG A 285     103.117  55.551  49.026  1.00 17.18           C  
ATOM   2210  CG  ARG A 285     102.867  56.565  47.936  1.00 71.54           C  
ATOM   2211  CD  ARG A 285     103.762  57.786  48.127  1.00 32.75           C  
ATOM   2212  NE  ARG A 285     103.583  58.773  47.067  1.00 63.15           N  
ATOM   2213  CZ  ARG A 285     104.167  59.965  47.047  1.00 67.19           C  
ATOM   2214  NH1 ARG A 285     104.975  60.329  48.035  1.00101.59           N  
ATOM   2215  NH2 ARG A 285     103.943  60.793  46.036  1.00 53.38           N  
ATOM   2216  N   ALA A 286     101.783  52.830  50.858  1.00 70.89           N  
ATOM   2217  CA  ALA A 286     102.122  51.850  51.890  1.00 84.84           C  
ATOM   2218  C   ALA A 286     100.896  51.259  52.582  1.00 54.64           C  
ATOM   2219  O   ALA A 286      99.918  51.958  52.840  1.00 85.78           O  
ATOM   2220  CB  ALA A 286     103.041  52.477  52.923  1.00 90.45           C  
ATOM   2221  N   CYS A 287     100.955  49.962  52.870  1.00123.07           N  
ATOM   2222  CA  CYS A 287      99.863  49.275  53.549  1.00131.71           C  
ATOM   2223  C   CYS A 287     100.052  49.436  55.052  1.00142.53           C  
ATOM   2224  O   CYS A 287     101.180  49.581  55.526  1.00161.43           O  
ATOM   2225  CB  CYS A 287      99.831  47.785  53.159  1.00 53.01           C  
ATOM   2226  SG  CYS A 287      98.936  47.463  51.602  1.00 84.85           S  
ATOM   2227  N   GLY A 288      98.946  49.425  55.791  1.00102.23           N  
ATOM   2228  CA  GLY A 288      98.998  49.585  57.235  1.00112.46           C  
ATOM   2229  C   GLY A 288     100.150  48.899  57.952  1.00137.53           C  
ATOM   2230  O   GLY A 288     100.824  48.024  57.400  1.00 81.94           O  
ATOM   2231  N   ALA A 289     100.377  49.310  59.196  1.00149.25           N  
ATOM   2232  CA  ALA A 289     101.441  48.738  60.016  1.00168.97           C  
ATOM   2233  C   ALA A 289     101.059  47.307  60.371  1.00144.67           C  
ATOM   2234  O   ALA A 289     101.894  46.503  60.793  1.00127.31           O  
ATOM   2235  CB  ALA A 289     101.622  49.565  61.288  1.00146.90           C  
ATOM   2236  N   ASP A 290      99.780  47.005  60.187  1.00136.94           N  
ATOM   2237  CA  ASP A 290      99.243  45.687  60.478  1.00140.83           C  
ATOM   2238  C   ASP A 290      98.848  44.972  59.195  1.00124.42           C  
ATOM   2239  O   ASP A 290      97.752  44.423  59.110  1.00153.67           O  
ATOM   2240  CB  ASP A 290      98.012  45.812  61.373  1.00172.26           C  
ATOM   2241  CG  ASP A 290      96.972  46.751  60.797  1.00149.58           C  
ATOM   2242  OD1 ASP A 290      97.147  47.983  60.928  1.00 68.81           O  
ATOM   2243  OD2 ASP A 290      95.989  46.258  60.201  1.00147.74           O  
ATOM   2244  N   SER A 291      99.729  44.976  58.198  1.00126.04           N  
ATOM   2245  CA  SER A 291      99.405  44.312  56.942  1.00 88.46           C  
ATOM   2246  C   SER A 291     100.596  43.841  56.105  1.00 82.47           C  
ATOM   2247  O   SER A 291     101.756  43.975  56.497  1.00 73.42           O  
ATOM   2248  CB  SER A 291      98.510  45.217  56.095  1.00126.97           C  
ATOM   2249  OG  SER A 291      97.982  44.504  54.989  1.00196.27           O  
ATOM   2250  N   TYR A 292     100.276  43.290  54.940  1.00100.24           N  
ATOM   2251  CA  TYR A 292     101.253  42.743  54.002  1.00121.81           C  
ATOM   2252  C   TYR A 292     101.134  43.530  52.687  1.00118.52           C  
ATOM   2253  O   TYR A 292     100.777  44.711  52.682  1.00108.94           O  
ATOM   2254  CB  TYR A 292     100.901  41.264  53.776  1.00171.30           C  
ATOM   2255  CG  TYR A 292     102.009  40.330  53.323  1.00198.70           C  
ATOM   2256  CD1 TYR A 292     101.736  38.976  53.096  1.00109.44           C  
ATOM   2257  CD2 TYR A 292     103.318  40.778  53.131  1.00207.18           C  
ATOM   2258  CE1 TYR A 292     102.735  38.092  52.693  1.00171.43           C  
ATOM   2259  CE2 TYR A 292     104.330  39.896  52.725  1.00203.66           C  
ATOM   2260  CZ  TYR A 292     104.027  38.554  52.509  1.00206.70           C  
ATOM   2261  OH  TYR A 292     105.006  37.669  52.110  1.00153.22           O  
ATOM   2262  N   GLU A 293     101.444  42.866  51.580  1.00 34.37           N  
ATOM   2263  CA  GLU A 293     101.344  43.459  50.252  1.00 69.63           C  
ATOM   2264  C   GLU A 293     101.379  42.323  49.234  1.00 73.18           C  
ATOM   2265  O   GLU A 293     102.190  42.320  48.309  1.00 79.37           O  
ATOM   2266  CB  GLU A 293     102.499  44.438  49.996  1.00125.03           C  
ATOM   2267  CG  GLU A 293     102.057  45.898  49.837  1.00136.45           C  
ATOM   2268  CD  GLU A 293     103.084  46.750  49.103  1.00117.68           C  
ATOM   2269  OE1 GLU A 293     103.522  46.322  48.015  1.00 75.22           O  
ATOM   2270  OE2 GLU A 293     103.444  47.843  49.598  1.00 47.92           O  
ATOM   2271  N   MET A 294     100.495  41.350  49.421  1.00 59.96           N  
ATOM   2272  CA  MET A 294     100.430  40.199  48.531  1.00119.72           C  
ATOM   2273  C   MET A 294      99.742  40.602  47.242  1.00128.64           C  
ATOM   2274  O   MET A 294      98.539  40.398  47.082  1.00135.77           O  
ATOM   2275  CB  MET A 294      99.663  39.047  49.198  1.00173.52           C  
ATOM   2276  CG  MET A 294      99.422  37.811  48.312  1.00168.98           C  
ATOM   2277  SD  MET A 294     100.861  36.745  47.992  1.00193.85           S  
ATOM   2278  CE  MET A 294     100.588  35.385  49.172  1.00 77.07           C  
ATOM   2279  N   GLU A 295     100.507  41.193  46.330  1.00 73.32           N  
ATOM   2280  CA  GLU A 295      99.962  41.610  45.049  1.00 65.76           C  
ATOM   2281  C   GLU A 295      99.224  40.406  44.489  1.00 65.00           C  
ATOM   2282  O   GLU A 295      99.695  39.277  44.617  1.00 81.18           O  
ATOM   2283  CB  GLU A 295     101.095  42.030  44.112  1.00137.76           C  
ATOM   2284  CG  GLU A 295     102.136  40.953  43.856  1.00 64.29           C  
ATOM   2285  CD  GLU A 295     102.000  40.332  42.479  1.00135.86           C  
ATOM   2286  OE1 GLU A 295     100.944  39.723  42.196  1.00 98.85           O  
ATOM   2287  OE2 GLU A 295     102.952  40.455  41.678  1.00142.34           O  
ATOM   2288  N   GLU A 296      98.063  40.636  43.885  1.00 54.29           N  
ATOM   2289  CA  GLU A 296      97.290  39.529  43.342  1.00106.88           C  
ATOM   2290  C   GLU A 296      97.161  39.567  41.818  1.00 95.23           C  
ATOM   2291  O   GLU A 296      98.092  39.201  41.092  1.00105.21           O  
ATOM   2292  CB  GLU A 296      95.898  39.492  43.992  1.00 95.67           C  
ATOM   2293  CG  GLU A 296      95.128  38.191  43.763  1.00186.07           C  
ATOM   2294  CD  GLU A 296      95.877  36.962  44.269  1.00207.18           C  
ATOM   2295  OE1 GLU A 296      96.287  36.966  45.450  1.00207.18           O  
ATOM   2296  OE2 GLU A 296      96.050  35.992  43.492  1.00121.37           O  
ATOM   2297  N   ASP A 297      96.003  40.010  41.343  1.00 50.42           N  
ATOM   2298  CA  ASP A 297      95.720  40.076  39.916  1.00142.40           C  
ATOM   2299  C   ASP A 297      96.626  41.073  39.201  1.00166.23           C  
ATOM   2300  O   ASP A 297      96.153  41.928  38.451  1.00205.52           O  
ATOM   2301  CB  ASP A 297      94.248  40.452  39.702  1.00192.43           C  
ATOM   2302  CG  ASP A 297      93.285  39.423  40.287  1.00207.18           C  
ATOM   2303  OD1 ASP A 297      92.062  39.689  40.305  1.00182.52           O  
ATOM   2304  OD2 ASP A 297      93.749  38.346  40.725  1.00164.67           O  
ATOM   2305  N   GLY A 298      97.930  40.950  39.428  1.00139.43           N  
ATOM   2306  CA  GLY A 298      98.878  41.854  38.804  1.00133.40           C  
ATOM   2307  C   GLY A 298      98.941  43.187  39.527  1.00153.26           C  
ATOM   2308  O   GLY A 298      99.892  43.953  39.336  1.00 69.73           O  
ATOM   2309  N   VAL A 299      97.925  43.458  40.351  1.00153.90           N  
ATOM   2310  CA  VAL A 299      97.834  44.699  41.125  1.00 45.28           C  
ATOM   2311  C   VAL A 299      98.148  44.449  42.596  1.00 69.04           C  
ATOM   2312  O   VAL A 299      97.607  43.537  43.221  1.00 59.73           O  
ATOM   2313  CB  VAL A 299      96.423  45.342  41.033  1.00 76.23           C  
ATOM   2314  CG1 VAL A 299      96.073  45.652  39.572  1.00 67.84           C  
ATOM   2315  CG2 VAL A 299      95.389  44.419  41.657  1.00 83.43           C  
ATOM   2316  N   ARG A 300      99.026  45.269  43.151  1.00 47.18           N  
ATOM   2317  CA  ARG A 300      99.393  45.089  44.533  1.00 31.27           C  
ATOM   2318  C   ARG A 300      98.244  45.384  45.460  1.00 67.79           C  
ATOM   2319  O   ARG A 300      97.552  46.385  45.303  1.00110.04           O  
ATOM   2320  CB  ARG A 300     100.587  45.972  44.893  1.00 60.64           C  
ATOM   2321  CG  ARG A 300     101.906  45.444  44.367  1.00 47.23           C  
ATOM   2322  CD  ARG A 300     103.072  45.904  45.219  1.00 20.13           C  
ATOM   2323  NE  ARG A 300     104.236  45.044  45.034  1.00103.02           N  
ATOM   2324  CZ  ARG A 300     104.328  43.806  45.510  1.00117.67           C  
ATOM   2325  NH1 ARG A 300     103.327  43.287  46.204  1.00 69.89           N  
ATOM   2326  NH2 ARG A 300     105.414  43.080  45.284  1.00184.86           N  
ATOM   2327  N   LYS A 301      98.040  44.491  46.422  1.00 35.97           N  
ATOM   2328  CA  LYS A 301      96.991  44.653  47.420  1.00 72.32           C  
ATOM   2329  C   LYS A 301      97.522  44.108  48.754  1.00 61.39           C  
ATOM   2330  O   LYS A 301      98.683  43.704  48.836  1.00 74.53           O  
ATOM   2331  CB  LYS A 301      95.735  43.897  46.976  1.00 50.01           C  
ATOM   2332  CG  LYS A 301      95.160  44.370  45.644  1.00 97.61           C  
ATOM   2333  CD  LYS A 301      93.699  43.941  45.439  1.00125.69           C  
ATOM   2334  CE  LYS A 301      93.551  42.447  45.165  1.00117.83           C  
ATOM   2335  NZ  LYS A 301      92.120  42.056  44.991  1.00 97.42           N  
ATOM   2336  N   CYS A 302      96.699  44.094  49.799  0.00 61.49           N  
ATOM   2337  CA  CYS A 302      97.159  43.565  51.082  0.00 66.61           C  
ATOM   2338  C   CYS A 302      96.063  43.144  52.050  0.00 69.21           C  
ATOM   2339  O   CYS A 302      94.905  43.539  51.918  0.00 69.94           O  
ATOM   2340  CB  CYS A 302      98.089  44.563  51.788  0.00 71.60           C  
ATOM   2341  SG  CYS A 302      97.404  46.224  52.092  0.00 71.67           S  
ATOM   2342  N   LYS A 303      96.456  42.330  53.026  0.00 69.96           N  
ATOM   2343  CA  LYS A 303      95.549  41.829  54.050  0.00 70.23           C  
ATOM   2344  C   LYS A 303      96.200  42.018  55.418  0.00 70.28           C  
ATOM   2345  O   LYS A 303      97.399  41.792  55.580  0.00 70.28           O  
ATOM   2346  CB  LYS A 303      95.257  40.345  53.817  0.00 70.28           C  
ATOM   2347  CG  LYS A 303      94.639  40.038  52.462  0.00 70.28           C  
ATOM   2348  CD  LYS A 303      94.383  38.549  52.296  0.00 70.28           C  
ATOM   2349  CE  LYS A 303      93.779  38.240  50.936  0.00 70.28           C  
ATOM   2350  NZ  LYS A 303      94.679  38.650  49.823  0.00 70.28           N  
ATOM   2351  N   LYS A 304      95.403  42.432  56.397  0.00 70.29           N  
ATOM   2352  CA  LYS A 304      95.899  42.665  57.749  0.00 70.30           C  
ATOM   2353  C   LYS A 304      96.465  41.405  58.400  0.00 70.33           C  
ATOM   2354  O   LYS A 304      95.910  40.316  58.254  0.00 70.30           O  
ATOM   2355  CB  LYS A 304      94.777  43.230  58.624  0.00 70.29           C  
ATOM   2356  CG  LYS A 304      94.198  44.542  58.118  0.00 70.28           C  
ATOM   2357  CD  LYS A 304      93.051  45.036  58.993  0.00 70.28           C  
ATOM   2358  CE  LYS A 304      91.819  44.145  58.885  0.00 70.28           C  
ATOM   2359  NZ  LYS A 304      92.042  42.769  59.410  0.00 70.28           N  
ATOM   2360  N   CYS A 305      97.574  41.563  59.119  0.00 70.52           N  
ATOM   2361  CA  CYS A 305      98.209  40.442  59.806  0.00 71.00           C  
ATOM   2362  C   CYS A 305      97.730  40.444  61.257  0.00 70.51           C  
ATOM   2363  O   CYS A 305      96.675  40.997  61.568  0.00 70.33           O  
ATOM   2364  CB  CYS A 305      99.738  40.577  59.770  0.00 74.81           C  
ATOM   2365  SG  CYS A 305     100.431  41.629  61.089  0.00 81.65           S  
ATOM   2366  N   GLU A 306      98.507  39.826  62.141  0.00 70.33           N  
ATOM   2367  CA  GLU A 306      98.162  39.774  63.558  0.00 70.30           C  
ATOM   2368  C   GLU A 306      99.010  40.783  64.328  0.00 70.30           C  
ATOM   2369  O   GLU A 306     100.130  40.480  64.739  0.00 70.29           O  
ATOM   2370  CB  GLU A 306      98.404  38.366  64.110  0.00 70.29           C  
ATOM   2371  CG  GLU A 306      98.057  38.199  65.583  0.00 70.28           C  
ATOM   2372  CD  GLU A 306      96.582  38.418  65.868  0.00 70.28           C  
ATOM   2373  OE1 GLU A 306      96.085  39.538  65.626  0.00 70.28           O  
ATOM   2374  OE2 GLU A 306      95.920  37.468  66.337  0.00 70.28           O  
ATOM   2375  N   GLY A 307      98.470  41.984  64.519  0.00 70.30           N  
ATOM   2376  CA  GLY A 307      99.201  43.017  65.231  0.00 70.34           C  
ATOM   2377  C   GLY A 307     100.440  43.424  64.456  0.00 70.54           C  
ATOM   2378  O   GLY A 307     100.393  43.509  63.230  0.00 70.34           O  
ATOM   2379  N   PRO A 308     101.566  43.691  65.137  0.00 71.17           N  
ATOM   2380  CA  PRO A 308     102.796  44.084  64.442  0.00 73.41           C  
ATOM   2381  C   PRO A 308     103.160  43.029  63.399  0.00 79.39           C  
ATOM   2382  O   PRO A 308     103.209  41.839  63.709  0.00 74.32           O  
ATOM   2383  CB  PRO A 308     103.816  44.160  65.573  0.00 70.91           C  
ATOM   2384  CG  PRO A 308     102.981  44.605  66.734  0.00 70.46           C  
ATOM   2385  CD  PRO A 308     101.754  43.734  66.598  0.00 70.47           C  
ATOM   2386  N   CYS A 309     103.413  43.461  62.168  1.00 88.09           N  
ATOM   2387  CA  CYS A 309     103.747  42.514  61.103  1.00123.05           C  
ATOM   2388  C   CYS A 309     105.242  42.494  60.794  1.00116.63           C  
ATOM   2389  O   CYS A 309     106.013  43.251  61.387  1.00122.77           O  
ATOM   2390  CB  CYS A 309     102.944  42.833  59.833  1.00150.21           C  
ATOM   2391  SG  CYS A 309     101.188  43.251  60.131  1.00126.60           S  
ATOM   2392  N   ARG A 310     105.638  41.630  59.860  1.00114.07           N  
ATOM   2393  CA  ARG A 310     107.042  41.459  59.472  1.00144.63           C  
ATOM   2394  C   ARG A 310     107.858  42.709  59.134  1.00146.16           C  
ATOM   2395  O   ARG A 310     108.113  43.000  57.964  1.00109.69           O  
ATOM   2396  CB  ARG A 310     107.152  40.451  58.314  1.00 94.50           C  
ATOM   2397  CG  ARG A 310     107.045  38.986  58.755  1.00181.42           C  
ATOM   2398  CD  ARG A 310     105.700  38.679  59.414  1.00201.52           C  
ATOM   2399  NE  ARG A 310     105.723  37.455  60.218  1.00184.61           N  
ATOM   2400  CZ  ARG A 310     105.940  36.233  59.738  1.00167.45           C  
ATOM   2401  NH1 ARG A 310     106.157  36.052  58.442  1.00164.52           N  
ATOM   2402  NH2 ARG A 310     105.939  35.187  60.557  1.00111.79           N  
ATOM   2403  N   LYS A 311     108.291  43.412  60.181  1.00167.94           N  
ATOM   2404  CA  LYS A 311     109.111  44.624  60.089  1.00166.87           C  
ATOM   2405  C   LYS A 311     108.825  45.612  58.958  1.00171.72           C  
ATOM   2406  O   LYS A 311     108.976  45.297  57.777  1.00125.58           O  
ATOM   2407  CB  LYS A 311     110.600  44.246  60.055  1.00123.35           C  
ATOM   2408  CG  LYS A 311     110.972  43.191  59.012  1.00156.96           C  
ATOM   2409  CD  LYS A 311     110.654  41.768  59.483  1.00122.61           C  
ATOM   2410  CE  LYS A 311     110.843  40.753  58.358  1.00143.31           C  
ATOM   2411  NZ  LYS A 311     110.599  39.342  58.781  1.00104.56           N  
ATOM   2412  N   VAL A 312     108.428  46.823  59.339  1.00177.91           N  
ATOM   2413  CA  VAL A 312     108.136  47.885  58.383  1.00140.19           C  
ATOM   2414  C   VAL A 312     108.779  49.192  58.837  1.00129.96           C  
ATOM   2415  O   VAL A 312     108.149  50.020  59.500  1.00148.54           O  
ATOM   2416  CB  VAL A 312     106.621  48.097  58.220  1.00153.47           C  
ATOM   2417  CG1 VAL A 312     106.028  46.957  57.390  1.00115.40           C  
ATOM   2418  CG2 VAL A 312     105.956  48.181  59.595  1.00135.12           C  
ATOM   2419  N   CYS A 313     110.045  49.356  58.468  1.00 76.88           N  
ATOM   2420  CA  CYS A 313     110.830  50.532  58.813  1.00 72.89           C  
ATOM   2421  C   CYS A 313     110.488  51.707  57.899  1.00 90.06           C  
ATOM   2422  O   CYS A 313     110.252  51.534  56.706  1.00 38.22           O  
ATOM   2423  CB  CYS A 313     112.308  50.166  58.732  1.00 45.99           C  
ATOM   2424  SG  CYS A 313     112.625  48.641  59.674  1.00 80.30           S  
ATOM   2425  N   ASN A 314     110.465  52.907  58.465  1.00 47.75           N  
ATOM   2426  CA  ASN A 314     110.102  54.079  57.701  1.00 24.32           C  
ATOM   2427  C   ASN A 314     111.027  54.490  56.578  1.00 82.43           C  
ATOM   2428  O   ASN A 314     110.577  54.698  55.452  1.00 82.52           O  
ATOM   2429  CB  ASN A 314     109.868  55.254  58.637  1.00 48.74           C  
ATOM   2430  CG  ASN A 314     108.415  55.389  59.027  1.00 99.49           C  
ATOM   2431  OD1 ASN A 314     108.030  56.309  59.750  1.00118.33           O  
ATOM   2432  ND2 ASN A 314     107.592  54.465  58.540  1.00 27.71           N  
ATOM   2433  N   GLY A 315     112.314  54.610  56.863  1.00 36.73           N  
ATOM   2434  CA  GLY A 315     113.226  55.016  55.811  1.00 78.98           C  
ATOM   2435  C   GLY A 315     113.407  56.517  55.846  1.00 79.35           C  
ATOM   2436  O   GLY A 315     112.433  57.270  55.845  1.00 47.47           O  
ATOM   2437  N   ILE A 316     114.665  56.940  55.869  1.00 26.42           N  
ATOM   2438  CA  ILE A 316     115.023  58.344  55.948  1.00 24.14           C  
ATOM   2439  C   ILE A 316     114.028  59.274  55.273  1.00 48.53           C  
ATOM   2440  O   ILE A 316     113.427  58.926  54.264  1.00 69.27           O  
ATOM   2441  CB  ILE A 316     116.405  58.581  55.339  1.00 20.13           C  
ATOM   2442  CG1 ILE A 316     117.334  57.426  55.701  1.00 50.94           C  
ATOM   2443  CG2 ILE A 316     117.001  59.868  55.883  1.00 44.69           C  
ATOM   2444  CD1 ILE A 316     117.651  57.318  57.164  1.00 36.50           C  
ATOM   2445  N   GLY A 317     113.845  60.447  55.870  1.00 38.46           N  
ATOM   2446  CA  GLY A 317     112.959  61.460  55.329  1.00 26.86           C  
ATOM   2447  C   GLY A 317     111.464  61.347  55.552  1.00 59.79           C  
ATOM   2448  O   GLY A 317     110.688  62.026  54.875  1.00 75.20           O  
ATOM   2449  N   ILE A 318     111.040  60.518  56.497  1.00 56.50           N  
ATOM   2450  CA  ILE A 318     109.611  60.370  56.736  1.00 33.51           C  
ATOM   2451  C   ILE A 318     109.315  60.171  58.217  1.00 70.23           C  
ATOM   2452  O   ILE A 318     110.140  59.623  58.949  1.00 55.29           O  
ATOM   2453  CB  ILE A 318     109.054  59.169  55.945  1.00 55.48           C  
ATOM   2454  CG1 ILE A 318     107.537  59.300  55.799  1.00 28.47           C  
ATOM   2455  CG2 ILE A 318     109.429  57.868  56.642  1.00 84.32           C  
ATOM   2456  CD1 ILE A 318     106.857  58.063  55.223  1.00163.51           C  
ATOM   2457  N   GLY A 319     108.138  60.627  58.645  1.00 75.37           N  
ATOM   2458  CA  GLY A 319     107.724  60.490  60.032  1.00 65.81           C  
ATOM   2459  C   GLY A 319     108.830  60.673  61.056  1.00 74.35           C  
ATOM   2460  O   GLY A 319     109.293  61.789  61.287  1.00 78.96           O  
ATOM   2461  N   GLU A 320     109.251  59.573  61.673  1.00 30.68           N  
ATOM   2462  CA  GLU A 320     110.306  59.609  62.676  1.00 65.47           C  
ATOM   2463  C   GLU A 320     111.664  60.040  62.125  1.00 80.60           C  
ATOM   2464  O   GLU A 320     112.665  59.984  62.839  1.00 84.58           O  
ATOM   2465  CB  GLU A 320     110.444  58.237  63.336  1.00118.74           C  
ATOM   2466  CG  GLU A 320     110.373  57.072  62.364  1.00 71.10           C  
ATOM   2467  CD  GLU A 320     110.770  55.749  62.999  1.00158.97           C  
ATOM   2468  OE1 GLU A 320     110.563  54.694  62.362  1.00139.71           O  
ATOM   2469  OE2 GLU A 320     111.297  55.762  64.131  1.00156.83           O  
ATOM   2470  N   PHE A 321     111.697  60.472  60.865  1.00 87.20           N  
ATOM   2471  CA  PHE A 321     112.944  60.898  60.232  1.00 88.15           C  
ATOM   2472  C   PHE A 321     112.808  62.130  59.355  1.00 67.80           C  
ATOM   2473  O   PHE A 321     113.769  62.549  58.730  1.00 45.29           O  
ATOM   2474  CB  PHE A 321     113.526  59.756  59.398  1.00 23.75           C  
ATOM   2475  CG  PHE A 321     113.978  58.589  60.217  1.00 74.58           C  
ATOM   2476  CD1 PHE A 321     114.899  58.764  61.246  1.00 51.32           C  
ATOM   2477  CD2 PHE A 321     113.483  57.318  59.973  1.00 47.83           C  
ATOM   2478  CE1 PHE A 321     115.319  57.686  62.020  1.00 66.72           C  
ATOM   2479  CE2 PHE A 321     113.900  56.236  60.743  1.00 53.77           C  
ATOM   2480  CZ  PHE A 321     114.816  56.420  61.765  1.00 35.50           C  
ATOM   2481  N   LYS A 322     111.617  62.711  59.316  1.00119.13           N  
ATOM   2482  CA  LYS A 322     111.355  63.903  58.511  1.00 30.91           C  
ATOM   2483  C   LYS A 322     112.476  64.942  58.578  1.00 98.57           C  
ATOM   2484  O   LYS A 322     112.615  65.764  57.668  1.00170.47           O  
ATOM   2485  CB  LYS A 322     110.041  64.544  58.972  1.00131.87           C  
ATOM   2486  CG  LYS A 322     109.578  65.743  58.160  1.00148.81           C  
ATOM   2487  CD  LYS A 322     108.807  65.311  56.926  1.00161.26           C  
ATOM   2488  CE  LYS A 322     108.134  66.504  56.259  1.00155.53           C  
ATOM   2489  NZ  LYS A 322     107.231  66.101  55.138  1.00 96.56           N  
ATOM   2490  N   ASP A 323     113.274  64.906  59.647  1.00 38.99           N  
ATOM   2491  CA  ASP A 323     114.364  65.872  59.820  1.00 51.58           C  
ATOM   2492  C   ASP A 323     115.761  65.359  59.459  1.00 33.39           C  
ATOM   2493  O   ASP A 323     116.649  66.154  59.170  1.00 44.05           O  
ATOM   2494  CB  ASP A 323     114.383  66.400  61.263  1.00 62.62           C  
ATOM   2495  CG  ASP A 323     113.077  67.073  61.660  1.00116.21           C  
ATOM   2496  OD1 ASP A 323     112.621  67.968  60.917  1.00141.73           O  
ATOM   2497  OD2 ASP A 323     112.512  66.710  62.715  1.00121.88           O  
ATOM   2498  N   SER A 324     115.961  64.044  59.481  1.00 36.04           N  
ATOM   2499  CA  SER A 324     117.264  63.464  59.155  1.00 49.75           C  
ATOM   2500  C   SER A 324     117.536  63.397  57.655  1.00 72.55           C  
ATOM   2501  O   SER A 324     116.643  63.094  56.849  1.00 23.81           O  
ATOM   2502  CB  SER A 324     117.380  62.067  59.768  1.00 37.54           C  
ATOM   2503  OG  SER A 324     116.109  61.441  59.840  1.00 57.09           O  
ATOM   2504  N   LEU A 325     118.772  63.683  57.263  1.00 41.00           N  
ATOM   2505  CA  LEU A 325     119.070  63.644  55.845  1.00 59.66           C  
ATOM   2506  C   LEU A 325     120.055  62.575  55.463  1.00 22.71           C  
ATOM   2507  O   LEU A 325     120.597  62.585  54.360  1.00 78.58           O  
ATOM   2508  CB  LEU A 325     119.530  65.015  55.348  1.00 60.24           C  
ATOM   2509  CG  LEU A 325     120.762  65.688  55.924  1.00 17.18           C  
ATOM   2510  CD1 LEU A 325     121.964  65.360  55.051  1.00 65.68           C  
ATOM   2511  CD2 LEU A 325     120.539  67.186  55.968  1.00 33.78           C  
ATOM   2512  N   SER A 326     120.285  61.641  56.376  1.00 23.33           N  
ATOM   2513  CA  SER A 326     121.162  60.523  56.079  1.00 82.58           C  
ATOM   2514  C   SER A 326     121.222  59.461  57.147  1.00 67.14           C  
ATOM   2515  O   SER A 326     121.276  59.755  58.337  1.00108.00           O  
ATOM   2516  CB  SER A 326     122.584  60.984  55.796  1.00 82.82           C  
ATOM   2517  OG  SER A 326     123.414  59.851  55.575  1.00 69.70           O  
ATOM   2518  N   ILE A 327     121.209  58.214  56.698  1.00 48.80           N  
ATOM   2519  CA  ILE A 327     121.320  57.078  57.587  1.00 17.33           C  
ATOM   2520  C   ILE A 327     122.633  57.350  58.342  1.00 61.04           C  
ATOM   2521  O   ILE A 327     123.662  57.673  57.731  1.00 19.03           O  
ATOM   2522  CB  ILE A 327     121.401  55.745  56.749  1.00 19.68           C  
ATOM   2523  CG1 ILE A 327     120.278  54.802  57.162  1.00 38.93           C  
ATOM   2524  CG2 ILE A 327     122.735  55.044  56.941  1.00 17.18           C  
ATOM   2525  CD1 ILE A 327     120.348  53.443  56.492  1.00 77.09           C  
ATOM   2526  N   ASN A 328     122.591  57.272  59.667  1.00 46.11           N  
ATOM   2527  CA  ASN A 328     123.791  57.505  60.456  1.00 62.09           C  
ATOM   2528  C   ASN A 328     123.659  56.897  61.835  1.00 67.45           C  
ATOM   2529  O   ASN A 328     122.579  56.458  62.223  1.00 57.75           O  
ATOM   2530  CB  ASN A 328     124.087  59.004  60.583  1.00 90.88           C  
ATOM   2531  CG  ASN A 328     123.160  59.719  61.562  1.00 28.89           C  
ATOM   2532  OD1 ASN A 328     123.583  60.665  62.226  1.00169.40           O  
ATOM   2533  ND2 ASN A 328     121.905  59.284  61.646  1.00 47.22           N  
ATOM   2534  N   ALA A 329     124.765  56.882  62.572  1.00 77.34           N  
ATOM   2535  CA  ALA A 329     124.796  56.313  63.915  1.00 53.35           C  
ATOM   2536  C   ALA A 329     123.600  56.699  64.767  1.00 51.13           C  
ATOM   2537  O   ALA A 329     122.789  55.842  65.134  1.00 51.92           O  
ATOM   2538  CB  ALA A 329     126.062  56.720  64.616  1.00 58.78           C  
ATOM   2539  N   THR A 330     123.498  57.988  65.078  1.00 38.78           N  
ATOM   2540  CA  THR A 330     122.415  58.511  65.906  1.00 55.93           C  
ATOM   2541  C   THR A 330     121.192  57.608  65.928  1.00 73.17           C  
ATOM   2542  O   THR A 330     120.735  57.203  66.997  1.00112.11           O  
ATOM   2543  CB  THR A 330     121.991  59.896  65.437  1.00 52.25           C  
ATOM   2544  OG1 THR A 330     123.094  60.799  65.571  1.00118.78           O  
ATOM   2545  CG2 THR A 330     120.839  60.400  66.269  1.00 42.23           C  
ATOM   2546  N   ASN A 331     120.662  57.292  64.752  1.00 34.31           N  
ATOM   2547  CA  ASN A 331     119.500  56.420  64.667  1.00114.94           C  
ATOM   2548  C   ASN A 331     119.479  55.519  63.434  1.00 85.18           C  
ATOM   2549  O   ASN A 331     118.556  55.570  62.619  1.00 40.29           O  
ATOM   2550  CB  ASN A 331     118.203  57.236  64.741  1.00194.49           C  
ATOM   2551  CG  ASN A 331     117.922  57.762  66.139  1.00207.18           C  
ATOM   2552  OD1 ASN A 331     117.992  57.019  67.120  1.00158.28           O  
ATOM   2553  ND2 ASN A 331     117.591  59.046  66.235  1.00175.26           N  
ATOM   2554  N   ILE A 332     120.513  54.700  63.297  1.00 34.06           N  
ATOM   2555  CA  ILE A 332     120.583  53.759  62.195  1.00 62.61           C  
ATOM   2556  C   ILE A 332     120.016  52.504  62.826  1.00 63.32           C  
ATOM   2557  O   ILE A 332     119.477  51.625  62.157  1.00 90.75           O  
ATOM   2558  CB  ILE A 332     122.040  53.503  61.759  1.00 49.42           C  
ATOM   2559  CG1 ILE A 332     122.086  52.368  60.731  1.00 67.75           C  
ATOM   2560  CG2 ILE A 332     122.892  53.179  62.971  1.00 64.68           C  
ATOM   2561  CD1 ILE A 332     123.474  52.055  60.218  1.00 23.54           C  
ATOM   2562  N   LYS A 333     120.150  52.464  64.147  1.00 92.13           N  
ATOM   2563  CA  LYS A 333     119.685  51.373  64.990  1.00 43.93           C  
ATOM   2564  C   LYS A 333     118.290  50.928  64.581  1.00 70.07           C  
ATOM   2565  O   LYS A 333     117.970  49.745  64.637  1.00116.44           O  
ATOM   2566  CB  LYS A 333     119.671  51.851  66.444  1.00 48.68           C  
ATOM   2567  CG  LYS A 333     120.946  52.608  66.837  1.00116.15           C  
ATOM   2568  CD  LYS A 333     120.805  53.379  68.147  1.00120.61           C  
ATOM   2569  CE  LYS A 333     119.831  54.544  68.018  1.00136.43           C  
ATOM   2570  NZ  LYS A 333     119.785  55.382  69.253  1.00 95.68           N  
ATOM   2571  N   HIS A 334     117.473  51.886  64.157  1.00 46.60           N  
ATOM   2572  CA  HIS A 334     116.098  51.621  63.755  1.00 57.85           C  
ATOM   2573  C   HIS A 334     115.963  50.882  62.427  1.00 78.95           C  
ATOM   2574  O   HIS A 334     114.899  50.902  61.802  1.00 66.88           O  
ATOM   2575  CB  HIS A 334     115.325  52.938  63.695  1.00110.50           C  
ATOM   2576  CG  HIS A 334     115.355  53.707  64.977  1.00 85.48           C  
ATOM   2577  ND1 HIS A 334     116.513  53.900  65.700  1.00 63.20           N  
ATOM   2578  CD2 HIS A 334     114.377  54.355  65.653  1.00111.53           C  
ATOM   2579  CE1 HIS A 334     116.248  54.635  66.764  1.00 77.12           C  
ATOM   2580  NE2 HIS A 334     114.959  54.925  66.759  1.00151.06           N  
ATOM   2581  N   PHE A 335     117.042  50.235  62.000  1.00 41.11           N  
ATOM   2582  CA  PHE A 335     117.041  49.473  60.755  1.00 32.14           C  
ATOM   2583  C   PHE A 335     117.646  48.105  61.021  1.00 87.73           C  
ATOM   2584  O   PHE A 335     118.146  47.454  60.103  1.00 95.96           O  
ATOM   2585  CB  PHE A 335     117.863  50.179  59.667  1.00 85.98           C  
ATOM   2586  CG  PHE A 335     117.194  51.391  59.072  1.00 58.42           C  
ATOM   2587  CD1 PHE A 335     117.478  52.668  59.546  1.00 17.18           C  
ATOM   2588  CD2 PHE A 335     116.265  51.250  58.048  1.00 53.23           C  
ATOM   2589  CE1 PHE A 335     116.844  53.784  59.009  1.00 36.54           C  
ATOM   2590  CE2 PHE A 335     115.629  52.357  57.507  1.00 75.00           C  
ATOM   2591  CZ  PHE A 335     115.918  53.626  57.989  1.00 93.12           C  
ATOM   2592  N   LYS A 336     117.590  47.672  62.280  1.00 83.74           N  
ATOM   2593  CA  LYS A 336     118.154  46.388  62.682  1.00 43.63           C  
ATOM   2594  C   LYS A 336     117.647  45.192  61.891  1.00119.48           C  
ATOM   2595  O   LYS A 336     118.450  44.470  61.294  1.00145.48           O  
ATOM   2596  CB  LYS A 336     117.945  46.154  64.177  1.00 82.37           C  
ATOM   2597  CG  LYS A 336     119.091  46.695  65.044  1.00129.27           C  
ATOM   2598  CD  LYS A 336     120.377  45.888  64.838  1.00 97.60           C  
ATOM   2599  CE  LYS A 336     121.572  46.505  65.566  1.00101.81           C  
ATOM   2600  NZ  LYS A 336     121.361  46.682  67.029  1.00 99.25           N  
ATOM   2601  N   ASN A 337     116.337  44.961  61.872  1.00 34.05           N  
ATOM   2602  CA  ASN A 337     115.841  43.818  61.106  1.00 64.23           C  
ATOM   2603  C   ASN A 337     114.758  44.152  60.087  1.00 79.89           C  
ATOM   2604  O   ASN A 337     113.675  43.571  60.117  1.00 77.67           O  
ATOM   2605  CB  ASN A 337     115.338  42.728  62.051  1.00102.05           C  
ATOM   2606  CG  ASN A 337     116.103  41.424  61.898  1.00129.39           C  
ATOM   2607  OD1 ASN A 337     117.329  41.395  62.023  1.00 85.56           O  
ATOM   2608  ND2 ASN A 337     115.374  40.339  61.652  1.00109.27           N  
ATOM   2609  N   CYS A 338     115.052  45.073  59.173  1.00 80.34           N  
ATOM   2610  CA  CYS A 338     114.078  45.457  58.157  1.00 59.31           C  
ATOM   2611  C   CYS A 338     114.281  44.612  56.913  1.00 40.44           C  
ATOM   2612  O   CYS A 338     115.403  44.225  56.599  1.00 50.04           O  
ATOM   2613  CB  CYS A 338     114.244  46.928  57.768  1.00 60.57           C  
ATOM   2614  SG  CYS A 338     114.501  48.072  59.158  1.00 81.14           S  
ATOM   2615  N   THR A 339     113.189  44.313  56.220  1.00 38.86           N  
ATOM   2616  CA  THR A 339     113.252  43.560  54.975  1.00 54.05           C  
ATOM   2617  C   THR A 339     112.639  44.476  53.938  1.00 82.88           C  
ATOM   2618  O   THR A 339     112.690  44.218  52.739  1.00 70.62           O  
ATOM   2619  CB  THR A 339     112.426  42.281  55.014  1.00 52.34           C  
ATOM   2620  OG1 THR A 339     111.122  42.576  55.526  1.00 65.24           O  
ATOM   2621  CG2 THR A 339     113.124  41.228  55.858  1.00 38.90           C  
ATOM   2622  N   SER A 340     112.054  45.559  54.428  1.00 59.11           N  
ATOM   2623  CA  SER A 340     111.427  46.537  53.569  1.00 46.81           C  
ATOM   2624  C   SER A 340     111.508  47.918  54.201  1.00 69.05           C  
ATOM   2625  O   SER A 340     111.071  48.118  55.332  1.00 75.53           O  
ATOM   2626  CB  SER A 340     109.972  46.144  53.319  1.00 20.19           C  
ATOM   2627  OG  SER A 340     109.173  47.261  52.966  1.00 70.32           O  
ATOM   2628  N   ILE A 341     112.108  48.857  53.476  1.00 57.83           N  
ATOM   2629  CA  ILE A 341     112.221  50.225  53.942  1.00 17.18           C  
ATOM   2630  C   ILE A 341     111.008  50.880  53.330  1.00 29.40           C  
ATOM   2631  O   ILE A 341     110.854  50.863  52.113  1.00 54.08           O  
ATOM   2632  CB  ILE A 341     113.475  50.894  53.403  1.00 40.51           C  
ATOM   2633  CG1 ILE A 341     114.695  50.031  53.724  1.00 50.99           C  
ATOM   2634  CG2 ILE A 341     113.621  52.280  54.011  1.00 17.18           C  
ATOM   2635  CD1 ILE A 341     114.927  49.812  55.200  1.00 21.94           C  
ATOM   2636  N   SER A 342     110.134  51.440  54.161  1.00 59.43           N  
ATOM   2637  CA  SER A 342     108.915  52.062  53.657  1.00 59.56           C  
ATOM   2638  C   SER A 342     109.079  53.521  53.301  1.00 33.29           C  
ATOM   2639  O   SER A 342     108.212  54.342  53.598  1.00 60.54           O  
ATOM   2640  CB  SER A 342     107.789  51.927  54.672  1.00 23.16           C  
ATOM   2641  OG  SER A 342     106.605  52.496  54.153  1.00 86.19           O  
ATOM   2642  N   GLY A 343     110.199  53.830  52.659  1.00 57.86           N  
ATOM   2643  CA  GLY A 343     110.490  55.190  52.250  1.00 77.12           C  
ATOM   2644  C   GLY A 343     111.706  55.225  51.347  1.00 58.76           C  
ATOM   2645  O   GLY A 343     111.871  54.370  50.478  1.00 63.58           O  
ATOM   2646  N   ASP A 344     112.563  56.216  51.549  1.00 31.38           N  
ATOM   2647  CA  ASP A 344     113.767  56.343  50.748  1.00 24.10           C  
ATOM   2648  C   ASP A 344     114.971  56.027  51.636  1.00 48.30           C  
ATOM   2649  O   ASP A 344     114.836  55.844  52.844  1.00 60.63           O  
ATOM   2650  CB  ASP A 344     113.875  57.765  50.193  1.00 22.97           C  
ATOM   2651  CG  ASP A 344     112.536  58.320  49.740  1.00 87.08           C  
ATOM   2652  OD1 ASP A 344     111.897  57.655  48.903  1.00 62.95           O  
ATOM   2653  OD2 ASP A 344     112.124  59.411  50.215  1.00 47.29           O  
ATOM   2654  N   LEU A 345     116.146  55.956  51.027  1.00 43.77           N  
ATOM   2655  CA  LEU A 345     117.372  55.672  51.754  1.00 35.76           C  
ATOM   2656  C   LEU A 345     118.484  56.595  51.294  1.00 17.18           C  
ATOM   2657  O   LEU A 345     119.003  56.461  50.193  1.00 73.50           O  
ATOM   2658  CB  LEU A 345     117.803  54.215  51.552  1.00 65.88           C  
ATOM   2659  CG  LEU A 345     117.352  53.199  52.605  1.00 40.45           C  
ATOM   2660  CD1 LEU A 345     118.012  51.843  52.353  1.00 22.40           C  
ATOM   2661  CD2 LEU A 345     117.740  53.710  53.970  1.00 24.14           C  
ATOM   2662  N   HIS A 346     118.844  57.537  52.149  1.00 44.79           N  
ATOM   2663  CA  HIS A 346     119.894  58.482  51.838  1.00 22.14           C  
ATOM   2664  C   HIS A 346     121.199  58.131  52.549  1.00 59.70           C  
ATOM   2665  O   HIS A 346     121.338  58.368  53.748  1.00 76.77           O  
ATOM   2666  CB  HIS A 346     119.491  59.894  52.276  1.00 25.45           C  
ATOM   2667  CG  HIS A 346     118.222  60.395  51.662  1.00 22.83           C  
ATOM   2668  ND1 HIS A 346     117.194  59.562  51.275  1.00 77.12           N  
ATOM   2669  CD2 HIS A 346     117.783  61.657  51.443  1.00 41.93           C  
ATOM   2670  CE1 HIS A 346     116.177  60.289  50.846  1.00 41.70           C  
ATOM   2671  NE2 HIS A 346     116.509  61.563  50.938  1.00 80.56           N  
ATOM   2672  N   ILE A 347     122.150  57.554  51.829  1.00 17.18           N  
ATOM   2673  CA  ILE A 347     123.447  57.280  52.432  1.00 57.04           C  
ATOM   2674  C   ILE A 347     124.345  58.420  51.949  1.00 39.55           C  
ATOM   2675  O   ILE A 347     124.806  58.408  50.815  1.00 34.93           O  
ATOM   2676  CB  ILE A 347     124.016  55.943  51.965  1.00 17.42           C  
ATOM   2677  CG1 ILE A 347     123.096  54.811  52.423  1.00 95.15           C  
ATOM   2678  CG2 ILE A 347     125.418  55.752  52.525  1.00 53.78           C  
ATOM   2679  CD1 ILE A 347     123.608  53.421  52.104  1.00 45.77           C  
ATOM   2680  N   LEU A 348     124.568  59.415  52.804  1.00 48.15           N  
ATOM   2681  CA  LEU A 348     125.374  60.579  52.439  1.00 38.25           C  
ATOM   2682  C   LEU A 348     126.754  60.695  53.067  1.00 56.63           C  
ATOM   2683  O   LEU A 348     127.064  60.048  54.057  1.00 49.80           O  
ATOM   2684  CB  LEU A 348     124.598  61.860  52.722  1.00 42.24           C  
ATOM   2685  CG  LEU A 348     123.686  62.327  51.594  1.00 32.01           C  
ATOM   2686  CD1 LEU A 348     122.948  61.148  51.001  1.00 38.48           C  
ATOM   2687  CD2 LEU A 348     122.720  63.364  52.132  1.00 25.50           C  
ATOM   2688  N   PRO A 349     127.601  61.553  52.491  1.00 62.69           N  
ATOM   2689  CA  PRO A 349     128.959  61.762  52.979  1.00 40.50           C  
ATOM   2690  C   PRO A 349     129.001  62.139  54.452  1.00 76.23           C  
ATOM   2691  O   PRO A 349     129.724  61.529  55.238  1.00 45.67           O  
ATOM   2692  CB  PRO A 349     129.470  62.891  52.090  1.00 40.34           C  
ATOM   2693  CG  PRO A 349     128.685  62.727  50.835  1.00 84.27           C  
ATOM   2694  CD  PRO A 349     127.317  62.446  51.356  1.00110.24           C  
ATOM   2695  N   VAL A 350     128.215  63.146  54.815  1.00 63.81           N  
ATOM   2696  CA  VAL A 350     128.178  63.633  56.186  1.00 43.93           C  
ATOM   2697  C   VAL A 350     127.909  62.531  57.188  1.00 73.88           C  
ATOM   2698  O   VAL A 350     128.322  62.615  58.344  1.00 40.43           O  
ATOM   2699  CB  VAL A 350     127.105  64.699  56.369  1.00 66.64           C  
ATOM   2700  CG1 VAL A 350     125.740  64.117  56.055  1.00 30.28           C  
ATOM   2701  CG2 VAL A 350     127.149  65.216  57.781  1.00 18.53           C  
ATOM   2702  N   ALA A 351     127.203  61.500  56.749  1.00 48.02           N  
ATOM   2703  CA  ALA A 351     126.905  60.397  57.634  1.00 40.24           C  
ATOM   2704  C   ALA A 351     128.208  59.807  58.152  1.00 57.98           C  
ATOM   2705  O   ALA A 351     128.401  59.665  59.357  1.00 89.62           O  
ATOM   2706  CB  ALA A 351     126.105  59.340  56.897  1.00 28.99           C  
ATOM   2707  N   PHE A 352     129.109  59.487  57.230  1.00 25.73           N  
ATOM   2708  CA  PHE A 352     130.398  58.887  57.571  1.00 77.86           C  
ATOM   2709  C   PHE A 352     131.408  59.794  58.274  1.00 38.19           C  
ATOM   2710  O   PHE A 352     132.367  59.303  58.866  1.00 84.57           O  
ATOM   2711  CB  PHE A 352     131.055  58.294  56.317  1.00 63.86           C  
ATOM   2712  CG  PHE A 352     130.260  57.188  55.677  1.00 20.88           C  
ATOM   2713  CD1 PHE A 352     129.135  57.473  54.917  1.00 87.82           C  
ATOM   2714  CD2 PHE A 352     130.629  55.863  55.849  1.00 78.12           C  
ATOM   2715  CE1 PHE A 352     128.389  56.454  54.339  1.00113.15           C  
ATOM   2716  CE2 PHE A 352     129.890  54.837  55.277  1.00 71.95           C  
ATOM   2717  CZ  PHE A 352     128.768  55.134  54.521  1.00 38.04           C  
ATOM   2718  N   ARG A 353     131.215  61.104  58.210  1.00 53.72           N  
ATOM   2719  CA  ARG A 353     132.151  62.014  58.864  1.00 70.25           C  
ATOM   2720  C   ARG A 353     131.538  62.696  60.072  1.00 24.12           C  
ATOM   2721  O   ARG A 353     132.222  63.392  60.813  1.00 66.80           O  
ATOM   2722  CB  ARG A 353     132.674  63.061  57.873  1.00101.29           C  
ATOM   2723  CG  ARG A 353     133.604  62.478  56.808  1.00165.77           C  
ATOM   2724  CD  ARG A 353     134.695  61.598  57.442  1.00207.18           C  
ATOM   2725  NE  ARG A 353     135.643  61.057  56.464  1.00207.18           N  
ATOM   2726  CZ  ARG A 353     136.619  60.197  56.756  1.00200.08           C  
ATOM   2727  NH1 ARG A 353     136.779  59.771  58.003  1.00193.06           N  
ATOM   2728  NH2 ARG A 353     137.441  59.764  55.803  1.00 84.10           N  
ATOM   2729  N   GLY A 354     130.245  62.473  60.273  1.00 82.65           N  
ATOM   2730  CA  GLY A 354     129.557  63.054  61.409  1.00 73.71           C  
ATOM   2731  C   GLY A 354     129.293  64.536  61.266  1.00 34.54           C  
ATOM   2732  O   GLY A 354     130.212  65.314  61.022  1.00100.86           O  
ATOM   2733  N   ASP A 355     128.036  64.935  61.421  1.00 40.27           N  
ATOM   2734  CA  ASP A 355     127.689  66.342  61.312  1.00 65.08           C  
ATOM   2735  C   ASP A 355     127.688  67.006  62.683  1.00 58.99           C  
ATOM   2736  O   ASP A 355     126.845  66.712  63.533  1.00 46.49           O  
ATOM   2737  CB  ASP A 355     126.321  66.508  60.651  1.00 26.11           C  
ATOM   2738  CG  ASP A 355     126.033  67.947  60.284  1.00 50.48           C  
ATOM   2739  OD1 ASP A 355     126.959  68.634  59.796  1.00 85.79           O  
ATOM   2740  OD2 ASP A 355     124.882  68.387  60.471  1.00 73.19           O  
ATOM   2741  N   SER A 356     128.646  67.899  62.896  1.00 53.43           N  
ATOM   2742  CA  SER A 356     128.751  68.599  64.166  1.00 75.03           C  
ATOM   2743  C   SER A 356     127.655  69.651  64.283  1.00 76.63           C  
ATOM   2744  O   SER A 356     127.558  70.363  65.285  1.00 86.94           O  
ATOM   2745  CB  SER A 356     130.134  69.252  64.301  1.00 76.72           C  
ATOM   2746  OG  SER A 356     130.380  70.183  63.264  1.00 80.27           O  
ATOM   2747  N   PHE A 357     126.819  69.738  63.257  1.00 29.13           N  
ATOM   2748  CA  PHE A 357     125.739  70.713  63.251  1.00 67.55           C  
ATOM   2749  C   PHE A 357     124.475  70.058  63.771  1.00 59.69           C  
ATOM   2750  O   PHE A 357     123.629  70.720  64.369  1.00 73.79           O  
ATOM   2751  CB  PHE A 357     125.517  71.241  61.829  1.00 48.48           C  
ATOM   2752  CG  PHE A 357     124.353  72.184  61.700  1.00 38.45           C  
ATOM   2753  CD1 PHE A 357     124.409  73.457  62.241  1.00 46.36           C  
ATOM   2754  CD2 PHE A 357     123.198  71.794  61.030  1.00 73.27           C  
ATOM   2755  CE1 PHE A 357     123.332  74.330  62.116  1.00 65.54           C  
ATOM   2756  CE2 PHE A 357     122.118  72.659  60.901  1.00 66.60           C  
ATOM   2757  CZ  PHE A 357     122.188  73.930  61.445  1.00 60.19           C  
ATOM   2758  N   THR A 358     124.364  68.751  63.540  1.00 51.94           N  
ATOM   2759  CA  THR A 358     123.211  67.964  63.974  1.00 42.48           C  
ATOM   2760  C   THR A 358     123.575  67.123  65.186  1.00 67.45           C  
ATOM   2761  O   THR A 358     122.749  66.380  65.707  1.00 81.65           O  
ATOM   2762  CB  THR A 358     122.727  67.004  62.874  1.00 65.45           C  
ATOM   2763  OG1 THR A 358     123.783  66.099  62.528  1.00 84.73           O  
ATOM   2764  CG2 THR A 358     122.297  67.778  61.638  1.00146.92           C  
ATOM   2765  N   HIS A 359     124.822  67.239  65.625  1.00 71.56           N  
ATOM   2766  CA  HIS A 359     125.291  66.497  66.785  1.00 56.02           C  
ATOM   2767  C   HIS A 359     125.123  65.014  66.537  1.00 52.45           C  
ATOM   2768  O   HIS A 359     124.266  64.362  67.135  1.00 86.92           O  
ATOM   2769  CB  HIS A 359     124.506  66.915  68.034  1.00 55.33           C  
ATOM   2770  CG  HIS A 359     124.714  68.343  68.425  1.00 63.93           C  
ATOM   2771  ND1 HIS A 359     125.920  68.816  68.900  1.00 36.04           N  
ATOM   2772  CD2 HIS A 359     123.878  69.409  68.388  1.00 43.43           C  
ATOM   2773  CE1 HIS A 359     125.816  70.112  69.140  1.00108.88           C  
ATOM   2774  NE2 HIS A 359     124.588  70.496  68.837  1.00 96.74           N  
ATOM   2775  N   THR A 360     125.939  64.480  65.640  1.00 32.64           N  
ATOM   2776  CA  THR A 360     125.868  63.064  65.333  1.00 98.75           C  
ATOM   2777  C   THR A 360     127.249  62.492  65.067  1.00 99.25           C  
ATOM   2778  O   THR A 360     128.010  63.014  64.252  1.00 89.15           O  
ATOM   2779  CB  THR A 360     124.976  62.799  64.113  1.00 17.18           C  
ATOM   2780  OG1 THR A 360     125.561  63.401  62.953  1.00116.51           O  
ATOM   2781  CG2 THR A 360     123.596  63.387  64.337  1.00 53.42           C  
ATOM   2782  N   PRO A 361     127.600  61.413  65.775  1.00 90.02           N  
ATOM   2783  CA  PRO A 361     128.909  60.787  65.590  1.00 39.78           C  
ATOM   2784  C   PRO A 361     129.055  60.130  64.215  1.00 60.73           C  
ATOM   2785  O   PRO A 361     128.078  59.660  63.626  1.00 64.24           O  
ATOM   2786  CB  PRO A 361     128.963  59.763  66.726  1.00100.53           C  
ATOM   2787  CG  PRO A 361     128.082  60.376  67.786  1.00120.58           C  
ATOM   2788  CD  PRO A 361     126.921  60.866  66.964  1.00 67.29           C  
ATOM   2789  N   PRO A 362     130.286  60.089  63.687  1.00 40.05           N  
ATOM   2790  CA  PRO A 362     130.528  59.478  62.382  1.00 89.44           C  
ATOM   2791  C   PRO A 362     130.042  58.035  62.380  1.00 64.12           C  
ATOM   2792  O   PRO A 362     130.317  57.294  63.320  1.00 73.32           O  
ATOM   2793  CB  PRO A 362     132.041  59.566  62.250  1.00 67.65           C  
ATOM   2794  CG  PRO A 362     132.370  60.800  63.006  1.00103.33           C  
ATOM   2795  CD  PRO A 362     131.538  60.623  64.241  1.00 58.03           C  
ATOM   2796  N   LEU A 363     129.325  57.644  61.328  1.00 79.55           N  
ATOM   2797  CA  LEU A 363     128.806  56.280  61.208  1.00 83.46           C  
ATOM   2798  C   LEU A 363     129.901  55.219  61.135  1.00 56.53           C  
ATOM   2799  O   LEU A 363     130.882  55.358  60.398  1.00 69.80           O  
ATOM   2800  CB  LEU A 363     127.917  56.143  59.972  1.00111.04           C  
ATOM   2801  CG  LEU A 363     127.480  54.702  59.697  1.00 44.90           C  
ATOM   2802  CD1 LEU A 363     126.719  54.175  60.895  1.00 99.88           C  
ATOM   2803  CD2 LEU A 363     126.617  54.641  58.447  1.00 85.84           C  
ATOM   2804  N   ASP A 364     129.714  54.151  61.900  1.00 33.68           N  
ATOM   2805  CA  ASP A 364     130.677  53.067  61.930  1.00 79.20           C  
ATOM   2806  C   ASP A 364     130.468  52.210  60.696  1.00 84.08           C  
ATOM   2807  O   ASP A 364     129.490  51.474  60.597  1.00 57.50           O  
ATOM   2808  CB  ASP A 364     130.491  52.230  63.197  1.00124.97           C  
ATOM   2809  CG  ASP A 364     131.494  51.101  63.300  1.00150.10           C  
ATOM   2810  OD1 ASP A 364     132.697  51.354  63.075  1.00105.95           O  
ATOM   2811  OD2 ASP A 364     131.080  49.966  63.615  1.00153.76           O  
ATOM   2812  N   PRO A 365     131.392  52.299  59.733  1.00 49.98           N  
ATOM   2813  CA  PRO A 365     131.305  51.530  58.494  1.00 44.20           C  
ATOM   2814  C   PRO A 365     130.691  50.145  58.703  1.00 77.89           C  
ATOM   2815  O   PRO A 365     129.811  49.724  57.952  1.00 93.07           O  
ATOM   2816  CB  PRO A 365     132.757  51.468  58.043  1.00 45.54           C  
ATOM   2817  CG  PRO A 365     133.278  52.802  58.469  1.00 51.63           C  
ATOM   2818  CD  PRO A 365     132.710  52.950  59.853  1.00 41.18           C  
ATOM   2819  N   GLN A 366     131.154  49.451  59.738  1.00 96.89           N  
ATOM   2820  CA  GLN A 366     130.671  48.110  60.058  1.00 93.07           C  
ATOM   2821  C   GLN A 366     129.154  48.054  60.219  1.00 79.07           C  
ATOM   2822  O   GLN A 366     128.535  47.018  59.972  1.00110.51           O  
ATOM   2823  CB  GLN A 366     131.341  47.609  61.344  1.00137.98           C  
ATOM   2824  CG  GLN A 366     132.859  47.466  61.254  1.00169.27           C  
ATOM   2825  CD  GLN A 366     133.529  47.379  62.621  1.00169.36           C  
ATOM   2826  OE1 GLN A 366     133.219  46.503  63.431  1.00116.43           O  
ATOM   2827  NE2 GLN A 366     134.456  48.294  62.880  1.00146.12           N  
ATOM   2828  N   GLU A 367     128.556  49.169  60.629  1.00 28.06           N  
ATOM   2829  CA  GLU A 367     127.111  49.221  60.837  1.00 59.33           C  
ATOM   2830  C   GLU A 367     126.272  49.056  59.565  1.00 53.00           C  
ATOM   2831  O   GLU A 367     125.138  48.597  59.636  1.00 63.06           O  
ATOM   2832  CB  GLU A 367     126.722  50.528  61.535  1.00 82.36           C  
ATOM   2833  CG  GLU A 367     127.330  50.729  62.923  1.00 66.03           C  
ATOM   2834  CD  GLU A 367     126.796  49.753  63.951  1.00121.97           C  
ATOM   2835  OE1 GLU A 367     125.560  49.643  64.081  1.00112.77           O  
ATOM   2836  OE2 GLU A 367     127.613  49.101  64.637  1.00120.85           O  
ATOM   2837  N   LEU A 368     126.813  49.420  58.406  1.00 35.69           N  
ATOM   2838  CA  LEU A 368     126.054  49.287  57.159  1.00 52.46           C  
ATOM   2839  C   LEU A 368     125.707  47.821  56.911  1.00 82.27           C  
ATOM   2840  O   LEU A 368     124.834  47.505  56.101  1.00 48.31           O  
ATOM   2841  CB  LEU A 368     126.849  49.838  55.961  1.00 30.13           C  
ATOM   2842  CG  LEU A 368     127.351  51.289  56.003  1.00 81.12           C  
ATOM   2843  CD1 LEU A 368     128.280  51.510  54.823  1.00117.10           C  
ATOM   2844  CD2 LEU A 368     126.188  52.284  55.974  1.00 26.70           C  
ATOM   2845  N   ASP A 369     126.397  46.924  57.607  1.00 57.03           N  
ATOM   2846  CA  ASP A 369     126.125  45.503  57.456  1.00 67.40           C  
ATOM   2847  C   ASP A 369     124.691  45.240  57.894  1.00 73.29           C  
ATOM   2848  O   ASP A 369     124.048  44.296  57.433  1.00 64.11           O  
ATOM   2849  CB  ASP A 369     127.102  44.683  58.300  1.00 79.27           C  
ATOM   2850  CG  ASP A 369     128.499  44.655  57.707  1.00138.77           C  
ATOM   2851  OD1 ASP A 369     129.058  45.743  57.456  1.00140.04           O  
ATOM   2852  OD2 ASP A 369     129.038  43.548  57.491  1.00 87.87           O  
ATOM   2853  N   ILE A 370     124.198  46.091  58.788  1.00 42.00           N  
ATOM   2854  CA  ILE A 370     122.835  45.992  59.301  1.00 62.54           C  
ATOM   2855  C   ILE A 370     121.824  45.835  58.164  1.00 86.88           C  
ATOM   2856  O   ILE A 370     120.999  44.916  58.164  1.00 59.20           O  
ATOM   2857  CB  ILE A 370     122.466  47.258  60.117  1.00 57.25           C  
ATOM   2858  CG1 ILE A 370     123.271  47.298  61.413  1.00 65.91           C  
ATOM   2859  CG2 ILE A 370     120.978  47.289  60.411  1.00 35.66           C  
ATOM   2860  CD1 ILE A 370     123.015  48.546  62.237  1.00109.30           C  
ATOM   2861  N   LEU A 371     121.909  46.743  57.199  1.00 68.42           N  
ATOM   2862  CA  LEU A 371     121.019  46.776  56.047  1.00 49.09           C  
ATOM   2863  C   LEU A 371     121.063  45.512  55.188  1.00 69.61           C  
ATOM   2864  O   LEU A 371     120.161  45.254  54.391  1.00 40.25           O  
ATOM   2865  CB  LEU A 371     121.369  47.996  55.193  1.00 17.18           C  
ATOM   2866  CG  LEU A 371     121.276  49.356  55.888  1.00 23.79           C  
ATOM   2867  CD1 LEU A 371     122.047  50.390  55.096  1.00 61.16           C  
ATOM   2868  CD2 LEU A 371     119.833  49.761  56.027  1.00 46.33           C  
ATOM   2869  N   LYS A 372     122.102  44.708  55.364  1.00 60.88           N  
ATOM   2870  CA  LYS A 372     122.255  43.497  54.567  1.00 73.01           C  
ATOM   2871  C   LYS A 372     120.996  42.632  54.562  1.00 56.02           C  
ATOM   2872  O   LYS A 372     120.948  41.593  53.899  1.00 57.29           O  
ATOM   2873  CB  LYS A 372     123.468  42.693  55.066  1.00 47.47           C  
ATOM   2874  CG  LYS A 372     124.069  41.759  54.024  1.00 60.43           C  
ATOM   2875  CD  LYS A 372     125.571  41.580  54.221  1.00116.49           C  
ATOM   2876  CE  LYS A 372     126.172  40.695  53.130  1.00110.81           C  
ATOM   2877  NZ  LYS A 372     127.661  40.620  53.222  1.00 77.21           N  
ATOM   2878  N   THR A 373     119.971  43.076  55.285  1.00 23.56           N  
ATOM   2879  CA  THR A 373     118.720  42.330  55.368  1.00 61.03           C  
ATOM   2880  C   THR A 373     117.574  42.987  54.624  1.00 63.44           C  
ATOM   2881  O   THR A 373     116.474  42.441  54.601  1.00 56.75           O  
ATOM   2882  CB  THR A 373     118.266  42.101  56.844  1.00 73.41           C  
ATOM   2883  OG1 THR A 373     118.287  43.339  57.568  1.00 74.48           O  
ATOM   2884  CG2 THR A 373     119.171  41.095  57.532  1.00 72.66           C  
ATOM   2885  N   VAL A 374     117.822  44.149  54.019  1.00 73.07           N  
ATOM   2886  CA  VAL A 374     116.768  44.845  53.281  1.00 52.19           C  
ATOM   2887  C   VAL A 374     116.524  44.145  51.963  1.00 52.40           C  
ATOM   2888  O   VAL A 374     117.456  43.881  51.207  1.00 71.95           O  
ATOM   2889  CB  VAL A 374     117.121  46.303  52.972  1.00 60.46           C  
ATOM   2890  CG1 VAL A 374     115.938  46.971  52.301  1.00 64.11           C  
ATOM   2891  CG2 VAL A 374     117.483  47.044  54.240  1.00 67.37           C  
ATOM   2892  N   LYS A 375     115.259  43.862  51.692  1.00 59.92           N  
ATOM   2893  CA  LYS A 375     114.864  43.163  50.483  1.00 53.90           C  
ATOM   2894  C   LYS A 375     114.237  44.104  49.465  1.00 64.72           C  
ATOM   2895  O   LYS A 375     114.329  43.867  48.262  1.00 85.25           O  
ATOM   2896  CB  LYS A 375     113.864  42.061  50.838  1.00 93.50           C  
ATOM   2897  CG  LYS A 375     114.262  40.653  50.416  1.00 87.61           C  
ATOM   2898  CD  LYS A 375     115.342  40.052  51.304  1.00 41.95           C  
ATOM   2899  CE  LYS A 375     115.682  38.629  50.848  1.00138.81           C  
ATOM   2900  NZ  LYS A 375     116.749  37.973  51.662  1.00107.38           N  
ATOM   2901  N   GLU A 376     113.591  45.166  49.944  1.00 37.01           N  
ATOM   2902  CA  GLU A 376     112.954  46.114  49.035  1.00 57.16           C  
ATOM   2903  C   GLU A 376     112.769  47.512  49.601  1.00 30.56           C  
ATOM   2904  O   GLU A 376     112.556  47.688  50.798  1.00 54.41           O  
ATOM   2905  CB  GLU A 376     111.596  45.588  48.587  1.00 22.21           C  
ATOM   2906  CG  GLU A 376     110.562  45.519  49.684  1.00 52.96           C  
ATOM   2907  CD  GLU A 376     109.160  45.283  49.144  1.00124.96           C  
ATOM   2908  OE1 GLU A 376     108.441  46.283  48.926  1.00117.84           O  
ATOM   2909  OE2 GLU A 376     108.782  44.107  48.923  1.00 51.97           O  
ATOM   2910  N   ILE A 377     112.840  48.504  48.718  1.00 20.74           N  
ATOM   2911  CA  ILE A 377     112.679  49.898  49.101  1.00 39.44           C  
ATOM   2912  C   ILE A 377     111.511  50.514  48.346  1.00 25.74           C  
ATOM   2913  O   ILE A 377     111.631  50.843  47.173  1.00 66.65           O  
ATOM   2914  CB  ILE A 377     113.934  50.700  48.778  1.00 25.94           C  
ATOM   2915  CG1 ILE A 377     115.131  50.118  49.537  1.00 33.19           C  
ATOM   2916  CG2 ILE A 377     113.708  52.154  49.127  1.00 17.18           C  
ATOM   2917  CD1 ILE A 377     116.461  50.821  49.260  1.00 29.28           C  
ATOM   2918  N   THR A 378     110.384  50.680  49.029  1.00 46.35           N  
ATOM   2919  CA  THR A 378     109.190  51.238  48.405  1.00 50.50           C  
ATOM   2920  C   THR A 378     109.388  52.593  47.744  1.00 48.82           C  
ATOM   2921  O   THR A 378     108.544  53.029  46.963  1.00 40.24           O  
ATOM   2922  CB  THR A 378     108.038  51.374  49.413  1.00 18.06           C  
ATOM   2923  OG1 THR A 378     108.400  52.304  50.439  1.00 46.77           O  
ATOM   2924  CG2 THR A 378     107.724  50.024  50.036  1.00129.42           C  
ATOM   2925  N   GLY A 379     110.498  53.257  48.051  1.00 17.18           N  
ATOM   2926  CA  GLY A 379     110.751  54.564  47.464  1.00 96.17           C  
ATOM   2927  C   GLY A 379     111.998  54.639  46.601  1.00 96.39           C  
ATOM   2928  O   GLY A 379     112.134  53.912  45.606  1.00 22.68           O  
ATOM   2929  N   PHE A 380     112.914  55.531  46.966  1.00 47.65           N  
ATOM   2930  CA  PHE A 380     114.140  55.659  46.202  1.00 17.18           C  
ATOM   2931  C   PHE A 380     115.381  55.440  47.045  1.00 26.53           C  
ATOM   2932  O   PHE A 380     115.406  55.762  48.228  1.00 80.80           O  
ATOM   2933  CB  PHE A 380     114.200  57.019  45.482  1.00 54.91           C  
ATOM   2934  CG  PHE A 380     114.633  58.174  46.345  1.00 65.58           C  
ATOM   2935  CD1 PHE A 380     115.886  58.197  46.956  1.00 19.42           C  
ATOM   2936  CD2 PHE A 380     113.805  59.273  46.493  1.00 19.55           C  
ATOM   2937  CE1 PHE A 380     116.297  59.298  47.693  1.00 92.94           C  
ATOM   2938  CE2 PHE A 380     114.207  60.380  47.228  1.00 79.57           C  
ATOM   2939  CZ  PHE A 380     115.452  60.395  47.828  1.00 17.18           C  
ATOM   2940  N   LEU A 381     116.409  54.888  46.414  1.00 62.71           N  
ATOM   2941  CA  LEU A 381     117.674  54.611  47.068  1.00 44.44           C  
ATOM   2942  C   LEU A 381     118.756  55.538  46.532  1.00 36.76           C  
ATOM   2943  O   LEU A 381     119.215  55.366  45.408  1.00 39.31           O  
ATOM   2944  CB  LEU A 381     118.074  53.164  46.810  1.00 40.30           C  
ATOM   2945  CG  LEU A 381     119.545  52.804  46.992  1.00 63.95           C  
ATOM   2946  CD1 LEU A 381     119.896  52.874  48.457  1.00 17.18           C  
ATOM   2947  CD2 LEU A 381     119.811  51.414  46.431  1.00 17.18           C  
ATOM   2948  N   LEU A 382     119.147  56.528  47.330  1.00 41.87           N  
ATOM   2949  CA  LEU A 382     120.193  57.467  46.949  1.00 47.74           C  
ATOM   2950  C   LEU A 382     121.458  57.184  47.771  1.00 46.67           C  
ATOM   2951  O   LEU A 382     121.395  57.015  48.985  1.00 72.78           O  
ATOM   2952  CB  LEU A 382     119.725  58.912  47.177  1.00 44.31           C  
ATOM   2953  CG  LEU A 382     120.797  60.022  47.193  1.00 69.48           C  
ATOM   2954  CD1 LEU A 382     121.530  60.072  45.869  1.00 71.04           C  
ATOM   2955  CD2 LEU A 382     120.159  61.370  47.469  1.00 38.28           C  
ATOM   2956  N   ILE A 383     122.602  57.131  47.099  1.00 40.13           N  
ATOM   2957  CA  ILE A 383     123.883  56.868  47.743  1.00 17.18           C  
ATOM   2958  C   ILE A 383     124.966  57.763  47.139  1.00 41.53           C  
ATOM   2959  O   ILE A 383     125.432  57.512  46.030  1.00 54.88           O  
ATOM   2960  CB  ILE A 383     124.313  55.405  47.535  1.00 27.73           C  
ATOM   2961  CG1 ILE A 383     123.246  54.462  48.089  1.00 45.36           C  
ATOM   2962  CG2 ILE A 383     125.658  55.163  48.182  1.00 21.02           C  
ATOM   2963  CD1 ILE A 383     123.461  52.995  47.740  1.00 34.19           C  
ATOM   2964  N   GLN A 384     125.360  58.800  47.873  1.00 36.46           N  
ATOM   2965  CA  GLN A 384     126.391  59.731  47.422  1.00 17.18           C  
ATOM   2966  C   GLN A 384     127.688  59.510  48.208  1.00 61.18           C  
ATOM   2967  O   GLN A 384     128.594  60.343  48.172  1.00 48.86           O  
ATOM   2968  CB  GLN A 384     125.920  61.171  47.629  1.00 17.18           C  
ATOM   2969  CG  GLN A 384     124.578  61.474  46.990  1.00 60.84           C  
ATOM   2970  CD  GLN A 384     124.175  62.930  47.131  1.00 69.64           C  
ATOM   2971  OE1 GLN A 384     123.112  63.349  46.656  1.00 55.11           O  
ATOM   2972  NE2 GLN A 384     125.023  63.710  47.786  1.00 23.47           N  
ATOM   2973  N   ALA A 385     127.769  58.386  48.917  1.00 28.50           N  
ATOM   2974  CA  ALA A 385     128.941  58.062  49.725  1.00 69.48           C  
ATOM   2975  C   ALA A 385     129.023  56.560  49.955  1.00 84.39           C  
ATOM   2976  O   ALA A 385     128.147  55.819  49.515  1.00 75.16           O  
ATOM   2977  CB  ALA A 385     128.867  58.786  51.064  1.00 44.54           C  
ATOM   2978  N   TRP A 386     130.075  56.124  50.645  1.00 49.96           N  
ATOM   2979  CA  TRP A 386     130.291  54.709  50.945  1.00 77.61           C  
ATOM   2980  C   TRP A 386     131.674  54.604  51.558  1.00115.40           C  
ATOM   2981  O   TRP A 386     132.554  55.396  51.230  1.00 81.99           O  
ATOM   2982  CB  TRP A 386     130.260  53.887  49.665  1.00 43.64           C  
ATOM   2983  CG  TRP A 386     129.904  52.437  49.819  1.00 20.03           C  
ATOM   2984  CD1 TRP A 386     130.618  51.376  49.347  1.00 86.56           C  
ATOM   2985  CD2 TRP A 386     128.676  51.895  50.324  1.00 43.42           C  
ATOM   2986  NE1 TRP A 386     129.911  50.214  49.511  1.00 35.38           N  
ATOM   2987  CE2 TRP A 386     128.715  50.503  50.110  1.00 34.79           C  
ATOM   2988  CE3 TRP A 386     127.543  52.451  50.930  1.00 28.38           C  
ATOM   2989  CZ2 TRP A 386     127.665  49.656  50.477  1.00110.27           C  
ATOM   2990  CZ3 TRP A 386     126.493  51.602  51.293  1.00 17.18           C  
ATOM   2991  CH2 TRP A 386     126.566  50.224  51.063  1.00 75.52           C  
ATOM   2992  N   PRO A 387     131.885  53.623  52.452  1.00108.82           N  
ATOM   2993  CA  PRO A 387     133.178  53.418  53.114  1.00 96.81           C  
ATOM   2994  C   PRO A 387     134.338  53.310  52.122  1.00123.27           C  
ATOM   2995  O   PRO A 387     134.206  52.698  51.059  1.00 79.25           O  
ATOM   2996  CB  PRO A 387     132.952  52.133  53.903  1.00153.29           C  
ATOM   2997  CG  PRO A 387     131.502  52.240  54.270  1.00 84.89           C  
ATOM   2998  CD  PRO A 387     130.886  52.666  52.961  1.00 40.20           C  
ATOM   2999  N   GLU A 388     135.475  53.898  52.483  1.00128.03           N  
ATOM   3000  CA  GLU A 388     136.644  53.896  51.614  1.00138.31           C  
ATOM   3001  C   GLU A 388     137.191  52.512  51.271  1.00147.57           C  
ATOM   3002  O   GLU A 388     136.990  52.014  50.162  1.00132.26           O  
ATOM   3003  CB  GLU A 388     137.765  54.752  52.223  1.00161.52           C  
ATOM   3004  CG  GLU A 388     137.390  56.214  52.474  1.00184.22           C  
ATOM   3005  CD  GLU A 388     138.593  57.151  52.442  1.00195.83           C  
ATOM   3006  OE1 GLU A 388     139.157  57.352  51.345  1.00166.48           O  
ATOM   3007  OE2 GLU A 388     138.978  57.685  53.508  1.00136.61           O  
ATOM   3008  N   ASN A 389     137.881  51.897  52.226  1.00136.29           N  
ATOM   3009  CA  ASN A 389     138.493  50.586  52.022  1.00113.35           C  
ATOM   3010  C   ASN A 389     137.549  49.423  51.715  1.00 81.57           C  
ATOM   3011  O   ASN A 389     137.747  48.322  52.227  1.00167.41           O  
ATOM   3012  CB  ASN A 389     139.357  50.226  53.242  1.00193.21           C  
ATOM   3013  CG  ASN A 389     140.699  50.950  53.253  1.00203.99           C  
ATOM   3014  OD1 ASN A 389     140.763  52.173  53.128  1.00133.78           O  
ATOM   3015  ND2 ASN A 389     141.779  50.190  53.413  1.00159.33           N  
ATOM   3016  N   ARG A 390     136.540  49.653  50.879  1.00 48.62           N  
ATOM   3017  CA  ARG A 390     135.581  48.597  50.509  1.00122.64           C  
ATOM   3018  C   ARG A 390     135.048  48.871  49.097  1.00 96.09           C  
ATOM   3019  O   ARG A 390     134.552  49.964  48.819  1.00112.64           O  
ATOM   3020  CB  ARG A 390     134.404  48.540  51.503  1.00138.56           C  
ATOM   3021  CG  ARG A 390     134.768  48.238  52.976  1.00170.74           C  
ATOM   3022  CD  ARG A 390     135.414  46.855  53.185  1.00202.50           C  
ATOM   3023  NE  ARG A 390     135.578  46.518  54.605  1.00207.18           N  
ATOM   3024  CZ  ARG A 390     136.255  45.464  55.067  1.00194.43           C  
ATOM   3025  NH1 ARG A 390     136.850  44.628  54.223  1.00168.66           N  
ATOM   3026  NH2 ARG A 390     136.332  45.236  56.377  1.00 67.40           N  
ATOM   3027  N   THR A 391     135.139  47.877  48.215  1.00 61.87           N  
ATOM   3028  CA  THR A 391     134.699  48.041  46.824  1.00103.21           C  
ATOM   3029  C   THR A 391     133.473  47.223  46.425  1.00 75.39           C  
ATOM   3030  O   THR A 391     133.568  46.340  45.574  1.00102.56           O  
ATOM   3031  CB  THR A 391     135.827  47.662  45.851  1.00149.80           C  
ATOM   3032  OG1 THR A 391     136.041  46.243  45.899  1.00 89.85           O  
ATOM   3033  CG2 THR A 391     137.116  48.378  46.224  1.00143.54           C  
ATOM   3034  N   ASP A 392     132.320  47.531  47.011  1.00110.88           N  
ATOM   3035  CA  ASP A 392     131.102  46.787  46.707  1.00103.13           C  
ATOM   3036  C   ASP A 392     129.942  47.303  47.569  1.00 89.98           C  
ATOM   3037  O   ASP A 392     130.091  47.455  48.781  1.00 90.12           O  
ATOM   3038  CB  ASP A 392     131.347  45.292  46.999  1.00 46.56           C  
ATOM   3039  CG  ASP A 392     130.290  44.376  46.393  1.00 98.92           C  
ATOM   3040  OD1 ASP A 392     130.201  44.298  45.150  1.00132.65           O  
ATOM   3041  OD2 ASP A 392     129.552  43.723  47.165  1.00120.07           O  
ATOM   3042  N   LEU A 393     128.800  47.596  46.947  1.00 48.33           N  
ATOM   3043  CA  LEU A 393     127.625  48.040  47.694  1.00 60.88           C  
ATOM   3044  C   LEU A 393     127.034  46.793  48.363  1.00 78.71           C  
ATOM   3045  O   LEU A 393     125.977  46.297  47.982  1.00 89.00           O  
ATOM   3046  CB  LEU A 393     126.593  48.666  46.757  1.00 43.54           C  
ATOM   3047  CG  LEU A 393     126.977  49.965  46.066  1.00 35.19           C  
ATOM   3048  CD1 LEU A 393     125.777  50.486  45.309  1.00 48.69           C  
ATOM   3049  CD2 LEU A 393     127.429  50.983  47.096  1.00 32.87           C  
ATOM   3050  N   HIS A 394     127.739  46.300  49.372  1.00 52.09           N  
ATOM   3051  CA  HIS A 394     127.359  45.097  50.092  1.00 54.35           C  
ATOM   3052  C   HIS A 394     126.042  45.145  50.873  1.00 82.61           C  
ATOM   3053  O   HIS A 394     125.163  44.317  50.650  1.00 51.07           O  
ATOM   3054  CB  HIS A 394     128.511  44.694  51.019  1.00 20.90           C  
ATOM   3055  CG  HIS A 394     128.902  45.760  51.999  1.00 71.53           C  
ATOM   3056  ND1 HIS A 394     129.277  47.029  51.612  1.00 90.97           N  
ATOM   3057  CD2 HIS A 394     128.985  45.742  53.351  1.00129.85           C  
ATOM   3058  CE1 HIS A 394     129.573  47.746  52.683  1.00 64.23           C  
ATOM   3059  NE2 HIS A 394     129.404  46.988  53.751  1.00 71.65           N  
ATOM   3060  N   ALA A 395     125.901  46.099  51.789  1.00 55.78           N  
ATOM   3061  CA  ALA A 395     124.685  46.208  52.592  1.00 27.30           C  
ATOM   3062  C   ALA A 395     123.428  45.971  51.768  1.00 63.48           C  
ATOM   3063  O   ALA A 395     122.380  45.616  52.306  1.00140.30           O  
ATOM   3064  CB  ALA A 395     124.616  47.574  53.252  1.00 86.82           C  
ATOM   3065  N   PHE A 396     123.534  46.162  50.458  1.00 75.60           N  
ATOM   3066  CA  PHE A 396     122.393  45.972  49.579  1.00 43.46           C  
ATOM   3067  C   PHE A 396     122.576  44.790  48.646  1.00 55.70           C  
ATOM   3068  O   PHE A 396     122.175  44.841  47.482  1.00 82.78           O  
ATOM   3069  CB  PHE A 396     122.161  47.236  48.768  1.00 22.22           C  
ATOM   3070  CG  PHE A 396     122.073  48.478  49.604  1.00 34.90           C  
ATOM   3071  CD1 PHE A 396     123.167  49.319  49.737  1.00 52.05           C  
ATOM   3072  CD2 PHE A 396     120.894  48.803  50.268  1.00 30.57           C  
ATOM   3073  CE1 PHE A 396     123.088  50.467  50.516  1.00 42.56           C  
ATOM   3074  CE2 PHE A 396     120.806  49.951  51.051  1.00 65.45           C  
ATOM   3075  CZ  PHE A 396     121.904  50.784  51.175  1.00 29.55           C  
ATOM   3076  N   GLU A 397     123.183  43.723  49.163  1.00 56.47           N  
ATOM   3077  CA  GLU A 397     123.417  42.516  48.375  1.00 55.75           C  
ATOM   3078  C   GLU A 397     122.143  41.723  48.195  1.00 98.31           C  
ATOM   3079  O   GLU A 397     122.020  40.960  47.242  1.00127.72           O  
ATOM   3080  CB  GLU A 397     124.451  41.608  49.039  1.00 57.89           C  
ATOM   3081  CG  GLU A 397     125.886  42.071  48.902  1.00175.17           C  
ATOM   3082  CD  GLU A 397     126.868  41.077  49.488  1.00169.59           C  
ATOM   3083  OE1 GLU A 397     128.087  41.341  49.411  1.00127.78           O  
ATOM   3084  OE2 GLU A 397     126.419  40.036  50.023  1.00116.28           O  
ATOM   3085  N   ASN A 398     121.200  41.892  49.116  1.00 68.39           N  
ATOM   3086  CA  ASN A 398     119.952  41.157  49.031  1.00 54.14           C  
ATOM   3087  C   ASN A 398     118.761  42.020  48.640  1.00 59.31           C  
ATOM   3088  O   ASN A 398     117.618  41.569  48.710  1.00 84.26           O  
ATOM   3089  CB  ASN A 398     119.671  40.431  50.350  1.00 92.98           C  
ATOM   3090  CG  ASN A 398     120.687  39.330  50.647  1.00 53.07           C  
ATOM   3091  OD1 ASN A 398     120.347  38.316  51.253  1.00108.86           O  
ATOM   3092  ND2 ASN A 398     121.936  39.531  50.231  1.00 91.12           N  
ATOM   3093  N   LEU A 399     119.027  43.259  48.230  1.00111.89           N  
ATOM   3094  CA  LEU A 399     117.956  44.155  47.801  1.00 33.36           C  
ATOM   3095  C   LEU A 399     117.491  43.545  46.497  1.00 31.82           C  
ATOM   3096  O   LEU A 399     118.310  43.282  45.612  1.00 39.12           O  
ATOM   3097  CB  LEU A 399     118.488  45.570  47.556  1.00 28.56           C  
ATOM   3098  CG  LEU A 399     117.468  46.689  47.789  1.00 75.66           C  
ATOM   3099  CD1 LEU A 399     118.115  48.047  47.553  1.00 52.83           C  
ATOM   3100  CD2 LEU A 399     116.273  46.487  46.873  1.00 65.43           C  
ATOM   3101  N   GLU A 400     116.186  43.306  46.388  1.00 29.23           N  
ATOM   3102  CA  GLU A 400     115.616  42.689  45.194  1.00 17.37           C  
ATOM   3103  C   GLU A 400     114.667  43.602  44.441  1.00 85.27           C  
ATOM   3104  O   GLU A 400     114.382  43.367  43.265  1.00 69.43           O  
ATOM   3105  CB  GLU A 400     114.845  41.416  45.562  1.00 66.32           C  
ATOM   3106  CG  GLU A 400     115.452  40.574  46.672  1.00 69.45           C  
ATOM   3107  CD  GLU A 400     114.688  39.279  46.894  1.00123.52           C  
ATOM   3108  OE1 GLU A 400     113.439  39.314  46.841  1.00 57.01           O  
ATOM   3109  OE2 GLU A 400     115.333  38.232  47.128  1.00135.42           O  
ATOM   3110  N   ILE A 401     114.160  44.631  45.114  1.00 31.32           N  
ATOM   3111  CA  ILE A 401     113.223  45.534  44.467  1.00 35.48           C  
ATOM   3112  C   ILE A 401     113.208  46.966  44.965  1.00 39.38           C  
ATOM   3113  O   ILE A 401     113.226  47.220  46.166  1.00 26.85           O  
ATOM   3114  CB  ILE A 401     111.780  45.015  44.581  1.00 22.18           C  
ATOM   3115  CG1 ILE A 401     111.601  43.745  43.743  1.00 86.91           C  
ATOM   3116  CG2 ILE A 401     110.812  46.101  44.132  1.00 32.69           C  
ATOM   3117  CD1 ILE A 401     110.194  43.171  43.778  1.00109.77           C  
ATOM   3118  N   ILE A 402     113.168  47.895  44.015  1.00 37.72           N  
ATOM   3119  CA  ILE A 402     113.086  49.311  44.319  1.00 35.78           C  
ATOM   3120  C   ILE A 402     111.825  49.756  43.606  1.00 42.25           C  
ATOM   3121  O   ILE A 402     111.806  49.891  42.392  1.00 51.32           O  
ATOM   3122  CB  ILE A 402     114.276  50.105  43.774  1.00 17.18           C  
ATOM   3123  CG1 ILE A 402     115.575  49.624  44.423  1.00 17.52           C  
ATOM   3124  CG2 ILE A 402     114.063  51.582  44.051  1.00 17.18           C  
ATOM   3125  CD1 ILE A 402     116.795  50.423  44.033  1.00 17.18           C  
ATOM   3126  N   ARG A 403     110.764  49.962  44.369  1.00 52.61           N  
ATOM   3127  CA  ARG A 403     109.480  50.351  43.816  1.00 48.94           C  
ATOM   3128  C   ARG A 403     109.400  51.724  43.160  1.00 75.40           C  
ATOM   3129  O   ARG A 403     108.632  51.913  42.222  1.00 70.34           O  
ATOM   3130  CB  ARG A 403     108.423  50.236  44.908  1.00 74.27           C  
ATOM   3131  CG  ARG A 403     108.138  48.801  45.297  1.00 26.58           C  
ATOM   3132  CD  ARG A 403     106.933  48.252  44.528  1.00 21.34           C  
ATOM   3133  NE  ARG A 403     107.015  46.805  44.385  1.00 82.42           N  
ATOM   3134  CZ  ARG A 403     107.323  45.977  45.377  1.00 73.66           C  
ATOM   3135  NH1 ARG A 403     107.574  46.460  46.586  1.00 21.23           N  
ATOM   3136  NH2 ARG A 403     107.402  44.671  45.156  1.00104.27           N  
ATOM   3137  N   GLY A 404     110.182  52.683  43.636  1.00 54.32           N  
ATOM   3138  CA  GLY A 404     110.109  54.008  43.051  1.00 31.96           C  
ATOM   3139  C   GLY A 404     108.706  54.598  43.155  1.00 57.20           C  
ATOM   3140  O   GLY A 404     108.094  54.954  42.149  1.00 73.64           O  
ATOM   3141  N   ARG A 405     108.176  54.672  44.372  1.00 51.22           N  
ATOM   3142  CA  ARG A 405     106.856  55.253  44.591  1.00 17.18           C  
ATOM   3143  C   ARG A 405     107.166  56.711  44.808  1.00 60.18           C  
ATOM   3144  O   ARG A 405     106.308  57.586  44.659  1.00 71.77           O  
ATOM   3145  CB  ARG A 405     106.211  54.702  45.854  1.00 17.18           C  
ATOM   3146  CG  ARG A 405     105.947  53.209  45.852  1.00 39.58           C  
ATOM   3147  CD  ARG A 405     104.470  52.925  45.682  1.00 23.49           C  
ATOM   3148  NE  ARG A 405     104.162  51.504  45.773  1.00 79.79           N  
ATOM   3149  CZ  ARG A 405     104.220  50.797  46.894  1.00 96.71           C  
ATOM   3150  NH1 ARG A 405     104.572  51.382  48.033  1.00 37.29           N  
ATOM   3151  NH2 ARG A 405     103.934  49.501  46.872  1.00 18.74           N  
ATOM   3152  N   THR A 406     108.425  56.944  45.162  1.00 17.18           N  
ATOM   3153  CA  THR A 406     108.947  58.272  45.435  1.00 62.16           C  
ATOM   3154  C   THR A 406     110.376  58.296  44.863  1.00 69.50           C  
ATOM   3155  O   THR A 406     111.124  57.331  45.018  1.00 30.73           O  
ATOM   3156  CB  THR A 406     108.896  58.536  46.975  1.00 17.18           C  
ATOM   3157  OG1 THR A 406     110.109  59.144  47.421  1.00 47.32           O  
ATOM   3158  CG2 THR A 406     108.683  57.225  47.731  1.00 55.37           C  
ATOM   3159  N   LYS A 407     110.746  59.379  44.179  1.00 19.05           N  
ATOM   3160  CA  LYS A 407     112.067  59.464  43.563  1.00 22.08           C  
ATOM   3161  C   LYS A 407     112.821  60.749  43.877  1.00 44.02           C  
ATOM   3162  O   LYS A 407     112.241  61.710  44.372  1.00 92.73           O  
ATOM   3163  CB  LYS A 407     111.917  59.341  42.051  1.00 88.77           C  
ATOM   3164  CG  LYS A 407     110.680  58.578  41.617  1.00 24.30           C  
ATOM   3165  CD  LYS A 407     110.059  59.255  40.423  1.00 20.87           C  
ATOM   3166  CE  LYS A 407     108.683  58.708  40.136  1.00 59.22           C  
ATOM   3167  NZ  LYS A 407     108.760  57.272  39.809  1.00 48.38           N  
ATOM   3168  N   GLN A 408     114.117  60.764  43.575  1.00 48.88           N  
ATOM   3169  CA  GLN A 408     114.944  61.941  43.827  1.00 30.87           C  
ATOM   3170  C   GLN A 408     114.607  63.013  42.817  1.00 51.63           C  
ATOM   3171  O   GLN A 408     114.400  62.717  41.642  1.00 62.83           O  
ATOM   3172  CB  GLN A 408     116.425  61.599  43.716  1.00 23.70           C  
ATOM   3173  CG  GLN A 408     117.219  61.767  45.007  1.00 33.84           C  
ATOM   3174  CD  GLN A 408     117.272  63.194  45.508  1.00 46.01           C  
ATOM   3175  OE1 GLN A 408     118.349  63.773  45.658  1.00 28.13           O  
ATOM   3176  NE2 GLN A 408     116.112  63.765  45.782  1.00 38.92           N  
ATOM   3177  N   HIS A 409     114.564  64.259  43.279  1.00 44.83           N  
ATOM   3178  CA  HIS A 409     114.232  65.396  42.425  1.00 65.19           C  
ATOM   3179  C   HIS A 409     112.963  65.027  41.663  1.00 20.49           C  
ATOM   3180  O   HIS A 409     112.631  65.622  40.640  1.00 80.39           O  
ATOM   3181  CB  HIS A 409     115.363  65.694  41.425  1.00 27.30           C  
ATOM   3182  CG  HIS A 409     116.726  65.797  42.040  1.00 51.11           C  
ATOM   3183  ND1 HIS A 409     117.016  66.661  43.072  1.00 46.76           N  
ATOM   3184  CD2 HIS A 409     117.885  65.154  41.751  1.00 19.14           C  
ATOM   3185  CE1 HIS A 409     118.292  66.545  43.395  1.00 95.16           C  
ATOM   3186  NE2 HIS A 409     118.842  65.637  42.608  1.00135.77           N  
ATOM   3187  N   GLY A 410     112.271  64.023  42.181  1.00 41.90           N  
ATOM   3188  CA  GLY A 410     111.047  63.546  41.569  1.00 79.73           C  
ATOM   3189  C   GLY A 410     111.306  62.716  40.333  1.00 17.18           C  
ATOM   3190  O   GLY A 410     110.375  62.314  39.638  1.00 66.80           O  
ATOM   3191  N   GLN A 411     112.573  62.417  40.082  1.00 47.76           N  
ATOM   3192  CA  GLN A 411     112.927  61.684  38.884  1.00 39.72           C  
ATOM   3193  C   GLN A 411     113.693  60.388  39.037  1.00 52.95           C  
ATOM   3194  O   GLN A 411     113.384  59.414  38.355  1.00 57.93           O  
ATOM   3195  CB  GLN A 411     113.721  62.608  37.969  1.00 55.61           C  
ATOM   3196  CG  GLN A 411     113.748  62.166  36.528  1.00 37.45           C  
ATOM   3197  CD  GLN A 411     114.874  62.809  35.792  1.00 50.53           C  
ATOM   3198  OE1 GLN A 411     115.047  64.022  35.857  1.00 72.16           O  
ATOM   3199  NE2 GLN A 411     115.661  62.004  35.089  1.00 61.39           N  
ATOM   3200  N   PHE A 412     114.694  60.372  39.913  1.00 24.77           N  
ATOM   3201  CA  PHE A 412     115.516  59.176  40.091  1.00 17.18           C  
ATOM   3202  C   PHE A 412     115.163  58.242  41.239  1.00 49.04           C  
ATOM   3203  O   PHE A 412     114.986  58.681  42.373  1.00 42.69           O  
ATOM   3204  CB  PHE A 412     116.976  59.587  40.206  1.00 47.11           C  
ATOM   3205  CG  PHE A 412     117.419  60.505  39.114  1.00 82.34           C  
ATOM   3206  CD1 PHE A 412     117.136  61.862  39.178  1.00 47.48           C  
ATOM   3207  CD2 PHE A 412     118.079  60.007  37.995  1.00 52.88           C  
ATOM   3208  CE1 PHE A 412     117.499  62.712  38.148  1.00 25.67           C  
ATOM   3209  CE2 PHE A 412     118.446  60.848  36.958  1.00 67.17           C  
ATOM   3210  CZ  PHE A 412     118.156  62.207  37.034  1.00 83.14           C  
ATOM   3211  N   SER A 413     115.081  56.949  40.926  1.00 49.71           N  
ATOM   3212  CA  SER A 413     114.761  55.910  41.903  1.00 29.01           C  
ATOM   3213  C   SER A 413     116.002  55.174  42.426  1.00 33.63           C  
ATOM   3214  O   SER A 413     115.988  54.629  43.525  1.00 66.72           O  
ATOM   3215  CB  SER A 413     113.771  54.912  41.306  1.00 32.73           C  
ATOM   3216  OG  SER A 413     114.258  54.327  40.120  1.00 38.71           O  
ATOM   3217  N   LEU A 414     117.063  55.134  41.626  1.00 55.01           N  
ATOM   3218  CA  LEU A 414     118.317  54.518  42.051  1.00 47.34           C  
ATOM   3219  C   LEU A 414     119.355  55.531  41.641  1.00 24.31           C  
ATOM   3220  O   LEU A 414     119.359  55.984  40.505  1.00 37.02           O  
ATOM   3221  CB  LEU A 414     118.608  53.198  41.333  1.00 43.46           C  
ATOM   3222  CG  LEU A 414     119.690  52.310  41.977  1.00 17.18           C  
ATOM   3223  CD1 LEU A 414     120.140  51.253  40.999  1.00 19.03           C  
ATOM   3224  CD2 LEU A 414     120.875  53.115  42.377  1.00 17.18           C  
ATOM   3225  N   ALA A 415     120.227  55.897  42.569  1.00 31.44           N  
ATOM   3226  CA  ALA A 415     121.252  56.872  42.273  1.00 33.41           C  
ATOM   3227  C   ALA A 415     122.552  56.564  42.989  1.00 32.47           C  
ATOM   3228  O   ALA A 415     122.709  56.860  44.164  1.00 50.07           O  
ATOM   3229  CB  ALA A 415     120.768  58.246  42.652  1.00 17.18           C  
ATOM   3230  N   VAL A 416     123.483  55.957  42.269  1.00 64.66           N  
ATOM   3231  CA  VAL A 416     124.783  55.640  42.829  1.00 47.97           C  
ATOM   3232  C   VAL A 416     125.727  56.617  42.154  1.00 18.17           C  
ATOM   3233  O   VAL A 416     126.154  56.376  41.029  1.00 59.11           O  
ATOM   3234  CB  VAL A 416     125.231  54.205  42.468  1.00 39.78           C  
ATOM   3235  CG1 VAL A 416     126.351  53.771  43.389  1.00 78.67           C  
ATOM   3236  CG2 VAL A 416     124.073  53.247  42.567  1.00 76.66           C  
ATOM   3237  N   VAL A 417     126.046  57.722  42.816  1.00 30.82           N  
ATOM   3238  CA  VAL A 417     126.946  58.690  42.205  1.00 24.75           C  
ATOM   3239  C   VAL A 417     128.135  59.100  43.065  1.00 41.69           C  
ATOM   3240  O   VAL A 417     127.998  59.329  44.265  1.00 79.23           O  
ATOM   3241  CB  VAL A 417     126.181  59.976  41.785  1.00 44.90           C  
ATOM   3242  CG1 VAL A 417     124.803  59.604  41.323  1.00 58.26           C  
ATOM   3243  CG2 VAL A 417     126.104  60.979  42.925  1.00 17.18           C  
ATOM   3244  N   SER A 418     129.303  59.163  42.433  1.00 66.69           N  
ATOM   3245  CA  SER A 418     130.545  59.611  43.066  1.00 98.17           C  
ATOM   3246  C   SER A 418     131.323  58.664  43.980  1.00 85.23           C  
ATOM   3247  O   SER A 418     132.169  59.118  44.756  1.00 67.93           O  
ATOM   3248  CB  SER A 418     130.275  60.919  43.818  1.00 84.08           C  
ATOM   3249  OG  SER A 418     129.504  61.812  43.025  1.00 60.78           O  
ATOM   3250  N   LEU A 419     131.072  57.363  43.883  1.00 53.25           N  
ATOM   3251  CA  LEU A 419     131.780  56.407  44.735  1.00 83.57           C  
ATOM   3252  C   LEU A 419     133.101  55.921  44.133  1.00 87.39           C  
ATOM   3253  O   LEU A 419     133.378  56.146  42.951  1.00 93.69           O  
ATOM   3254  CB  LEU A 419     130.887  55.198  45.022  1.00 45.01           C  
ATOM   3255  CG  LEU A 419     129.463  55.488  45.492  1.00 54.57           C  
ATOM   3256  CD1 LEU A 419     128.805  54.189  45.920  1.00 27.10           C  
ATOM   3257  CD2 LEU A 419     129.486  56.468  46.646  1.00 25.68           C  
ATOM   3258  N   ASN A 420     133.917  55.262  44.957  1.00 46.91           N  
ATOM   3259  CA  ASN A 420     135.193  54.719  44.495  1.00 66.45           C  
ATOM   3260  C   ASN A 420     135.071  53.215  44.320  1.00 24.33           C  
ATOM   3261  O   ASN A 420     136.041  52.543  43.979  1.00119.35           O  
ATOM   3262  CB  ASN A 420     136.320  54.968  45.498  1.00 25.55           C  
ATOM   3263  CG  ASN A 420     136.511  56.434  45.830  1.00166.82           C  
ATOM   3264  OD1 ASN A 420     136.204  57.319  45.028  1.00152.82           O  
ATOM   3265  ND2 ASN A 420     137.056  56.680  47.020  1.00183.41           N  
ATOM   3266  N   ILE A 421     133.883  52.684  44.577  1.00 87.06           N  
ATOM   3267  CA  ILE A 421     133.660  51.253  44.460  1.00 63.99           C  
ATOM   3268  C   ILE A 421     134.098  50.732  43.108  1.00 73.47           C  
ATOM   3269  O   ILE A 421     134.003  51.429  42.098  1.00 95.27           O  
ATOM   3270  CB  ILE A 421     132.182  50.899  44.670  1.00 66.58           C  
ATOM   3271  CG1 ILE A 421     131.311  51.728  43.728  1.00 72.14           C  
ATOM   3272  CG2 ILE A 421     131.791  51.162  46.114  1.00157.02           C  
ATOM   3273  CD1 ILE A 421     129.853  51.363  43.769  1.00 29.39           C  
ATOM   3274  N   THR A 422     134.589  49.500  43.102  1.00 68.16           N  
ATOM   3275  CA  THR A 422     135.043  48.862  41.880  1.00 90.71           C  
ATOM   3276  C   THR A 422     133.822  48.373  41.086  1.00 68.59           C  
ATOM   3277  O   THR A 422     133.832  48.347  39.854  1.00 69.05           O  
ATOM   3278  CB  THR A 422     135.998  47.683  42.211  1.00 32.85           C  
ATOM   3279  OG1 THR A 422     136.576  47.175  41.002  1.00150.40           O  
ATOM   3280  CG2 THR A 422     135.239  46.556  42.907  1.00 84.57           C  
ATOM   3281  N   SER A 423     132.766  48.000  41.802  1.00 90.14           N  
ATOM   3282  CA  SER A 423     131.534  47.533  41.171  1.00125.38           C  
ATOM   3283  C   SER A 423     130.319  47.769  42.068  1.00120.49           C  
ATOM   3284  O   SER A 423     130.462  48.113  43.244  1.00128.30           O  
ATOM   3285  CB  SER A 423     131.644  46.046  40.818  1.00 34.14           C  
ATOM   3286  OG  SER A 423     131.972  45.273  41.954  1.00 89.51           O  
ATOM   3287  N   LEU A 424     129.127  47.597  41.504  1.00 40.72           N  
ATOM   3288  CA  LEU A 424     127.885  47.788  42.250  1.00 86.19           C  
ATOM   3289  C   LEU A 424     127.713  46.661  43.249  1.00 66.88           C  
ATOM   3290  O   LEU A 424     127.878  46.853  44.452  1.00106.01           O  
ATOM   3291  CB  LEU A 424     126.685  47.797  41.307  1.00 39.35           C  
ATOM   3292  CG  LEU A 424     126.595  48.944  40.312  1.00 40.43           C  
ATOM   3293  CD1 LEU A 424     125.418  48.695  39.389  1.00 68.52           C  
ATOM   3294  CD2 LEU A 424     126.448  50.266  41.057  1.00 17.18           C  
ATOM   3295  N   GLY A 425     127.364  45.487  42.737  1.00 43.25           N  
ATOM   3296  CA  GLY A 425     127.193  44.327  43.587  1.00 55.98           C  
ATOM   3297  C   GLY A 425     125.771  44.077  44.029  1.00 36.15           C  
ATOM   3298  O   GLY A 425     125.549  43.288  44.942  1.00 59.28           O  
ATOM   3299  N   LEU A 426     124.811  44.738  43.386  1.00 46.69           N  
ATOM   3300  CA  LEU A 426     123.403  44.579  43.731  1.00 31.14           C  
ATOM   3301  C   LEU A 426     122.874  43.298  43.113  1.00 45.69           C  
ATOM   3302  O   LEU A 426     121.712  43.217  42.739  1.00 52.47           O  
ATOM   3303  CB  LEU A 426     122.602  45.765  43.206  1.00 17.18           C  
ATOM   3304  CG  LEU A 426     123.149  47.173  43.485  1.00 50.33           C  
ATOM   3305  CD1 LEU A 426     122.279  48.192  42.788  1.00 36.53           C  
ATOM   3306  CD2 LEU A 426     123.183  47.463  44.964  1.00 22.69           C  
ATOM   3307  N   ARG A 427     123.743  42.295  43.031  1.00 66.83           N  
ATOM   3308  CA  ARG A 427     123.434  40.991  42.442  1.00 30.02           C  
ATOM   3309  C   ARG A 427     122.126  40.315  42.841  1.00 67.88           C  
ATOM   3310  O   ARG A 427     121.939  39.134  42.546  1.00 69.12           O  
ATOM   3311  CB  ARG A 427     124.581  40.011  42.716  1.00 82.22           C  
ATOM   3312  CG  ARG A 427     124.688  39.554  44.163  1.00 46.79           C  
ATOM   3313  CD  ARG A 427     125.761  38.483  44.333  1.00 46.14           C  
ATOM   3314  NE  ARG A 427     127.108  38.994  44.087  1.00 74.72           N  
ATOM   3315  CZ  ARG A 427     127.785  39.777  44.922  1.00 99.66           C  
ATOM   3316  NH1 ARG A 427     127.245  40.146  46.075  1.00 73.35           N  
ATOM   3317  NH2 ARG A 427     129.003  40.196  44.602  1.00120.68           N  
ATOM   3318  N   SER A 428     121.232  41.032  43.514  1.00 64.22           N  
ATOM   3319  CA  SER A 428     119.953  40.453  43.911  1.00 21.99           C  
ATOM   3320  C   SER A 428     118.832  41.276  43.333  1.00 52.18           C  
ATOM   3321  O   SER A 428     117.684  40.839  43.278  1.00 53.61           O  
ATOM   3322  CB  SER A 428     119.827  40.409  45.425  1.00 51.58           C  
ATOM   3323  OG  SER A 428     120.718  39.449  45.964  1.00 97.72           O  
ATOM   3324  N   LEU A 429     119.185  42.473  42.887  1.00 71.19           N  
ATOM   3325  CA  LEU A 429     118.225  43.390  42.293  1.00 83.72           C  
ATOM   3326  C   LEU A 429     117.582  42.771  41.056  1.00 26.67           C  
ATOM   3327  O   LEU A 429     118.271  42.328  40.139  1.00 51.44           O  
ATOM   3328  CB  LEU A 429     118.931  44.692  41.921  1.00 59.09           C  
ATOM   3329  CG  LEU A 429     118.045  45.851  41.494  1.00 34.58           C  
ATOM   3330  CD1 LEU A 429     117.050  46.176  42.594  1.00 89.53           C  
ATOM   3331  CD2 LEU A 429     118.920  47.051  41.187  1.00 65.17           C  
ATOM   3332  N   LYS A 430     116.257  42.746  41.041  1.00 46.74           N  
ATOM   3333  CA  LYS A 430     115.515  42.177  39.931  1.00 20.10           C  
ATOM   3334  C   LYS A 430     114.361  43.084  39.516  1.00 58.76           C  
ATOM   3335  O   LYS A 430     113.602  42.763  38.599  1.00 43.72           O  
ATOM   3336  CB  LYS A 430     114.987  40.797  40.331  1.00 27.59           C  
ATOM   3337  CG  LYS A 430     113.808  40.276  39.497  1.00162.36           C  
ATOM   3338  CD  LYS A 430     114.143  40.148  38.012  1.00148.92           C  
ATOM   3339  CE  LYS A 430     112.876  40.009  37.165  1.00145.04           C  
ATOM   3340  NZ  LYS A 430     112.073  38.794  37.492  1.00107.94           N  
ATOM   3341  N   GLU A 431     114.226  44.229  40.175  1.00 17.18           N  
ATOM   3342  CA  GLU A 431     113.135  45.119  39.819  1.00 54.09           C  
ATOM   3343  C   GLU A 431     113.316  46.571  40.240  1.00 96.13           C  
ATOM   3344  O   GLU A 431     113.716  46.862  41.368  1.00 44.24           O  
ATOM   3345  CB  GLU A 431     111.825  44.570  40.403  1.00 49.24           C  
ATOM   3346  CG  GLU A 431     110.540  45.124  39.784  1.00 45.98           C  
ATOM   3347  CD  GLU A 431     109.288  44.468  40.346  1.00 91.92           C  
ATOM   3348  OE1 GLU A 431     109.172  43.220  40.288  1.00 74.13           O  
ATOM   3349  OE2 GLU A 431     108.415  45.206  40.842  1.00104.31           O  
ATOM   3350  N   ILE A 432     113.039  47.477  39.306  1.00 38.58           N  
ATOM   3351  CA  ILE A 432     113.097  48.899  39.584  1.00 47.90           C  
ATOM   3352  C   ILE A 432     111.815  49.505  39.007  1.00 25.79           C  
ATOM   3353  O   ILE A 432     111.832  50.336  38.110  1.00 38.22           O  
ATOM   3354  CB  ILE A 432     114.356  49.549  38.994  1.00 17.18           C  
ATOM   3355  CG1 ILE A 432     115.598  48.903  39.630  1.00 17.18           C  
ATOM   3356  CG2 ILE A 432     114.324  51.057  39.240  1.00 17.18           C  
ATOM   3357  CD1 ILE A 432     116.902  49.700  39.493  1.00 17.18           C  
ATOM   3358  N   SER A 433     110.702  49.050  39.573  1.00 43.89           N  
ATOM   3359  CA  SER A 433     109.350  49.443  39.211  1.00 35.70           C  
ATOM   3360  C   SER A 433     109.160  50.750  38.462  1.00 27.53           C  
ATOM   3361  O   SER A 433     108.407  50.783  37.492  1.00 40.22           O  
ATOM   3362  CB  SER A 433     108.473  49.448  40.464  1.00114.34           C  
ATOM   3363  OG  SER A 433     108.449  48.166  41.065  1.00 70.19           O  
ATOM   3364  N   ASP A 434     109.799  51.826  38.921  1.00 40.72           N  
ATOM   3365  CA  ASP A 434     109.685  53.131  38.260  1.00 32.24           C  
ATOM   3366  C   ASP A 434     110.880  54.010  38.609  1.00 17.18           C  
ATOM   3367  O   ASP A 434     111.753  53.601  39.368  1.00 34.89           O  
ATOM   3368  CB  ASP A 434     108.379  53.830  38.657  1.00 38.27           C  
ATOM   3369  CG  ASP A 434     108.036  55.016  37.750  1.00 73.51           C  
ATOM   3370  OD1 ASP A 434     107.001  55.680  37.992  1.00 64.28           O  
ATOM   3371  OD2 ASP A 434     108.794  55.286  36.794  1.00 93.05           O  
ATOM   3372  N   GLY A 435     110.917  55.213  38.040  1.00 66.10           N  
ATOM   3373  CA  GLY A 435     112.016  56.130  38.283  1.00 57.65           C  
ATOM   3374  C   GLY A 435     113.182  55.796  37.374  1.00 30.08           C  
ATOM   3375  O   GLY A 435     113.224  54.712  36.799  1.00 46.02           O  
ATOM   3376  N   ASP A 436     114.127  56.718  37.236  1.00 35.17           N  
ATOM   3377  CA  ASP A 436     115.295  56.493  36.387  1.00 28.86           C  
ATOM   3378  C   ASP A 436     116.521  56.099  37.200  1.00 63.66           C  
ATOM   3379  O   ASP A 436     116.622  56.409  38.388  1.00 52.70           O  
ATOM   3380  CB  ASP A 436     115.615  57.754  35.585  1.00 20.95           C  
ATOM   3381  CG  ASP A 436     114.547  58.078  34.568  1.00 72.55           C  
ATOM   3382  OD1 ASP A 436     114.517  59.227  34.073  1.00 35.92           O  
ATOM   3383  OD2 ASP A 436     113.737  57.176  34.259  1.00 63.33           O  
ATOM   3384  N   VAL A 437     117.453  55.409  36.556  1.00 17.18           N  
ATOM   3385  CA  VAL A 437     118.677  54.998  37.216  1.00 30.16           C  
ATOM   3386  C   VAL A 437     119.809  55.905  36.771  1.00 37.18           C  
ATOM   3387  O   VAL A 437     120.006  56.108  35.587  1.00 49.23           O  
ATOM   3388  CB  VAL A 437     119.063  53.562  36.847  1.00 45.67           C  
ATOM   3389  CG1 VAL A 437     120.417  53.227  37.450  1.00 45.65           C  
ATOM   3390  CG2 VAL A 437     117.994  52.589  37.326  1.00 37.72           C  
ATOM   3391  N   ILE A 438     120.544  56.465  37.715  1.00 52.23           N  
ATOM   3392  CA  ILE A 438     121.669  57.305  37.361  1.00 20.25           C  
ATOM   3393  C   ILE A 438     122.876  56.808  38.146  1.00 56.59           C  
ATOM   3394  O   ILE A 438     122.852  56.763  39.372  1.00 58.67           O  
ATOM   3395  CB  ILE A 438     121.417  58.767  37.701  1.00 17.18           C  
ATOM   3396  CG1 ILE A 438     122.706  59.572  37.478  1.00 21.49           C  
ATOM   3397  CG2 ILE A 438     120.941  58.884  39.130  1.00106.39           C  
ATOM   3398  CD1 ILE A 438     122.626  61.045  37.863  1.00 17.18           C  
ATOM   3399  N   ILE A 439     123.924  56.422  37.426  1.00 40.05           N  
ATOM   3400  CA  ILE A 439     125.158  55.913  38.024  1.00 24.54           C  
ATOM   3401  C   ILE A 439     126.316  56.607  37.321  1.00 42.44           C  
ATOM   3402  O   ILE A 439     126.620  56.296  36.173  1.00 76.74           O  
ATOM   3403  CB  ILE A 439     125.296  54.400  37.796  1.00 19.66           C  
ATOM   3404  CG1 ILE A 439     124.066  53.681  38.342  1.00 52.76           C  
ATOM   3405  CG2 ILE A 439     126.555  53.891  38.450  1.00 26.42           C  
ATOM   3406  CD1 ILE A 439     124.048  52.206  38.027  1.00 43.55           C  
ATOM   3407  N   SER A 440     126.971  57.537  38.003  1.00 77.80           N  
ATOM   3408  CA  SER A 440     128.063  58.260  37.371  1.00 71.03           C  
ATOM   3409  C   SER A 440     129.123  58.771  38.330  1.00 37.62           C  
ATOM   3410  O   SER A 440     129.001  58.625  39.542  1.00 77.16           O  
ATOM   3411  CB  SER A 440     127.482  59.422  36.579  1.00 30.11           C  
ATOM   3412  OG  SER A 440     126.432  58.954  35.744  1.00 54.84           O  
ATOM   3413  N   GLY A 441     130.171  59.367  37.771  1.00 50.19           N  
ATOM   3414  CA  GLY A 441     131.254  59.903  38.578  1.00 43.09           C  
ATOM   3415  C   GLY A 441     131.992  58.860  39.396  1.00 72.09           C  
ATOM   3416  O   GLY A 441     132.838  59.203  40.224  1.00 81.99           O  
ATOM   3417  N   ASN A 442     131.692  57.586  39.163  1.00 26.30           N  
ATOM   3418  CA  ASN A 442     132.337  56.519  39.915  1.00 79.44           C  
ATOM   3419  C   ASN A 442     133.655  56.103  39.281  1.00100.48           C  
ATOM   3420  O   ASN A 442     133.742  55.053  38.646  1.00 70.15           O  
ATOM   3421  CB  ASN A 442     131.388  55.329  40.015  1.00 62.56           C  
ATOM   3422  CG  ASN A 442     130.044  55.714  40.595  1.00 58.38           C  
ATOM   3423  OD1 ASN A 442     129.952  56.166  41.738  1.00 36.00           O  
ATOM   3424  ND2 ASN A 442     128.991  55.548  39.804  1.00 58.31           N  
ATOM   3425  N   LYS A 443     134.675  56.936  39.480  1.00107.71           N  
ATOM   3426  CA  LYS A 443     136.016  56.730  38.933  1.00 83.05           C  
ATOM   3427  C   LYS A 443     136.351  55.335  38.410  1.00109.08           C  
ATOM   3428  O   LYS A 443     136.451  55.131  37.201  1.00122.02           O  
ATOM   3429  CB  LYS A 443     137.081  57.143  39.958  1.00113.12           C  
ATOM   3430  CG  LYS A 443     137.195  58.643  40.188  1.00116.04           C  
ATOM   3431  CD  LYS A 443     138.644  59.071  40.462  1.00139.70           C  
ATOM   3432  CE  LYS A 443     139.178  58.574  41.803  1.00 59.34           C  
ATOM   3433  NZ  LYS A 443     138.436  59.163  42.958  1.00 71.59           N  
ATOM   3434  N   ASN A 444     136.534  54.380  39.315  1.00 82.81           N  
ATOM   3435  CA  ASN A 444     136.882  53.023  38.914  1.00 78.59           C  
ATOM   3436  C   ASN A 444     135.789  51.985  39.140  1.00 58.49           C  
ATOM   3437  O   ASN A 444     135.953  51.047  39.915  1.00 83.22           O  
ATOM   3438  CB  ASN A 444     138.183  52.586  39.607  1.00 83.81           C  
ATOM   3439  CG  ASN A 444     138.262  53.043  41.051  1.00 25.76           C  
ATOM   3440  OD1 ASN A 444     137.378  52.754  41.854  1.00157.66           O  
ATOM   3441  ND2 ASN A 444     139.331  53.757  41.390  1.00 80.04           N  
ATOM   3442  N   LEU A 445     134.677  52.158  38.441  1.00 30.66           N  
ATOM   3443  CA  LEU A 445     133.552  51.243  38.539  1.00 39.08           C  
ATOM   3444  C   LEU A 445     133.230  50.691  37.154  1.00 69.90           C  
ATOM   3445  O   LEU A 445     132.820  51.432  36.258  1.00 44.62           O  
ATOM   3446  CB  LEU A 445     132.336  51.978  39.111  1.00 56.41           C  
ATOM   3447  CG  LEU A 445     130.931  51.418  38.857  1.00 57.04           C  
ATOM   3448  CD1 LEU A 445     130.850  49.977  39.295  1.00 49.24           C  
ATOM   3449  CD2 LEU A 445     129.910  52.255  39.609  1.00 62.79           C  
ATOM   3450  N   CYS A 446     133.421  49.390  36.968  1.00 35.10           N  
ATOM   3451  CA  CYS A 446     133.130  48.795  35.673  1.00 87.39           C  
ATOM   3452  C   CYS A 446     131.881  47.922  35.740  1.00 50.67           C  
ATOM   3453  O   CYS A 446     131.180  47.905  36.749  1.00 86.12           O  
ATOM   3454  CB  CYS A 446     134.331  47.974  35.192  1.00 55.59           C  
ATOM   3455  SG  CYS A 446     135.926  48.849  35.293  1.00 95.14           S  
ATOM   3456  N   TYR A 447     131.615  47.201  34.654  1.00103.32           N  
ATOM   3457  CA  TYR A 447     130.470  46.296  34.541  1.00 40.45           C  
ATOM   3458  C   TYR A 447     129.109  47.003  34.398  1.00 91.97           C  
ATOM   3459  O   TYR A 447     128.196  46.490  33.745  1.00 58.59           O  
ATOM   3460  CB  TYR A 447     130.404  45.344  35.745  1.00 54.15           C  
ATOM   3461  CG  TYR A 447     131.724  44.789  36.259  1.00 81.53           C  
ATOM   3462  CD1 TYR A 447     132.647  45.613  36.914  1.00 17.18           C  
ATOM   3463  CD2 TYR A 447     132.020  43.429  36.150  1.00 38.97           C  
ATOM   3464  CE1 TYR A 447     133.823  45.099  37.448  1.00122.71           C  
ATOM   3465  CE2 TYR A 447     133.199  42.902  36.684  1.00 18.04           C  
ATOM   3466  CZ  TYR A 447     134.095  43.744  37.333  1.00101.86           C  
ATOM   3467  OH  TYR A 447     135.262  43.248  37.875  1.00 42.65           O  
ATOM   3468  N   ALA A 448     128.982  48.176  35.010  1.00101.78           N  
ATOM   3469  CA  ALA A 448     127.740  48.951  34.988  1.00 82.68           C  
ATOM   3470  C   ALA A 448     127.116  49.150  33.611  1.00 28.70           C  
ATOM   3471  O   ALA A 448     125.909  49.002  33.433  1.00 78.56           O  
ATOM   3472  CB  ALA A 448     127.978  50.297  35.633  1.00 55.50           C  
ATOM   3473  N   ASN A 449     127.946  49.496  32.641  1.00 70.68           N  
ATOM   3474  CA  ASN A 449     127.486  49.732  31.280  1.00 76.06           C  
ATOM   3475  C   ASN A 449     126.973  48.470  30.584  1.00 29.83           C  
ATOM   3476  O   ASN A 449     126.827  48.454  29.361  1.00103.12           O  
ATOM   3477  CB  ASN A 449     128.631  50.337  30.461  1.00 57.94           C  
ATOM   3478  CG  ASN A 449     129.976  49.668  30.755  1.00143.63           C  
ATOM   3479  OD1 ASN A 449     130.105  48.439  30.711  1.00 66.28           O  
ATOM   3480  ND2 ASN A 449     130.985  50.481  31.054  1.00169.88           N  
ATOM   3481  N   THR A 450     126.680  47.420  31.346  1.00 42.42           N  
ATOM   3482  CA  THR A 450     126.212  46.177  30.728  1.00125.79           C  
ATOM   3483  C   THR A 450     125.007  45.537  31.419  1.00 29.82           C  
ATOM   3484  O   THR A 450     124.810  44.330  31.323  1.00103.18           O  
ATOM   3485  CB  THR A 450     127.355  45.120  30.691  1.00148.55           C  
ATOM   3486  OG1 THR A 450     127.603  44.626  32.014  1.00 32.37           O  
ATOM   3487  CG2 THR A 450     128.643  45.739  30.160  1.00103.85           C  
ATOM   3488  N   ILE A 451     124.182  46.339  32.080  1.00 90.01           N  
ATOM   3489  CA  ILE A 451     123.049  45.805  32.831  1.00101.74           C  
ATOM   3490  C   ILE A 451     121.738  45.469  32.124  1.00 32.60           C  
ATOM   3491  O   ILE A 451     120.899  44.773  32.688  1.00119.97           O  
ATOM   3492  CB  ILE A 451     122.732  46.742  34.017  1.00 20.67           C  
ATOM   3493  CG1 ILE A 451     123.932  46.780  34.967  1.00 82.48           C  
ATOM   3494  CG2 ILE A 451     121.483  46.290  34.749  1.00 77.08           C  
ATOM   3495  CD1 ILE A 451     124.393  45.413  35.442  1.00 80.08           C  
ATOM   3496  N   ASN A 452     121.560  45.908  30.891  1.00 22.17           N  
ATOM   3497  CA  ASN A 452     120.285  45.652  30.214  1.00123.16           C  
ATOM   3498  C   ASN A 452     119.187  46.023  31.181  1.00 79.12           C  
ATOM   3499  O   ASN A 452     118.364  45.189  31.534  1.00 17.18           O  
ATOM   3500  CB  ASN A 452     120.044  44.181  29.871  1.00 22.94           C  
ATOM   3501  CG  ASN A 452     118.686  43.974  29.189  1.00 95.73           C  
ATOM   3502  OD1 ASN A 452     118.109  42.889  29.217  1.00 43.49           O  
ATOM   3503  ND2 ASN A 452     118.175  45.036  28.571  1.00100.11           N  
ATOM   3504  N   TRP A 453     119.178  47.259  31.636  1.00 45.98           N  
ATOM   3505  CA  TRP A 453     118.153  47.652  32.558  1.00 17.81           C  
ATOM   3506  C   TRP A 453     116.767  47.528  31.930  1.00 23.83           C  
ATOM   3507  O   TRP A 453     115.778  47.366  32.639  1.00 30.53           O  
ATOM   3508  CB  TRP A 453     118.394  49.084  33.006  1.00 34.28           C  
ATOM   3509  CG  TRP A 453     119.801  49.368  33.411  1.00 28.22           C  
ATOM   3510  CD1 TRP A 453     120.819  49.766  32.602  1.00 41.65           C  
ATOM   3511  CD2 TRP A 453     120.327  49.354  34.743  1.00 54.57           C  
ATOM   3512  NE1 TRP A 453     121.944  50.016  33.347  1.00 68.91           N  
ATOM   3513  CE2 TRP A 453     121.668  49.771  34.665  1.00 35.08           C  
ATOM   3514  CE3 TRP A 453     119.792  49.033  35.996  1.00 25.92           C  
ATOM   3515  CZ2 TRP A 453     122.484  49.878  35.792  1.00 37.47           C  
ATOM   3516  CZ3 TRP A 453     120.600  49.138  37.112  1.00 42.08           C  
ATOM   3517  CH2 TRP A 453     121.933  49.559  37.004  1.00 72.46           C  
ATOM   3518  N   LYS A 454     116.686  47.582  30.604  1.00 57.91           N  
ATOM   3519  CA  LYS A 454     115.388  47.511  29.924  1.00100.61           C  
ATOM   3520  C   LYS A 454     114.543  46.313  30.345  1.00 75.18           C  
ATOM   3521  O   LYS A 454     113.444  46.108  29.835  1.00 40.15           O  
ATOM   3522  CB  LYS A 454     115.578  47.496  28.403  1.00110.56           C  
ATOM   3523  CG  LYS A 454     114.613  48.409  27.626  1.00 44.80           C  
ATOM   3524  CD  LYS A 454     113.139  48.042  27.831  1.00121.56           C  
ATOM   3525  CE  LYS A 454     112.461  48.874  28.924  1.00151.14           C  
ATOM   3526  NZ  LYS A 454     112.211  50.296  28.524  1.00101.84           N  
ATOM   3527  N   LYS A 455     115.064  45.538  31.289  1.00 47.74           N  
ATOM   3528  CA  LYS A 455     114.393  44.355  31.807  1.00 69.68           C  
ATOM   3529  C   LYS A 455     114.212  44.489  33.311  1.00 98.87           C  
ATOM   3530  O   LYS A 455     113.175  44.135  33.872  1.00 99.25           O  
ATOM   3531  CB  LYS A 455     115.236  43.112  31.489  1.00137.52           C  
ATOM   3532  CG  LYS A 455     115.133  41.961  32.495  1.00181.67           C  
ATOM   3533  CD  LYS A 455     116.096  42.136  33.673  1.00 56.44           C  
ATOM   3534  CE  LYS A 455     116.037  40.940  34.622  1.00113.42           C  
ATOM   3535  NZ  LYS A 455     116.418  39.650  33.966  1.00 78.36           N  
ATOM   3536  N   LEU A 456     115.246  45.009  33.951  1.00106.51           N  
ATOM   3537  CA  LEU A 456     115.268  45.198  35.388  1.00 18.90           C  
ATOM   3538  C   LEU A 456     114.154  46.120  35.899  1.00 69.01           C  
ATOM   3539  O   LEU A 456     113.875  46.142  37.094  1.00112.48           O  
ATOM   3540  CB  LEU A 456     116.636  45.758  35.778  1.00 38.27           C  
ATOM   3541  CG  LEU A 456     117.017  45.723  37.246  1.00 86.47           C  
ATOM   3542  CD1 LEU A 456     117.159  44.267  37.667  1.00 58.54           C  
ATOM   3543  CD2 LEU A 456     118.314  46.499  37.460  1.00 44.52           C  
ATOM   3544  N   PHE A 457     113.517  46.882  35.012  1.00 30.41           N  
ATOM   3545  CA  PHE A 457     112.455  47.785  35.449  1.00 55.76           C  
ATOM   3546  C   PHE A 457     111.306  47.896  34.466  1.00 17.18           C  
ATOM   3547  O   PHE A 457     111.487  47.700  33.272  1.00 59.44           O  
ATOM   3548  CB  PHE A 457     113.028  49.176  35.786  1.00147.03           C  
ATOM   3549  CG  PHE A 457     113.768  49.860  34.652  1.00 98.02           C  
ATOM   3550  CD1 PHE A 457     114.826  50.736  34.938  1.00 76.31           C  
ATOM   3551  CD2 PHE A 457     113.388  49.687  33.325  1.00 17.18           C  
ATOM   3552  CE1 PHE A 457     115.487  51.431  33.922  1.00 35.89           C  
ATOM   3553  CE2 PHE A 457     114.043  50.380  32.305  1.00106.93           C  
ATOM   3554  CZ  PHE A 457     115.096  51.255  32.609  1.00 54.45           C  
ATOM   3555  N   GLY A 458     110.120  48.219  34.965  1.00 40.48           N  
ATOM   3556  CA  GLY A 458     108.975  48.283  34.081  1.00 42.41           C  
ATOM   3557  C   GLY A 458     107.992  49.441  34.110  1.00 56.04           C  
ATOM   3558  O   GLY A 458     106.958  49.374  34.773  1.00 24.15           O  
ATOM   3559  N   THR A 459     108.297  50.488  33.351  1.00 56.72           N  
ATOM   3560  CA  THR A 459     107.421  51.643  33.242  1.00 58.26           C  
ATOM   3561  C   THR A 459     107.850  52.538  32.080  1.00 75.39           C  
ATOM   3562  O   THR A 459     109.041  52.777  31.872  1.00 58.28           O  
ATOM   3563  CB  THR A 459     107.393  52.452  34.564  1.00 78.11           C  
ATOM   3564  OG1 THR A 459     106.127  52.253  35.211  1.00 58.30           O  
ATOM   3565  CG2 THR A 459     107.596  53.942  34.304  1.00147.54           C  
ATOM   3566  N   SER A 460     106.872  53.025  31.320  1.00 63.99           N  
ATOM   3567  CA  SER A 460     107.148  53.901  30.186  1.00 59.40           C  
ATOM   3568  C   SER A 460     107.959  55.123  30.592  1.00 32.39           C  
ATOM   3569  O   SER A 460     107.559  55.877  31.477  1.00 64.44           O  
ATOM   3570  CB  SER A 460     105.843  54.386  29.544  1.00 27.77           C  
ATOM   3571  OG  SER A 460     105.051  53.296  29.118  1.00131.29           O  
ATOM   3572  N   GLY A 461     109.108  55.309  29.955  1.00 58.55           N  
ATOM   3573  CA  GLY A 461     109.911  56.480  30.237  1.00 58.74           C  
ATOM   3574  C   GLY A 461     111.141  56.311  31.088  1.00 37.27           C  
ATOM   3575  O   GLY A 461     111.919  57.251  31.245  1.00 61.61           O  
ATOM   3576  N   GLN A 462     111.346  55.125  31.634  1.00 21.80           N  
ATOM   3577  CA  GLN A 462     112.508  54.947  32.476  1.00 57.18           C  
ATOM   3578  C   GLN A 462     113.808  54.986  31.703  1.00 42.17           C  
ATOM   3579  O   GLN A 462     114.088  54.102  30.900  1.00 45.19           O  
ATOM   3580  CB  GLN A 462     112.395  53.649  33.254  1.00 44.20           C  
ATOM   3581  CG  GLN A 462     111.360  53.707  34.351  1.00 26.94           C  
ATOM   3582  CD  GLN A 462     111.306  52.432  35.136  1.00106.51           C  
ATOM   3583  OE1 GLN A 462     110.418  51.588  34.937  1.00 28.67           O  
ATOM   3584  NE2 GLN A 462     112.273  52.267  36.031  1.00 22.58           N  
ATOM   3585  N   LYS A 463     114.593  56.027  31.967  1.00 43.65           N  
ATOM   3586  CA  LYS A 463     115.889  56.238  31.333  1.00 52.06           C  
ATOM   3587  C   LYS A 463     117.036  55.758  32.233  1.00 50.22           C  
ATOM   3588  O   LYS A 463     116.807  55.263  33.333  1.00 46.42           O  
ATOM   3589  CB  LYS A 463     116.073  57.724  31.003  1.00 61.08           C  
ATOM   3590  CG  LYS A 463     115.085  58.271  29.972  1.00 58.44           C  
ATOM   3591  CD  LYS A 463     115.356  57.691  28.590  1.00188.60           C  
ATOM   3592  CE  LYS A 463     114.461  58.305  27.524  1.00139.40           C  
ATOM   3593  NZ  LYS A 463     114.795  57.770  26.172  1.00 96.23           N  
ATOM   3594  N   THR A 464     118.269  55.921  31.763  1.00 33.99           N  
ATOM   3595  CA  THR A 464     119.437  55.473  32.512  1.00 31.65           C  
ATOM   3596  C   THR A 464     120.708  56.270  32.256  1.00 17.18           C  
ATOM   3597  O   THR A 464     121.566  55.850  31.486  1.00 86.88           O  
ATOM   3598  CB  THR A 464     119.749  54.009  32.202  1.00 17.18           C  
ATOM   3599  OG1 THR A 464     121.051  53.683  32.702  1.00 81.99           O  
ATOM   3600  CG2 THR A 464     119.722  53.771  30.701  1.00 55.68           C  
ATOM   3601  N   LYS A 465     120.837  57.411  32.919  1.00 54.11           N  
ATOM   3602  CA  LYS A 465     122.016  58.256  32.781  1.00 74.81           C  
ATOM   3603  C   LYS A 465     123.223  57.668  33.546  1.00 52.13           C  
ATOM   3604  O   LYS A 465     123.560  58.115  34.643  1.00 63.84           O  
ATOM   3605  CB  LYS A 465     121.689  59.671  33.290  1.00 25.83           C  
ATOM   3606  CG  LYS A 465     122.849  60.654  33.249  1.00 88.88           C  
ATOM   3607  CD  LYS A 465     122.502  61.961  33.947  1.00 63.84           C  
ATOM   3608  CE  LYS A 465     121.328  62.674  33.288  1.00123.26           C  
ATOM   3609  NZ  LYS A 465     121.035  63.991  33.925  1.00146.28           N  
ATOM   3610  N   ILE A 466     123.866  56.660  32.962  1.00 57.31           N  
ATOM   3611  CA  ILE A 466     125.034  56.027  33.579  1.00 65.80           C  
ATOM   3612  C   ILE A 466     126.305  56.475  32.873  1.00 64.12           C  
ATOM   3613  O   ILE A 466     126.792  55.781  31.989  1.00 41.30           O  
ATOM   3614  CB  ILE A 466     124.953  54.481  33.502  1.00 17.18           C  
ATOM   3615  CG1 ILE A 466     124.226  54.043  32.226  1.00112.90           C  
ATOM   3616  CG2 ILE A 466     124.226  53.937  34.710  1.00110.71           C  
ATOM   3617  CD1 ILE A 466     125.045  54.133  30.955  1.00124.84           C  
ATOM   3618  N   ILE A 467     126.859  57.619  33.275  1.00 21.90           N  
ATOM   3619  CA  ILE A 467     128.056  58.133  32.608  1.00 85.92           C  
ATOM   3620  C   ILE A 467     129.303  58.390  33.457  1.00 26.48           C  
ATOM   3621  O   ILE A 467     129.328  58.160  34.662  1.00 70.32           O  
ATOM   3622  CB  ILE A 467     127.742  59.455  31.867  1.00 43.98           C  
ATOM   3623  CG1 ILE A 467     127.863  60.641  32.832  1.00 17.18           C  
ATOM   3624  CG2 ILE A 467     126.339  59.396  31.281  1.00105.10           C  
ATOM   3625  CD1 ILE A 467     127.739  61.991  32.172  1.00 68.01           C  
ATOM   3626  N   SER A 468     130.339  58.875  32.781  1.00 59.06           N  
ATOM   3627  CA  SER A 468     131.608  59.239  33.392  1.00 69.52           C  
ATOM   3628  C   SER A 468     132.042  58.358  34.555  1.00 83.80           C  
ATOM   3629  O   SER A 468     132.072  58.800  35.702  1.00 70.17           O  
ATOM   3630  CB  SER A 468     131.545  60.706  33.842  1.00 18.91           C  
ATOM   3631  OG  SER A 468     132.815  61.195  34.228  1.00113.33           O  
ATOM   3632  N   ASN A 469     132.384  57.111  34.255  1.00106.90           N  
ATOM   3633  CA  ASN A 469     132.842  56.187  35.282  1.00115.28           C  
ATOM   3634  C   ASN A 469     134.270  55.735  35.011  1.00118.63           C  
ATOM   3635  O   ASN A 469     135.185  56.558  34.943  1.00125.68           O  
ATOM   3636  CB  ASN A 469     131.920  54.974  35.370  1.00 99.94           C  
ATOM   3637  CG  ASN A 469     130.618  55.291  36.064  1.00 91.76           C  
ATOM   3638  OD1 ASN A 469     130.610  55.900  37.135  1.00 87.34           O  
ATOM   3639  ND2 ASN A 469     129.507  54.872  35.467  1.00 68.10           N  
ATOM   3640  N   ARG A 470     134.460  54.430  34.848  1.00 69.40           N  
ATOM   3641  CA  ARG A 470     135.792  53.899  34.604  1.00114.82           C  
ATOM   3642  C   ARG A 470     136.185  54.066  33.150  1.00 98.87           C  
ATOM   3643  O   ARG A 470     136.834  55.042  32.777  1.00134.89           O  
ATOM   3644  CB  ARG A 470     135.858  52.418  34.974  1.00140.60           C  
ATOM   3645  CG  ARG A 470     137.256  51.832  34.869  1.00146.93           C  
ATOM   3646  CD  ARG A 470     138.144  52.301  36.017  1.00156.41           C  
ATOM   3647  NE  ARG A 470     139.558  51.980  35.821  1.00178.56           N  
ATOM   3648  CZ  ARG A 470     140.021  50.790  35.444  1.00180.82           C  
ATOM   3649  NH1 ARG A 470     139.184  49.785  35.211  1.00 56.57           N  
ATOM   3650  NH2 ARG A 470     141.328  50.604  35.302  1.00167.75           N  
ATOM   3651  N   GLY A 471     135.785  53.097  32.336  1.00 69.36           N  
ATOM   3652  CA  GLY A 471     136.098  53.133  30.922  1.00 81.15           C  
ATOM   3653  C   GLY A 471     136.031  51.722  30.398  1.00 87.21           C  
ATOM   3654  O   GLY A 471     136.759  50.855  30.872  1.00127.56           O  
ATOM   3655  N   GLU A 472     135.155  51.478  29.430  1.00 83.42           N  
ATOM   3656  CA  GLU A 472     135.012  50.138  28.883  1.00 63.80           C  
ATOM   3657  C   GLU A 472     136.315  49.705  28.212  1.00 97.92           C  
ATOM   3658  O   GLU A 472     137.020  48.821  28.709  1.00 99.55           O  
ATOM   3659  CB  GLU A 472     133.848  50.094  27.886  1.00 60.64           C  
ATOM   3660  CG  GLU A 472     133.171  48.731  27.801  1.00 72.48           C  
ATOM   3661  CD  GLU A 472     132.017  48.702  26.812  1.00176.08           C  
ATOM   3662  OE1 GLU A 472     131.130  49.578  26.904  1.00179.23           O  
ATOM   3663  OE2 GLU A 472     131.992  47.797  25.949  1.00138.14           O  
ATOM   3664  N   ASN A 473     136.641  50.334  27.090  1.00137.44           N  
ATOM   3665  CA  ASN A 473     137.870  50.016  26.372  1.00151.57           C  
ATOM   3666  C   ASN A 473     139.091  50.300  27.254  1.00145.15           C  
ATOM   3667  O   ASN A 473     140.239  50.253  26.800  1.00 93.41           O  
ATOM   3668  CB  ASN A 473     137.940  50.838  25.080  1.00169.93           C  
ATOM   3669  CG  ASN A 473     137.767  52.333  25.321  1.00179.08           C  
ATOM   3670  OD1 ASN A 473     137.772  53.129  24.380  1.00130.97           O  
ATOM   3671  ND2 ASN A 473     137.614  52.718  26.584  1.00196.04           N  
ATOM   3672  N   SER A 474     138.828  50.593  28.523  1.00128.52           N  
ATOM   3673  CA  SER A 474     139.880  50.893  29.478  1.00114.56           C  
ATOM   3674  C   SER A 474     139.761  50.003  30.712  1.00116.53           C  
ATOM   3675  O   SER A 474     140.573  50.095  31.635  1.00 72.00           O  
ATOM   3676  CB  SER A 474     139.806  52.367  29.890  1.00172.88           C  
ATOM   3677  OG  SER A 474     139.931  53.225  28.766  1.00150.47           O  
ATOM   3678  N   CYS A 475     138.744  49.145  30.735  1.00135.92           N  
ATOM   3679  CA  CYS A 475     138.565  48.251  31.870  1.00141.65           C  
ATOM   3680  C   CYS A 475     138.744  46.800  31.449  1.00113.40           C  
ATOM   3681  O   CYS A 475     138.961  45.924  32.288  1.00 99.44           O  
ATOM   3682  CB  CYS A 475     137.188  48.430  32.519  1.00147.17           C  
ATOM   3683  SG  CYS A 475     137.183  47.703  34.188  1.00200.32           S  
ATOM   3684  N   LYS A 476     138.648  46.548  30.146  1.00 85.77           N  
ATOM   3685  CA  LYS A 476     138.831  45.196  29.622  1.00137.96           C  
ATOM   3686  C   LYS A 476     140.269  44.779  29.937  1.00128.54           C  
ATOM   3687  O   LYS A 476     140.585  43.595  30.045  1.00 75.25           O  
ATOM   3688  CB  LYS A 476     138.611  45.180  28.107  1.00 39.22           C  
ATOM   3689  CG  LYS A 476     139.582  46.086  27.365  1.00101.83           C  
ATOM   3690  CD  LYS A 476     139.270  46.169  25.880  1.00177.72           C  
ATOM   3691  CE  LYS A 476     140.245  47.106  25.174  1.00177.59           C  
ATOM   3692  NZ  LYS A 476     139.948  47.256  23.721  1.00 95.03           N  
ATOM   3693  N   ALA A 477     141.136  45.774  30.086  1.00120.08           N  
ATOM   3694  CA  ALA A 477     142.538  45.532  30.393  1.00134.88           C  
ATOM   3695  C   ALA A 477     142.696  44.950  31.795  1.00116.80           C  
ATOM   3696  O   ALA A 477     143.491  44.036  32.013  1.00156.23           O  
ATOM   3697  CB  ALA A 477     143.328  46.832  30.271  1.00139.01           C  
ATOM   3698  N   THR A 478     141.936  45.484  32.746  1.00 99.60           N  
ATOM   3699  CA  THR A 478     142.004  45.009  34.120  1.00150.37           C  
ATOM   3700  C   THR A 478     141.234  43.697  34.215  1.00145.88           C  
ATOM   3701  O   THR A 478     140.954  43.197  35.307  1.00135.12           O  
ATOM   3702  CB  THR A 478     141.394  46.042  35.094  1.00164.69           C  
ATOM   3703  OG1 THR A 478     141.935  47.339  34.809  1.00155.76           O  
ATOM   3704  CG2 THR A 478     141.724  45.681  36.542  1.00 99.11           C  
ATOM   3705  N   GLY A 479     140.900  43.141  33.053  1.00113.10           N  
ATOM   3706  CA  GLY A 479     140.159  41.894  33.011  1.00119.56           C  
ATOM   3707  C   GLY A 479     138.828  42.040  33.719  1.00128.56           C  
ATOM   3708  O   GLY A 479     138.073  41.078  33.869  1.00 99.01           O  
ATOM   3709  N   GLN A 480     138.535  43.258  34.157  1.00 87.17           N  
ATOM   3710  CA  GLN A 480     137.296  43.520  34.859  1.00 88.92           C  
ATOM   3711  C   GLN A 480     136.103  43.440  33.914  1.00103.09           C  
ATOM   3712  O   GLN A 480     135.663  44.445  33.357  1.00127.52           O  
ATOM   3713  CB  GLN A 480     137.351  44.894  35.527  1.00 65.68           C  
ATOM   3714  CG  GLN A 480     138.475  45.064  36.540  1.00 33.12           C  
ATOM   3715  CD  GLN A 480     138.179  46.152  37.566  1.00131.80           C  
ATOM   3716  OE1 GLN A 480     137.196  46.070  38.304  1.00139.53           O  
ATOM   3717  NE2 GLN A 480     139.029  47.172  37.618  1.00 35.92           N  
ATOM   3718  N   VAL A 481     135.594  42.228  33.728  1.00 71.18           N  
ATOM   3719  CA  VAL A 481     134.446  41.996  32.860  1.00 84.88           C  
ATOM   3720  C   VAL A 481     133.719  40.760  33.380  1.00 82.89           C  
ATOM   3721  O   VAL A 481     133.890  40.374  34.537  1.00104.14           O  
ATOM   3722  CB  VAL A 481     134.881  41.748  31.391  1.00 92.82           C  
ATOM   3723  CG1 VAL A 481     133.665  41.792  30.466  1.00102.72           C  
ATOM   3724  CG2 VAL A 481     135.913  42.786  30.965  1.00107.66           C  
ATOM   3725  N   CYS A 482     132.915  40.137  32.528  1.00 50.08           N  
ATOM   3726  CA  CYS A 482     132.177  38.947  32.923  1.00 63.34           C  
ATOM   3727  C   CYS A 482     131.639  38.198  31.703  1.00144.09           C  
ATOM   3728  O   CYS A 482     131.160  37.066  31.821  1.00 93.97           O  
ATOM   3729  CB  CYS A 482     131.017  39.342  33.840  1.00131.52           C  
ATOM   3730  SG  CYS A 482     129.836  40.555  33.143  1.00164.33           S  
ATOM   3731  N   HIS A 483     131.741  38.839  30.537  1.00165.94           N  
ATOM   3732  CA  HIS A 483     131.256  38.288  29.268  1.00158.27           C  
ATOM   3733  C   HIS A 483     131.903  36.963  28.868  1.00165.25           C  
ATOM   3734  O   HIS A 483     132.975  36.942  28.252  1.00121.98           O  
ATOM   3735  CB  HIS A 483     131.458  39.313  28.142  1.00166.86           C  
ATOM   3736  CG  HIS A 483     130.690  39.004  26.891  1.00201.42           C  
ATOM   3737  ND1 HIS A 483     130.884  37.850  26.161  1.00204.01           N  
ATOM   3738  CD2 HIS A 483     129.724  39.699  26.243  1.00126.43           C  
ATOM   3739  CE1 HIS A 483     130.071  37.847  25.120  1.00170.42           C  
ATOM   3740  NE2 HIS A 483     129.356  38.958  25.146  1.00152.78           N  
ATOM   3741  N   ALA A 484     131.228  35.867  29.215  1.00190.63           N  
ATOM   3742  CA  ALA A 484     131.686  34.510  28.913  1.00189.19           C  
ATOM   3743  C   ALA A 484     130.853  33.478  29.677  1.00156.24           C  
ATOM   3744  O   ALA A 484     130.199  32.623  29.071  1.00 77.12           O  
ATOM   3745  CB  ALA A 484     133.162  34.356  29.275  1.00207.18           C  
ATOM   3746  N   LEU A 485     130.886  33.568  31.008  1.00 47.82           N  
ATOM   3747  CA  LEU A 485     130.152  32.657  31.877  1.00 52.29           C  
ATOM   3748  C   LEU A 485     128.727  33.124  32.199  1.00105.81           C  
ATOM   3749  O   LEU A 485     127.835  32.302  32.447  1.00 83.03           O  
ATOM   3750  CB  LEU A 485     130.949  32.432  33.172  1.00 81.22           C  
ATOM   3751  CG  LEU A 485     131.353  33.601  34.082  1.00123.25           C  
ATOM   3752  CD1 LEU A 485     132.416  33.096  35.087  1.00 26.43           C  
ATOM   3753  CD2 LEU A 485     131.896  34.775  33.253  1.00 33.83           C  
ATOM   3754  N   CYS A 486     128.511  34.439  32.181  1.00107.27           N  
ATOM   3755  CA  CYS A 486     127.193  35.005  32.472  1.00101.20           C  
ATOM   3756  C   CYS A 486     126.194  34.911  31.316  1.00 88.91           C  
ATOM   3757  O   CYS A 486     125.630  33.842  31.067  1.00 95.40           O  
ATOM   3758  CB  CYS A 486     127.315  36.472  32.899  1.00145.22           C  
ATOM   3759  SG  CYS A 486     127.804  36.770  34.632  1.00126.21           S  
ATOM   3760  N   SER A 487     125.978  36.036  30.626  1.00 48.97           N  
ATOM   3761  CA  SER A 487     125.032  36.116  29.506  1.00 88.08           C  
ATOM   3762  C   SER A 487     124.922  37.551  28.972  1.00 73.97           C  
ATOM   3763  O   SER A 487     125.615  38.456  29.446  1.00 55.77           O  
ATOM   3764  CB  SER A 487     123.639  35.674  29.963  1.00 34.43           C  
ATOM   3765  OG  SER A 487     123.069  36.649  30.825  1.00 71.62           O  
ATOM   3766  N   PRO A 488     124.050  37.771  27.965  1.00 77.55           N  
ATOM   3767  CA  PRO A 488     123.857  39.106  27.387  1.00118.02           C  
ATOM   3768  C   PRO A 488     123.493  40.101  28.490  1.00126.81           C  
ATOM   3769  O   PRO A 488     124.081  41.182  28.587  1.00 98.59           O  
ATOM   3770  CB  PRO A 488     122.711  38.887  26.405  1.00121.33           C  
ATOM   3771  CG  PRO A 488     122.970  37.509  25.914  1.00134.09           C  
ATOM   3772  CD  PRO A 488     123.302  36.764  27.187  1.00108.18           C  
ATOM   3773  N   GLU A 489     122.508  39.728  29.306  1.00103.18           N  
ATOM   3774  CA  GLU A 489     122.087  40.557  30.426  1.00 61.70           C  
ATOM   3775  C   GLU A 489     123.306  40.548  31.331  1.00 77.68           C  
ATOM   3776  O   GLU A 489     123.626  39.535  31.965  1.00 62.26           O  
ATOM   3777  CB  GLU A 489     120.871  39.940  31.124  1.00 72.12           C  
ATOM   3778  CG  GLU A 489     119.643  39.845  30.226  1.00 41.25           C  
ATOM   3779  CD  GLU A 489     118.402  39.327  30.936  1.00116.15           C  
ATOM   3780  OE1 GLU A 489     117.307  39.427  30.346  1.00 78.65           O  
ATOM   3781  OE2 GLU A 489     118.511  38.818  32.071  1.00106.51           O  
ATOM   3782  N   GLY A 490     123.989  41.688  31.344  1.00 60.72           N  
ATOM   3783  CA  GLY A 490     125.218  41.873  32.096  1.00 54.53           C  
ATOM   3784  C   GLY A 490     125.469  41.199  33.426  1.00 63.62           C  
ATOM   3785  O   GLY A 490     125.010  40.090  33.701  1.00 66.43           O  
ATOM   3786  N   CYS A 491     126.241  41.898  34.250  1.00 39.26           N  
ATOM   3787  CA  CYS A 491     126.609  41.416  35.565  1.00 41.01           C  
ATOM   3788  C   CYS A 491     126.697  42.536  36.578  1.00 87.86           C  
ATOM   3789  O   CYS A 491     126.819  43.711  36.221  1.00 79.25           O  
ATOM   3790  CB  CYS A 491     127.960  40.714  35.503  1.00105.09           C  
ATOM   3791  SG  CYS A 491     129.305  41.690  34.746  1.00107.84           S  
ATOM   3792  N   TRP A 492     126.646  42.150  37.848  1.00 90.97           N  
ATOM   3793  CA  TRP A 492     126.733  43.086  38.957  1.00 25.79           C  
ATOM   3794  C   TRP A 492     128.129  42.997  39.560  1.00 69.55           C  
ATOM   3795  O   TRP A 492     128.450  43.675  40.537  1.00101.40           O  
ATOM   3796  CB  TRP A 492     125.674  42.749  40.004  1.00 65.38           C  
ATOM   3797  CG  TRP A 492     124.288  42.865  39.474  1.00 36.64           C  
ATOM   3798  CD1 TRP A 492     123.484  41.852  39.026  1.00 46.05           C  
ATOM   3799  CD2 TRP A 492     123.557  44.074  39.281  1.00 18.90           C  
ATOM   3800  NE1 TRP A 492     122.293  42.362  38.563  1.00 56.94           N  
ATOM   3801  CE2 TRP A 492     122.313  43.725  38.708  1.00 82.63           C  
ATOM   3802  CE3 TRP A 492     123.833  45.425  39.535  1.00 25.83           C  
ATOM   3803  CZ2 TRP A 492     121.348  44.680  38.385  1.00 87.78           C  
ATOM   3804  CZ3 TRP A 492     122.875  46.373  39.213  1.00 49.61           C  
ATOM   3805  CH2 TRP A 492     121.647  45.996  38.644  1.00 64.50           C  
ATOM   3806  N   GLY A 493     128.960  42.155  38.955  1.00133.14           N  
ATOM   3807  CA  GLY A 493     130.317  41.979  39.428  1.00125.76           C  
ATOM   3808  C   GLY A 493     131.057  40.941  38.610  1.00 94.91           C  
ATOM   3809  O   GLY A 493     130.541  40.459  37.599  1.00 67.86           O  
ATOM   3810  N   PRO A 494     132.272  40.567  39.034  1.00 64.05           N  
ATOM   3811  CA  PRO A 494     133.101  39.576  38.342  1.00 66.29           C  
ATOM   3812  C   PRO A 494     132.597  38.142  38.526  1.00 88.49           C  
ATOM   3813  O   PRO A 494     132.264  37.456  37.557  1.00 93.98           O  
ATOM   3814  CB  PRO A 494     134.480  39.766  38.984  1.00124.47           C  
ATOM   3815  CG  PRO A 494     134.404  41.117  39.663  1.00 93.41           C  
ATOM   3816  CD  PRO A 494     133.002  41.143  40.171  1.00106.92           C  
ATOM   3817  N   GLU A 495     132.553  37.711  39.784  1.00 70.15           N  
ATOM   3818  CA  GLU A 495     132.132  36.367  40.175  1.00 74.55           C  
ATOM   3819  C   GLU A 495     130.940  35.816  39.414  1.00 46.80           C  
ATOM   3820  O   GLU A 495     130.117  36.568  38.902  1.00 47.42           O  
ATOM   3821  CB  GLU A 495     131.810  36.335  41.673  1.00118.32           C  
ATOM   3822  CG  GLU A 495     132.967  36.715  42.576  1.00125.71           C  
ATOM   3823  CD  GLU A 495     132.611  37.840  43.528  1.00148.61           C  
ATOM   3824  OE1 GLU A 495     132.397  38.981  43.059  1.00135.55           O  
ATOM   3825  OE2 GLU A 495     132.539  37.581  44.747  1.00110.53           O  
ATOM   3826  N   PRO A 496     130.830  34.480  39.350  1.00 64.59           N  
ATOM   3827  CA  PRO A 496     129.756  33.746  38.667  1.00 79.74           C  
ATOM   3828  C   PRO A 496     128.390  33.876  39.349  1.00 76.91           C  
ATOM   3829  O   PRO A 496     127.384  33.364  38.852  1.00 63.58           O  
ATOM   3830  CB  PRO A 496     130.261  32.302  38.685  1.00102.76           C  
ATOM   3831  CG  PRO A 496     131.753  32.456  38.743  1.00160.65           C  
ATOM   3832  CD  PRO A 496     131.901  33.555  39.756  1.00 72.03           C  
ATOM   3833  N   ARG A 497     128.362  34.555  40.491  1.00 59.14           N  
ATOM   3834  CA  ARG A 497     127.125  34.737  41.239  1.00 80.23           C  
ATOM   3835  C   ARG A 497     126.528  36.128  41.020  1.00 88.91           C  
ATOM   3836  O   ARG A 497     125.408  36.411  41.459  1.00 61.38           O  
ATOM   3837  CB  ARG A 497     127.379  34.500  42.737  1.00 66.90           C  
ATOM   3838  CG  ARG A 497     128.464  35.381  43.347  1.00101.21           C  
ATOM   3839  CD  ARG A 497     128.497  35.268  44.870  1.00101.13           C  
ATOM   3840  NE  ARG A 497     129.368  36.272  45.480  1.00112.07           N  
ATOM   3841  CZ  ARG A 497     129.504  36.458  46.791  1.00128.16           C  
ATOM   3842  NH1 ARG A 497     128.826  35.708  47.649  1.00 46.91           N  
ATOM   3843  NH2 ARG A 497     130.319  37.399  47.249  1.00116.16           N  
ATOM   3844  N   ASP A 498     127.274  36.979  40.319  1.00 38.11           N  
ATOM   3845  CA  ASP A 498     126.849  38.348  40.051  1.00 55.69           C  
ATOM   3846  C   ASP A 498     126.181  38.519  38.689  1.00 97.59           C  
ATOM   3847  O   ASP A 498     125.987  39.646  38.227  1.00 71.42           O  
ATOM   3848  CB  ASP A 498     128.047  39.295  40.124  1.00 21.31           C  
ATOM   3849  CG  ASP A 498     128.910  39.053  41.335  1.00 20.10           C  
ATOM   3850  OD1 ASP A 498     129.941  39.745  41.485  1.00 86.44           O  
ATOM   3851  OD2 ASP A 498     128.566  38.170  42.143  1.00139.14           O  
ATOM   3852  N   CYS A 499     125.829  37.417  38.039  1.00 47.25           N  
ATOM   3853  CA  CYS A 499     125.196  37.517  36.730  1.00 92.57           C  
ATOM   3854  C   CYS A 499     123.772  38.017  36.839  1.00 48.12           C  
ATOM   3855  O   CYS A 499     123.114  37.830  37.860  1.00 96.22           O  
ATOM   3856  CB  CYS A 499     125.162  36.165  36.024  1.00 98.24           C  
ATOM   3857  SG  CYS A 499     126.766  35.386  35.693  1.00100.05           S  
ATOM   3858  N   VAL A 500     123.301  38.647  35.770  1.00 52.49           N  
ATOM   3859  CA  VAL A 500     121.940  39.152  35.713  1.00 38.65           C  
ATOM   3860  C   VAL A 500     121.086  37.977  35.252  1.00 64.17           C  
ATOM   3861  O   VAL A 500     120.049  37.673  35.840  1.00 82.15           O  
ATOM   3862  CB  VAL A 500     121.819  40.318  34.694  1.00 26.05           C  
ATOM   3863  CG1 VAL A 500     120.371  40.596  34.384  1.00 17.18           C  
ATOM   3864  CG2 VAL A 500     122.483  41.572  35.246  1.00 50.44           C  
ATOM   3865  N   SER A 501     121.554  37.308  34.203  1.00 55.17           N  
ATOM   3866  CA  SER A 501     120.858  36.163  33.621  1.00 50.33           C  
ATOM   3867  C   SER A 501     121.901  35.066  33.469  1.00 72.19           C  
ATOM   3868  O   SER A 501     123.088  35.358  33.319  1.00122.70           O  
ATOM   3869  CB  SER A 501     120.288  36.550  32.251  1.00 80.66           C  
ATOM   3870  OG  SER A 501     119.319  35.628  31.793  1.00 99.87           O  
ATOM   3871  N   CYS A 502     121.470  33.810  33.504  1.00106.18           N  
ATOM   3872  CA  CYS A 502     122.409  32.698  33.395  1.00133.69           C  
ATOM   3873  C   CYS A 502     122.272  31.852  32.137  1.00135.68           C  
ATOM   3874  O   CYS A 502     121.165  31.606  31.652  1.00105.78           O  
ATOM   3875  CB  CYS A 502     122.278  31.788  34.618  1.00128.50           C  
ATOM   3876  SG  CYS A 502     122.786  32.562  36.184  1.00164.17           S  
ATOM   3877  N   ARG A 503     123.414  31.411  31.614  1.00132.28           N  
ATOM   3878  CA  ARG A 503     123.430  30.557  30.434  1.00133.50           C  
ATOM   3879  C   ARG A 503     123.342  29.130  30.976  1.00138.24           C  
ATOM   3880  O   ARG A 503     124.203  28.699  31.752  1.00117.84           O  
ATOM   3881  CB  ARG A 503     124.728  30.753  29.636  1.00 31.20           C  
ATOM   3882  CG  ARG A 503     124.694  30.116  28.238  1.00166.71           C  
ATOM   3883  CD  ARG A 503     123.574  30.701  27.366  1.00137.97           C  
ATOM   3884  NE  ARG A 503     123.424  30.003  26.087  1.00169.34           N  
ATOM   3885  CZ  ARG A 503     122.531  30.326  25.153  1.00173.79           C  
ATOM   3886  NH1 ARG A 503     121.699  31.343  25.345  1.00149.02           N  
ATOM   3887  NH2 ARG A 503     122.467  29.632  24.022  1.00106.70           N  
ATOM   3888  N   ASN A 504     122.296  28.410  30.577  1.00112.01           N  
ATOM   3889  CA  ASN A 504     122.066  27.045  31.047  1.00134.32           C  
ATOM   3890  C   ASN A 504     121.669  27.118  32.523  1.00145.74           C  
ATOM   3891  O   ASN A 504     122.538  27.260  33.396  1.00 77.99           O  
ATOM   3892  CB  ASN A 504     123.330  26.182  30.905  1.00166.98           C  
ATOM   3893  CG  ASN A 504     123.861  26.132  29.479  1.00187.20           C  
ATOM   3894  OD1 ASN A 504     123.106  25.928  28.527  1.00196.75           O  
ATOM   3895  ND2 ASN A 504     125.175  26.300  29.331  1.00 82.11           N  
ATOM   3896  N   VAL A 505     120.361  27.035  32.788  1.00129.42           N  
ATOM   3897  CA  VAL A 505     119.807  27.093  34.148  1.00122.59           C  
ATOM   3898  C   VAL A 505     120.828  26.620  35.177  1.00106.54           C  
ATOM   3899  O   VAL A 505     121.545  25.645  34.937  1.00 45.48           O  
ATOM   3900  CB  VAL A 505     118.527  26.215  34.279  1.00155.45           C  
ATOM   3901  CG1 VAL A 505     118.062  26.174  35.732  1.00 31.97           C  
ATOM   3902  CG2 VAL A 505     117.415  26.765  33.391  1.00110.00           C  
ATOM   3903  N   SER A 506     120.891  27.310  36.316  1.00 49.70           N  
ATOM   3904  CA  SER A 506     121.848  26.955  37.365  1.00136.18           C  
ATOM   3905  C   SER A 506     121.288  27.162  38.772  1.00117.11           C  
ATOM   3906  O   SER A 506     120.234  27.772  38.943  1.00 88.10           O  
ATOM   3907  CB  SER A 506     123.156  27.745  37.188  1.00106.71           C  
ATOM   3908  OG  SER A 506     123.828  27.373  35.988  1.00 54.15           O  
ATOM   3909  N   ARG A 507     122.008  26.649  39.769  1.00112.37           N  
ATOM   3910  CA  ARG A 507     121.596  26.722  41.172  1.00 98.62           C  
ATOM   3911  C   ARG A 507     122.621  27.389  42.075  1.00117.29           C  
ATOM   3912  O   ARG A 507     123.694  27.787  41.630  1.00167.78           O  
ATOM   3913  CB  ARG A 507     121.322  25.307  41.702  1.00135.71           C  
ATOM   3914  CG  ARG A 507     122.471  24.304  41.471  1.00194.57           C  
ATOM   3915  CD  ARG A 507     123.670  24.532  42.402  1.00147.37           C  
ATOM   3916  NE  ARG A 507     124.934  24.084  41.809  1.00142.97           N  
ATOM   3917  CZ  ARG A 507     125.238  22.822  41.512  1.00141.11           C  
ATOM   3918  NH1 ARG A 507     124.374  21.841  41.754  1.00 90.77           N  
ATOM   3919  NH2 ARG A 507     126.410  22.543  40.951  1.00 52.63           N  
ATOM   3920  N   GLY A 508     122.278  27.492  43.355  1.00112.50           N  
ATOM   3921  CA  GLY A 508     123.180  28.085  44.325  1.00160.95           C  
ATOM   3922  C   GLY A 508     123.246  29.598  44.299  1.00156.91           C  
ATOM   3923  O   GLY A 508     124.221  30.186  44.779  1.00141.43           O  
ATOM   3924  N   ARG A 509     122.212  30.229  43.747  1.00122.27           N  
ATOM   3925  CA  ARG A 509     122.162  31.685  43.659  1.00115.64           C  
ATOM   3926  C   ARG A 509     123.384  32.188  42.895  1.00114.62           C  
ATOM   3927  O   ARG A 509     123.641  33.392  42.817  1.00109.05           O  
ATOM   3928  CB  ARG A 509     122.129  32.309  45.060  1.00124.78           C  
ATOM   3929  CG  ARG A 509     120.919  31.912  45.907  1.00185.11           C  
ATOM   3930  CD  ARG A 509     120.960  30.443  46.319  1.00189.46           C  
ATOM   3931  NE  ARG A 509     119.826  30.064  47.160  1.00155.33           N  
ATOM   3932  CZ  ARG A 509     119.648  28.849  47.673  1.00167.79           C  
ATOM   3933  NH1 ARG A 509     120.533  27.885  47.433  1.00 61.56           N  
ATOM   3934  NH2 ARG A 509     118.586  28.600  48.429  1.00151.91           N  
ATOM   3935  N   GLU A 510     124.133  31.240  42.340  1.00106.36           N  
ATOM   3936  CA  GLU A 510     125.333  31.516  41.562  1.00 87.63           C  
ATOM   3937  C   GLU A 510     125.262  30.628  40.323  1.00 72.84           C  
ATOM   3938  O   GLU A 510     124.511  29.653  40.299  1.00 64.61           O  
ATOM   3939  CB  GLU A 510     126.582  31.199  42.396  1.00115.96           C  
ATOM   3940  CG  GLU A 510     126.595  29.805  43.006  1.00119.14           C  
ATOM   3941  CD  GLU A 510     127.475  28.825  42.244  1.00179.18           C  
ATOM   3942  OE1 GLU A 510     127.349  27.606  42.489  1.00205.83           O  
ATOM   3943  OE2 GLU A 510     128.301  29.270  41.414  1.00 68.75           O  
ATOM   3944  N   CYS A 511     126.020  30.952  39.284  1.00 63.74           N  
ATOM   3945  CA  CYS A 511     125.955  30.133  38.083  1.00106.74           C  
ATOM   3946  C   CYS A 511     127.278  29.618  37.560  1.00115.24           C  
ATOM   3947  O   CYS A 511     128.300  30.298  37.622  1.00159.93           O  
ATOM   3948  CB  CYS A 511     125.213  30.886  36.975  1.00107.93           C  
ATOM   3949  SG  CYS A 511     123.427  31.004  37.313  1.00194.60           S  
ATOM   3950  N   VAL A 512     127.240  28.396  37.046  1.00100.46           N  
ATOM   3951  CA  VAL A 512     128.420  27.750  36.492  1.00135.52           C  
ATOM   3952  C   VAL A 512     127.973  26.448  35.829  1.00139.79           C  
ATOM   3953  O   VAL A 512     126.767  26.136  35.952  1.00 68.55           O  
ATOM   3954  CB  VAL A 512     129.463  27.459  37.604  1.00156.76           C  
ATOM   3955  CG1 VAL A 512     128.876  26.510  38.633  1.00152.75           C  
ATOM   3956  CG2 VAL A 512     130.740  26.892  36.999  1.00141.52           C  
TER    3957      VAL A 512                                                      
ATOM   3958  N   GLU B   3      61.544  62.384  65.025  1.00139.43           N  
ATOM   3959  CA  GLU B   3      61.548  61.429  63.880  1.00 69.28           C  
ATOM   3960  C   GLU B   3      60.131  61.212  63.387  1.00100.18           C  
ATOM   3961  O   GLU B   3      59.195  61.122  64.180  1.00 91.95           O  
ATOM   3962  CB  GLU B   3      62.129  60.080  64.303  1.00133.01           C  
ATOM   3963  CG  GLU B   3      61.263  59.332  65.308  1.00164.10           C  
ATOM   3964  CD  GLU B   3      61.757  57.925  65.580  1.00207.18           C  
ATOM   3965  OE1 GLU B   3      61.837  57.127  64.621  1.00201.08           O  
ATOM   3966  OE2 GLU B   3      62.062  57.618  66.753  1.00194.00           O  
ATOM   3967  N   LYS B   4      59.993  61.123  62.069  1.00121.20           N  
ATOM   3968  CA  LYS B   4      58.711  60.908  61.406  1.00 31.41           C  
ATOM   3969  C   LYS B   4      58.172  59.511  61.727  1.00 64.13           C  
ATOM   3970  O   LYS B   4      58.930  58.541  61.771  1.00113.07           O  
ATOM   3971  CB  LYS B   4      58.905  61.045  59.904  1.00 46.08           C  
ATOM   3972  CG  LYS B   4      59.883  60.005  59.321  1.00207.18           C  
ATOM   3973  CD  LYS B   4      61.320  60.177  59.839  1.00141.57           C  
ATOM   3974  CE  LYS B   4      62.246  59.027  59.415  1.00121.82           C  
ATOM   3975  NZ  LYS B   4      62.114  57.783  60.241  1.00 62.83           N  
ATOM   3976  N   LYS B   5      56.867  59.412  61.959  1.00 68.49           N  
ATOM   3977  CA  LYS B   5      56.249  58.127  62.268  1.00 76.23           C  
ATOM   3978  C   LYS B   5      56.249  57.277  61.012  1.00 57.82           C  
ATOM   3979  O   LYS B   5      55.811  57.725  59.956  1.00 47.87           O  
ATOM   3980  CB  LYS B   5      54.818  58.336  62.767  1.00 55.35           C  
ATOM   3981  CG  LYS B   5      54.746  58.996  64.139  1.00140.44           C  
ATOM   3982  CD  LYS B   5      53.311  59.156  64.622  1.00141.09           C  
ATOM   3983  CE  LYS B   5      52.637  60.373  64.011  1.00133.86           C  
ATOM   3984  NZ  LYS B   5      53.230  61.639  64.524  1.00 68.37           N  
ATOM   3985  N   VAL B   6      56.750  56.054  61.113  1.00 61.86           N  
ATOM   3986  CA  VAL B   6      56.796  55.200  59.936  1.00 70.55           C  
ATOM   3987  C   VAL B   6      56.030  53.913  60.107  1.00 39.15           C  
ATOM   3988  O   VAL B   6      55.995  53.340  61.191  1.00 64.53           O  
ATOM   3989  CB  VAL B   6      58.237  54.847  59.547  1.00 62.18           C  
ATOM   3990  CG1 VAL B   6      58.959  56.088  59.056  1.00 81.96           C  
ATOM   3991  CG2 VAL B   6      58.953  54.250  60.735  1.00 72.69           C  
ATOM   3992  N   CYS B   7      55.423  53.470  59.010  1.00 91.13           N  
ATOM   3993  CA  CYS B   7      54.634  52.247  58.976  1.00 88.31           C  
ATOM   3994  C   CYS B   7      55.141  51.350  57.847  1.00 90.57           C  
ATOM   3995  O   CYS B   7      55.678  51.838  56.850  1.00 36.54           O  
ATOM   3996  CB  CYS B   7      53.160  52.595  58.768  1.00 50.11           C  
ATOM   3997  SG  CYS B   7      52.799  53.512  57.235  1.00148.62           S  
ATOM   3998  N   GLN B   8      54.971  50.041  58.006  1.00 62.31           N  
ATOM   3999  CA  GLN B   8      55.439  49.085  57.007  1.00 49.35           C  
ATOM   4000  C   GLN B   8      54.772  49.306  55.659  1.00 36.20           C  
ATOM   4001  O   GLN B   8      55.441  49.407  54.633  1.00 37.86           O  
ATOM   4002  CB  GLN B   8      55.189  47.657  57.488  1.00 65.80           C  
ATOM   4003  CG  GLN B   8      56.237  46.670  57.010  1.00101.66           C
[truncated: 415,369 more chars]
