# Supplementary material for: Analysis of the effects of perfluorooctane sulfonate on COPD using network toxicology and molecular docking
Source: iScience. 2025 Aug 18;28(9):113372. doi: 10.1016/j.isci.2025.113372 (PMC12454616; doi:10.1016/j.isci.2025.113372)
Supplement: Table S5. KEGG signaling pathway analysis by the SangerBox platform, related to Figure 5 [file mmc7.zip › ESR1/1a52.pdb]

HEADER    RECEPTOR                                19-FEB-98   1A52              
TITLE     ESTROGEN RECEPTOR ALPHA LIGAND-BINDING DOMAIN COMPLEXED TO ESTRADIOL  
COMPND    MOL_ID: 1;                                                            
COMPND   2 MOLECULE: ESTROGEN RECEPTOR;                                         
COMPND   3 CHAIN: A, B;                                                         
COMPND   4 FRAGMENT: LIGAND-BINDING DOMAIN;                                     
COMPND   5 SYNONYM: ERLBD;                                                      
COMPND   6 ENGINEERED: YES                                                      
SOURCE    MOL_ID: 1;                                                            
SOURCE   2 ORGANISM_SCIENTIFIC: HOMO SAPIENS;                                   
SOURCE   3 ORGANISM_COMMON: HUMAN;                                              
SOURCE   4 ORGANISM_TAXID: 9606;                                                
SOURCE   5 CELL_LINE: BL21;                                                     
SOURCE   6 GENE: ESR;                                                           
SOURCE   7 EXPRESSION_SYSTEM: ESCHERICHIA COLI;                                 
SOURCE   8 EXPRESSION_SYSTEM_TAXID: 562;                                        
SOURCE   9 EXPRESSION_SYSTEM_STRAIN: BL21 (DE3) PLSS;                           
SOURCE  10 EXPRESSION_SYSTEM_VECTOR_TYPE: T7;                                   
SOURCE  11 EXPRESSION_SYSTEM_PLASMID: PET223D;                                  
SOURCE  12 EXPRESSION_SYSTEM_GENE: ERG                                          
KEYWDS    RECEPTOR, ESTROGEN, LIGAND, TRANSCRIPTION REGULATION                  
EXPDTA    X-RAY DIFFRACTION                                                     
AUTHOR    D.M.TANENBAUM,Y.WANG,P.B.SIGLER                                       
REVDAT   4   07-FEB-24 1A52    1       REMARK SEQADV LINK                       
REVDAT   3   16-NOV-11 1A52    1       VERSN  HETATM                            
REVDAT   2   24-FEB-09 1A52    1       VERSN                                    
REVDAT   1   16-SEP-98 1A52    0                                                
JRNL        AUTH   D.M.TANENBAUM,Y.WANG,S.P.WILLIAMS,P.B.SIGLER                 
JRNL        TITL   CRYSTALLOGRAPHIC COMPARISON OF THE ESTROGEN AND PROGESTERONE 
JRNL        TITL 2 RECEPTOR'S LIGAND BINDING DOMAINS.                           
JRNL        REF    PROC.NATL.ACAD.SCI.USA        V.  95  5998 1998              
JRNL        REFN                   ISSN 0027-8424                               
JRNL        PMID   9600906                                                      
JRNL        DOI    10.1073/PNAS.95.11.5998                                      
REMARK   2                                                                      
REMARK   2 RESOLUTION.    2.80 ANGSTROMS.                                       
REMARK   3                                                                      
REMARK   3 REFINEMENT.                                                          
REMARK   3   PROGRAM     : CNS 0.3A                                             
REMARK   3   AUTHORS     : BRUNGER,ADAMS,CLORE,DELANO,GROS,GROSSE-              
REMARK   3               : KUNSTLEVE,JIANG,KUSZEWSKI,NILGES,PANNU,              
REMARK   3               : READ,RICE,SIMONSON,WARREN                            
REMARK   3                                                                      
REMARK   3  REFINEMENT TARGET : NULL                                            
REMARK   3                                                                      
REMARK   3  DATA USED IN REFINEMENT.                                            
REMARK   3   RESOLUTION RANGE HIGH (ANGSTROMS) : 2.80                           
REMARK   3   RESOLUTION RANGE LOW  (ANGSTROMS) : 50.00                          
REMARK   3   DATA CUTOFF            (SIGMA(F)) : 2.000                          
REMARK   3   DATA CUTOFF HIGH         (ABS(F)) : NULL                           
REMARK   3   DATA CUTOFF LOW          (ABS(F)) : NULL                           
REMARK   3   COMPLETENESS (WORKING+TEST)   (%) : 87.7                           
REMARK   3   NUMBER OF REFLECTIONS             : 15339                          
REMARK   3                                                                      
REMARK   3  FIT TO DATA USED IN REFINEMENT.                                     
REMARK   3   CROSS-VALIDATION METHOD          : THROUGHOUT                      
REMARK   3   FREE R VALUE TEST SET SELECTION  : RANDOM                          
REMARK   3   R VALUE            (WORKING SET) : 0.223                           
REMARK   3   FREE R VALUE                     : 0.274                           
REMARK   3   FREE R VALUE TEST SET SIZE   (%) : 10.000                          
REMARK   3   FREE R VALUE TEST SET COUNT      : 1539                            
REMARK   3   ESTIMATED ERROR OF FREE R VALUE  : NULL                            
REMARK   3                                                                      
REMARK   3  FIT IN THE HIGHEST RESOLUTION BIN.                                  
REMARK   3   TOTAL NUMBER OF BINS USED           : 30                           
REMARK   3   BIN RESOLUTION RANGE HIGH       (A) : 2.80                         
REMARK   3   BIN RESOLUTION RANGE LOW        (A) : 2.83                         
REMARK   3   BIN COMPLETENESS (WORKING+TEST) (%) : NULL                         
REMARK   3   REFLECTIONS IN BIN    (WORKING SET) : 405                          
REMARK   3   BIN R VALUE           (WORKING SET) : 0.3183                       
REMARK   3   BIN FREE R VALUE                    : 0.4047                       
REMARK   3   BIN FREE R VALUE TEST SET SIZE  (%) : 10.00                        
REMARK   3   BIN FREE R VALUE TEST SET COUNT     : 38                           
REMARK   3   ESTIMATED ERROR OF BIN FREE R VALUE : NULL                         
REMARK   3                                                                      
REMARK   3  NUMBER OF NON-HYDROGEN ATOMS USED IN REFINEMENT.                    
REMARK   3   PROTEIN ATOMS            : 3796                                    
REMARK   3   NUCLEIC ACID ATOMS       : 0                                       
REMARK   3   HETEROGEN ATOMS          : 46                                      
REMARK   3   SOLVENT ATOMS            : 30                                      
REMARK   3                                                                      
REMARK   3  B VALUES.                                                           
REMARK   3   FROM WILSON PLOT           (A**2) : NULL                           
REMARK   3   MEAN B VALUE      (OVERALL, A**2) : 25.43                          
REMARK   3   OVERALL ANISOTROPIC B VALUE.                                       
REMARK   3    B11 (A**2) : NULL                                                 
REMARK   3    B22 (A**2) : NULL                                                 
REMARK   3    B33 (A**2) : NULL                                                 
REMARK   3    B12 (A**2) : NULL                                                 
REMARK   3    B13 (A**2) : NULL                                                 
REMARK   3    B23 (A**2) : NULL                                                 
REMARK   3                                                                      
REMARK   3  ESTIMATED COORDINATE ERROR.                                         
REMARK   3   ESD FROM LUZZATI PLOT        (A) : 0.57                            
REMARK   3   ESD FROM SIGMAA              (A) : 0.17                            
REMARK   3   LOW RESOLUTION CUTOFF        (A) : 5.00                            
REMARK   3                                                                      
REMARK   3  CROSS-VALIDATED ESTIMATED COORDINATE ERROR.                         
REMARK   3   ESD FROM C-V LUZZATI PLOT    (A) : 0.56                            
REMARK   3   ESD FROM C-V SIGMAA          (A) : 0.16                            
REMARK   3                                                                      
REMARK   3  RMS DEVIATIONS FROM IDEAL VALUES.                                   
REMARK   3   BOND LENGTHS                 (A) : 0.001                           
REMARK   3   BOND ANGLES            (DEGREES) : 1.680                           
REMARK   3   DIHEDRAL ANGLES        (DEGREES) : 17.01                           
REMARK   3   IMPROPER ANGLES        (DEGREES) : 0.934                           
REMARK   3                                                                      
REMARK   3  ISOTROPIC THERMAL MODEL : NULL                                      
REMARK   3                                                                      
REMARK   3  ISOTROPIC THERMAL FACTOR RESTRAINTS.    RMS    SIGMA                
REMARK   3   MAIN-CHAIN BOND              (A**2) : NULL  ; NULL                 
REMARK   3   MAIN-CHAIN ANGLE             (A**2) : NULL  ; NULL                 
REMARK   3   SIDE-CHAIN BOND              (A**2) : NULL  ; NULL                 
REMARK   3   SIDE-CHAIN ANGLE             (A**2) : NULL  ; NULL                 
REMARK   3                                                                      
REMARK   3  BULK SOLVENT MODELING.                                              
REMARK   3   METHOD USED : DENSITY MODIFICATION                                 
REMARK   3   KSOL        : 999.0                                                
REMARK   3   BSOL        : -9999                                                
REMARK   3                                                                      
REMARK   3  NCS MODEL : RESTRAINTS                                              
REMARK   3                                                                      
REMARK   3  NCS RESTRAINTS.                         RMS   SIGMA/WEIGHT          
REMARK   3   GROUP  1  POSITIONAL            (A) : 0.1121; 100                  
REMARK   3   GROUP  1  B-FACTOR           (A**2) : 3.4505; 5                    
REMARK   3   GROUP  2  POSITIONAL            (A) : 0.1709; 50                   
REMARK   3   GROUP  2  B-FACTOR           (A**2) : 3.5569; 5                    
REMARK   3   GROUP  3  POSITIONAL            (A) : 0.1972; 30                   
REMARK   3   GROUP  3  B-FACTOR           (A**2) : 2.7052; 8                    
REMARK   3   GROUP  4  POSITIONAL            (A) : 0.1585; 30                   
REMARK   3   GROUP  4  B-FACTOR           (A**2) : 0.3974; 8                    
REMARK   3                                                                      
REMARK   3  PARAMETER FILE  1  : CNS_TOPPAR:PROTEIN_REP.PA                      
REMARK   3  PARAMETER FILE  2  : CNS_TOPPAR:WATER_REP.PARA                      
REMARK   3  PARAMETER FILE  3  : ESTRO.PARA                                     
REMARK   3  PARAMETER FILE  4  : AUCL4.PAR                                      
REMARK   3  PARAMETER FILE  5  : NULL                                           
REMARK   3  TOPOLOGY FILE  1   : CNS_TOPPAR:PROTEIN_REP.TOP                     
REMARK   3  TOPOLOGY FILE  2   : CNS_TOPPAR:WATER_REP.TOP                       
REMARK   3  TOPOLOGY FILE  3   : ESTRO.TOPO                                     
REMARK   3  TOPOLOGY FILE  4   : AUCL4.TOP                                      
REMARK   3  TOPOLOGY FILE  5   : NULL                                           
REMARK   3                                                                      
REMARK   3  OTHER REFINEMENT REMARKS: NULL                                      
REMARK   4                                                                      
REMARK   4 1A52 COMPLIES WITH FORMAT V. 3.30, 13-JUL-11                         
REMARK 100                                                                      
REMARK 100 THIS ENTRY HAS BEEN PROCESSED BY BNL.                                
REMARK 100 THE DEPOSITION ID IS D_1000170401.                                   
REMARK 200                                                                      
REMARK 200 EXPERIMENTAL DETAILS                                                 
REMARK 200  EXPERIMENT TYPE                : X-RAY DIFFRACTION                  
REMARK 200  DATE OF DATA COLLECTION        : JUN-97                             
REMARK 200  TEMPERATURE           (KELVIN) : 110                                
REMARK 200  PH                             : 7.4-7.6                            
REMARK 200  NUMBER OF CRYSTALS USED        : 1                                  
REMARK 200                                                                      
REMARK 200  SYNCHROTRON              (Y/N) : Y                                  
REMARK 200  RADIATION SOURCE               : NSLS                               
REMARK 200  BEAMLINE                       : X4A                                
REMARK 200  X-RAY GENERATOR MODEL          : NULL                               
REMARK 200  MONOCHROMATIC OR LAUE    (M/L) : M                                  
REMARK 200  WAVELENGTH OR RANGE        (A) : 1.0397                             
REMARK 200  MONOCHROMATOR                  : DOUBLE CRYSTAL SI(111)             
REMARK 200  OPTICS                         : SPHERICAL MIRRORS                  
REMARK 200                                                                      
REMARK 200  DETECTOR TYPE                  : IMAGE PLATE                        
REMARK 200  DETECTOR MANUFACTURER          : RIGAKU                             
REMARK 200  INTENSITY-INTEGRATION SOFTWARE : DENZO                              
REMARK 200  DATA SCALING SOFTWARE          : SCALEPACK                          
REMARK 200                                                                      
REMARK 200  NUMBER OF UNIQUE REFLECTIONS   : 33401                              
REMARK 200  RESOLUTION RANGE HIGH      (A) : 2.800                              
REMARK 200  RESOLUTION RANGE LOW       (A) : 50.000                             
REMARK 200  REJECTION CRITERIA  (SIGMA(I)) : NULL                               
REMARK 200                                                                      
REMARK 200 OVERALL.                                                             
REMARK 200  COMPLETENESS FOR RANGE     (%) : 99.1                               
REMARK 200  DATA REDUNDANCY                : NULL                               
REMARK 200  R MERGE                    (I) : 0.06800                            
REMARK 200  R SYM                      (I) : 0.07500                            
REMARK 200  <I/SIGMA(I)> FOR THE DATA SET  : 19.3000                            
REMARK 200                                                                      
REMARK 200 IN THE HIGHEST RESOLUTION SHELL.                                     
REMARK 200  HIGHEST RESOLUTION SHELL, RANGE HIGH (A) : 2.80                     
REMARK 200  HIGHEST RESOLUTION SHELL, RANGE LOW  (A) : 2.90                     
REMARK 200  COMPLETENESS FOR SHELL     (%) : 98.6                               
REMARK 200  DATA REDUNDANCY IN SHELL       : NULL                               
REMARK 200  R MERGE FOR SHELL          (I) : 0.40400                            
REMARK 200  R SYM FOR SHELL            (I) : 0.32900                            
REMARK 200  <I/SIGMA(I)> FOR SHELL         : 2.600                              
REMARK 200                                                                      
REMARK 200 DIFFRACTION PROTOCOL: NULL                                           
REMARK 200 METHOD USED TO DETERMINE THE STRUCTURE: MIR                          
REMARK 200 SOFTWARE USED: MLPHARE                                               
REMARK 200 STARTING MODEL: NULL                                                 
REMARK 200                                                                      
REMARK 200 REMARK: NULL                                                         
REMARK 280                                                                      
REMARK 280 CRYSTAL                                                              
REMARK 280 SOLVENT CONTENT, VS   (%): 58.65                                     
REMARK 280 MATTHEWS COEFFICIENT, VM (ANGSTROMS**3/DA): 2.97                     
REMARK 280                                                                      
REMARK 280 CRYSTALLIZATION CONDITIONS: WELL: 100 MM TRIS PH 7.6 480 MM MGCL2    
REMARK 280  10 MM MGOAC2 10% ETHYLENE GLYCOL 5% PEG 4000. PROTEIN STOCK: 18     
REMARK 280  MG/ML ERLBD 25 MM TRIS PH 7.4 200 MM NACL 1 MM EDTA 1 MM DTT 20     
REMARK 280  MICROMOLAR ESTRADIOL 0.1% BETA-OCTYL GLUCOSIDE AT 18 CELSIUS.,      
REMARK 280  VAPOR DIFFUSION - HANGING DROP, TEMPERATURE 291K, VAPOR             
REMARK 280  DIFFUSION, HANGING DROP                                             
REMARK 290                                                                      
REMARK 290 CRYSTALLOGRAPHIC SYMMETRY                                            
REMARK 290 SYMMETRY OPERATORS FOR SPACE GROUP: H 3 2                            
REMARK 290                                                                      
REMARK 290      SYMOP   SYMMETRY                                                
REMARK 290     NNNMMM   OPERATOR                                                
REMARK 290       1555   X,Y,Z                                                   
REMARK 290       2555   -Y,X-Y,Z                                                
REMARK 290       3555   -X+Y,-X,Z                                               
REMARK 290       4555   Y,X,-Z                                                  
REMARK 290       5555   X-Y,-Y,-Z                                               
REMARK 290       6555   -X,-X+Y,-Z                                              
REMARK 290       7555   X+2/3,Y+1/3,Z+1/3                                       
REMARK 290       8555   -Y+2/3,X-Y+1/3,Z+1/3                                    
REMARK 290       9555   -X+Y+2/3,-X+1/3,Z+1/3                                   
REMARK 290      10555   Y+2/3,X+1/3,-Z+1/3                                      
REMARK 290      11555   X-Y+2/3,-Y+1/3,-Z+1/3                                   
REMARK 290      12555   -X+2/3,-X+Y+1/3,-Z+1/3                                  
REMARK 290      13555   X+1/3,Y+2/3,Z+2/3                                       
REMARK 290      14555   -Y+1/3,X-Y+2/3,Z+2/3                                    
REMARK 290      15555   -X+Y+1/3,-X+2/3,Z+2/3                                   
REMARK 290      16555   Y+1/3,X+2/3,-Z+2/3                                      
REMARK 290      17555   X-Y+1/3,-Y+2/3,-Z+2/3                                   
REMARK 290      18555   -X+1/3,-X+Y+2/3,-Z+2/3                                  
REMARK 290                                                                      
REMARK 290     WHERE NNN -> OPERATOR NUMBER                                     
REMARK 290           MMM -> TRANSLATION VECTOR                                  
REMARK 290                                                                      
REMARK 290 CRYSTALLOGRAPHIC SYMMETRY TRANSFORMATIONS                            
REMARK 290 THE FOLLOWING TRANSFORMATIONS OPERATE ON THE ATOM/HETATM             
REMARK 290 RECORDS IN THIS ENTRY TO PRODUCE CRYSTALLOGRAPHICALLY                
REMARK 290 RELATED MOLECULES.                                                   
REMARK 290   SMTRY1   1  1.000000  0.000000  0.000000        0.00000            
REMARK 290   SMTRY2   1  0.000000  1.000000  0.000000        0.00000            
REMARK 290   SMTRY3   1  0.000000  0.000000  1.000000        0.00000            
REMARK 290   SMTRY1   2 -0.500000 -0.866025  0.000000        0.00000            
REMARK 290   SMTRY2   2  0.866025 -0.500000  0.000000        0.00000            
REMARK 290   SMTRY3   2  0.000000  0.000000  1.000000        0.00000            
REMARK 290   SMTRY1   3 -0.500000  0.866025  0.000000        0.00000            
REMARK 290   SMTRY2   3 -0.866025 -0.500000  0.000000        0.00000            
REMARK 290   SMTRY3   3  0.000000  0.000000  1.000000        0.00000            
REMARK 290   SMTRY1   4 -0.500000  0.866025  0.000000        0.00000            
REMARK 290   SMTRY2   4  0.866025  0.500000  0.000000        0.00000            
REMARK 290   SMTRY3   4  0.000000  0.000000 -1.000000        0.00000            
REMARK 290   SMTRY1   5  1.000000  0.000000  0.000000        0.00000            
REMARK 290   SMTRY2   5  0.000000 -1.000000  0.000000        0.00000            
REMARK 290   SMTRY3   5  0.000000  0.000000 -1.000000        0.00000            
REMARK 290   SMTRY1   6 -0.500000 -0.866025  0.000000        0.00000            
REMARK 290   SMTRY2   6 -0.866025  0.500000  0.000000        0.00000            
REMARK 290   SMTRY3   6  0.000000  0.000000 -1.000000        0.00000            
REMARK 290   SMTRY1   7  1.000000  0.000000  0.000000       73.50000            
REMARK 290   SMTRY2   7  0.000000  1.000000  0.000000       42.43524            
REMARK 290   SMTRY3   7  0.000000  0.000000  1.000000       56.30000            
REMARK 290   SMTRY1   8 -0.500000 -0.866025  0.000000       73.50000            
REMARK 290   SMTRY2   8  0.866025 -0.500000  0.000000       42.43524            
REMARK 290   SMTRY3   8  0.000000  0.000000  1.000000       56.30000            
REMARK 290   SMTRY1   9 -0.500000  0.866025  0.000000       73.50000            
REMARK 290   SMTRY2   9 -0.866025 -0.500000  0.000000       42.43524            
REMARK 290   SMTRY3   9  0.000000  0.000000  1.000000       56.30000            
REMARK 290   SMTRY1  10 -0.500000  0.866025  0.000000       73.50000            
REMARK 290   SMTRY2  10  0.866025  0.500000  0.000000       42.43524            
REMARK 290   SMTRY3  10  0.000000  0.000000 -1.000000       56.30000            
REMARK 290   SMTRY1  11  1.000000  0.000000  0.000000       73.50000            
REMARK 290   SMTRY2  11  0.000000 -1.000000  0.000000       42.43524            
REMARK 290   SMTRY3  11  0.000000  0.000000 -1.000000       56.30000            
REMARK 290   SMTRY1  12 -0.500000 -0.866025  0.000000       73.50000            
REMARK 290   SMTRY2  12 -0.866025  0.500000  0.000000       42.43524            
REMARK 290   SMTRY3  12  0.000000  0.000000 -1.000000       56.30000            
REMARK 290   SMTRY1  13  1.000000  0.000000  0.000000        0.00000            
REMARK 290   SMTRY2  13  0.000000  1.000000  0.000000       84.87049            
REMARK 290   SMTRY3  13  0.000000  0.000000  1.000000      112.60000            
REMARK 290   SMTRY1  14 -0.500000 -0.866025  0.000000        0.00000            
REMARK 290   SMTRY2  14  0.866025 -0.500000  0.000000       84.87049            
REMARK 290   SMTRY3  14  0.000000  0.000000  1.000000      112.60000            
REMARK 290   SMTRY1  15 -0.500000  0.866025  0.000000        0.00000            
REMARK 290   SMTRY2  15 -0.866025 -0.500000  0.000000       84.87049            
REMARK 290   SMTRY3  15  0.000000  0.000000  1.000000      112.60000            
REMARK 290   SMTRY1  16 -0.500000  0.866025  0.000000        0.00000            
REMARK 290   SMTRY2  16  0.866025  0.500000  0.000000       84.87049            
REMARK 290   SMTRY3  16  0.000000  0.000000 -1.000000      112.60000            
REMARK 290   SMTRY1  17  1.000000  0.000000  0.000000        0.00000            
REMARK 290   SMTRY2  17  0.000000 -1.000000  0.000000       84.87049            
REMARK 290   SMTRY3  17  0.000000  0.000000 -1.000000      112.60000            
REMARK 290   SMTRY1  18 -0.500000 -0.866025  0.000000        0.00000            
REMARK 290   SMTRY2  18 -0.866025  0.500000  0.000000       84.87049            
REMARK 290   SMTRY3  18  0.000000  0.000000 -1.000000      112.60000            
REMARK 290                                                                      
REMARK 290 REMARK: NULL                                                         
REMARK 300                                                                      
REMARK 300 BIOMOLECULE: 1, 2, 3, 4                                              
REMARK 300 SEE REMARK 350 FOR THE AUTHOR PROVIDED AND/OR PROGRAM                
REMARK 300 GENERATED ASSEMBLY INFORMATION FOR THE STRUCTURE IN                  
REMARK 300 THIS ENTRY. THE REMARK MAY ALSO PROVIDE INFORMATION ON               
REMARK 300 BURIED SURFACE AREA.                                                 
REMARK 350                                                                      
REMARK 350 COORDINATES FOR A COMPLETE MULTIMER REPRESENTING THE KNOWN           
REMARK 350 BIOLOGICALLY SIGNIFICANT OLIGOMERIZATION STATE OF THE                
REMARK 350 MOLECULE CAN BE GENERATED BY APPLYING BIOMT TRANSFORMATIONS          
REMARK 350 GIVEN BELOW.  BOTH NON-CRYSTALLOGRAPHIC AND                          
REMARK 350 CRYSTALLOGRAPHIC OPERATIONS ARE GIVEN.                               
REMARK 350                                                                      
REMARK 350 BIOMOLECULE: 1                                                       
REMARK 350 AUTHOR DETERMINED BIOLOGICAL UNIT: DIMERIC                           
REMARK 350 SOFTWARE DETERMINED QUATERNARY STRUCTURE: DIMERIC                    
REMARK 350 SOFTWARE USED: PISA                                                  
REMARK 350 TOTAL BURIED SURFACE AREA: 5240 ANGSTROM**2                          
REMARK 350 SURFACE AREA OF THE COMPLEX: 22040 ANGSTROM**2                       
REMARK 350 CHANGE IN SOLVENT FREE ENERGY: -53.0 KCAL/MOL                        
REMARK 350 APPLY THE FOLLOWING TO CHAINS: A, B                                  
REMARK 350   BIOMT1   1  1.000000  0.000000  0.000000        0.00000            
REMARK 350   BIOMT2   1  0.000000  1.000000  0.000000        0.00000            
REMARK 350   BIOMT3   1  0.000000  0.000000  1.000000        0.00000            
REMARK 350                                                                      
REMARK 350 BIOMOLECULE: 2                                                       
REMARK 350 SOFTWARE DETERMINED QUATERNARY STRUCTURE: TETRAMERIC                 
REMARK 350 SOFTWARE USED: PISA                                                  
REMARK 350 TOTAL BURIED SURFACE AREA: 14860 ANGSTROM**2                         
REMARK 350 SURFACE AREA OF THE COMPLEX: 39690 ANGSTROM**2                       
REMARK 350 CHANGE IN SOLVENT FREE ENERGY: -159.0 KCAL/MOL                       
REMARK 350 APPLY THE FOLLOWING TO CHAINS: A, B                                  
REMARK 350   BIOMT1   1  1.000000  0.000000  0.000000        0.00000            
REMARK 350   BIOMT2   1  0.000000  1.000000  0.000000        0.00000            
REMARK 350   BIOMT3   1  0.000000  0.000000  1.000000        0.00000            
REMARK 350   BIOMT1   2  1.000000  0.000000  0.000000        0.00000            
REMARK 350   BIOMT2   2  0.000000 -1.000000  0.000000        0.00000            
REMARK 350   BIOMT3   2  0.000000  0.000000 -1.000000      168.90000            
REMARK 350                                                                      
REMARK 350 BIOMOLECULE: 3                                                       
REMARK 350 SOFTWARE DETERMINED QUATERNARY STRUCTURE: TETRAMERIC                 
REMARK 350 SOFTWARE USED: PISA                                                  
REMARK 350 TOTAL BURIED SURFACE AREA: 10980 ANGSTROM**2                         
REMARK 350 SURFACE AREA OF THE COMPLEX: 43570 ANGSTROM**2                       
REMARK 350 CHANGE IN SOLVENT FREE ENERGY: -120.0 KCAL/MOL                       
REMARK 350 APPLY THE FOLLOWING TO CHAINS: A                                     
REMARK 350   BIOMT1   1  1.000000  0.000000  0.000000        0.00000            
REMARK 350   BIOMT2   1  0.000000  1.000000  0.000000        0.00000            
REMARK 350   BIOMT3   1  0.000000  0.000000  1.000000        0.00000            
REMARK 350   BIOMT1   2 -0.500000  0.866025  0.000000      147.00000            
REMARK 350   BIOMT2   2  0.866025  0.500000  0.000000      -84.87049            
REMARK 350   BIOMT3   2  0.000000  0.000000 -1.000000      225.20000            
REMARK 350 APPLY THE FOLLOWING TO CHAINS: B                                     
REMARK 350   BIOMT1   3  1.000000  0.000000  0.000000        0.00000            
REMARK 350   BIOMT2   3  0.000000 -1.000000  0.000000        0.00000            
REMARK 350   BIOMT3   3  0.000000  0.000000 -1.000000      168.90000            
REMARK 350   BIOMT1   4 -0.500000 -0.866025  0.000000      147.00000            
REMARK 350   BIOMT2   4  0.866025 -0.500000  0.000000      -84.87049            
REMARK 350   BIOMT3   4  0.000000  0.000000  1.000000       56.30000            
REMARK 350                                                                      
REMARK 350 BIOMOLECULE: 4                                                       
REMARK 350 SOFTWARE DETERMINED QUATERNARY STRUCTURE: DIMERIC                    
REMARK 350 SOFTWARE USED: PISA                                                  
REMARK 350 TOTAL BURIED SURFACE AREA: 4130 ANGSTROM**2                          
REMARK 350 SURFACE AREA OF THE COMPLEX: 23140 ANGSTROM**2                       
REMARK 350 CHANGE IN SOLVENT FREE ENERGY: -55.0 KCAL/MOL                        
REMARK 350 APPLY THE FOLLOWING TO CHAINS: A                                     
REMARK 350   BIOMT1   1  1.000000  0.000000  0.000000        0.00000            
REMARK 350   BIOMT2   1  0.000000  1.000000  0.000000        0.00000            
REMARK 350   BIOMT3   1  0.000000  0.000000  1.000000        0.00000            
REMARK 350 APPLY THE FOLLOWING TO CHAINS: B                                     
REMARK 350   BIOMT1   2  1.000000  0.000000  0.000000        0.00000            
REMARK 350   BIOMT2   2  0.000000 -1.000000  0.000000        0.00000            
REMARK 350   BIOMT3   2  0.000000  0.000000 -1.000000      168.90000            
REMARK 375                                                                      
REMARK 375 SPECIAL POSITION                                                     
REMARK 375 THE FOLLOWING ATOMS ARE FOUND TO BE WITHIN 0.15 ANGSTROMS            
REMARK 375 OF A SYMMETRY RELATED ATOM AND ARE ASSUMED TO BE ON SPECIAL          
REMARK 375 POSITIONS.                                                           
REMARK 375                                                                      
REMARK 375 ATOM RES CSSEQI                                                      
REMARK 375      HOH A 555  LIES ON A SPECIAL POSITION.                          
REMARK 375      HOH A 564  LIES ON A SPECIAL POSITION.                          
REMARK 375      HOH B  25  LIES ON A SPECIAL POSITION.                          
REMARK 465                                                                      
REMARK 465 MISSING RESIDUES                                                     
REMARK 465 THE FOLLOWING RESIDUES WERE NOT LOCATED IN THE                       
REMARK 465 EXPERIMENT. (M=MODEL NUMBER; RES=RESIDUE NAME; C=CHAIN               
REMARK 465 IDENTIFIER; SSSEQ=SEQUENCE NUMBER; I=INSERTION CODE.)                
REMARK 465                                                                      
REMARK 465   M RES C SSSEQI                                                     
REMARK 465     MET A   297                                                      
REMARK 465     ILE A   298                                                      
REMARK 465     LYS A   299                                                      
REMARK 465     ARG A   300                                                      
REMARK 465     SER A   301                                                      
REMARK 465     LYS A   302                                                      
REMARK 465     LYS A   303                                                      
REMARK 465     ASN A   304                                                      
REMARK 465     SER A   305                                                      
REMARK 465     ASP A   545                                                      
REMARK 465     ALA A   546                                                      
REMARK 465     HIS A   547                                                      
REMARK 465     ARG A   548                                                      
REMARK 465     LEU A   549                                                      
REMARK 465     HIS A   550                                                      
REMARK 465     ALA A   551                                                      
REMARK 465     PRO A   552                                                      
REMARK 465     THR A   553                                                      
REMARK 465     SER A   554                                                      
REMARK 465     MET B   297                                                      
REMARK 465     ILE B   298                                                      
REMARK 465     LYS B   299                                                      
REMARK 465     ARG B   300                                                      
REMARK 465     SER B   301                                                      
REMARK 465     LYS B   302                                                      
REMARK 465     LYS B   303                                                      
REMARK 465     ASN B   304                                                      
REMARK 465     ASP B   545                                                      
REMARK 465     ALA B   546                                                      
REMARK 465     HIS B   547                                                      
REMARK 465     ARG B   548                                                      
REMARK 465     LEU B   549                                                      
REMARK 465     HIS B   550                                                      
REMARK 465     ALA B   551                                                      
REMARK 465     PRO B   552                                                      
REMARK 465     THR B   553                                                      
REMARK 465     SER B   554                                                      
REMARK 470                                                                      
REMARK 470 MISSING ATOM                                                         
REMARK 470 THE FOLLOWING RESIDUES HAVE MISSING ATOMS (M=MODEL NUMBER;           
REMARK 470 RES=RESIDUE NAME; C=CHAIN IDENTIFIER; SSEQ=SEQUENCE NUMBER;          
REMARK 470 I=INSERTION CODE):                                                   
REMARK 470   M RES CSSEQI  ATOMS                                                
REMARK 470     LEU A 539    CG   CD1  CD2                                       
REMARK 470     LEU A 541    CG   CD1  CD2                                       
REMARK 470     LEU B 536    CG   CD1  CD2                                       
REMARK 470     TYR B 537    CG   CD1  CD2  CE1  CE2  CZ   OH                    
REMARK 470     ASP B 538    CG   OD1  OD2                                       
REMARK 470     LEU B 541    CG   CD1  CD2                                       
REMARK 470     GLU B 542    CG   CD   OE1  OE2                                  
REMARK 500                                                                      
REMARK 500 GEOMETRY AND STEREOCHEMISTRY                                         
REMARK 500 SUBTOPIC: CLOSE CONTACTS IN SAME ASYMMETRIC UNIT                     
REMARK 500                                                                      
REMARK 500 THE FOLLOWING ATOMS ARE IN CLOSE CONTACT.                            
REMARK 500                                                                      
REMARK 500  ATM1  RES C  SSEQI   ATM2  RES C  SSEQI           DISTANCE          
REMARK 500   SG   CYS B   381    AU     AU B    13              2.10            
REMARK 500   SG   CYS A   381    AU     AU A     3              2.15            
REMARK 500                                                                      
REMARK 500 REMARK: NULL                                                         
REMARK 500                                                                      
REMARK 500 GEOMETRY AND STEREOCHEMISTRY                                         
REMARK 500 SUBTOPIC: TORSION ANGLES                                             
REMARK 500                                                                      
REMARK 500 TORSION ANGLES OUTSIDE THE EXPECTED RAMACHANDRAN REGIONS:            
REMARK 500 (M=MODEL NUMBER; RES=RESIDUE NAME; C=CHAIN IDENTIFIER;               
REMARK 500 SSEQ=SEQUENCE NUMBER; I=INSERTION CODE).                             
REMARK 500                                                                      
REMARK 500 STANDARD TABLE:                                                      
REMARK 500 FORMAT:(10X,I3,1X,A3,1X,A1,I4,A1,4X,F7.2,3X,F7.2)                    
REMARK 500                                                                      
REMARK 500 EXPECTED VALUES: GJ KLEYWEGT AND TA JONES (1996). PHI/PSI-           
REMARK 500 CHOLOGY: RAMACHANDRAN REVISITED. STRUCTURE 4, 1395 - 1400            
REMARK 500                                                                      
REMARK 500  M RES CSSEQI        PSI       PHI                                   
REMARK 500    LEU A 310      131.08    -39.86                                   
REMARK 500    GLU A 330       38.10    -73.18                                   
REMARK 500    GLU A 330       35.90    -71.75                                   
REMARK 500    GLU A 339      -66.48    -29.03                                   
REMARK 500    GLU A 397       -9.18    -59.51                                   
REMARK 500    ARG A 412      -81.93    -36.24                                   
REMARK 500    GLN A 414       -5.88    -47.29                                   
REMARK 500    VAL A 534      123.97   -170.22                                   
REMARK 500    PRO A 535     -138.08    -63.41                                   
REMARK 500    LEU A 536      -48.80    162.85                                   
REMARK 500    LEU B 310      132.09    -31.36                                   
REMARK 500    PRO B 336     -145.42    -65.91                                   
REMARK 500    ARG B 412      -77.26    -38.22                                   
REMARK 500    GLN B 414       -5.26    -49.51                                   
REMARK 500    LYS B 416       -8.96    -54.85                                   
REMARK 500    THR B 460       36.35    -84.20                                   
REMARK 500    SER B 463       46.81    -74.54                                   
REMARK 500    LYS B 531      -95.39    -67.84                                   
REMARK 500    ASN B 532       97.15    -53.44                                   
REMARK 500    VAL B 533      -89.02   -152.34                                   
REMARK 500    PRO B 535      -39.75    -38.66                                   
REMARK 500    LEU B 536      -93.18     45.10                                   
REMARK 500    GLU B 542      -91.14    -51.85                                   
REMARK 500                                                                      
REMARK 500 REMARK: NULL                                                         
REMARK 500                                                                      
REMARK 500 GEOMETRY AND STEREOCHEMISTRY                                         
REMARK 500 SUBTOPIC: PLANAR GROUPS                                              
REMARK 500                                                                      
REMARK 500 PLANAR GROUPS IN THE FOLLOWING RESIDUES HAVE A TOTAL                 
REMARK 500 RMS DISTANCE OF ALL ATOMS FROM THE BEST-FIT PLANE                    
REMARK 500 BY MORE THAN AN EXPECTED VALUE OF 6*RMSD, WITH AN                    
REMARK 500 RMSD 0.02 ANGSTROMS, OR AT LEAST ONE ATOM HAS                        
REMARK 500 AN RMSD GREATER THAN THIS VALUE                                      
REMARK 500 (M=MODEL NUMBER; RES=RESIDUE NAME; C=CHAIN IDENTIFIER;               
REMARK 500 SSEQ=SEQUENCE NUMBER; I=INSERTION CODE).                             
REMARK 500                                                                      
REMARK 500  M RES CSSEQI        RMS     TYPE                                    
REMARK 500    TYR A 459         0.07    SIDE CHAIN                              
REMARK 500                                                                      
REMARK 500 REMARK: NULL                                                         
REMARK 800                                                                      
REMARK 800 SITE                                                                 
REMARK 800 SITE_IDENTIFIER: AC1                                                 
REMARK 800 EVIDENCE_CODE: SOFTWARE                                              
REMARK 800 SITE_DESCRIPTION: BINDING SITE FOR RESIDUE EST A 1                   
REMARK 800                                                                      
REMARK 800 SITE_IDENTIFIER: AC2                                                 
REMARK 800 EVIDENCE_CODE: SOFTWARE                                              
REMARK 800 SITE_DESCRIPTION: BINDING SITE FOR RESIDUE EST B 2                   
REMARK 800                                                                      
REMARK 800 SITE_IDENTIFIER: AC3                                                 
REMARK 800 EVIDENCE_CODE: SOFTWARE                                              
REMARK 800 SITE_DESCRIPTION: BINDING SITE FOR RESIDUE AU A 2                    
REMARK 800                                                                      
REMARK 800 SITE_IDENTIFIER: AC4                                                 
REMARK 800 EVIDENCE_CODE: SOFTWARE                                              
REMARK 800 SITE_DESCRIPTION: BINDING SITE FOR RESIDUE AU A 3                    
REMARK 800                                                                      
REMARK 800 SITE_IDENTIFIER: AC5                                                 
REMARK 800 EVIDENCE_CODE: SOFTWARE                                              
REMARK 800 SITE_DESCRIPTION: BINDING SITE FOR RESIDUE AU A 5                    
REMARK 800                                                                      
REMARK 800 SITE_IDENTIFIER: AC6                                                 
REMARK 800 EVIDENCE_CODE: SOFTWARE                                              
REMARK 800 SITE_DESCRIPTION: BINDING SITE FOR RESIDUE AU B 12                   
REMARK 800                                                                      
REMARK 800 SITE_IDENTIFIER: AC7                                                 
REMARK 800 EVIDENCE_CODE: SOFTWARE                                              
REMARK 800 SITE_DESCRIPTION: BINDING SITE FOR RESIDUE AU B 13                   
REMARK 800                                                                      
REMARK 800 SITE_IDENTIFIER: AC8                                                 
REMARK 800 EVIDENCE_CODE: SOFTWARE                                              
REMARK 800 SITE_DESCRIPTION: BINDING SITE FOR RESIDUE AU B 15                   
DBREF  1A52 A  297   554  UNP    P03372   ESR1_HUMAN     297    554             
DBREF  1A52 B  297   554  UNP    P03372   ESR1_HUMAN     297    554             
SEQADV 1A52 GLU A  502  UNP  P03372    GLN   502 CONFLICT                       
SEQADV 1A52 GLU B  502  UNP  P03372    GLN   502 CONFLICT                       
SEQRES   1 A  258  MET ILE LYS ARG SER LYS LYS ASN SER LEU ALA LEU SER          
SEQRES   2 A  258  LEU THR ALA ASP GLN MET VAL SER ALA LEU LEU ASP ALA          
SEQRES   3 A  258  GLU PRO PRO ILE LEU TYR SER GLU TYR ASP PRO THR ARG          
SEQRES   4 A  258  PRO PHE SER GLU ALA SER MET MET GLY LEU LEU THR ASN          
SEQRES   5 A  258  LEU ALA ASP ARG GLU LEU VAL HIS MET ILE ASN TRP ALA          
SEQRES   6 A  258  LYS ARG VAL PRO GLY PHE VAL ASP LEU THR LEU HIS ASP          
SEQRES   7 A  258  GLN VAL HIS LEU LEU GLU CYS ALA TRP LEU GLU ILE LEU          
SEQRES   8 A  258  MET ILE GLY LEU VAL TRP ARG SER MET GLU HIS PRO GLY          
SEQRES   9 A  258  LYS LEU LEU PHE ALA PRO ASN LEU LEU LEU ASP ARG ASN          
SEQRES  10 A  258  GLN GLY LYS CYS VAL GLU GLY MET VAL GLU ILE PHE ASP          
SEQRES  11 A  258  MET LEU LEU ALA THR SER SER ARG PHE ARG MET MET ASN          
SEQRES  12 A  258  LEU GLN GLY GLU GLU PHE VAL CYS LEU LYS SER ILE ILE          
SEQRES  13 A  258  LEU LEU ASN SER GLY VAL TYR THR PHE LEU SER SER THR          
SEQRES  14 A  258  LEU LYS SER LEU GLU GLU LYS ASP HIS ILE HIS ARG VAL          
SEQRES  15 A  258  LEU ASP LYS ILE THR ASP THR LEU ILE HIS LEU MET ALA          
SEQRES  16 A  258  LYS ALA GLY LEU THR LEU GLN GLN GLN HIS GLU ARG LEU          
SEQRES  17 A  258  ALA GLN LEU LEU LEU ILE LEU SER HIS ILE ARG HIS MET          
SEQRES  18 A  258  SER ASN LYS GLY MET GLU HIS LEU TYR SER MET LYS CYS          
SEQRES  19 A  258  LYS ASN VAL VAL PRO LEU TYR ASP LEU LEU LEU GLU MET          
SEQRES  20 A  258  LEU ASP ALA HIS ARG LEU HIS ALA PRO THR SER                  
SEQRES   1 B  258  MET ILE LYS ARG SER LYS LYS ASN SER LEU ALA LEU SER          
SEQRES   2 B  258  LEU THR ALA ASP GLN MET VAL SER ALA LEU LEU ASP ALA          
SEQRES   3 B  258  GLU PRO PRO ILE LEU TYR SER GLU TYR ASP PRO THR ARG          
SEQRES   4 B  258  PRO PHE SER GLU ALA SER MET MET GLY LEU LEU THR ASN          
SEQRES   5 B  258  LEU ALA ASP ARG GLU LEU VAL HIS MET ILE ASN TRP ALA          
SEQRES   6 B  258  LYS ARG VAL PRO GLY PHE VAL ASP LEU THR LEU HIS ASP          
SEQRES   7 B  258  GLN VAL HIS LEU LEU GLU CYS ALA TRP LEU GLU ILE LEU          
SEQRES   8 B  258  MET ILE GLY LEU VAL TRP ARG SER MET GLU HIS PRO GLY          
SEQRES   9 B  258  LYS LEU LEU PHE ALA PRO ASN LEU LEU LEU ASP ARG ASN          
SEQRES  10 B  258  GLN GLY LYS CYS VAL GLU GLY MET VAL GLU ILE PHE ASP          
SEQRES  11 B  258  MET LEU LEU ALA THR SER SER ARG PHE ARG MET MET ASN          
SEQRES  12 B  258  LEU GLN GLY GLU GLU PHE VAL CYS LEU LYS SER ILE ILE          
SEQRES  13 B  258  LEU LEU ASN SER GLY VAL TYR THR PHE LEU SER SER THR          
SEQRES  14 B  258  LEU LYS SER LEU GLU GLU LYS ASP HIS ILE HIS ARG VAL          
SEQRES  15 B  258  LEU ASP LYS ILE THR ASP THR LEU ILE HIS LEU MET ALA          
SEQRES  16 B  258  LYS ALA GLY LEU THR LEU GLN GLN GLN HIS GLU ARG LEU          
SEQRES  17 B  258  ALA GLN LEU LEU LEU ILE LEU SER HIS ILE ARG HIS MET          
SEQRES  18 B  258  SER ASN LYS GLY MET GLU HIS LEU TYR SER MET LYS CYS          
SEQRES  19 B  258  LYS ASN VAL VAL PRO LEU TYR ASP LEU LEU LEU GLU MET          
SEQRES  20 B  258  LEU ASP ALA HIS ARG LEU HIS ALA PRO THR SER                  
HET    EST  A   1      20                                                       
HET     AU  A   2       1                                                       
HET     AU  A   3       1                                                       
HET     AU  A   5       1                                                       
HET    EST  B   2      20                                                       
HET     AU  B  12       1                                                       
HET     AU  B  13       1                                                       
HET     AU  B  15       1                                                       
HETNAM     EST ESTRADIOL                                                        
HETNAM      AU GOLD ION                                                         
FORMUL   3  EST    2(C18 H24 O2)                                                
FORMUL   4   AU    6(AU 1+)                                                     
FORMUL  11  HOH   *30(H2 O)                                                     
HELIX    1   1 ALA A  312  ALA A  322  1                                  11    
HELIX    2   2 GLU A  339  ARG A  363  1                                  25    
HELIX    3   3 PHE A  367  ASP A  369  5                                   3    
HELIX    4   4 LEU A  372  ARG A  394  1                                  23    
HELIX    5   5 ASN A  413  GLY A  415  5                                   3    
HELIX    6   6 VAL A  422  MET A  437  1                                  16    
HELIX    7   7 GLY A  442  SER A  456  1                                  15    
HELIX    8   8 LEU A  466  LYS A  492  1                                  27    
HELIX    9   9 LEU A  497  CYS A  530  1                                  34    
HELIX   10  10 TYR A  537  GLU A  542  1                                   6    
HELIX   11  11 ALA B  312  ALA B  322  1                                  11    
HELIX   12  12 GLU B  339  ARG B  363  1                                  25    
HELIX   13  13 LEU B  372  ARG B  394  1                                  23    
HELIX   14  14 ASN B  413  GLY B  415  5                                   3    
HELIX   15  15 VAL B  422  MET B  437  1                                  16    
HELIX   16  16 GLY B  442  ASN B  455  1                                  14    
HELIX   17  17 LEU B  466  LYS B  492  1                                  27    
HELIX   18  18 LEU B  497  CYS B  530  1                                  34    
HELIX   19  19 TYR B  537  GLU B  542  1                                   6    
SHEET    1   A 2 LYS A 401  ALA A 405  0                                        
SHEET    2   A 2 LEU A 408  ASP A 411 -1  N  LEU A 410   O  LEU A 402           
SHEET    1   B 2 LYS B 401  ALA B 405  0                                        
SHEET    2   B 2 LEU B 408  ASP B 411 -1  N  LEU B 410   O  LEU B 402           
LINK        AU    AU A   2                 NE2 HIS A 476     1555   1555  2.33  
LINK        AU    AU B  12                 NE2 HIS B 476     1555   1555  2.12  
SITE     1 AC1  6 GLU A 353  LEU A 387  LEU A 391  ARG A 394                    
SITE     2 AC1  6 HIS A 524  LEU A 525                                          
SITE     1 AC2  7 LEU B 346  GLU B 353  LEU B 387  LEU B 391                    
SITE     2 AC2  7 ARG B 394  HIS B 524  LEU B 525                               
SITE     1 AC3  3 TYR A 459  HIS A 476  ARG B 434                               
SITE     1 AC4  1 CYS A 381                                                     
SITE     1 AC5  3 PHE A 337  CYS A 417  HOH A 562                               
SITE     1 AC6  2 ARG A 434  HIS B 476                                          
SITE     1 AC7  2 HIS A 516  CYS B 381                                          
SITE     1 AC8  3 HOH B  39  HOH B  40  CYS B 417                               
CRYST1  147.000  147.000  168.900  90.00  90.00 120.00 H 3 2        36          
ORIGX1      1.000000  0.000000  0.000000        0.00000                         
ORIGX2      0.000000  1.000000  0.000000        0.00000                         
ORIGX3      0.000000  0.000000  1.000000        0.00000                         
SCALE1      0.006803  0.003928  0.000000        0.00000                         
SCALE2      0.000000  0.007855  0.000000        0.00000                         
SCALE3      0.000000  0.000000  0.005921        0.00000                         
MTRIX1   1 -0.966537 -0.255999  0.016449      195.10500    1                    
MTRIX2   1 -0.253300  0.962554  0.096583       17.24100    1                    
MTRIX3   1 -0.040599  0.089184 -0.995189      171.59500    1                    
ATOM      1  N   LEU A 306      82.460  36.309 106.087  1.00 81.36           N  
ATOM      2  CA  LEU A 306      83.171  37.304 106.948  1.00 81.20           C  
ATOM      3  C   LEU A 306      84.485  37.677 106.267  1.00 81.11           C  
ATOM      4  O   LEU A 306      85.007  38.782 106.449  1.00 80.83           O  
ATOM      5  CB  LEU A 306      83.449  36.715 108.335  1.00 81.10           C  
ATOM      6  CG  LEU A 306      82.221  36.146 109.052  1.00 81.35           C  
ATOM      7  CD1 LEU A 306      81.815  34.830 108.387  1.00 81.51           C  
ATOM      8  CD2 LEU A 306      82.527  35.906 110.524  1.00 81.21           C  
ATOM      9  N   ALA A 307      85.010  36.727 105.492  1.00 80.95           N  
ATOM     10  CA  ALA A 307      86.237  36.902 104.714  1.00 80.52           C  
ATOM     11  C   ALA A 307      85.934  37.998 103.689  1.00 80.11           C  
ATOM     12  O   ALA A 307      86.752  38.893 103.429  1.00 80.34           O  
ATOM     13  CB  ALA A 307      86.592  35.587 103.990  1.00 80.35           C  
ATOM     14  N   LEU A 308      84.733  37.917 103.125  1.00 79.08           N  
ATOM     15  CA  LEU A 308      84.275  38.873 102.133  1.00 78.11           C  
ATOM     16  C   LEU A 308      84.332  40.297 102.671  1.00 77.15           C  
ATOM     17  O   LEU A 308      84.180  41.264 101.925  1.00 76.72           O  
ATOM     18  CB  LEU A 308      82.856  38.495 101.705  1.00 78.67           C  
ATOM     19  CG  LEU A 308      82.831  37.103 101.047  1.00 78.87           C  
ATOM     20  CD1 LEU A 308      81.416  36.590 100.839  1.00 78.53           C  
ATOM     21  CD2 LEU A 308      83.584  37.192  99.723  1.00 79.36           C  
ATOM     22  N   SER A 309      84.571  40.419 103.972  1.00 76.34           N  
ATOM     23  CA  SER A 309      84.676  41.729 104.614  1.00 75.55           C  
ATOM     24  C   SER A 309      86.121  42.208 104.585  1.00 74.34           C  
ATOM     25  O   SER A 309      86.408  43.367 104.282  1.00 74.38           O  
ATOM     26  CB  SER A 309      84.209  41.656 106.073  1.00 75.89           C  
ATOM     27  OG  SER A 309      82.871  41.204 106.153  1.00 76.31           O  
ATOM     28  N   LEU A 310      87.026  41.295 104.902  1.00 72.93           N  
ATOM     29  CA  LEU A 310      88.442  41.610 104.933  1.00 71.79           C  
ATOM     30  C   LEU A 310      88.921  42.511 103.823  1.00 70.38           C  
ATOM     31  O   LEU A 310      88.615  42.292 102.657  1.00 70.16           O  
ATOM     32  CB  LEU A 310      89.274  40.331 104.917  1.00 72.08           C  
ATOM     33  CG  LEU A 310      89.340  39.549 106.230  1.00 72.34           C  
ATOM     34  CD1 LEU A 310      87.953  39.223 106.745  1.00 72.67           C  
ATOM     35  CD2 LEU A 310      90.121  38.284 105.988  1.00 72.73           C  
ATOM     36  N   THR A 311      89.660  43.541 104.208  1.00 69.00           N  
ATOM     37  CA  THR A 311      90.237  44.451 103.250  1.00 67.85           C  
ATOM     38  C   THR A 311      91.468  43.688 102.765  1.00 67.73           C  
ATOM     39  O   THR A 311      91.799  42.624 103.303  1.00 67.22           O  
ATOM     40  CB  THR A 311      90.695  45.728 103.914  1.00 67.10           C  
ATOM     41  OG1 THR A 311      91.776  45.429 104.803  1.00 66.70           O  
ATOM     42  CG2 THR A 311      89.560  46.339 104.685  1.00 66.37           C  
ATOM     43  N   ALA A 312      92.139  44.223 101.751  1.00 67.33           N  
ATOM     44  CA  ALA A 312      93.322  43.575 101.205  1.00 67.01           C  
ATOM     45  C   ALA A 312      94.368  43.313 102.289  1.00 66.87           C  
ATOM     46  O   ALA A 312      94.913  42.216 102.401  1.00 66.69           O  
ATOM     47  CB  ALA A 312      93.927  44.443 100.094  1.00 66.83           C  
ATOM     48  N   ASP A 313      94.641  44.329 103.095  1.00 66.99           N  
ATOM     49  CA  ASP A 313      95.653  44.216 104.138  1.00 66.75           C  
ATOM     50  C   ASP A 313      95.292  43.155 105.159  1.00 65.87           C  
ATOM     51  O   ASP A 313      96.168  42.487 105.731  1.00 65.49           O  
ATOM     52  CB  ASP A 313      95.845  45.584 104.794  1.00 67.50           C  
ATOM     53  CG  ASP A 313      96.312  46.630 103.797  1.00 69.27           C  
ATOM     54  OD1 ASP A 313      97.543  46.716 103.559  1.00 69.76           O  
ATOM     55  OD2 ASP A 313      95.439  47.335 103.217  1.00 70.06           O  
ATOM     56  N   GLN A 314      93.997  42.981 105.378  1.00 64.80           N  
ATOM     57  CA  GLN A 314      93.562  41.985 106.346  1.00 64.16           C  
ATOM     58  C   GLN A 314      93.720  40.606 105.737  1.00 63.29           C  
ATOM     59  O   GLN A 314      94.130  39.654 106.402  1.00 63.32           O  
ATOM     60  CB  GLN A 314      92.099  42.215 106.735  1.00 64.33           C  
ATOM     61  CG  GLN A 314      91.840  43.587 107.319  1.00 64.55           C  
ATOM     62  CD  GLN A 314      90.420  43.744 107.774  1.00 64.37           C  
ATOM     63  OE1 GLN A 314      89.487  43.445 107.037  1.00 64.87           O  
ATOM     64  NE2 GLN A 314      90.242  44.227 108.990  1.00 64.96           N  
ATOM     65  N   MET A 315      93.392  40.518 104.456  1.00 62.14           N  
ATOM     66  CA  MET A 315      93.476  39.270 103.737  1.00 60.52           C  
ATOM     67  C   MET A 315      94.932  38.798 103.729  1.00 59.53           C  
ATOM     68  O   MET A 315      95.191  37.599 103.785  1.00 59.25           O  
ATOM     69  CB  MET A 315      92.933  39.462 102.310  1.00 60.64           C  
ATOM     70  CG  MET A 315      92.816  38.169 101.507  1.00 60.14           C  
ATOM     71  SD  MET A 315      91.614  37.029 102.226  1.00 59.47           S  
ATOM     72  CE  MET A 315      92.410  35.446 101.756  1.00 59.48           C  
ATOM     73  N   VAL A 316      95.883  39.730 103.675  1.00 58.85           N  
ATOM     74  CA  VAL A 316      97.292  39.340 103.681  1.00 58.15           C  
ATOM     75  C   VAL A 316      97.722  38.809 105.050  1.00 58.27           C  
ATOM     76  O   VAL A 316      98.198  37.681 105.149  1.00 59.06           O  
ATOM     77  CB  VAL A 316      98.227  40.495 103.280  1.00 57.17           C  
ATOM     78  CG1 VAL A 316      99.679  40.031 103.350  1.00 56.90           C  
ATOM     79  CG2 VAL A 316      97.914  40.944 101.879  1.00 56.21           C  
ATOM     80  N   SER A 317      97.557  39.599 106.107  1.00 58.12           N  
ATOM     81  CA  SER A 317      97.943  39.134 107.446  1.00 57.63           C  
ATOM     82  C   SER A 317      97.304  37.799 107.767  1.00 57.17           C  
ATOM     83  O   SER A 317      97.974  36.880 108.242  1.00 57.48           O  
ATOM     84  CB  SER A 317      97.513  40.124 108.528  1.00 57.59           C  
ATOM     85  OG  SER A 317      98.220  41.336 108.423  1.00 58.08           O  
ATOM     86  N   ALA A 318      95.999  37.701 107.535  1.00 56.36           N  
ATOM     87  CA  ALA A 318      95.303  36.462 107.820  1.00 55.86           C  
ATOM     88  C   ALA A 318      96.182  35.335 107.279  1.00 55.88           C  
ATOM     89  O   ALA A 318      96.780  34.565 108.062  1.00 56.01           O  
ATOM     90  CB  ALA A 318      93.922  36.453 107.150  1.00 55.52           C  
ATOM     91  N   LEU A 319      96.289  35.281 105.946  1.00 54.77           N  
ATOM     92  CA  LEU A 319      97.076  34.266 105.267  1.00 53.42           C  
ATOM     93  C   LEU A 319      98.481  34.131 105.834  1.00 53.29           C  
ATOM     94  O   LEU A 319      98.911  33.018 106.130  1.00 53.95           O  
ATOM     95  CB  LEU A 319      97.148  34.545 103.751  1.00 52.53           C  
ATOM     96  CG  LEU A 319      95.822  34.532 102.971  1.00 51.70           C  
ATOM     97  CD1 LEU A 319      96.138  34.633 101.483  1.00 51.21           C  
ATOM     98  CD2 LEU A 319      95.026  33.265 103.261  1.00 49.98           C  
ATOM     99  N   LEU A 320      99.203  35.236 105.992  1.00 52.59           N  
ATOM    100  CA  LEU A 320     100.556  35.138 106.514  1.00 52.15           C  
ATOM    101  C   LEU A 320     100.597  34.433 107.854  1.00 52.92           C  
ATOM    102  O   LEU A 320     101.488  33.625 108.100  1.00 53.52           O  
ATOM    103  CB  LEU A 320     101.202  36.518 106.612  1.00 51.20           C  
ATOM    104  CG  LEU A 320     101.704  37.051 105.270  1.00 50.53           C  
ATOM    105  CD1 LEU A 320     102.077  38.500 105.353  1.00 50.26           C  
ATOM    106  CD2 LEU A 320     102.898  36.232 104.860  1.00 51.08           C  
ATOM    107  N   ASP A 321      99.629  34.697 108.718  1.00 53.43           N  
ATOM    108  CA  ASP A 321      99.645  34.048 110.015  1.00 54.53           C  
ATOM    109  C   ASP A 321      99.250  32.587 109.939  1.00 54.61           C  
ATOM    110  O   ASP A 321      99.661  31.777 110.769  1.00 54.98           O  
ATOM    111  CB  ASP A 321      98.731  34.785 110.993  1.00 56.68           C  
ATOM    112  CG  ASP A 321      99.259  36.183 111.361  1.00 57.98           C  
ATOM    113  OD1 ASP A 321     100.332  36.589 110.852  1.00 58.21           O  
ATOM    114  OD2 ASP A 321      98.594  36.878 112.165  1.00 59.27           O  
ATOM    115  N   ALA A 322      98.460  32.240 108.936  1.00 54.13           N  
ATOM    116  CA  ALA A 322      98.014  30.865 108.787  1.00 53.35           C  
ATOM    117  C   ALA A 322      99.151  29.943 108.300  1.00 52.94           C  
ATOM    118  O   ALA A 322      99.020  28.702 108.340  1.00 52.54           O  
ATOM    119  CB  ALA A 322      96.825  30.821 107.812  1.00 54.16           C  
ATOM    120  N   GLU A 323     100.259  30.544 107.850  1.00 52.13           N  
ATOM    121  CA  GLU A 323     101.393  29.774 107.338  1.00 51.75           C  
ATOM    122  C   GLU A 323     101.839  28.683 108.270  1.00 52.28           C  
ATOM    123  O   GLU A 323     102.104  28.912 109.443  1.00 51.95           O  
ATOM    124  CB  GLU A 323     102.551  30.690 107.007  1.00 51.77           C  
ATOM    125  CG  GLU A 323     102.353  31.385 105.703  1.00 52.53           C  
ATOM    126  CD  GLU A 323     102.333  30.394 104.540  1.00 53.56           C  
ATOM    127  OE1 GLU A 323     103.433  29.960 104.114  1.00 54.59           O  
ATOM    128  OE2 GLU A 323     101.227  30.031 104.065  1.00 52.74           O  
ATOM    129  N   PRO A 324     101.964  27.468 107.743  1.00 53.31           N  
ATOM    130  CA  PRO A 324     102.372  26.301 108.525  1.00 54.25           C  
ATOM    131  C   PRO A 324     103.845  26.353 108.943  1.00 54.72           C  
ATOM    132  O   PRO A 324     104.663  27.053 108.319  1.00 54.54           O  
ATOM    133  CB  PRO A 324     102.068  25.147 107.565  1.00 53.80           C  
ATOM    134  CG  PRO A 324     102.536  25.776 106.251  1.00 52.98           C  
ATOM    135  CD  PRO A 324     101.762  27.082 106.335  1.00 53.61           C  
ATOM    136  N   PRO A 325     104.208  25.577 109.983  1.00 55.14           N  
ATOM    137  CA  PRO A 325     105.593  25.547 110.469  1.00 54.70           C  
ATOM    138  C   PRO A 325     106.379  24.848 109.385  1.00 54.48           C  
ATOM    139  O   PRO A 325     105.787  24.056 108.642  1.00 55.54           O  
ATOM    140  CB  PRO A 325     105.498  24.655 111.705  1.00 54.34           C  
ATOM    141  CG  PRO A 325     104.000  24.741 112.096  1.00 55.28           C  
ATOM    142  CD  PRO A 325     103.384  24.614 110.742  1.00 55.43           C  
ATOM    143  N   ILE A 326     107.669  25.137 109.238  1.00 53.52           N  
ATOM    144  CA  ILE A 326     108.431  24.363 108.257  1.00 53.10           C  
ATOM    145  C   ILE A 326     108.947  23.151 109.046  1.00 53.30           C  
ATOM    146  O   ILE A 326     109.625  23.300 110.060  1.00 53.12           O  
ATOM    147  CB  ILE A 326     109.607  25.120 107.663  1.00 52.50           C  
ATOM    148  CG1 ILE A 326     109.084  26.335 106.902  1.00 52.50           C  
ATOM    149  CG2 ILE A 326     110.397  24.196 106.754  1.00 50.93           C  
ATOM    150  CD1 ILE A 326     110.123  27.100 106.106  1.00 52.06           C  
ATOM    151  N   LEU A 327     108.590  21.957 108.583  1.00 53.42           N  
ATOM    152  CA  LEU A 327     108.957  20.708 109.241  1.00 52.98           C  
ATOM    153  C   LEU A 327     110.326  20.188 108.864  1.00 53.40           C  
ATOM    154  O   LEU A 327     110.901  20.557 107.827  1.00 53.11           O  
ATOM    155  CB  LEU A 327     107.931  19.639 108.902  1.00 52.40           C  
ATOM    156  CG  LEU A 327     106.498  20.148 109.081  1.00 52.67           C  
ATOM    157  CD1 LEU A 327     105.537  19.008 108.813  1.00 52.42           C  
ATOM    158  CD2 LEU A 327     106.287  20.724 110.485  1.00 52.11           C  
ATOM    159  N   TYR A 328     110.854  19.329 109.730  1.00 54.05           N  
ATOM    160  CA  TYR A 328     112.142  18.727 109.468  1.00 53.79           C  
ATOM    161  C   TYR A 328     111.906  17.310 109.015  1.00 54.45           C  
ATOM    162  O   TYR A 328     110.940  16.658 109.395  1.00 52.99           O  
ATOM    163  CB  TYR A 328     113.042  18.745 110.711  1.00 52.21           C  
ATOM    164  CG  TYR A 328     113.547  20.123 111.093  1.00 50.13           C  
ATOM    165  CD1 TYR A 328     112.737  21.012 111.778  1.00 48.88           C  
ATOM    166  CD2 TYR A 328     114.833  20.547 110.716  1.00 49.58           C  
ATOM    167  CE1 TYR A 328     113.187  22.293 112.081  1.00 48.81           C  
ATOM    168  CE2 TYR A 328     115.293  21.824 111.009  1.00 48.67           C  
ATOM    169  CZ  TYR A 328     114.464  22.688 111.689  1.00 48.82           C  
ATOM    170  OH  TYR A 328     114.891  23.958 111.972  1.00 49.54           O  
ATOM    171  N   SER A 329     112.792  16.866 108.152  1.00 56.64           N  
ATOM    172  CA  SER A 329     112.747  15.524 107.630  1.00 59.29           C  
ATOM    173  C   SER A 329     113.333  14.619 108.700  1.00 61.10           C  
ATOM    174  O   SER A 329     114.396  14.930 109.270  1.00 61.68           O  
ATOM    175  CB  SER A 329     113.628  15.462 106.393  1.00 59.45           C  
ATOM    176  OG  SER A 329     113.859  14.133 105.995  1.00 61.47           O  
ATOM    177  N  AGLU A 330     112.663  13.510 108.982  0.50 61.75           N  
ATOM    178  N  BGLU A 330     112.664  13.505 108.995  0.50 62.00           N  
ATOM    179  CA AGLU A 330     113.186  12.591 109.974  0.50 62.40           C  
ATOM    180  CA BGLU A 330     113.209  12.582 109.985  0.50 62.86           C  
ATOM    181  C  AGLU A 330     114.383  11.891 109.323  0.50 63.73           C  
ATOM    182  C  BGLU A 330     114.415  11.899 109.350  0.50 64.01           C  
ATOM    183  O  AGLU A 330     114.624  10.703 109.520  0.50 63.69           O  
ATOM    184  O  BGLU A 330     114.692  10.725 109.581  0.50 63.90           O  
ATOM    185  CB AGLU A 330     112.091  11.608 110.404  0.50 61.14           C  
ATOM    186  CB BGLU A 330     112.180  11.531 110.415  0.50 62.15           C  
ATOM    187  CG AGLU A 330     110.809  12.335 110.814  0.50 59.36           C  
ATOM    188  CG BGLU A 330     111.596  10.677 109.313  0.50 61.23           C  
ATOM    189  CD AGLU A 330     109.860  11.498 111.648  0.50 58.12           C  
ATOM    190  CD BGLU A 330     111.063   9.372 109.855  0.50 60.70           C  
ATOM    191  OE1AGLU A 330     109.609  10.325 111.295  0.50 56.81           O  
ATOM    192  OE1BGLU A 330     111.881   8.464 110.107  0.50 60.23           O  
ATOM    193  OE2AGLU A 330     109.350  12.041 112.651  0.50 57.26           O  
ATOM    194  OE2BGLU A 330     109.838   9.258 110.059  0.50 60.88           O  
ATOM    195  N   TYR A 331     115.130  12.676 108.546  1.00 65.39           N  
ATOM    196  CA  TYR A 331     116.313  12.228 107.823  1.00 68.39           C  
ATOM    197  C   TYR A 331     117.555  11.965 108.676  1.00 70.17           C  
ATOM    198  O   TYR A 331     117.906  12.763 109.564  1.00 69.61           O  
ATOM    199  CB  TYR A 331     116.668  13.262 106.755  1.00 69.74           C  
ATOM    200  CG  TYR A 331     118.006  13.023 106.119  1.00 71.60           C  
ATOM    201  CD1 TYR A 331     118.233  11.876 105.373  1.00 72.75           C  
ATOM    202  CD2 TYR A 331     119.049  13.943 106.262  1.00 72.14           C  
ATOM    203  CE1 TYR A 331     119.466  11.639 104.772  1.00 74.45           C  
ATOM    204  CE2 TYR A 331     120.287  13.722 105.667  1.00 73.73           C  
ATOM    205  CZ  TYR A 331     120.493  12.559 104.915  1.00 74.75           C  
ATOM    206  OH  TYR A 331     121.708  12.294 104.290  1.00 75.61           O  
ATOM    207  N   ASP A 332     118.235  10.863 108.342  1.00 72.04           N  
ATOM    208  CA  ASP A 332     119.442  10.420 109.036  1.00 74.14           C  
ATOM    209  C   ASP A 332     120.669  10.192 108.122  1.00 75.32           C  
ATOM    210  O   ASP A 332     120.745   9.170 107.425  1.00 75.60           O  
ATOM    211  CB  ASP A 332     119.120   9.130 109.797  1.00 74.55           C  
ATOM    212  CG  ASP A 332     120.317   8.575 110.535  1.00 74.98           C  
ATOM    213  OD1 ASP A 332     120.924   9.338 111.328  1.00 75.58           O  
ATOM    214  OD2 ASP A 332     120.637   7.381 110.326  1.00 74.90           O  
ATOM    215  N   PRO A 333     121.648  11.131 108.125  1.00 76.18           N  
ATOM    216  CA  PRO A 333     122.847  10.986 107.287  1.00 77.21           C  
ATOM    217  C   PRO A 333     123.654   9.736 107.675  1.00 78.33           C  
ATOM    218  O   PRO A 333     124.448   9.225 106.882  1.00 78.40           O  
ATOM    219  CB  PRO A 333     123.596  12.297 107.547  1.00 76.42           C  
ATOM    220  CG  PRO A 333     123.217  12.595 108.981  1.00 75.78           C  
ATOM    221  CD  PRO A 333     121.728  12.390 108.886  1.00 75.77           C  
ATOM    222  N   THR A 334     123.428   9.260 108.901  1.00 79.61           N  
ATOM    223  CA  THR A 334     124.068   8.058 109.459  1.00 81.30           C  
ATOM    224  C   THR A 334     123.916   6.871 108.502  1.00 81.96           C  
ATOM    225  O   THR A 334     124.669   5.898 108.557  1.00 81.47           O  
ATOM    226  CB  THR A 334     123.393   7.676 110.831  1.00 81.91           C  
ATOM    227  OG1 THR A 334     123.811   8.598 111.851  1.00 82.93           O  
ATOM    228  CG2 THR A 334     123.692   6.213 111.240  1.00 81.86           C  
ATOM    229  N   ARG A 335     122.920   6.978 107.632  1.00 83.14           N  
ATOM    230  CA  ARG A 335     122.583   5.937 106.671  1.00 84.02           C  
ATOM    231  C   ARG A 335     122.642   6.482 105.244  1.00 84.28           C  
ATOM    232  O   ARG A 335     122.519   7.685 105.035  1.00 84.39           O  
ATOM    233  CB  ARG A 335     121.175   5.420 106.995  1.00 84.01           C  
ATOM    234  CG  ARG A 335     120.594   4.508 105.958  1.00 84.74           C  
ATOM    235  CD  ARG A 335     119.161   4.117 106.275  1.00 84.96           C  
ATOM    236  NE  ARG A 335     118.596   3.327 105.177  1.00 85.26           N  
ATOM    237  CZ  ARG A 335     117.400   2.742 105.205  1.00 85.26           C  
ATOM    238  NH1 ARG A 335     116.624   2.856 106.290  1.00 85.26           N  
ATOM    239  NH2 ARG A 335     116.983   2.034 104.152  1.00 85.03           N  
ATOM    240  N   PRO A 336     122.879   5.606 104.250  1.00 84.75           N  
ATOM    241  CA  PRO A 336     122.949   6.015 102.840  1.00 84.84           C  
ATOM    242  C   PRO A 336     121.555   6.220 102.242  1.00 84.90           C  
ATOM    243  O   PRO A 336     120.540   5.884 102.863  1.00 84.63           O  
ATOM    244  CB  PRO A 336     123.665   4.843 102.191  1.00 84.80           C  
ATOM    245  CG  PRO A 336     123.011   3.681 102.933  1.00 85.26           C  
ATOM    246  CD  PRO A 336     123.202   4.169 104.371  1.00 84.99           C  
ATOM    247  N   PHE A 337     121.528   6.773 101.033  1.00 85.04           N  
ATOM    248  CA  PHE A 337     120.285   7.026 100.305  1.00 85.22           C  
ATOM    249  C   PHE A 337     120.006   5.915  99.296  1.00 85.08           C  
ATOM    250  O   PHE A 337     120.867   5.544  98.496  1.00 84.93           O  
ATOM    251  CB  PHE A 337     120.355   8.382  99.573  1.00 85.26           C  
ATOM    252  CG  PHE A 337     119.729   9.530 100.331  1.00 85.26           C  
ATOM    253  CD1 PHE A 337     118.841   9.291 101.380  1.00 85.26           C  
ATOM    254  CD2 PHE A 337     120.000  10.847  99.966  1.00 84.92           C  
ATOM    255  CE1 PHE A 337     118.235  10.340 102.054  1.00 85.26           C  
ATOM    256  CE2 PHE A 337     119.400  11.904 100.635  1.00 85.13           C  
ATOM    257  CZ  PHE A 337     118.515  11.651 101.684  1.00 85.26           C  
ATOM    258  N   SER A 338     118.792   5.387  99.333  1.00 84.95           N  
ATOM    259  CA  SER A 338     118.434   4.327  98.420  1.00 84.95           C  
ATOM    260  C   SER A 338     117.106   4.631  97.770  1.00 84.76           C  
ATOM    261  O   SER A 338     116.242   5.246  98.385  1.00 84.94           O  
ATOM    262  CB  SER A 338     118.375   3.007  99.176  1.00 85.24           C  
ATOM    263  OG  SER A 338     119.649   2.724  99.743  1.00 85.26           O  
ATOM    264  N   GLU A 339     116.962   4.208  96.519  1.00 84.31           N  
ATOM    265  CA  GLU A 339     115.741   4.423  95.751  1.00 83.59           C  
ATOM    266  C   GLU A 339     114.557   4.484  96.713  1.00 82.76           C  
ATOM    267  O   GLU A 339     113.957   5.540  96.890  1.00 82.79           O  
ATOM    268  CB  GLU A 339     115.577   3.278  94.736  1.00 84.08           C  
ATOM    269  CG  GLU A 339     114.667   3.555  93.513  1.00 85.00           C  
ATOM    270  CD  GLU A 339     113.164   3.457  93.796  1.00 85.26           C  
ATOM    271  OE1 GLU A 339     112.774   3.223  94.966  1.00 85.26           O  
ATOM    272  OE2 GLU A 339     112.374   3.609  92.833  1.00 85.22           O  
ATOM    273  N   ALA A 340     114.257   3.362  97.362  1.00 81.92           N  
ATOM    274  CA  ALA A 340     113.146   3.279  98.311  1.00 80.92           C  
ATOM    275  C   ALA A 340     113.380   4.094  99.596  1.00 80.26           C  
ATOM    276  O   ALA A 340     112.418   4.526 100.243  1.00 80.26           O  
ATOM    277  CB  ALA A 340     112.869   1.814  98.659  1.00 80.76           C  
ATOM    278  N   SER A 341     114.648   4.285  99.970  1.00 79.20           N  
ATOM    279  CA  SER A 341     115.003   5.065 101.161  1.00 78.04           C  
ATOM    280  C   SER A 341     114.473   6.488 100.998  1.00 77.43           C  
ATOM    281  O   SER A 341     113.777   7.027 101.856  1.00 77.08           O  
ATOM    282  CB  SER A 341     116.528   5.118 101.331  1.00 77.83           C  
ATOM    283  OG  SER A 341     116.909   6.042 102.348  1.00 77.19           O  
ATOM    284  N   MET A 342     114.819   7.088  99.870  1.00 76.70           N  
ATOM    285  CA  MET A 342     114.401   8.438  99.566  1.00 75.42           C  
ATOM    286  C   MET A 342     112.873   8.513  99.480  1.00 73.85           C  
ATOM    287  O   MET A 342     112.285   9.376 100.121  1.00 73.59           O  
ATOM    288  CB  MET A 342     115.079   8.886  98.265  1.00 76.14           C  
ATOM    289  CG  MET A 342     114.980  10.354  97.950  1.00 76.46           C  
ATOM    290  SD  MET A 342     116.138  10.732  96.633  1.00 78.26           S  
ATOM    291  CE  MET A 342     117.733  10.404  97.472  1.00 78.26           C  
ATOM    292  N   MET A 343     112.228   7.616  98.726  1.00 72.02           N  
ATOM    293  CA  MET A 343     110.764   7.637  98.624  1.00 70.77           C  
ATOM    294  C   MET A 343     110.043   7.695  99.962  1.00 69.70           C  
ATOM    295  O   MET A 343     109.164   8.534 100.157  1.00 70.22           O  
ATOM    296  CB  MET A 343     110.233   6.445  97.837  1.00 71.34           C  
ATOM    297  CG  MET A 343     110.240   6.648  96.329  1.00 72.45           C  
ATOM    298  SD  MET A 343     109.254   8.102  95.810  1.00 74.02           S  
ATOM    299  CE  MET A 343     107.621   7.770  96.516  1.00 72.47           C  
ATOM    300  N   GLY A 344     110.395   6.810 100.887  1.00 68.32           N  
ATOM    301  CA  GLY A 344     109.748   6.842 102.190  1.00 66.00           C  
ATOM    302  C   GLY A 344     110.091   8.117 102.957  1.00 64.70           C  
ATOM    303  O   GLY A 344     109.313   8.603 103.779  1.00 63.99           O  
ATOM    304  N   LEU A 345     111.274   8.655 102.677  1.00 63.55           N  
ATOM    305  CA  LEU A 345     111.764   9.866 103.315  1.00 61.79           C  
ATOM    306  C   LEU A 345     110.883  11.028 102.858  1.00 60.73           C  
ATOM    307  O   LEU A 345     110.286  11.719 103.679  1.00 60.37           O  
ATOM    308  CB  LEU A 345     113.228  10.085 102.910  1.00 62.39           C  
ATOM    309  CG  LEU A 345     114.014  11.174 103.642  1.00 63.03           C  
ATOM    310  CD1 LEU A 345     113.770  11.028 105.164  1.00 62.85           C  
ATOM    311  CD2 LEU A 345     115.509  11.082 103.277  1.00 62.72           C  
ATOM    312  N   LEU A 346     110.790  11.234 101.545  1.00 59.49           N  
ATOM    313  CA  LEU A 346     109.958  12.303 100.989  1.00 58.13           C  
ATOM    314  C   LEU A 346     108.489  12.030 101.354  1.00 57.98           C  
ATOM    315  O   LEU A 346     107.719  12.946 101.660  1.00 57.25           O  
ATOM    316  CB  LEU A 346     110.126  12.360  99.464  1.00 56.16           C  
ATOM    317  CG  LEU A 346     111.547  12.649  98.979  1.00 55.45           C  
ATOM    318  CD1 LEU A 346     111.640  12.542  97.474  1.00 54.58           C  
ATOM    319  CD2 LEU A 346     111.963  14.021  99.452  1.00 54.49           C  
ATOM    320  N   THR A 347     108.116  10.758 101.328  1.00 57.60           N  
ATOM    321  CA  THR A 347     106.765  10.362 101.648  1.00 58.61           C  
ATOM    322  C   THR A 347     106.336  10.657 103.082  1.00 60.00           C  
ATOM    323  O   THR A 347     105.213  11.122 103.313  1.00 60.21           O  
ATOM    324  CB  THR A 347     106.582   8.888 101.364  1.00 58.57           C  
ATOM    325  OG1 THR A 347     106.534   8.705  99.945  1.00 60.19           O  
ATOM    326  CG2 THR A 347     105.312   8.353 102.016  1.00 58.31           C  
ATOM    327  N   ASN A 348     107.200  10.378 104.056  1.00 60.71           N  
ATOM    328  CA  ASN A 348     106.828  10.665 105.436  1.00 61.11           C  
ATOM    329  C   ASN A 348     106.701  12.170 105.635  1.00 60.17           C  
ATOM    330  O   ASN A 348     105.727  12.638 106.245  1.00 60.34           O  
ATOM    331  CB  ASN A 348     107.846  10.087 106.438  1.00 64.01           C  
ATOM    332  CG  ASN A 348     107.878   8.549 106.427  1.00 66.42           C  
ATOM    333  OD1 ASN A 348     106.823   7.879 106.459  1.00 66.98           O  
ATOM    334  ND2 ASN A 348     109.093   7.983 106.401  1.00 67.41           N  
ATOM    335  N   LEU A 349     107.683  12.917 105.119  1.00 58.44           N  
ATOM    336  CA  LEU A 349     107.691  14.379 105.202  1.00 56.38           C  
ATOM    337  C   LEU A 349     106.356  14.884 104.687  1.00 56.04           C  
ATOM    338  O   LEU A 349     105.738  15.751 105.278  1.00 56.02           O  
ATOM    339  CB  LEU A 349     108.809  14.943 104.334  1.00 55.75           C  
ATOM    340  CG  LEU A 349     108.897  16.461 104.251  1.00 55.07           C  
ATOM    341  CD1 LEU A 349     109.007  16.966 105.652  1.00 55.38           C  
ATOM    342  CD2 LEU A 349     110.093  16.927 103.420  1.00 54.73           C  
ATOM    343  N   ALA A 350     105.905  14.318 103.577  1.00 55.56           N  
ATOM    344  CA  ALA A 350     104.634  14.712 103.008  1.00 55.49           C  
ATOM    345  C   ALA A 350     103.449  14.347 103.908  1.00 56.16           C  
ATOM    346  O   ALA A 350     102.596  15.203 104.190  1.00 56.22           O  
ATOM    347  CB  ALA A 350     104.464  14.076 101.649  1.00 55.28           C  
ATOM    348  N   ASP A 351     103.382  13.096 104.371  1.00 56.42           N  
ATOM    349  CA  ASP A 351     102.246  12.699 105.209  1.00 57.15           C  
ATOM    350  C   ASP A 351     102.171  13.553 106.466  1.00 56.81           C  
ATOM    351  O   ASP A 351     101.108  13.701 107.072  1.00 56.77           O  
ATOM    352  CB  ASP A 351     102.298  11.213 105.617  1.00 58.20           C  
ATOM    353  CG  ASP A 351     102.315  10.258 104.426  1.00 59.83           C  
ATOM    354  OD1 ASP A 351     101.439  10.342 103.527  1.00 60.10           O  
ATOM    355  OD2 ASP A 351     103.218   9.392 104.400  1.00 61.67           O  
ATOM    356  N   ARG A 352     103.299  14.124 106.859  1.00 56.54           N  
ATOM    357  CA  ARG A 352     103.316  14.957 108.058  1.00 56.85           C  
ATOM    358  C   ARG A 352     102.889  16.396 107.718  1.00 56.84           C  
ATOM    359  O   ARG A 352     102.080  16.997 108.453  1.00 56.77           O  
ATOM    360  CB  ARG A 352     104.711  14.918 108.692  1.00 57.25           C  
ATOM    361  CG  ARG A 352     104.816  15.494 110.106  1.00 57.28           C  
ATOM    362  CD  ARG A 352     105.661  14.547 110.916  1.00 57.96           C  
ATOM    363  NE  ARG A 352     106.857  14.151 110.159  1.00 58.83           N  
ATOM    364  CZ  ARG A 352     107.952  14.899 110.035  1.00 58.52           C  
ATOM    365  NH1 ARG A 352     108.001  16.100 110.631  1.00 58.10           N  
ATOM    366  NH2 ARG A 352     108.988  14.445 109.320  1.00 56.45           N  
ATOM    367  N   GLU A 353     103.417  16.944 106.610  1.00 56.06           N  
ATOM    368  CA  GLU A 353     103.047  18.295 106.162  1.00 54.56           C  
ATOM    369  C   GLU A 353     101.569  18.318 105.901  1.00 54.44           C  
ATOM    370  O   GLU A 353     100.910  19.359 106.000  1.00 53.15           O  
ATOM    371  CB  GLU A 353     103.727  18.642 104.868  1.00 53.28           C  
ATOM    372  CG  GLU A 353     105.109  19.058 105.045  1.00 53.60           C  
ATOM    373  CD  GLU A 353     105.702  19.417 103.747  1.00 54.14           C  
ATOM    374  OE1 GLU A 353     105.891  18.500 102.923  1.00 53.79           O  
ATOM    375  OE2 GLU A 353     105.955  20.618 103.544  1.00 55.37           O  
ATOM    376  N   LEU A 354     101.068  17.136 105.553  1.00 54.59           N  
ATOM    377  CA  LEU A 354      99.684  16.970 105.247  1.00 55.05           C  
ATOM    378  C   LEU A 354      98.899  17.390 106.452  1.00 55.83           C  
ATOM    379  O   LEU A 354      98.064  18.289 106.369  1.00 56.40           O  
ATOM    380  CB  LEU A 354      99.415  15.525 104.904  1.00 55.25           C  
ATOM    381  CG  LEU A 354      98.027  15.235 104.327  1.00 55.93           C  
ATOM    382  CD1 LEU A 354      97.723  16.127 103.112  1.00 55.51           C  
ATOM    383  CD2 LEU A 354      98.005  13.772 103.920  1.00 56.20           C  
ATOM    384  N   VAL A 355      99.198  16.758 107.584  1.00 56.64           N  
ATOM    385  CA  VAL A 355      98.517  17.047 108.854  1.00 56.37           C  
ATOM    386  C   VAL A 355      98.478  18.566 109.086  1.00 56.20           C  
ATOM    387  O   VAL A 355      97.429  19.123 109.399  1.00 55.29           O  
ATOM    388  CB  VAL A 355      99.243  16.309 110.047  1.00 56.40           C  
ATOM    389  CG1 VAL A 355      98.476  16.491 111.354  1.00 55.19           C  
ATOM    390  CG2 VAL A 355      99.383  14.813 109.719  1.00 55.99           C  
ATOM    391  N   HIS A 356      99.616  19.234 108.914  1.00 56.56           N  
ATOM    392  CA  HIS A 356      99.668  20.689 109.087  1.00 57.22           C  
ATOM    393  C   HIS A 356      98.862  21.449 108.039  1.00 57.46           C  
ATOM    394  O   HIS A 356      98.374  22.554 108.309  1.00 57.24           O  
ATOM    395  CB  HIS A 356     101.119  21.167 109.071  1.00 57.78           C  
ATOM    396  CG  HIS A 356     101.864  20.809 110.316  1.00 58.97           C  
ATOM    397  ND1 HIS A 356     101.689  21.487 111.507  1.00 57.69           N  
ATOM    398  CD2 HIS A 356     102.697  19.774 110.586  1.00 59.14           C  
ATOM    399  CE1 HIS A 356     102.381  20.882 112.454  1.00 58.77           C  
ATOM    400  NE2 HIS A 356     103.001  19.841 111.922  1.00 59.96           N  
ATOM    401  N   MET A 357      98.730  20.853 106.846  1.00 57.44           N  
ATOM    402  CA  MET A 357      97.969  21.458 105.766  1.00 56.62           C  
ATOM    403  C   MET A 357      96.513  21.540 106.169  1.00 57.20           C  
ATOM    404  O   MET A 357      95.855  22.535 105.872  1.00 57.88           O  
ATOM    405  CB  MET A 357      98.074  20.644 104.497  1.00 56.36           C  
ATOM    406  CG  MET A 357      97.404  21.316 103.317  1.00 55.15           C  
ATOM    407  SD  MET A 357      97.619  20.356 101.830  1.00 54.74           S  
ATOM    408  CE  MET A 357      99.420  20.228 101.751  1.00 52.92           C  
ATOM    409  N   ILE A 358      95.995  20.505 106.827  1.00 56.60           N  
ATOM    410  CA  ILE A 358      94.614  20.556 107.282  1.00 56.75           C  
ATOM    411  C   ILE A 358      94.424  21.724 108.270  1.00 57.56           C  
ATOM    412  O   ILE A 358      93.376  22.355 108.292  1.00 57.84           O  
ATOM    413  CB  ILE A 358      94.217  19.299 108.025  1.00 56.52           C  
ATOM    414  CG1 ILE A 358      94.325  18.071 107.119  1.00 56.72           C  
ATOM    415  CG2 ILE A 358      92.819  19.475 108.563  1.00 55.68           C  
ATOM    416  CD1 ILE A 358      93.270  17.991 106.063  1.00 57.04           C  
ATOM    417  N   ASN A 359      95.428  22.001 109.102  1.00 58.53           N  
ATOM    418  CA  ASN A 359      95.328  23.101 110.087  1.00 59.39           C  
ATOM    419  C   ASN A 359      95.343  24.434 109.366  1.00 59.28           C  
ATOM    420  O   ASN A 359      94.671  25.393 109.757  1.00 59.79           O  
ATOM    421  CB  ASN A 359      96.503  23.094 111.093  1.00 59.23           C  
ATOM    422  CG  ASN A 359      96.406  21.977 112.137  1.00 58.85           C  
ATOM    423  OD1 ASN A 359      97.357  21.766 112.883  1.00 58.21           O  
ATOM    424  ND2 ASN A 359      95.259  21.280 112.207  1.00 58.60           N  
ATOM    425  N   TRP A 360      96.143  24.485 108.316  1.00 59.09           N  
ATOM    426  CA  TRP A 360      96.273  25.691 107.511  1.00 58.86           C  
ATOM    427  C   TRP A 360      94.979  25.972 106.752  1.00 59.22           C  
ATOM    428  O   TRP A 360      94.404  27.049 106.907  1.00 59.55           O  
ATOM    429  CB  TRP A 360      97.433  25.524 106.539  1.00 57.75           C  
ATOM    430  CG  TRP A 360      97.432  26.496 105.428  1.00 55.96           C  
ATOM    431  CD1 TRP A 360      97.898  27.775 105.448  1.00 55.46           C  
ATOM    432  CD2 TRP A 360      96.932  26.269 104.117  1.00 54.62           C  
ATOM    433  NE1 TRP A 360      97.723  28.360 104.223  1.00 53.87           N  
ATOM    434  CE2 TRP A 360      97.128  27.456 103.387  1.00 53.93           C  
ATOM    435  CE3 TRP A 360      96.336  25.172 103.486  1.00 54.51           C  
ATOM    436  CZ2 TRP A 360      96.751  27.583 102.062  1.00 54.47           C  
ATOM    437  CZ3 TRP A 360      95.956  25.293 102.159  1.00 54.55           C  
ATOM    438  CH2 TRP A 360      96.164  26.491 101.461  1.00 55.14           C  
ATOM    439  N   ALA A 361      94.514  25.005 105.954  1.00 59.23           N  
ATOM    440  CA  ALA A 361      93.284  25.180 105.194  1.00 58.97           C  
ATOM    441  C   ALA A 361      92.205  25.815 106.068  1.00 59.68           C  
ATOM    442  O   ALA A 361      91.521  26.738 105.630  1.00 59.60           O  
ATOM    443  CB  ALA A 361      92.812  23.857 104.662  1.00 58.69           C  
ATOM    444  N   LYS A 362      92.077  25.344 107.310  1.00 60.64           N  
ATOM    445  CA  LYS A 362      91.073  25.870 108.237  1.00 61.77           C  
ATOM    446  C   LYS A 362      91.289  27.335 108.553  1.00 61.98           C  
ATOM    447  O   LYS A 362      90.342  28.055 108.870  1.00 62.28           O  
ATOM    448  CB  LYS A 362      91.073  25.091 109.562  1.00 62.59           C  
ATOM    449  CG  LYS A 362      90.541  23.650 109.515  1.00 63.67           C  
ATOM    450  CD  LYS A 362      90.600  23.031 110.941  1.00 65.26           C  
ATOM    451  CE  LYS A 362      90.185  21.532 111.010  1.00 65.56           C  
ATOM    452  NZ  LYS A 362      90.298  20.942 112.400  1.00 64.49           N  
ATOM    453  N   ARG A 363      92.534  27.775 108.461  1.00 62.13           N  
ATOM    454  CA  ARG A 363      92.867  29.156 108.782  1.00 63.31           C  
ATOM    455  C   ARG A 363      92.631  30.122 107.622  1.00 63.01           C  
ATOM    456  O   ARG A 363      92.717  31.340 107.814  1.00 63.42           O  
ATOM    457  CB  ARG A 363      94.347  29.261 109.243  1.00 64.91           C  
ATOM    458  CG  ARG A 363      94.748  28.507 110.540  1.00 66.66           C  
ATOM    459  CD  ARG A 363      94.333  29.247 111.810  1.00 68.13           C  
ATOM    460  NE  ARG A 363      95.073  30.510 111.966  1.00 70.58           N  
ATOM    461  CZ  ARG A 363      96.361  30.618 112.321  1.00 70.69           C  
ATOM    462  NH1 ARG A 363      97.091  29.527 112.573  1.00 70.72           N  
ATOM    463  NH2 ARG A 363      96.922  31.824 112.406  1.00 69.71           N  
ATOM    464  N   VAL A 364      92.351  29.586 106.428  1.00 62.39           N  
ATOM    465  CA  VAL A 364      92.125  30.401 105.220  1.00 61.00           C  
ATOM    466  C   VAL A 364      90.706  30.939 105.126  1.00 60.72           C  
ATOM    467  O   VAL A 364      89.733  30.188 105.238  1.00 60.19           O  
ATOM    468  CB  VAL A 364      92.434  29.603 103.915  1.00 61.07           C  
ATOM    469  CG1 VAL A 364      91.958  30.394 102.664  1.00 60.13           C  
ATOM    470  CG2 VAL A 364      93.937  29.335 103.817  1.00 59.15           C  
ATOM    471  N   PRO A 365      90.580  32.247 104.860  1.00 60.76           N  
ATOM    472  CA  PRO A 365      89.336  33.007 104.730  1.00 60.85           C  
ATOM    473  C   PRO A 365      88.320  32.359 103.829  1.00 60.83           C  
ATOM    474  O   PRO A 365      88.579  32.155 102.661  1.00 60.68           O  
ATOM    475  CB  PRO A 365      89.819  34.335 104.173  1.00 61.17           C  
ATOM    476  CG  PRO A 365      91.143  34.488 104.840  1.00 60.99           C  
ATOM    477  CD  PRO A 365      91.719  33.125 104.545  1.00 61.15           C  
ATOM    478  N   GLY A 366      87.161  32.040 104.386  1.00 61.36           N  
ATOM    479  CA  GLY A 366      86.106  31.417 103.613  1.00 61.42           C  
ATOM    480  C   GLY A 366      86.162  29.906 103.573  1.00 61.64           C  
ATOM    481  O   GLY A 366      85.136  29.264 103.341  1.00 61.89           O  
ATOM    482  N   PHE A 367      87.330  29.320 103.820  1.00 61.78           N  
ATOM    483  CA  PHE A 367      87.425  27.869 103.754  1.00 62.40           C  
ATOM    484  C   PHE A 367      86.450  27.094 104.638  1.00 63.42           C  
ATOM    485  O   PHE A 367      85.783  26.189 104.143  1.00 63.48           O  
ATOM    486  CB  PHE A 367      88.833  27.377 104.060  1.00 61.49           C  
ATOM    487  CG  PHE A 367      89.040  25.925 103.708  1.00 61.21           C  
ATOM    488  CD1 PHE A 367      89.096  25.522 102.368  1.00 61.25           C  
ATOM    489  CD2 PHE A 367      89.139  24.954 104.700  1.00 60.24           C  
ATOM    490  CE1 PHE A 367      89.250  24.166 102.024  1.00 60.99           C  
ATOM    491  CE2 PHE A 367      89.292  23.604 104.370  1.00 60.22           C  
ATOM    492  CZ  PHE A 367      89.348  23.206 103.028  1.00 60.72           C  
ATOM    493  N   VAL A 368      86.362  27.437 105.931  1.00 64.79           N  
ATOM    494  CA  VAL A 368      85.469  26.722 106.868  1.00 65.53           C  
ATOM    495  C   VAL A 368      84.011  27.128 106.724  1.00 65.63           C  
ATOM    496  O   VAL A 368      83.125  26.520 107.330  1.00 65.14           O  
ATOM    497  CB  VAL A 368      85.889  26.905 108.359  1.00 66.40           C  
ATOM    498  CG1 VAL A 368      85.023  26.017 109.248  1.00 66.99           C  
ATOM    499  CG2 VAL A 368      87.376  26.528 108.558  1.00 67.48           C  
ATOM    500  N   ASP A 369      83.771  28.165 105.920  1.00 66.32           N  
ATOM    501  CA  ASP A 369      82.415  28.622 105.630  1.00 66.19           C  
ATOM    502  C   ASP A 369      81.794  27.485 104.803  1.00 66.24           C  
ATOM    503  O   ASP A 369      80.586  27.288 104.795  1.00 66.22           O  
ATOM    504  CB  ASP A 369      82.458  29.919 104.818  1.00 65.61           C  
ATOM    505  CG  ASP A 369      82.883  31.137 105.650  1.00 66.02           C  
ATOM    506  OD1 ASP A 369      82.921  31.056 106.902  1.00 65.68           O  
ATOM    507  OD2 ASP A 369      83.159  32.199 105.041  1.00 66.05           O  
ATOM    508  N   LEU A 370      82.654  26.716 104.141  1.00 66.65           N  
ATOM    509  CA  LEU A 370      82.231  25.597 103.310  1.00 67.00           C  
ATOM    510  C   LEU A 370      81.830  24.353 104.079  1.00 67.51           C  
ATOM    511  O   LEU A 370      82.075  24.222 105.283  1.00 67.38           O  
ATOM    512  CB  LEU A 370      83.335  25.203 102.329  1.00 67.14           C  
ATOM    513  CG  LEU A 370      83.870  26.248 101.351  1.00 67.53           C  
ATOM    514  CD1 LEU A 370      84.902  25.589 100.470  1.00 68.48           C  
ATOM    515  CD2 LEU A 370      82.756  26.808 100.491  1.00 67.62           C  
ATOM    516  N   THR A 371      81.215  23.438 103.334  1.00 68.24           N  
ATOM    517  CA  THR A 371      80.737  22.154 103.825  1.00 68.96           C  
ATOM    518  C   THR A 371      81.870  21.163 104.007  1.00 69.54           C  
ATOM    519  O   THR A 371      82.802  21.113 103.200  1.00 70.00           O  
ATOM    520  CB  THR A 371      79.719  21.566 102.846  1.00 68.81           C  
ATOM    521  OG1 THR A 371      78.466  22.198 103.075  1.00 68.93           O  
ATOM    522  CG2 THR A 371      79.577  20.044 103.002  1.00 69.86           C  
ATOM    523  N   LEU A 372      81.775  20.356 105.053  1.00 69.72           N  
ATOM    524  CA  LEU A 372      82.817  19.397 105.309  1.00 70.67           C  
ATOM    525  C   LEU A 372      83.148  18.722 104.002  1.00 71.29           C  
ATOM    526  O   LEU A 372      84.293  18.771 103.549  1.00 72.25           O  
ATOM    527  CB  LEU A 372      82.383  18.333 106.316  1.00 70.57           C  
ATOM    528  CG  LEU A 372      83.600  17.533 106.797  1.00 69.97           C  
ATOM    529  CD1 LEU A 372      84.387  18.429 107.734  1.00 69.60           C  
ATOM    530  CD2 LEU A 372      83.206  16.265 107.503  1.00 70.10           C  
ATOM    531  N   HIS A 373      82.142  18.109 103.392  1.00 71.56           N  
ATOM    532  CA  HIS A 373      82.329  17.408 102.124  1.00 72.07           C  
ATOM    533  C   HIS A 373      83.176  18.216 101.134  1.00 71.18           C  
ATOM    534  O   HIS A 373      84.180  17.733 100.599  1.00 70.42           O  
ATOM    535  CB  HIS A 373      80.951  17.090 101.524  1.00 74.13           C  
ATOM    536  CG  HIS A 373      80.992  16.429 100.173  1.00 76.10           C  
ATOM    537  ND1 HIS A 373      81.496  17.054  99.047  1.00 76.87           N  
ATOM    538  CD2 HIS A 373      80.511  15.232  99.753  1.00 76.76           C  
ATOM    539  CE1 HIS A 373      81.319  16.272  97.995  1.00 77.44           C  
ATOM    540  NE2 HIS A 373      80.723  15.161  98.395  1.00 77.41           N  
ATOM    541  N   ASP A 374      82.769  19.457 100.911  1.00 70.51           N  
ATOM    542  CA  ASP A 374      83.458  20.337  99.976  1.00 69.99           C  
ATOM    543  C   ASP A 374      84.897  20.616 100.382  1.00 68.62           C  
ATOM    544  O   ASP A 374      85.778  20.769  99.524  1.00 68.83           O  
ATOM    545  CB  ASP A 374      82.668  21.648  99.830  1.00 71.41           C  
ATOM    546  CG  ASP A 374      81.329  21.439  99.139  1.00 71.92           C  
ATOM    547  OD1 ASP A 374      80.597  20.494  99.512  1.00 73.39           O  
ATOM    548  OD2 ASP A 374      81.002  22.220  98.232  1.00 71.90           O  
ATOM    549  N   GLN A 375      85.138  20.688 101.684  1.00 66.42           N  
ATOM    550  CA  GLN A 375      86.480  20.933 102.169  1.00 64.39           C  
ATOM    551  C   GLN A 375      87.356  19.761 101.823  1.00 63.59           C  
ATOM    552  O   GLN A 375      88.493  19.926 101.392  1.00 63.58           O  
ATOM    553  CB  GLN A 375      86.466  21.112 103.666  1.00 63.86           C  
ATOM    554  CG  GLN A 375      85.654  22.295 104.086  1.00 63.84           C  
ATOM    555  CD  GLN A 375      85.809  22.610 105.543  1.00 63.31           C  
ATOM    556  OE1 GLN A 375      85.254  23.589 106.033  1.00 63.70           O  
ATOM    557  NE2 GLN A 375      86.568  21.783 106.252  1.00 63.30           N  
ATOM    558  N   VAL A 376      86.821  18.563 102.020  1.00 62.67           N  
ATOM    559  CA  VAL A 376      87.566  17.352 101.735  1.00 61.46           C  
ATOM    560  C   VAL A 376      87.810  17.234 100.253  1.00 61.11           C  
ATOM    561  O   VAL A 376      88.848  16.724  99.826  1.00 61.73           O  
ATOM    562  CB  VAL A 376      86.814  16.103 102.196  1.00 61.09           C  
ATOM    563  CG1 VAL A 376      87.601  14.836 101.809  1.00 60.92           C  
ATOM    564  CG2 VAL A 376      86.587  16.176 103.686  1.00 60.01           C  
ATOM    565  N   HIS A 377      86.859  17.702  99.453  1.00 60.71           N  
ATOM    566  CA  HIS A 377      87.035  17.608  98.007  1.00 59.46           C  
ATOM    567  C   HIS A 377      88.057  18.622  97.517  1.00 57.25           C  
ATOM    568  O   HIS A 377      88.775  18.374  96.557  1.00 56.62           O  
ATOM    569  CB  HIS A 377      85.706  17.785  97.269  1.00 61.15           C  
ATOM    570  CG  HIS A 377      85.859  17.786  95.780  1.00 63.65           C  
ATOM    571  ND1 HIS A 377      86.594  16.828  95.110  1.00 64.67           N  
ATOM    572  CD2 HIS A 377      85.411  18.647  94.833  1.00 63.99           C  
ATOM    573  CE1 HIS A 377      86.594  17.103  93.815  1.00 64.87           C  
ATOM    574  NE2 HIS A 377      85.883  18.202  93.621  1.00 64.54           N  
ATOM    575  N   LEU A 378      88.118  19.763  98.185  1.00 55.37           N  
ATOM    576  CA  LEU A 378      89.079  20.774  97.811  1.00 53.93           C  
ATOM    577  C   LEU A 378      90.496  20.344  98.170  1.00 53.52           C  
ATOM    578  O   LEU A 378      91.418  20.495  97.349  1.00 53.84           O  
ATOM    579  CB  LEU A 378      88.732  22.107  98.470  1.00 52.56           C  
ATOM    580  CG  LEU A 378      87.578  22.805  97.765  1.00 51.15           C  
ATOM    581  CD1 LEU A 378      87.371  24.238  98.269  1.00 49.98           C  
ATOM    582  CD2 LEU A 378      87.945  22.828  96.303  1.00 50.48           C  
ATOM    583  N   LEU A 379      90.667  19.801  99.379  1.00 52.96           N  
ATOM    584  CA  LEU A 379      91.976  19.333  99.824  1.00 52.37           C  
ATOM    585  C   LEU A 379      92.382  18.022  99.164  1.00 52.77           C  
ATOM    586  O   LEU A 379      93.567  17.708  99.085  1.00 53.52           O  
ATOM    587  CB  LEU A 379      92.021  19.176 101.341  1.00 51.53           C  
ATOM    588  CG  LEU A 379      92.299  20.430 102.182  1.00 51.51           C  
ATOM    589  CD1 LEU A 379      92.097  20.097 103.653  1.00 52.05           C  
ATOM    590  CD2 LEU A 379      93.709  20.945 101.936  1.00 49.93           C  
ATOM    591  N   GLU A 380      91.421  17.249  98.679  1.00 52.33           N  
ATOM    592  CA  GLU A 380      91.778  15.999  98.024  1.00 53.03           C  
ATOM    593  C   GLU A 380      92.169  16.135  96.527  1.00 52.98           C  
ATOM    594  O   GLU A 380      92.723  15.217  95.903  1.00 51.95           O  
ATOM    595  CB  GLU A 380      90.638  15.007  98.185  1.00 53.70           C  
ATOM    596  CG  GLU A 380      90.758  13.842  97.263  1.00 56.27           C  
ATOM    597  CD  GLU A 380      89.982  12.650  97.748  1.00 58.64           C  
ATOM    598  OE1 GLU A 380      88.739  12.781  97.907  1.00 59.49           O  
ATOM    599  OE2 GLU A 380      90.622  11.581  97.973  1.00 60.08           O  
ATOM    600  N   CYS A 381      91.879  17.291  95.953  1.00 53.18           N  
ATOM    601  CA  CYS A 381      92.198  17.513  94.559  1.00 53.00           C  
ATOM    602  C   CYS A 381      93.443  18.383  94.532  1.00 50.65           C  
ATOM    603  O   CYS A 381      94.167  18.364  93.547  1.00 50.15           O  
ATOM    604  CB  CYS A 381      91.009  18.221  93.857  1.00 55.51           C  
ATOM    605  SG  CYS A 381      91.107  18.563  92.015  1.00 63.40           S  
ATOM    606  N   ALA A 382      93.720  19.091  95.631  1.00 48.18           N  
ATOM    607  CA  ALA A 382      94.850  20.021  95.659  1.00 46.44           C  
ATOM    608  C   ALA A 382      96.066  19.788  96.546  1.00 45.10           C  
ATOM    609  O   ALA A 382      97.059  20.502  96.421  1.00 44.69           O  
ATOM    610  CB  ALA A 382      94.313  21.418  95.944  1.00 46.52           C  
ATOM    611  N   TRP A 383      96.023  18.796  97.417  1.00 43.80           N  
ATOM    612  CA  TRP A 383      97.132  18.602  98.333  1.00 42.62           C  
ATOM    613  C   TRP A 383      98.512  18.580  97.713  1.00 42.80           C  
ATOM    614  O   TRP A 383      99.418  19.269  98.192  1.00 42.64           O  
ATOM    615  CB  TRP A 383      96.935  17.356  99.180  1.00 41.81           C  
ATOM    616  CG  TRP A 383      97.078  16.095  98.441  1.00 42.13           C  
ATOM    617  CD1 TRP A 383      96.121  15.443  97.699  1.00 41.98           C  
ATOM    618  CD2 TRP A 383      98.280  15.329  98.310  1.00 42.10           C  
ATOM    619  NE1 TRP A 383      96.664  14.313  97.114  1.00 41.37           N  
ATOM    620  CE2 TRP A 383      97.984  14.219  97.472  1.00 41.64           C  
ATOM    621  CE3 TRP A 383      99.582  15.472  98.815  1.00 41.02           C  
ATOM    622  CZ2 TRP A 383      98.942  13.264  97.132  1.00 41.39           C  
ATOM    623  CZ3 TRP A 383     100.529  14.525  98.475  1.00 40.98           C  
ATOM    624  CH2 TRP A 383     100.205  13.430  97.639  1.00 41.01           C  
ATOM    625  N   LEU A 384      98.700  17.823  96.644  1.00 42.54           N  
ATOM    626  CA  LEU A 384     100.031  17.787  96.049  1.00 42.84           C  
ATOM    627  C   LEU A 384     100.438  19.088  95.346  1.00 43.49           C  
ATOM    628  O   LEU A 384     101.630  19.377  95.233  1.00 44.08           O  
ATOM    629  CB  LEU A 384     100.172  16.594  95.094  1.00 41.56           C  
ATOM    630  CG  LEU A 384     101.523  16.480  94.387  1.00 41.31           C  
ATOM    631  CD1 LEU A 384     102.679  16.449  95.405  1.00 41.62           C  
ATOM    632  CD2 LEU A 384     101.520  15.229  93.530  1.00 40.95           C  
ATOM    633  N   GLU A 385      99.476  19.869  94.842  1.00 44.36           N  
ATOM    634  CA  GLU A 385      99.859  21.138  94.202  1.00 44.04           C  
ATOM    635  C   GLU A 385     100.354  21.981  95.349  1.00 43.68           C  
ATOM    636  O   GLU A 385     101.436  22.569  95.280  1.00 44.08           O  
ATOM    637  CB  GLU A 385      98.682  21.871  93.532  1.00 44.27           C  
ATOM    638  CG  GLU A 385      98.129  21.194  92.295  1.00 45.37           C  
ATOM    639  CD  GLU A 385      97.018  21.989  91.622  1.00 45.49           C  
ATOM    640  OE1 GLU A 385      97.298  23.003  90.937  1.00 47.13           O  
ATOM    641  OE2 GLU A 385      95.852  21.600  91.785  1.00 45.12           O  
ATOM    642  N   ILE A 386      99.566  22.011  96.423  1.00 42.40           N  
ATOM    643  CA  ILE A 386      99.931  22.805  97.584  1.00 41.27           C  
ATOM    644  C   ILE A 386     101.317  22.465  98.129  1.00 41.05           C  
ATOM    645  O   ILE A 386     102.083  23.374  98.426  1.00 41.04           O  
ATOM    646  CB  ILE A 386      98.857  22.694  98.682  1.00 41.25           C  
ATOM    647  CG1 ILE A 386      97.560  23.323  98.161  1.00 41.02           C  
ATOM    648  CG2 ILE A 386      99.318  23.391  99.969  1.00 40.11           C  
ATOM    649  CD1 ILE A 386      96.406  23.327  99.158  1.00 41.13           C  
ATOM    650  N   LEU A 387     101.667  21.179  98.251  1.00 40.50           N  
ATOM    651  CA  LEU A 387     103.012  20.854  98.734  1.00 38.67           C  
ATOM    652  C   LEU A 387     104.012  21.352  97.729  1.00 37.88           C  
ATOM    653  O   LEU A 387     104.989  21.978  98.081  1.00 38.53           O  
ATOM    654  CB  LEU A 387     103.241  19.361  98.888  1.00 38.37           C  
ATOM    655  CG  LEU A 387     102.483  18.607  99.963  1.00 38.32           C  
ATOM    656  CD1 LEU A 387     102.980  17.207  99.926  1.00 38.21           C  
ATOM    657  CD2 LEU A 387     102.688  19.217 101.331  1.00 38.68           C  
ATOM    658  N   MET A 388     103.767  21.085  96.464  1.00 36.94           N  
ATOM    659  CA  MET A 388     104.704  21.522  95.468  1.00 37.35           C  
ATOM    660  C   MET A 388     105.013  23.017  95.449  1.00 37.65           C  
ATOM    661  O   MET A 388     106.181  23.403  95.272  1.00 37.12           O  
ATOM    662  CB  MET A 388     104.247  21.039  94.100  1.00 38.12           C  
ATOM    663  CG  MET A 388     104.336  19.543  94.010  1.00 39.96           C  
ATOM    664  SD  MET A 388     104.131  18.976  92.374  1.00 43.43           S  
ATOM    665  CE  MET A 388     104.602  17.301  92.499  1.00 42.19           C  
ATOM    666  N   ILE A 389     104.000  23.864  95.652  1.00 37.61           N  
ATOM    667  CA  ILE A 389     104.260  25.297  95.592  1.00 37.05           C  
ATOM    668  C   ILE A 389     105.089  25.716  96.800  1.00 37.88           C  
ATOM    669  O   ILE A 389     105.971  26.595  96.702  1.00 36.98           O  
ATOM    670  CB  ILE A 389     102.953  26.125  95.495  1.00 35.49           C  
ATOM    671  CG1 ILE A 389     103.300  27.514  94.961  1.00 34.22           C  
ATOM    672  CG2 ILE A 389     102.285  26.217  96.822  1.00 33.85           C  
ATOM    673  CD1 ILE A 389     102.156  28.318  94.504  1.00 33.77           C  
ATOM    674  N   GLY A 390     104.823  25.059  97.933  1.00 38.26           N  
ATOM    675  CA  GLY A 390     105.579  25.348  99.144  1.00 39.15           C  
ATOM    676  C   GLY A 390     107.045  24.961  98.905  1.00 39.94           C  
ATOM    677  O   GLY A 390     107.952  25.778  99.094  1.00 39.41           O  
ATOM    678  N   LEU A 391     107.262  23.714  98.471  1.00 40.31           N  
ATOM    679  CA  LEU A 391     108.585  23.210  98.187  1.00 40.95           C  
ATOM    680  C   LEU A 391     109.298  24.169  97.264  1.00 42.46           C  
ATOM    681  O   LEU A 391     110.466  24.483  97.466  1.00 43.24           O  
ATOM    682  CB  LEU A 391     108.510  21.837  97.537  1.00 40.27           C  
ATOM    683  CG  LEU A 391     109.832  21.392  96.895  1.00 40.04           C  
ATOM    684  CD1 LEU A 391     110.911  21.259  97.922  1.00 40.39           C  
ATOM    685  CD2 LEU A 391     109.643  20.085  96.202  1.00 40.15           C  
ATOM    686  N   VAL A 392     108.582  24.641  96.257  1.00 44.10           N  
ATOM    687  CA  VAL A 392     109.117  25.586  95.278  1.00 45.21           C  
ATOM    688  C   VAL A 392     109.539  26.903  95.968  1.00 45.71           C  
ATOM    689  O   VAL A 392     110.657  27.399  95.790  1.00 45.42           O  
ATOM    690  CB  VAL A 392     108.024  25.825  94.152  1.00 45.44           C  
ATOM    691  CG1 VAL A 392     108.365  27.004  93.305  1.00 46.47           C  
ATOM    692  CG2 VAL A 392     107.963  24.626  93.228  1.00 45.29           C  
ATOM    693  N   TRP A 393     108.644  27.458  96.768  1.00 46.72           N  
ATOM    694  CA  TRP A 393     108.925  28.703  97.470  1.00 48.60           C  
ATOM    695  C   TRP A 393     110.211  28.586  98.301  1.00 49.48           C  
ATOM    696  O   TRP A 393     111.101  29.434  98.214  1.00 49.93           O  
ATOM    697  CB  TRP A 393     107.737  29.024  98.368  1.00 48.90           C  
ATOM    698  CG  TRP A 393     107.887  30.184  99.292  1.00 48.84           C  
ATOM    699  CD1 TRP A 393     107.712  30.170 100.653  1.00 49.55           C  
ATOM    700  CD2 TRP A 393     108.060  31.550  98.930  1.00 49.05           C  
ATOM    701  NE1 TRP A 393     107.755  31.455 101.162  1.00 49.29           N  
ATOM    702  CE2 TRP A 393     107.965  32.321 100.124  1.00 48.99           C  
ATOM    703  CE3 TRP A 393     108.278  32.208  97.712  1.00 50.02           C  
ATOM    704  CZ2 TRP A 393     108.082  33.712 100.134  1.00 49.14           C  
ATOM    705  CZ3 TRP A 393     108.393  33.614  97.718  1.00 50.46           C  
ATOM    706  CH2 TRP A 393     108.293  34.344  98.927  1.00 49.90           C  
ATOM    707  N   ARG A 394     110.295  27.531  99.105  1.00 50.21           N  
ATOM    708  CA  ARG A 394     111.461  27.274  99.960  1.00 50.94           C  
ATOM    709  C   ARG A 394     112.756  27.068  99.155  1.00 52.04           C  
ATOM    710  O   ARG A 394     113.844  27.404  99.643  1.00 52.38           O  
ATOM    711  CB  ARG A 394     111.262  26.006 100.809  1.00 50.31           C  
ATOM    712  CG  ARG A 394     110.034  25.974 101.674  1.00 50.30           C  
ATOM    713  CD  ARG A 394     110.153  24.878 102.698  1.00 49.88           C  
ATOM    714  NE  ARG A 394     109.924  23.537 102.187  1.00 49.74           N  
ATOM    715  CZ  ARG A 394     108.716  23.038 101.973  1.00 50.74           C  
ATOM    716  NH1 ARG A 394     107.641  23.780 102.224  1.00 51.52           N  
ATOM    717  NH2 ARG A 394     108.572  21.792 101.552  1.00 50.41           N  
ATOM    718  N   SER A 395     112.638  26.489  97.955  1.00 52.10           N  
ATOM    719  CA  SER A 395     113.787  26.205  97.109  1.00 53.53           C  
ATOM    720  C   SER A 395     114.325  27.398  96.342  1.00 55.18           C  
ATOM    721  O   SER A 395     115.323  27.270  95.612  1.00 54.91           O  
ATOM    722  CB  SER A 395     113.451  25.117  96.087  1.00 53.70           C  
ATOM    723  OG  SER A 395     113.177  23.866  96.695  1.00 54.48           O  
ATOM    724  N   MET A 396     113.674  28.551  96.483  1.00 56.61           N  
ATOM    725  CA  MET A 396     114.116  29.724  95.740  1.00 58.05           C  
ATOM    726  C   MET A 396     115.519  30.153  96.103  1.00 58.97           C  
ATOM    727  O   MET A 396     116.351  30.319  95.202  1.00 59.07           O  
ATOM    728  CB  MET A 396     113.199  30.898  95.980  1.00 58.44           C  
ATOM    729  CG  MET A 396     111.756  30.651  95.697  1.00 59.08           C  
ATOM    730  SD  MET A 396     110.925  32.234  95.799  1.00 59.66           S  
ATOM    731  CE  MET A 396     111.777  33.039  94.416  1.00 58.63           C  
ATOM    732  N   GLU A 397     115.749  30.358  97.413  1.00 59.67           N  
ATOM    733  CA  GLU A 397     117.049  30.786  97.986  1.00 60.86           C  
ATOM    734  C   GLU A 397     118.156  29.784  97.665  1.00 60.54           C  
ATOM    735  O   GLU A 397     119.328  30.062  97.922  1.00 61.19           O  
ATOM    736  CB  GLU A 397     116.974  30.899  99.534  1.00 62.68           C  
ATOM    737  CG  GLU A 397     116.006  31.953 100.067  1.00 65.83           C  
ATOM    738  CD  GLU A 397     116.522  33.384  99.863  1.00 67.85           C  
ATOM    739  OE1 GLU A 397     117.298  33.861 100.728  1.00 68.99           O  
ATOM    740  OE2 GLU A 397     116.177  34.021  98.830  1.00 68.91           O  
ATOM    741  N   HIS A 398     117.785  28.627  97.114  1.00 59.08           N  
ATOM    742  CA  HIS A 398     118.754  27.582  96.832  1.00 57.44           C  
ATOM    743  C   HIS A 398     118.805  27.177  95.387  1.00 55.83           C  
ATOM    744  O   HIS A 398     118.472  26.054  94.999  1.00 54.25           O  
ATOM    745  CB  HIS A 398     118.447  26.382  97.715  1.00 58.68           C  
ATOM    746  CG  HIS A 398     118.421  26.722  99.165  1.00 59.28           C  
ATOM    747  ND1 HIS A 398     119.557  27.072  99.858  1.00 59.81           N  
ATOM    748  CD2 HIS A 398     117.388  26.872 100.027  1.00 60.27           C  
ATOM    749  CE1 HIS A 398     119.225  27.425 101.087  1.00 60.59           C  
ATOM    750  NE2 HIS A 398     117.915  27.313 101.216  1.00 60.50           N  
ATOM    751  N   PRO A 399     119.240  28.106  94.558  1.00 55.36           N  
ATOM    752  CA  PRO A 399     119.345  27.844  93.124  1.00 55.33           C  
ATOM    753  C   PRO A 399     119.905  26.454  92.813  1.00 55.52           C  
ATOM    754  O   PRO A 399     120.923  26.030  93.366  1.00 55.90           O  
ATOM    755  CB  PRO A 399     120.241  28.989  92.630  1.00 55.22           C  
ATOM    756  CG  PRO A 399     120.860  29.597  93.972  1.00 55.89           C  
ATOM    757  CD  PRO A 399     119.682  29.470  94.887  1.00 55.11           C  
ATOM    758  N   GLY A 400     119.212  25.735  91.937  1.00 55.68           N  
ATOM    759  CA  GLY A 400     119.644  24.406  91.547  1.00 55.14           C  
ATOM    760  C   GLY A 400     119.209  23.304  92.498  1.00 55.77           C  
ATOM    761  O   GLY A 400     119.336  22.117  92.179  1.00 55.81           O  
ATOM    762  N   LYS A 401     118.672  23.664  93.657  1.00 55.72           N  
ATOM    763  CA  LYS A 401     118.269  22.623  94.586  1.00 56.33           C  
ATOM    764  C   LYS A 401     116.843  22.758  95.119  1.00 55.64           C  
ATOM    765  O   LYS A 401     116.165  23.771  94.897  1.00 55.23           O  
ATOM    766  CB  LYS A 401     119.267  22.603  95.749  1.00 58.82           C  
ATOM    767  CG  LYS A 401     120.706  22.375  95.280  1.00 61.67           C  
ATOM    768  CD  LYS A 401     121.779  22.504  96.391  1.00 63.07           C  
ATOM    769  CE  LYS A 401     123.177  22.197  95.814  1.00 63.51           C  
ATOM    770  NZ  LYS A 401     124.317  22.388  96.772  1.00 64.03           N  
ATOM    771  N   LEU A 402     116.406  21.720  95.828  1.00 54.71           N  
ATOM    772  CA  LEU A 402     115.077  21.687  96.430  1.00 54.42           C  
ATOM    773  C   LEU A 402     115.161  21.494  97.939  1.00 53.76           C  
ATOM    774  O   LEU A 402     115.572  20.436  98.426  1.00 53.61           O  
ATOM    775  CB  LEU A 402     114.248  20.547  95.841  1.00 54.30           C  
ATOM    776  CG  LEU A 402     114.044  20.615  94.336  1.00 54.62           C  
ATOM    777  CD1 LEU A 402     113.374  19.334  93.857  1.00 53.96           C  
ATOM    778  CD2 LEU A 402     113.219  21.855  93.999  1.00 53.50           C  
ATOM    779  N   LEU A 403     114.754  22.514  98.675  1.00 52.82           N  
ATOM    780  CA  LEU A 403     114.774  22.452 100.115  1.00 52.01           C  
ATOM    781  C   LEU A 403     113.497  21.778 100.582  1.00 51.56           C  
ATOM    782  O   LEU A 403     112.549  22.458 100.960  1.00 52.55           O  
ATOM    783  CB  LEU A 403     114.874  23.872 100.688  1.00 52.42           C  
ATOM    784  CG  LEU A 403     114.966  23.981 102.213  1.00 53.39           C  
ATOM    785  CD1 LEU A 403     116.171  23.194 102.678  1.00 54.25           C  
ATOM    786  CD2 LEU A 403     115.110  25.414 102.646  1.00 53.70           C  
ATOM    787  N   PHE A 404     113.446  20.449 100.535  1.00 50.86           N  
ATOM    788  CA  PHE A 404     112.245  19.747 100.992  1.00 50.24           C  
ATOM    789  C   PHE A 404     112.020  20.109 102.430  1.00 50.71           C  
ATOM    790  O   PHE A 404     110.890  20.281 102.881  1.00 50.69           O  
ATOM    791  CB  PHE A 404     112.386  18.226 100.855  1.00 48.61           C  
ATOM    792  CG  PHE A 404     112.170  17.738  99.455  1.00 47.53           C  
ATOM    793  CD1 PHE A 404     113.145  17.914  98.484  1.00 47.51           C  
ATOM    794  CD2 PHE A 404     110.935  17.201  99.075  1.00 47.07           C  
ATOM    795  CE1 PHE A 404     112.897  17.569  97.134  1.00 47.23           C  
ATOM    796  CE2 PHE A 404     110.677  16.855  97.747  1.00 46.65           C  
ATOM    797  CZ  PHE A 404     111.669  17.044  96.772  1.00 46.65           C  
ATOM    798  N   ALA A 405     113.130  20.234 103.142  1.00 51.57           N  
ATOM    799  CA  ALA A 405     113.110  20.606 104.547  1.00 52.56           C  
ATOM    800  C   ALA A 405     114.474  21.201 104.908  1.00 52.78           C  
ATOM    801  O   ALA A 405     115.444  21.058 104.147  1.00 52.44           O  
ATOM    802  CB  ALA A 405     112.807  19.389 105.401  1.00 53.24           C  
ATOM    803  N   PRO A 406     114.567  21.882 106.062  1.00 52.84           N  
ATOM    804  CA  PRO A 406     115.835  22.473 106.457  1.00 53.87           C  
ATOM    805  C   PRO A 406     116.961  21.462 106.436  1.00 55.27           C  
ATOM    806  O   PRO A 406     118.046  21.757 105.935  1.00 55.84           O  
ATOM    807  CB  PRO A 406     115.533  22.985 107.848  1.00 53.50           C  
ATOM    808  CG  PRO A 406     114.115  23.420 107.694  1.00 53.44           C  
ATOM    809  CD  PRO A 406     113.558  22.158 107.092  1.00 52.74           C  
ATOM    810  N   ASN A 407     116.713  20.268 106.967  1.00 56.07           N  
ATOM    811  CA  ASN A 407     117.751  19.247 106.978  1.00 57.50           C  
ATOM    812  C   ASN A 407     117.755  18.296 105.778  1.00 58.49           C  
ATOM    813  O   ASN A 407     118.457  17.279 105.788  1.00 58.80           O  
ATOM    814  CB  ASN A 407     117.691  18.432 108.285  1.00 58.11           C  
ATOM    815  CG  ASN A 407     116.337  17.739 108.511  1.00 58.50           C  
ATOM    816  OD1 ASN A 407     115.823  17.025 107.637  1.00 58.09           O  
ATOM    817  ND2 ASN A 407     115.773  17.933 109.703  1.00 57.42           N  
ATOM    818  N   LEU A 408     116.973  18.611 104.749  1.00 59.28           N  
ATOM    819  CA  LEU A 408     116.921  17.781 103.540  1.00 59.89           C  
ATOM    820  C   LEU A 408     116.930  18.732 102.356  1.00 60.65           C  
ATOM    821  O   LEU A 408     115.932  19.395 102.072  1.00 61.09           O  
ATOM    822  CB  LEU A 408     115.660  16.914 103.538  1.00 58.99           C  
ATOM    823  CG  LEU A 408     115.568  15.886 102.412  1.00 57.94           C  
ATOM    824  CD1 LEU A 408     116.842  15.104 102.366  1.00 57.52           C  
ATOM    825  CD2 LEU A 408     114.374  14.962 102.628  1.00 56.87           C  
ATOM    826  N   LEU A 409     118.076  18.807 101.688  1.00 61.59           N  
ATOM    827  CA  LEU A 409     118.280  19.712 100.566  1.00 62.27           C  
ATOM    828  C   LEU A 409     118.831  18.949  99.372  1.00 63.33           C  
ATOM    829  O   LEU A 409     120.043  18.861  99.214  1.00 63.82           O  
ATOM    830  CB  LEU A 409     119.285  20.793 100.975  1.00 61.37           C  
ATOM    831  CG  LEU A 409     119.572  21.932  99.995  1.00 62.14           C  
ATOM    832  CD1 LEU A 409     118.640  23.123 100.287  1.00 62.74           C  
ATOM    833  CD2 LEU A 409     121.015  22.383 100.149  1.00 62.31           C  
ATOM    834  N   LEU A 410     117.967  18.410  98.517  1.00 64.69           N  
ATOM    835  CA  LEU A 410     118.469  17.651  97.369  1.00 65.99           C  
ATOM    836  C   LEU A 410     118.702  18.495  96.138  1.00 67.18           C  
ATOM    837  O   LEU A 410     117.917  19.396  95.819  1.00 67.76           O  
ATOM    838  CB  LEU A 410     117.521  16.515  97.003  1.00 65.35           C  
ATOM    839  CG  LEU A 410     117.297  15.466  98.085  1.00 65.53           C  
ATOM    840  CD1 LEU A 410     116.795  16.122  99.357  1.00 65.51           C  
ATOM    841  CD2 LEU A 410     116.281  14.471  97.594  1.00 66.04           C  
ATOM    842  N   ASP A 411     119.800  18.220  95.448  1.00 68.35           N  
ATOM    843  CA  ASP A 411     120.066  18.952  94.235  1.00 69.53           C  
ATOM    844  C   ASP A 411     119.520  18.074  93.131  1.00 69.81           C  
ATOM    845  O   ASP A 411     119.088  16.944  93.378  1.00 69.05           O  
ATOM    846  CB  ASP A 411     121.567  19.222  94.045  1.00 70.91           C  
ATOM    847  CG  ASP A 411     122.402  17.953  93.949  1.00 71.58           C  
ATOM    848  OD1 ASP A 411     122.190  17.163  92.998  1.00 71.18           O  
ATOM    849  OD2 ASP A 411     123.284  17.765  94.830  1.00 72.48           O  
ATOM    850  N   ARG A 412     119.526  18.603  91.919  1.00 70.25           N  
ATOM    851  CA  ARG A 412     119.004  17.863  90.795  1.00 71.22           C  
ATOM    852  C   ARG A 412     119.297  16.355  90.881  1.00 72.08           C  
ATOM    853  O   ARG A 412     118.449  15.561  91.297  1.00 72.21           O  
ATOM    854  CB  ARG A 412     119.568  18.418  89.489  1.00 70.67           C  
ATOM    855  CG  ARG A 412     118.992  17.661  88.367  1.00 70.93           C  
ATOM    856  CD  ARG A 412     119.568  17.917  87.052  1.00 70.94           C  
ATOM    857  NE  ARG A 412     118.914  16.950  86.203  1.00 71.80           N  
ATOM    858  CZ  ARG A 412     119.168  16.784  84.924  1.00 72.99           C  
ATOM    859  NH1 ARG A 412     120.083  17.534  84.324  1.00 74.07           N  
ATOM    860  NH2 ARG A 412     118.495  15.866  84.246  1.00 73.95           N  
ATOM    861  N   ASN A 413     120.510  15.985  90.475  1.00 72.96           N  
ATOM    862  CA  ASN A 413     120.989  14.603  90.473  1.00 73.13           C  
ATOM    863  C   ASN A 413     120.421  13.672  91.543  1.00 73.34           C  
ATOM    864  O   ASN A 413     119.870  12.620  91.212  1.00 73.23           O  
ATOM    865  CB  ASN A 413     122.517  14.597  90.563  1.00 73.01           C  
ATOM    866  CG  ASN A 413     123.167  15.289  89.388  1.00 72.89           C  
ATOM    867  OD1 ASN A 413     122.965  14.905  88.234  1.00 72.51           O  
ATOM    868  ND2 ASN A 413     123.958  16.315  89.674  1.00 72.84           N  
ATOM    869  N   GLN A 414     120.570  14.039  92.817  1.00 73.58           N  
ATOM    870  CA  GLN A 414     120.062  13.210  93.910  1.00 73.80           C  
ATOM    871  C   GLN A 414     118.623  12.759  93.645  1.00 74.05           C  
ATOM    872  O   GLN A 414     118.054  11.972  94.404  1.00 73.92           O  
ATOM    873  CB  GLN A 414     120.140  13.972  95.237  1.00 74.18           C  
ATOM    874  CG  GLN A 414     121.555  14.246  95.722  1.00 74.47           C  
ATOM    875  CD  GLN A 414     121.582  15.107  96.972  1.00 75.18           C  
ATOM    876  OE1 GLN A 414     120.909  14.798  97.959  1.00 75.05           O  
ATOM    877  NE2 GLN A 414     122.372  16.195  96.940  1.00 75.43           N  
ATOM    878  N   GLY A 415     118.035  13.270  92.569  1.00 74.18           N  
ATOM    879  CA  GLY A 415     116.689  12.881  92.225  1.00 74.81           C  
ATOM    880  C   GLY A 415     116.742  11.538  91.528  1.00 75.51           C  
ATOM    881  O   GLY A 415     115.917  10.659  91.780  1.00 75.44           O  
ATOM    882  N   LYS A 416     117.729  11.383  90.650  1.00 76.12           N  
ATOM    883  CA  LYS A 416     117.914  10.147  89.901  1.00 76.53           C  
ATOM    884  C   LYS A 416     118.047   8.977  90.860  1.00 76.99           C  
ATOM    885  O   LYS A 416     117.954   7.824  90.443  1.00 77.24           O  
ATOM    886  CB  LYS A 416     119.169  10.234  89.041  1.00 76.15           C  
ATOM    887  CG  LYS A 416     119.183  11.441  88.126  1.00 76.27           C  
ATOM    888  CD  LYS A 416     120.511  11.610  87.408  1.00 75.48           C  
ATOM    889  CE  LYS A 416     120.515  12.907  86.627  1.00 75.92           C  
ATOM    890  NZ  LYS A 416     121.823  13.164  85.965  1.00 76.69           N  
ATOM    891  N   CYS A 417     118.278   9.256  92.139  1.00 77.11           N  
ATOM    892  CA  CYS A 417     118.396   8.166  93.096  1.00 77.96           C  
ATOM    893  C   CYS A 417     117.019   7.538  93.348  1.00 77.84           C  
ATOM    894  O   CYS A 417     116.817   6.800  94.318  1.00 77.52           O  
ATOM    895  CB  CYS A 417     119.070   8.640  94.399  1.00 78.43           C  
ATOM    896  SG  CYS A 417     120.871   9.017  94.197  1.00 80.73           S  
ATOM    897  N   VAL A 418     116.088   7.844  92.443  1.00 78.02           N  
ATOM    898  CA  VAL A 418     114.711   7.322  92.461  1.00 78.52           C  
ATOM    899  C   VAL A 418     114.268   7.180  91.009  1.00 78.18           C  
ATOM    900  O   VAL A 418     114.490   8.086  90.192  1.00 77.87           O  
ATOM    901  CB  VAL A 418     113.690   8.266  93.160  1.00 79.20           C  
ATOM    902  CG1 VAL A 418     112.298   7.652  93.060  1.00 79.57           C  
ATOM    903  CG2 VAL A 418     114.057   8.486  94.637  1.00 79.22           C  
ATOM    904  N   GLU A 419     113.626   6.059  90.691  1.00 77.88           N  
ATOM    905  CA  GLU A 419     113.212   5.811  89.310  1.00 77.85           C  
ATOM    906  C   GLU A 419     112.302   6.909  88.744  1.00 76.31           C  
ATOM    907  O   GLU A 419     111.388   7.384  89.410  1.00 75.82           O  
ATOM    908  CB  GLU A 419     112.535   4.430  89.196  1.00 79.30           C  
ATOM    909  CG  GLU A 419     112.508   3.821  87.766  1.00 80.84           C  
ATOM    910  CD  GLU A 419     111.820   2.437  87.713  1.00 82.06           C  
ATOM    911  OE1 GLU A 419     112.128   1.574  88.577  1.00 82.62           O  
ATOM    912  OE2 GLU A 419     110.982   2.205  86.804  1.00 81.86           O  
ATOM    913  N   GLY A 420     112.596   7.313  87.513  1.00 74.89           N  
ATOM    914  CA  GLY A 420     111.822   8.334  86.839  1.00 73.30           C  
ATOM    915  C   GLY A 420     111.299   9.496  87.660  1.00 72.31           C  
ATOM    916  O   GLY A 420     110.123   9.859  87.544  1.00 72.50           O  
ATOM    917  N   MET A 421     112.151  10.090  88.489  1.00 70.87           N  
ATOM    918  CA  MET A 421     111.713  11.231  89.272  1.00 69.28           C  
ATOM    919  C   MET A 421     112.607  12.441  89.030  1.00 68.31           C  
ATOM    920  O   MET A 421     112.552  13.410  89.778  1.00 68.36           O  
ATOM    921  CB  MET A 421     111.714  10.919  90.755  1.00 69.34           C  
ATOM    922  CG  MET A 421     111.016  11.997  91.515  1.00 70.03           C  
ATOM    923  SD  MET A 421     111.581  12.189  93.183  1.00 72.20           S  
ATOM    924  CE  MET A 421     111.131  10.587  93.942  1.00 71.71           C  
ATOM    925  N   VAL A 422     113.443  12.375  87.998  1.00 67.09           N  
ATOM    926  CA  VAL A 422     114.336  13.485  87.650  1.00 65.69           C  
ATOM    927  C   VAL A 422     113.448  14.519  86.940  1.00 64.65           C  
ATOM    928  O   VAL A 422     113.534  15.728  87.186  1.00 63.65           O  
ATOM    929  CB  VAL A 422     115.415  13.040  86.638  1.00 66.38           C  
ATOM    930  CG1 VAL A 422     116.672  13.889  86.816  1.00 66.34           C  
ATOM    931  CG2 VAL A 422     115.678  11.532  86.763  1.00 66.67           C  
ATOM    932  N   GLU A 423     112.594  14.005  86.055  1.00 63.49           N  
ATOM    933  CA  GLU A 423     111.655  14.811  85.282  1.00 62.68           C  
ATOM    934  C   GLU A 423     110.848  15.713  86.215  1.00 60.81           C  
ATOM    935  O   GLU A 423     110.715  16.914  85.977  1.00 60.89           O  
ATOM    936  CB  GLU A 423     110.683  13.914  84.489  1.00 64.34           C  
ATOM    937  CG  GLU A 423     111.337  12.802  83.618  1.00 66.85           C  
ATOM    938  CD  GLU A 423     111.860  11.573  84.424  1.00 68.36           C  
ATOM    939  OE1 GLU A 423     111.605  11.476  85.647  1.00 69.58           O  
ATOM    940  OE2 GLU A 423     112.517  10.688  83.829  1.00 68.41           O  
ATOM    941  N   ILE A 424     110.314  15.142  87.283  1.00 58.06           N  
ATOM    942  CA  ILE A 424     109.531  15.948  88.189  1.00 56.36           C  
ATOM    943  C   ILE A 424     110.401  16.925  88.969  1.00 55.79           C  
ATOM    944  O   ILE A 424     109.941  17.980  89.413  1.00 56.20           O  
ATOM    945  CB  ILE A 424     108.692  15.046  89.105  1.00 55.52           C  
ATOM    946  CG1 ILE A 424     107.737  14.238  88.224  1.00 54.91           C  
ATOM    947  CG2 ILE A 424     107.848  15.873  90.063  1.00 54.84           C  
ATOM    948  CD1 ILE A 424     106.947  13.188  88.937  1.00 55.51           C  
ATOM    949  N   PHE A 425     111.677  16.599  89.104  1.00 54.85           N  
ATOM    950  CA  PHE A 425     112.600  17.479  89.818  1.00 53.15           C  
ATOM    951  C   PHE A 425     112.916  18.703  88.946  1.00 51.20           C  
ATOM    952  O   PHE A 425     112.854  19.856  89.386  1.00 49.66           O  
ATOM    953  CB  PHE A 425     113.896  16.721  90.128  1.00 53.70           C  
ATOM    954  CG  PHE A 425     114.100  16.397  91.584  1.00 54.10           C  
ATOM    955  CD1 PHE A 425     113.147  15.688  92.303  1.00 54.42           C  
ATOM    956  CD2 PHE A 425     115.278  16.781  92.229  1.00 54.91           C  
ATOM    957  CE1 PHE A 425     113.360  15.357  93.663  1.00 54.80           C  
ATOM    958  CE2 PHE A 425     115.509  16.462  93.586  1.00 55.04           C  
ATOM    959  CZ  PHE A 425     114.543  15.747  94.304  1.00 55.00           C  
ATOM    960  N   ASP A 426     113.243  18.435  87.694  1.00 49.70           N  
ATOM    961  CA  ASP A 426     113.601  19.513  86.800  1.00 49.33           C  
ATOM    962  C   ASP A 426     112.521  20.548  86.757  1.00 48.82           C  
ATOM    963  O   ASP A 426     112.821  21.747  86.826  1.00 49.19           O  
ATOM    964  CB  ASP A 426     113.856  18.995  85.393  1.00 49.41           C  
ATOM    965  CG  ASP A 426     115.067  18.070  85.310  1.00 50.39           C  
ATOM    966  OD1 ASP A 426     116.185  18.463  85.764  1.00 49.44           O  
ATOM    967  OD2 ASP A 426     114.885  16.952  84.762  1.00 50.56           O  
ATOM    968  N   MET A 427     111.271  20.072  86.642  1.00 48.08           N  
ATOM    969  CA  MET A 427     110.088  20.928  86.578  1.00 46.11           C  
ATOM    970  C   MET A 427     110.009  21.742  87.843  1.00 45.42           C  
ATOM    971  O   MET A 427     109.838  22.963  87.812  1.00 44.63           O  
ATOM    972  CB  MET A 427     108.834  20.088  86.402  1.00 46.16           C  
ATOM    973  CG  MET A 427     108.801  19.395  85.070  1.00 46.24           C  
ATOM    974  SD  MET A 427     107.205  18.668  84.734  1.00 49.70           S  
ATOM    975  CE  MET A 427     107.002  17.508  86.028  1.00 47.35           C  
ATOM    976  N   LEU A 428     110.164  21.065  88.968  1.00 45.11           N  
ATOM    977  CA  LEU A 428     110.151  21.780  90.226  1.00 44.99           C  
ATOM    978  C   LEU A 428     111.312  22.781  90.269  1.00 44.94           C  
ATOM    979  O   LEU A 428     111.130  23.901  90.731  1.00 45.59           O  
ATOM    980  CB  LEU A 428     110.220  20.803  91.389  1.00 43.83           C  
ATOM    981  CG  LEU A 428     108.932  20.008  91.570  1.00 43.63           C  
ATOM    982  CD1 LEU A 428     109.162  19.002  92.641  1.00 44.06           C  
ATOM    983  CD2 LEU A 428     107.763  20.913  91.948  1.00 43.37           C  
ATOM    984  N   LEU A 429     112.490  22.400  89.783  1.00 44.40           N  
ATOM    985  CA  LEU A 429     113.601  23.333  89.800  1.00 44.42           C  
ATOM    986  C   LEU A 429     113.238  24.505  88.929  1.00 44.88           C  
ATOM    987  O   LEU A 429     113.360  25.673  89.350  1.00 45.49           O  
ATOM    988  CB  LEU A 429     114.887  22.689  89.281  1.00 44.46           C  
ATOM    989  CG  LEU A 429     115.541  21.651  90.200  1.00 43.40           C  
ATOM    990  CD1 LEU A 429     116.621  20.926  89.449  1.00 43.24           C  
ATOM    991  CD2 LEU A 429     116.080  22.308  91.422  1.00 42.03           C  
ATOM    992  N   ALA A 430     112.769  24.203  87.722  1.00 44.76           N  
ATOM    993  CA  ALA A 430     112.359  25.256  86.784  1.00 45.15           C  
ATOM    994  C   ALA A 430     111.347  26.232  87.425  1.00 45.35           C  
ATOM    995  O   ALA A 430     111.481  27.450  87.342  1.00 44.84           O  
ATOM    996  CB  ALA A 430     111.760  24.633  85.544  1.00 43.35           C  
ATOM    997  N   THR A 431     110.342  25.675  88.081  1.00 45.92           N  
ATOM    998  CA  THR A 431     109.324  26.491  88.701  1.00 46.16           C  
ATOM    999  C   THR A 431     109.927  27.404  89.754  1.00 46.71           C  
ATOM   1000  O   THR A 431     109.643  28.604  89.770  1.00 46.92           O  
ATOM   1001  CB  THR A 431     108.215  25.594  89.298  1.00 45.36           C  
ATOM   1002  OG1 THR A 431     107.713  24.749  88.264  1.00 44.71           O  
ATOM   1003  CG2 THR A 431     107.052  26.420  89.802  1.00 45.44           C  
ATOM   1004  N   SER A 432     110.763  26.849  90.627  1.00 47.76           N  
ATOM   1005  CA  SER A 432     111.389  27.640  91.688  1.00 48.37           C  
ATOM   1006  C   SER A 432     112.203  28.724  90.987  1.00 49.36           C  
ATOM   1007  O   SER A 432     112.174  29.897  91.348  1.00 49.44           O  
ATOM   1008  CB  SER A 432     112.287  26.744  92.540  1.00 48.39           C  
ATOM   1009  OG  SER A 432     112.901  27.471  93.589  1.00 49.89           O  
ATOM   1010  N   SER A 433     112.916  28.329  89.948  1.00 50.11           N  
ATOM   1011  CA  SER A 433     113.690  29.293  89.202  1.00 51.42           C  
ATOM   1012  C   SER A 433     112.836  30.466  88.681  1.00 51.78           C  
ATOM   1013  O   SER A 433     113.278  31.625  88.733  1.00 52.87           O  
ATOM   1014  CB  SER A 433     114.372  28.590  88.025  1.00 52.46           C  
ATOM   1015  OG  SER A 433     114.940  29.532  87.121  1.00 53.97           O  
ATOM   1016  N   ARG A 434     111.638  30.176  88.158  1.00 51.47           N  
ATOM   1017  CA  ARG A 434     110.762  31.230  87.646  1.00 50.79           C  
ATOM   1018  C   ARG A 434     110.371  32.129  88.813  1.00 49.56           C  
ATOM   1019  O   ARG A 434     110.508  33.344  88.727  1.00 49.58           O  
ATOM   1020  CB  ARG A 434     109.490  30.659  86.996  1.00 52.36           C  
ATOM   1021  CG  ARG A 434     108.615  31.718  86.258  1.00 54.97           C  
ATOM   1022  CD  ARG A 434     109.063  31.953  84.781  1.00 57.35           C  
ATOM   1023  NE  ARG A 434     108.724  33.272  84.191  1.00 58.94           N  
ATOM   1024  CZ  ARG A 434     107.507  33.830  84.117  1.00 59.36           C  
ATOM   1025  NH1 ARG A 434     106.429  33.211  84.602  1.00 59.81           N  
ATOM   1026  NH2 ARG A 434     107.363  35.011  83.513  1.00 59.11           N  
ATOM   1027  N   PHE A 435     109.905  31.549  89.910  1.00 47.84           N  
ATOM   1028  CA  PHE A 435     109.522  32.382  91.049  1.00 48.01           C  
ATOM   1029  C   PHE A 435     110.631  33.336  91.440  1.00 48.42           C  
ATOM   1030  O   PHE A 435     110.386  34.470  91.830  1.00 47.41           O  
ATOM   1031  CB  PHE A 435     109.142  31.523  92.269  1.00 46.84           C  
ATOM   1032  CG  PHE A 435     107.752  30.971  92.212  1.00 45.65           C  
ATOM   1033  CD1 PHE A 435     106.848  31.429  91.263  1.00 44.90           C  
ATOM   1034  CD2 PHE A 435     107.335  30.023  93.137  1.00 45.50           C  
ATOM   1035  CE1 PHE A 435     105.555  30.956  91.241  1.00 46.36           C  
ATOM   1036  CE2 PHE A 435     106.031  29.530  93.127  1.00 45.43           C  
ATOM   1037  CZ  PHE A 435     105.139  29.993  92.185  1.00 46.28           C  
ATOM   1038  N   ARG A 436     111.862  32.863  91.336  1.00 50.14           N  
ATOM   1039  CA  ARG A 436     112.993  33.686  91.693  1.00 51.98           C  
ATOM   1040  C   ARG A 436     113.104  34.853  90.716  1.00 53.15           C  
ATOM   1041  O   ARG A 436     113.168  36.017  91.124  1.00 54.59           O  
ATOM   1042  CB  ARG A 436     114.281  32.870  91.653  1.00 51.83           C  
ATOM   1043  CG  ARG A 436     115.339  33.408  92.597  1.00 51.81           C  
ATOM   1044  CD  ARG A 436     116.647  32.674  92.470  1.00 50.95           C  
ATOM   1045  NE  ARG A 436     116.493  31.230  92.545  1.00 50.61           N  
ATOM   1046  CZ  ARG A 436     116.618  30.430  91.492  1.00 49.98           C  
ATOM   1047  NH1 ARG A 436     116.897  30.943  90.296  1.00 48.69           N  
ATOM   1048  NH2 ARG A 436     116.478  29.121  91.647  1.00 49.66           N  
ATOM   1049  N   MET A 437     113.103  34.533  89.427  1.00 53.39           N  
ATOM   1050  CA  MET A 437     113.231  35.533  88.385  1.00 54.23           C  
ATOM   1051  C   MET A 437     112.107  36.580  88.382  1.00 53.62           C  
ATOM   1052  O   MET A 437     112.207  37.600  87.711  1.00 53.93           O  
ATOM   1053  CB  MET A 437     113.253  34.834  87.025  1.00 57.06           C  
ATOM   1054  CG  MET A 437     113.905  35.649  85.914  1.00 60.53           C  
ATOM   1055  SD  MET A 437     115.719  35.287  85.722  1.00 67.05           S  
ATOM   1056  CE  MET A 437     116.372  35.241  87.527  1.00 64.38           C  
ATOM   1057  N   MET A 438     111.016  36.309  89.086  1.00 52.51           N  
ATOM   1058  CA  MET A 438     109.886  37.228  89.136  1.00 51.37           C  
ATOM   1059  C   MET A 438     109.878  37.831  90.493  1.00 50.76           C  
ATOM   1060  O   MET A 438     108.976  38.591  90.841  1.00 51.11           O  
ATOM   1061  CB  MET A 438     108.559  36.502  88.960  1.00 52.43           C  
ATOM   1062  CG  MET A 438     108.184  36.147  87.539  1.00 54.11           C  
ATOM   1063  SD  MET A 438     106.609  35.277  87.555  1.00 56.32           S  
ATOM   1064  CE  MET A 438     105.604  36.346  88.569  1.00 55.24           C  
ATOM   1065  N   ASN A 439     110.876  37.458  91.277  1.00 49.78           N  
ATOM   1066  CA  ASN A 439     110.990  37.951  92.628  1.00 48.92           C  
ATOM   1067  C   ASN A 439     109.636  37.820  93.316  1.00 48.17           C  
ATOM   1068  O   ASN A 439     109.046  38.807  93.729  1.00 48.42           O  
ATOM   1069  CB  ASN A 439     111.413  39.415  92.639  1.00 48.84           C  
ATOM   1070  CG  ASN A 439     111.818  39.867  94.021  1.00 50.72           C  
ATOM   1071  OD1 ASN A 439     111.833  41.056  94.323  1.00 51.95           O  
ATOM   1072  ND2 ASN A 439     112.171  38.903  94.879  1.00 51.54           N  
ATOM   1073  N   LEU A 440     109.142  36.600  93.434  1.00 47.40           N  
ATOM   1074  CA  LEU A 440     107.864  36.386  94.071  1.00 47.27           C  
ATOM   1075  C   LEU A 440     107.946  36.802  95.542  1.00 47.29           C  
ATOM   1076  O   LEU A 440     108.891  36.472  96.236  1.00 47.78           O  
ATOM   1077  CB  LEU A 440     107.484  34.904  93.959  1.00 47.11           C  
ATOM   1078  CG  LEU A 440     106.117  34.526  94.551  1.00 47.34           C  
ATOM   1079  CD1 LEU A 440     105.015  35.176  93.740  1.00 46.09           C  
ATOM   1080  CD2 LEU A 440     105.972  33.010  94.581  1.00 46.65           C  
ATOM   1081  N   GLN A 441     106.960  37.533  96.021  1.00 47.70           N  
ATOM   1082  CA  GLN A 441     106.968  37.933  97.415  1.00 49.13           C  
ATOM   1083  C   GLN A 441     106.185  36.919  98.235  1.00 49.31           C  
ATOM   1084  O   GLN A 441     105.353  36.175  97.696  1.00 49.89           O  
ATOM   1085  CB  GLN A 441     106.316  39.298  97.611  1.00 50.26           C  
ATOM   1086  CG  GLN A 441     107.040  40.454  96.951  1.00 52.69           C  
ATOM   1087  CD  GLN A 441     108.507  40.487  97.312  1.00 53.85           C  
ATOM   1088  OE1 GLN A 441     109.359  40.036  96.534  1.00 53.94           O  
ATOM   1089  NE2 GLN A 441     108.813  40.991  98.514  1.00 54.67           N  
ATOM   1090  N   GLY A 442     106.441  36.900  99.539  1.00 47.80           N  
ATOM   1091  CA  GLY A 442     105.728  35.978 100.376  1.00 46.44           C  
ATOM   1092  C   GLY A 442     104.269  36.338 100.359  1.00 46.01           C  
ATOM   1093  O   GLY A 442     103.436  35.442 100.332  1.00 46.11           O  
ATOM   1094  N   GLU A 443     103.949  37.634 100.391  1.00 46.09           N  
ATOM   1095  CA  GLU A 443     102.535  38.044 100.370  1.00 46.46           C  
ATOM   1096  C   GLU A 443     101.889  37.471  99.115  1.00 45.35           C  
ATOM   1097  O   GLU A 443     100.762  36.958  99.169  1.00 45.44           O  
ATOM   1098  CB  GLU A 443     102.359  39.567 100.330  1.00 47.78           C  
ATOM   1099  CG  GLU A 443     102.756  40.340 101.581  1.00 49.80           C  
ATOM   1100  CD  GLU A 443     104.252  40.377 101.802  1.00 50.83           C  
ATOM   1101  OE1 GLU A 443     105.005  40.562 100.804  1.00 51.43           O  
ATOM   1102  OE2 GLU A 443     104.666  40.250 102.980  1.00 51.26           O  
ATOM   1103  N   GLU A 444     102.609  37.574  97.993  1.00 43.04           N  
ATOM   1104  CA  GLU A 444     102.112  37.054  96.729  1.00 41.37           C  
ATOM   1105  C   GLU A 444     101.934  35.545  96.824  1.00 41.02           C  
ATOM   1106  O   GLU A 444     100.919  35.011  96.402  1.00 41.02           O  
ATOM   1107  CB  GLU A 444     103.072  37.387  95.584  1.00 39.56           C  
ATOM   1108  CG  GLU A 444     103.145  38.860  95.230  1.00 37.76           C  
ATOM   1109  CD  GLU A 444     104.098  39.159  94.052  1.00 37.31           C  
ATOM   1110  OE1 GLU A 444     105.293  38.787  94.106  1.00 36.32           O  
ATOM   1111  OE2 GLU A 444     103.660  39.782  93.063  1.00 36.69           O  
ATOM   1112  N   PHE A 445     102.932  34.883  97.394  1.00 40.62           N  
ATOM   1113  CA  PHE A 445     102.968  33.433  97.569  1.00 39.52           C  
ATOM   1114  C   PHE A 445     101.768  32.864  98.288  1.00 39.48           C  
ATOM   1115  O   PHE A 445     101.164  31.903  97.814  1.00 40.17           O  
ATOM   1116  CB  PHE A 445     104.236  33.044  98.341  1.00 38.13           C  
ATOM   1117  CG  PHE A 445     104.251  31.623  98.840  1.00 36.69           C  
ATOM   1118  CD1 PHE A 445     104.293  30.555  97.960  1.00 35.89           C  
ATOM   1119  CD2 PHE A 445     104.261  31.360 100.212  1.00 36.19           C  
ATOM   1120  CE1 PHE A 445     104.350  29.242  98.442  1.00 35.78           C  
ATOM   1121  CE2 PHE A 445     104.319  30.065 100.693  1.00 35.05           C  
ATOM   1122  CZ  PHE A 445     104.364  29.003  99.808  1.00 35.27           C  
ATOM   1123  N   VAL A 446     101.418  33.438  99.430  1.00 39.54           N  
ATOM   1124  CA  VAL A 446     100.298  32.912 100.190  1.00 40.25           C  
ATOM   1125  C   VAL A 446      98.963  33.084  99.460  1.00 41.56           C  
ATOM   1126  O   VAL A 446      98.039  32.272  99.652  1.00 42.13           O  
ATOM   1127  CB  VAL A 446     100.236  33.551 101.578  1.00 39.66           C  
ATOM   1128  CG1 VAL A 446     101.518  33.255 102.312  1.00 39.41           C  
ATOM   1129  CG2 VAL A 446     100.035  35.041 101.452  1.00 39.84           C  
ATOM   1130  N   CYS A 447      98.853  34.132  98.634  1.00 41.75           N  
ATOM   1131  CA  CYS A 447      97.644  34.356  97.849  1.00 41.67           C  
ATOM   1132  C   CYS A 447      97.493  33.179  96.902  1.00 40.74           C  
ATOM   1133  O   CYS A 447      96.450  32.527  96.853  1.00 40.58           O  
ATOM   1134  CB  CYS A 447      97.745  35.678  97.082  1.00 42.69           C  
ATOM   1135  SG  CYS A 447      97.459  37.146  98.184  1.00 48.77           S  
ATOM   1136  N   LEU A 448      98.560  32.886  96.176  1.00 40.50           N  
ATOM   1137  CA  LEU A 448      98.582  31.766  95.250  1.00 40.88           C  
ATOM   1138  C   LEU A 448      98.284  30.389  95.903  1.00 41.65           C  
ATOM   1139  O   LEU A 448      97.565  29.573  95.307  1.00 42.38           O  
ATOM   1140  CB  LEU A 448      99.937  31.709  94.529  1.00 40.26           C  
ATOM   1141  CG  LEU A 448     100.243  32.865  93.566  1.00 40.54           C  
ATOM   1142  CD1 LEU A 448     101.631  32.685  92.876  1.00 37.91           C  
ATOM   1143  CD2 LEU A 448      99.085  32.949  92.533  1.00 38.87           C  
ATOM   1144  N   LYS A 449      98.826  30.117  97.098  1.00 40.49           N  
ATOM   1145  CA  LYS A 449      98.582  28.832  97.766  1.00 40.08           C  
ATOM   1146  C   LYS A 449      97.065  28.707  98.033  1.00 39.21           C  
ATOM   1147  O   LYS A 449      96.463  27.681  97.721  1.00 38.04           O  
ATOM   1148  CB  LYS A 449      99.418  28.783  99.070  1.00 42.46           C  
ATOM   1149  CG  LYS A 449      99.578  27.462  99.940  1.00 42.75           C  
ATOM   1150  CD  LYS A 449     100.593  27.825 101.073  1.00 43.32           C  
ATOM   1151  CE  LYS A 449     100.997  26.726 102.078  1.00 45.38           C  
ATOM   1152  NZ  LYS A 449     100.059  26.334 103.235  1.00 45.31           N  
ATOM   1153  N   SER A 450      96.448  29.760  98.577  1.00 38.86           N  
ATOM   1154  CA  SER A 450      95.004  29.749  98.851  1.00 38.77           C  
ATOM   1155  C   SER A 450      94.180  29.686  97.564  1.00 38.63           C  
ATOM   1156  O   SER A 450      93.055  29.153  97.563  1.00 38.54           O  
ATOM   1157  CB  SER A 450      94.573  30.973  99.648  1.00 38.74           C  
ATOM   1158  OG  SER A 450      95.099  30.911 100.955  1.00 41.05           O  
ATOM   1159  N   ILE A 451      94.711  30.229  96.470  1.00 37.11           N  
ATOM   1160  CA  ILE A 451      93.971  30.129  95.231  1.00 36.10           C  
ATOM   1161  C   ILE A 451      93.934  28.662  94.843  1.00 35.61           C  
ATOM   1162  O   ILE A 451      92.864  28.112  94.564  1.00 36.54           O  
ATOM   1163  CB  ILE A 451      94.609  30.974  94.116  1.00 35.65           C  
ATOM   1164  CG1 ILE A 451      94.312  32.455  94.396  1.00 35.56           C  
ATOM   1165  CG2 ILE A 451      94.074  30.551  92.761  1.00 33.62           C  
ATOM   1166  CD1 ILE A 451      95.045  33.470  93.509  1.00 35.08           C  
ATOM   1167  N   ILE A 452      95.092  28.016  94.872  1.00 35.11           N  
ATOM   1168  CA  ILE A 452      95.177  26.603  94.507  1.00 35.00           C  
ATOM   1169  C   ILE A 452      94.214  25.738  95.327  1.00 35.06           C  
ATOM   1170  O   ILE A 452      93.612  24.790  94.811  1.00 33.53           O  
ATOM   1171  CB  ILE A 452      96.624  26.094  94.665  1.00 34.12           C  
ATOM   1172  CG1 ILE A 452      97.508  26.781  93.636  1.00 33.47           C  
ATOM   1173  CG2 ILE A 452      96.691  24.581  94.497  1.00 34.40           C  
ATOM   1174  CD1 ILE A 452      98.941  26.340  93.697  1.00 35.25           C  
ATOM   1175  N   LEU A 453      94.061  26.079  96.598  1.00 35.81           N  
ATOM   1176  CA  LEU A 453      93.173  25.322  97.437  1.00 37.92           C  
ATOM   1177  C   LEU A 453      91.749  25.450  96.905  1.00 39.68           C  
ATOM   1178  O   LEU A 453      91.094  24.459  96.510  1.00 39.64           O  
ATOM   1179  CB  LEU A 453      93.222  25.844  98.871  1.00 38.24           C  
ATOM   1180  CG  LEU A 453      92.198  25.236  99.861  1.00 39.08           C  
ATOM   1181  CD1 LEU A 453      92.499  23.750 100.065  1.00 39.50           C  
ATOM   1182  CD2 LEU A 453      92.250  25.977 101.213  1.00 38.79           C  
ATOM   1183  N   LEU A 454      91.291  26.694  96.880  1.00 41.15           N  
ATOM   1184  CA  LEU A 454      89.937  27.015  96.472  1.00 42.20           C  
ATOM   1185  C   LEU A 454      89.633  26.743  95.012  1.00 43.85           C  
ATOM   1186  O   LEU A 454      88.474  26.466  94.650  1.00 44.49           O  
ATOM   1187  CB  LEU A 454      89.638  28.484  96.782  1.00 40.68           C  
ATOM   1188  CG  LEU A 454      89.759  28.882  98.242  1.00 38.98           C  
ATOM   1189  CD1 LEU A 454      89.554  30.375  98.434  1.00 38.58           C  
ATOM   1190  CD2 LEU A 454      88.743  28.104  98.996  1.00 39.09           C  
ATOM   1191  N   ASN A 455      90.643  26.784  94.162  1.00 44.64           N  
ATOM   1192  CA  ASN A 455      90.316  26.590  92.770  1.00 47.36           C  
ATOM   1193  C   ASN A 455      90.533  25.267  92.027  1.00 48.89           C  
ATOM   1194  O   ASN A 455      89.850  25.003  91.042  1.00 48.87           O  
ATOM   1195  CB  ASN A 455      90.920  27.751  91.969  1.00 46.41           C  
ATOM   1196  CG  ASN A 455      90.999  27.461  90.487  1.00 46.22           C  
ATOM   1197  OD1 ASN A 455      91.981  26.877  90.032  1.00 46.95           O  
ATOM   1198  ND2 ASN A 455      89.962  27.841  89.731  1.00 44.90           N  
ATOM   1199  N   SER A 456      91.426  24.411  92.479  1.00 51.28           N  
ATOM   1200  CA  SER A 456      91.652  23.214  91.699  1.00 54.24           C  
ATOM   1201  C   SER A 456      90.601  22.119  91.823  1.00 55.69           C  
ATOM   1202  O   SER A 456      90.564  21.168  91.033  1.00 55.10           O  
ATOM   1203  CB  SER A 456      93.073  22.707  91.961  1.00 54.78           C  
ATOM   1204  OG  SER A 456      94.003  23.690  91.509  1.00 55.19           O  
ATOM   1205  N   GLY A 457      89.701  22.286  92.774  1.00 57.74           N  
ATOM   1206  CA  GLY A 457      88.661  21.288  92.928  1.00 61.66           C  
ATOM   1207  C   GLY A 457      87.245  21.664  92.484  1.00 64.18           C  
ATOM   1208  O   GLY A 457      86.389  20.773  92.396  1.00 63.91           O  
ATOM   1209  N   VAL A 458      86.996  22.951  92.192  1.00 66.75           N  
ATOM   1210  CA  VAL A 458      85.652  23.440  91.794  1.00 69.39           C  
ATOM   1211  C   VAL A 458      84.984  22.989  90.484  1.00 70.86           C  
ATOM   1212  O   VAL A 458      83.756  22.904  90.421  1.00 71.08           O  
ATOM   1213  CB  VAL A 458      85.553  25.007  91.832  1.00 69.15           C  
ATOM   1214  CG1 VAL A 458      85.416  25.478  93.251  1.00 70.28           C  
ATOM   1215  CG2 VAL A 458      86.777  25.639  91.219  1.00 69.07           C  
ATOM   1216  N   TYR A 459      85.757  22.706  89.444  1.00 72.65           N  
ATOM   1217  CA  TYR A 459      85.152  22.275  88.183  1.00 74.39           C  
ATOM   1218  C   TYR A 459      84.720  20.828  88.336  1.00 75.33           C  
ATOM   1219  O   TYR A 459      83.872  20.334  87.589  1.00 75.14           O  
ATOM   1220  CB  TYR A 459      86.156  22.435  87.020  1.00 74.43           C  
ATOM   1221  CG  TYR A 459      86.844  23.792  87.035  1.00 74.16           C  
ATOM   1222  CD1 TYR A 459      86.157  24.933  86.592  1.00 73.75           C  
ATOM   1223  CD2 TYR A 459      88.101  23.965  87.656  1.00 73.33           C  
ATOM   1224  CE1 TYR A 459      86.677  26.205  86.777  1.00 73.28           C  
ATOM   1225  CE2 TYR A 459      88.635  25.237  87.844  1.00 73.37           C  
ATOM   1226  CZ  TYR A 459      87.908  26.360  87.409  1.00 73.27           C  
ATOM   1227  OH  TYR A 459      88.355  27.641  87.670  1.00 72.61           O  
ATOM   1228  N   THR A 460      85.310  20.172  89.333  1.00 76.84           N  
ATOM   1229  CA  THR A 460      85.024  18.780  89.642  1.00 78.87           C  
ATOM   1230  C   THR A 460      84.068  18.604  90.847  1.00 79.96           C  
ATOM   1231  O   THR A 460      84.229  17.709  91.669  1.00 80.41           O  
ATOM   1232  CB  THR A 460      86.352  17.981  89.863  1.00 78.97           C  
ATOM   1233  OG1 THR A 460      87.199  18.684  90.787  1.00 79.16           O  
ATOM   1234  CG2 THR A 460      87.092  17.791  88.533  1.00 79.00           C  
ATOM   1235  N   PHE A 461      83.075  19.484  90.935  1.00 81.18           N  
ATOM   1236  CA  PHE A 461      82.028  19.454  91.967  1.00 81.87           C  
ATOM   1237  C   PHE A 461      80.776  18.964  91.225  1.00 83.21           C  
ATOM   1238  O   PHE A 461      80.517  19.418  90.094  1.00 83.47           O  
ATOM   1239  CB  PHE A 461      81.706  20.869  92.454  1.00 81.24           C  
ATOM   1240  CG  PHE A 461      82.376  21.274  93.732  1.00 80.41           C  
ATOM   1241  CD1 PHE A 461      83.719  21.035  93.957  1.00 80.11           C  
ATOM   1242  CD2 PHE A 461      81.667  21.993  94.677  1.00 79.92           C  
ATOM   1243  CE1 PHE A 461      84.340  21.510  95.103  1.00 79.55           C  
ATOM   1244  CE2 PHE A 461      82.283  22.468  95.815  1.00 79.56           C  
ATOM   1245  CZ  PHE A 461      83.620  22.227  96.030  1.00 79.54           C  
ATOM   1246  N   LEU A 462      80.001  18.050  91.816  1.00 84.00           N  
ATOM   1247  CA  LEU A 462      78.774  17.639  91.136  1.00 84.26           C  
ATOM   1248  C   LEU A 462      77.782  18.759  91.405  1.00 84.46           C  
ATOM   1249  O   LEU A 462      77.041  18.734  92.389  1.00 84.00           O  
ATOM   1250  CB  LEU A 462      78.211  16.309  91.653  1.00 84.17           C  
ATOM   1251  CG  LEU A 462      76.809  15.957  91.100  1.00 84.30           C  
ATOM   1252  CD1 LEU A 462      76.736  16.178  89.582  1.00 83.94           C  
ATOM   1253  CD2 LEU A 462      76.461  14.517  91.472  1.00 83.93           C  
ATOM   1254  N   SER A 463      77.824  19.756  90.524  1.00 85.00           N  
ATOM   1255  CA  SER A 463      76.959  20.933  90.575  1.00 85.26           C  
ATOM   1256  C   SER A 463      75.534  20.620  90.032  1.00 85.18           C  
ATOM   1257  O   SER A 463      75.048  21.250  89.082  1.00 85.26           O  
ATOM   1258  CB  SER A 463      77.638  22.080  89.785  1.00 85.26           C  
ATOM   1259  OG  SER A 463      78.095  21.661  88.496  1.00 85.26           O  
ATOM   1260  N   SER A 464      74.873  19.642  90.656  1.00 84.90           N  
ATOM   1261  CA  SER A 464      73.531  19.218  90.260  1.00 83.98           C  
ATOM   1262  C   SER A 464      72.424  19.737  91.186  1.00 83.64           C  
ATOM   1263  O   SER A 464      71.258  19.785  90.790  1.00 83.59           O  
ATOM   1264  CB  SER A 464      73.480  17.676  90.160  1.00 83.79           C  
ATOM   1265  OG  SER A 464      73.918  17.031  91.348  1.00 83.01           O  
ATOM   1266  N   THR A 465      72.797  20.149  92.399  1.00 83.13           N  
ATOM   1267  CA  THR A 465      71.837  20.655  93.386  1.00 82.78           C  
ATOM   1268  C   THR A 465      72.104  22.098  93.826  1.00 82.36           C  
ATOM   1269  O   THR A 465      73.230  22.581  93.720  1.00 82.17           O  
ATOM   1270  CB  THR A 465      71.847  19.781  94.625  1.00 82.85           C  
ATOM   1271  OG1 THR A 465      73.189  19.710  95.120  1.00 83.22           O  
ATOM   1272  CG2 THR A 465      71.332  18.379  94.295  1.00 82.82           C  
ATOM   1273  N   LEU A 466      71.066  22.758  94.351  1.00 81.92           N  
ATOM   1274  CA  LEU A 466      71.128  24.161  94.783  1.00 81.24           C  
ATOM   1275  C   LEU A 466      72.208  24.520  95.795  1.00 81.04           C  
ATOM   1276  O   LEU A 466      72.784  25.606  95.732  1.00 80.50           O  
ATOM   1277  CB  LEU A 466      69.779  24.607  95.343  1.00 80.96           C  
ATOM   1278  CG  LEU A 466      69.724  26.084  95.752  1.00 81.10           C  
ATOM   1279  CD1 LEU A 466      69.752  26.937  94.494  1.00 80.87           C  
ATOM   1280  CD2 LEU A 466      68.455  26.379  96.561  1.00 81.12           C  
ATOM   1281  N   LYS A 467      72.474  23.622  96.738  1.00 81.17           N  
ATOM   1282  CA  LYS A 467      73.499  23.884  97.750  1.00 81.50           C  
ATOM   1283  C   LYS A 467      74.897  23.812  97.115  1.00 81.67           C  
ATOM   1284  O   LYS A 467      75.822  24.516  97.545  1.00 81.59           O  
ATOM   1285  CB  LYS A 467      73.396  22.868  98.903  1.00 81.32           C  
ATOM   1286  CG  LYS A 467      74.310  23.164 100.110  1.00 81.29           C  
ATOM   1287  CD  LYS A 467      74.213  22.066 101.175  1.00 81.40           C  
ATOM   1288  CE  LYS A 467      72.784  21.924 101.713  1.00 82.03           C  
ATOM   1289  NZ  LYS A 467      72.629  20.856 102.740  1.00 81.63           N  
ATOM   1290  N   SER A 468      75.044  22.964  96.091  1.00 81.42           N  
ATOM   1291  CA  SER A 468      76.320  22.803  95.398  1.00 80.79           C  
ATOM   1292  C   SER A 468      76.734  24.054  94.638  1.00 80.75           C  
ATOM   1293  O   SER A 468      77.925  24.396  94.599  1.00 81.20           O  
ATOM   1294  CB  SER A 468      76.263  21.642  94.414  1.00 80.60           C  
ATOM   1295  OG  SER A 468      77.500  21.523  93.728  1.00 80.42           O  
ATOM   1296  N   LEU A 469      75.761  24.731  94.028  1.00 80.15           N  
ATOM   1297  CA  LEU A 469      76.042  25.947  93.269  1.00 79.51           C  
ATOM   1298  C   LEU A 469      76.253  27.180  94.152  1.00 78.73           C  
ATOM   1299  O   LEU A 469      77.141  27.991  93.881  1.00 78.57           O  
ATOM   1300  CB  LEU A 469      74.945  26.191  92.216  1.00 79.92           C  
ATOM   1301  CG  LEU A 469      75.041  25.312  90.947  1.00 79.82           C  
ATOM   1302  CD1 LEU A 469      75.001  23.844  91.305  1.00 79.44           C  
ATOM   1303  CD2 LEU A 469      73.904  25.647  89.999  1.00 80.47           C  
ATOM   1304  N   GLU A 470      75.455  27.334  95.203  1.00 77.77           N  
ATOM   1305  CA  GLU A 470      75.659  28.466  96.097  1.00 76.82           C  
ATOM   1306  C   GLU A 470      77.014  28.211  96.744  1.00 75.48           C  
ATOM   1307  O   GLU A 470      77.724  29.131  97.147  1.00 75.08           O  
ATOM   1308  CB  GLU A 470      74.574  28.528  97.171  1.00 77.66           C  
ATOM   1309  CG  GLU A 470      73.173  28.757  96.645  1.00 79.21           C  
ATOM   1310  CD  GLU A 470      72.161  28.903  97.769  1.00 80.25           C  
ATOM   1311  OE1 GLU A 470      72.110  28.000  98.642  1.00 80.90           O  
ATOM   1312  OE2 GLU A 470      71.418  29.914  97.776  1.00 80.32           O  
ATOM   1313  N   GLU A 471      77.370  26.936  96.830  1.00 74.39           N  
ATOM   1314  CA  GLU A 471      78.649  26.542  97.404  1.00 73.20           C  
ATOM   1315  C   GLU A 471      79.743  27.082  96.493  1.00 71.74           C  
ATOM   1316  O   GLU A 471      80.716  27.671  96.949  1.00 71.03           O  
ATOM   1317  CB  GLU A 471      78.759  25.021  97.474  1.00 74.27           C  
ATOM   1318  CG  GLU A 471      79.827  24.556  98.448  1.00 75.54           C  
ATOM   1319  CD  GLU A 471      79.422  24.735  99.916  1.00 75.89           C  
ATOM   1320  OE1 GLU A 471      78.846  25.794 100.280  1.00 76.18           O  
ATOM   1321  OE2 GLU A 471      79.705  23.817 100.713  1.00 75.60           O  
ATOM   1322  N   LYS A 472      79.567  26.875  95.190  1.00 70.45           N  
ATOM   1323  CA  LYS A 472      80.525  27.358  94.206  1.00 68.64           C  
ATOM   1324  C   LYS A 472      80.607  28.882  94.125  1.00 67.33           C  
ATOM   1325  O   LYS A 472      81.688  29.402  93.889  1.00 67.52           O  
ATOM   1326  CB  LYS A 472      80.210  26.827  92.806  1.00 68.80           C  
ATOM   1327  CG  LYS A 472      80.460  25.360  92.550  1.00 69.04           C  
ATOM   1328  CD  LYS A 472      80.299  25.113  91.055  1.00 69.26           C  
ATOM   1329  CE  LYS A 472      80.585  23.690  90.662  1.00 69.68           C  
ATOM   1330  NZ  LYS A 472      80.464  23.534  89.182  1.00 69.76           N  
ATOM   1331  N   ASP A 473      79.494  29.601  94.295  1.00 65.48           N  
ATOM   1332  CA  ASP A 473      79.561  31.061  94.205  1.00 64.29           C  
ATOM   1333  C   ASP A 473      80.431  31.581  95.314  1.00 62.72           C  
ATOM   1334  O   ASP A 473      81.263  32.466  95.105  1.00 62.50           O  
ATOM   1335  CB  ASP A 473      78.188  31.742  94.345  1.00 66.02           C  
ATOM   1336  CG  ASP A 473      77.199  31.309  93.280  1.00 67.76           C  
ATOM   1337  OD1 ASP A 473      77.591  31.264  92.077  1.00 68.41           O  
ATOM   1338  OD2 ASP A 473      76.021  31.036  93.651  1.00 68.23           O  
ATOM   1339  N   HIS A 474      80.219  31.037  96.508  1.00 60.90           N  
ATOM   1340  CA  HIS A 474      80.986  31.460  97.662  1.00 59.07           C  
ATOM   1341  C   HIS A 474      82.465  31.286  97.360  1.00 57.93           C  
ATOM   1342  O   HIS A 474      83.284  32.181  97.616  1.00 57.95           O  
ATOM   1343  CB  HIS A 474      80.608  30.647  98.901  1.00 58.49           C  
ATOM   1344  CG  HIS A 474      81.388  31.030 100.122  1.00 58.18           C  
ATOM   1345  ND1 HIS A 474      81.294  32.277 100.705  1.00 58.22           N  
ATOM   1346  CD2 HIS A 474      82.343  30.363 100.814  1.00 57.49           C  
ATOM   1347  CE1 HIS A 474      82.158  32.362 101.702  1.00 57.93           C  
ATOM   1348  NE2 HIS A 474      82.807  31.214 101.788  1.00 57.74           N  
ATOM   1349  N   ILE A 475      82.802  30.135  96.799  1.00 56.40           N  
ATOM   1350  CA  ILE A 475      84.176  29.858  96.455  1.00 55.68           C  
ATOM   1351  C   ILE A 475      84.748  30.904  95.500  1.00 55.38           C  
ATOM   1352  O   ILE A 475      85.836  31.430  95.738  1.00 55.72           O  
ATOM   1353  CB  ILE A 475      84.310  28.436  95.862  1.00 55.63           C  
ATOM   1354  CG1 ILE A 475      83.981  27.410  96.955  1.00 54.91           C  
ATOM   1355  CG2 ILE A 475      85.725  28.221  95.300  1.00 55.31           C  
ATOM   1356  CD1 ILE A 475      84.136  25.974  96.547  1.00 54.20           C  
ATOM   1357  N   HIS A 476      84.013  31.225  94.439  1.00 55.30           N  
ATOM   1358  CA  HIS A 476      84.468  32.221  93.461  1.00 54.93           C  
ATOM   1359  C   HIS A 476      84.511  33.643  93.992  1.00 53.98           C  
ATOM   1360  O   HIS A 476      85.253  34.465  93.468  1.00 53.31           O  
ATOM   1361  CB  HIS A 476      83.617  32.165  92.187  1.00 55.71           C  
ATOM   1362  CG  HIS A 476      83.898  30.966  91.325  1.00 56.97           C  
ATOM   1363  ND1 HIS A 476      85.140  30.718  90.772  1.00 57.38           N  
ATOM   1364  CD2 HIS A 476      83.092  29.959  90.900  1.00 57.36           C  
ATOM   1365  CE1 HIS A 476      85.087  29.614  90.044  1.00 57.34           C  
ATOM   1366  NE2 HIS A 476      83.855  29.134  90.105  1.00 57.21           N  
ATOM   1367  N   ARG A 477      83.732  33.939  95.028  1.00 53.38           N  
ATOM   1368  CA  ARG A 477      83.770  35.277  95.596  1.00 53.88           C  
ATOM   1369  C   ARG A 477      85.035  35.447  96.406  1.00 52.67           C  
ATOM   1370  O   ARG A 477      85.656  36.524  96.375  1.00 52.24           O  
ATOM   1371  CB  ARG A 477      82.573  35.537  96.491  1.00 56.24           C  
ATOM   1372  CG  ARG A 477      81.268  35.421  95.773  1.00 59.73           C  
ATOM   1373  CD  ARG A 477      80.179  36.000  96.599  1.00 63.49           C  
ATOM   1374  NE  ARG A 477      78.886  35.889  95.937  1.00 67.79           N  
ATOM   1375  CZ  ARG A 477      77.759  36.349  96.474  1.00 70.67           C  
ATOM   1376  NH1 ARG A 477      77.799  36.945  97.675  1.00 71.89           N  
ATOM   1377  NH2 ARG A 477      76.595  36.199  95.837  1.00 71.39           N  
ATOM   1378  N   VAL A 478      85.413  34.392  97.138  1.00 50.80           N  
ATOM   1379  CA  VAL A 478      86.633  34.466  97.926  1.00 49.16           C  
ATOM   1380  C   VAL A 478      87.744  34.629  96.902  1.00 48.62           C  
ATOM   1381  O   VAL A 478      88.591  35.521  97.033  1.00 49.35           O  
ATOM   1382  CB  VAL A 478      86.896  33.201  98.768  1.00 48.67           C  
ATOM   1383  CG1 VAL A 478      88.204  33.379  99.533  1.00 47.80           C  
ATOM   1384  CG2 VAL A 478      85.760  32.964  99.759  1.00 47.79           C  
ATOM   1385  N   LEU A 479      87.735  33.786  95.870  1.00 47.18           N  
ATOM   1386  CA  LEU A 479      88.740  33.888  94.810  1.00 46.00           C  
ATOM   1387  C   LEU A 479      88.854  35.315  94.250  1.00 45.58           C  
ATOM   1388  O   LEU A 479      89.967  35.829  94.087  1.00 44.99           O  
ATOM   1389  CB  LEU A 479      88.447  32.881  93.690  1.00 44.74           C  
ATOM   1390  CG  LEU A 479      88.897  31.462  94.053  1.00 44.56           C  
ATOM   1391  CD1 LEU A 479      88.282  30.421  93.169  1.00 44.79           C  
ATOM   1392  CD2 LEU A 479      90.402  31.400  93.969  1.00 44.51           C  
ATOM   1393  N   ASP A 480      87.729  35.968  93.959  1.00 45.41           N  
ATOM   1394  CA  ASP A 480      87.830  37.336  93.467  1.00 45.95           C  
ATOM   1395  C   ASP A 480      88.505  38.188  94.546  1.00 46.18           C  
ATOM   1396  O   ASP A 480      89.383  39.014  94.236  1.00 45.74           O  
ATOM   1397  CB  ASP A 480      86.459  37.961  93.138  1.00 46.50           C  
ATOM   1398  CG  ASP A 480      85.793  37.348  91.907  1.00 46.98           C  
ATOM   1399  OD1 ASP A 480      86.503  36.982  90.941  1.00 47.86           O  
ATOM   1400  OD2 ASP A 480      84.545  37.270  91.886  1.00 47.90           O  
ATOM   1401  N   LYS A 481      88.098  37.963  95.807  1.00 46.18           N  
ATOM   1402  CA  LYS A 481      88.609  38.709  96.963  1.00 45.81           C  
ATOM   1403  C   LYS A 481      90.130  38.543  97.071  1.00 44.81           C  
ATOM   1404  O   LYS A 481      90.845  39.496  97.428  1.00 44.37           O  
ATOM   1405  CB  LYS A 481      87.871  38.240  98.231  1.00 47.44           C  
ATOM   1406  CG  LYS A 481      88.129  39.029  99.533  1.00 50.34           C  
ATOM   1407  CD  LYS A 481      87.592  40.480  99.536  1.00 52.86           C  
ATOM   1408  CE  LYS A 481      88.440  41.437  98.651  1.00 54.02           C  
ATOM   1409  NZ  LYS A 481      87.945  42.857  98.618  1.00 54.23           N  
ATOM   1410  N   ILE A 482      90.620  37.346  96.727  1.00 43.60           N  
ATOM   1411  CA  ILE A 482      92.062  37.059  96.749  1.00 42.72           C  
ATOM   1412  C   ILE A 482      92.759  37.732  95.570  1.00 42.80           C  
ATOM   1413  O   ILE A 482      93.916  38.133  95.693  1.00 43.17           O  
ATOM   1414  CB  ILE A 482      92.361  35.530  96.744  1.00 42.35           C  
ATOM   1415  CG1 ILE A 482      91.831  34.915  98.043  1.00 41.55           C  
ATOM   1416  CG2 ILE A 482      93.864  35.279  96.600  1.00 40.74           C  
ATOM   1417  CD1 ILE A 482      92.085  33.474  98.203  1.00 42.02           C  
ATOM   1418  N   THR A 483      92.050  37.864  94.440  1.00 42.35           N  
ATOM   1419  CA  THR A 483      92.577  38.557  93.255  1.00 41.26           C  
ATOM   1420  C   THR A 483      92.697  40.044  93.610  1.00 40.91           C  
ATOM   1421  O   THR A 483      93.710  40.682  93.316  1.00 41.31           O  
ATOM   1422  CB  THR A 483      91.626  38.407  92.070  1.00 40.75           C  
ATOM   1423  OG1 THR A 483      91.488  37.020  91.779  1.00 41.61           O  
ATOM   1424  CG2 THR A 483      92.158  39.110  90.838  1.00 40.52           C  
ATOM   1425  N   ASP A 484      91.657  40.592  94.240  1.00 40.20           N  
ATOM   1426  CA  ASP A 484      91.687  41.992  94.669  1.00 40.23           C  
ATOM   1427  C   ASP A 484      92.951  42.185  95.484  1.00 39.71           C  
ATOM   1428  O   ASP A 484      93.688  43.152  95.298  1.00 39.54           O  
ATOM   1429  CB  ASP A 484      90.489  42.348  95.569  1.00 40.07           C  
ATOM   1430  CG  ASP A 484      89.175  42.439  94.812  1.00 40.13           C  
ATOM   1431  OD1 ASP A 484      89.174  42.428  93.560  1.00 40.10           O  
ATOM   1432  OD2 ASP A 484      88.133  42.536  95.491  1.00 40.39           O  
ATOM   1433  N   THR A 485      93.191  41.248  96.396  1.00 39.52           N  
ATOM   1434  CA  THR A 485      94.370  41.312  97.244  1.00 39.26           C  
ATOM   1435  C   THR A 485      95.684  41.292  96.433  1.00 39.74           C  
ATOM   1436  O   THR A 485      96.569  42.128  96.664  1.00 40.25           O  
ATOM   1437  CB  THR A 485      94.355  40.175  98.232  1.00 38.59           C  
ATOM   1438  OG1 THR A 485      93.075  40.147  98.866  1.00 37.74           O  
ATOM   1439  CG2 THR A 485      95.459  40.369  99.285  1.00 38.09           C  
ATOM   1440  N   LEU A 486      95.820  40.354  95.496  1.00 38.82           N  
ATOM   1441  CA  LEU A 486      97.016  40.313  94.701  1.00 38.81           C  
ATOM   1442  C   LEU A 486      97.260  41.655  94.049  1.00 39.70           C  
ATOM   1443  O   LEU A 486      98.370  42.187  94.098  1.00 39.28           O  
ATOM   1444  CB  LEU A 486      96.903  39.246  93.630  1.00 38.80           C  
ATOM   1445  CG  LEU A 486      97.505  37.893  93.984  1.00 39.73           C  
ATOM   1446  CD1 LEU A 486      97.180  36.936  92.867  1.00 40.09           C  
ATOM   1447  CD2 LEU A 486      99.037  37.997  94.161  1.00 40.01           C  
ATOM   1448  N   ILE A 487      96.219  42.207  93.431  1.00 41.13           N  
ATOM   1449  CA  ILE A 487      96.359  43.488  92.744  1.00 42.85           C  
ATOM   1450  C   ILE A 487      96.792  44.607  93.677  1.00 43.87           C  
ATOM   1451  O   ILE A 487      97.656  45.417  93.338  1.00 44.01           O  
ATOM   1452  CB  ILE A 487      95.071  43.887  92.027  1.00 42.38           C  
ATOM   1453  CG1 ILE A 487      94.837  42.937  90.848  1.00 42.09           C  
ATOM   1454  CG2 ILE A 487      95.185  45.347  91.541  1.00 42.53           C  
ATOM   1455  CD1 ILE A 487      95.899  43.053  89.742  1.00 42.03           C  
ATOM   1456  N   HIS A 488      96.205  44.627  94.863  1.00 45.28           N  
ATOM   1457  CA  HIS A 488      96.550  45.620  95.861  1.00 46.75           C  
ATOM   1458  C   HIS A 488      98.043  45.528  96.223  1.00 47.02           C  
ATOM   1459  O   HIS A 488      98.766  46.536  96.221  1.00 46.58           O  
ATOM   1460  CB  HIS A 488      95.665  45.400  97.067  1.00 48.62           C  
ATOM   1461  CG  HIS A 488      95.990  46.283  98.218  1.00 51.80           C  
ATOM   1462  ND1 HIS A 488      96.914  45.938  99.180  1.00 53.52           N  
ATOM   1463  CD2 HIS A 488      95.488  47.483  98.588  1.00 53.66           C  
ATOM   1464  CE1 HIS A 488      96.963  46.884 100.100  1.00 54.59           C  
ATOM   1465  NE2 HIS A 488      96.107  47.833  99.764  1.00 55.64           N  
ATOM   1466  N   LEU A 489      98.506  44.313  96.503  1.00 47.22           N  
ATOM   1467  CA  LEU A 489      99.897  44.106  96.835  1.00 47.89           C  
ATOM   1468  C   LEU A 489     100.804  44.655  95.740  1.00 49.18           C  
ATOM   1469  O   LEU A 489     101.863  45.222  96.037  1.00 50.03           O  
ATOM   1470  CB  LEU A 489     100.200  42.623  97.022  1.00 47.22           C  
ATOM   1471  CG  LEU A 489      99.685  41.848  98.234  1.00 48.11           C  
ATOM   1472  CD1 LEU A 489     100.122  40.401  98.043  1.00 48.63           C  
ATOM   1473  CD2 LEU A 489     100.236  42.394  99.556  1.00 47.68           C  
ATOM   1474  N   MET A 490     100.400  44.497  94.479  1.00 50.06           N  
ATOM   1475  CA  MET A 490     101.230  44.966  93.367  1.00 50.88           C  
ATOM   1476  C   MET A 490     101.098  46.466  93.154  1.00 50.69           C  
ATOM   1477  O   MET A 490     102.031  47.115  92.681  1.00 50.41           O  
ATOM   1478  CB  MET A 490     100.869  44.219  92.082  1.00 51.41           C  
ATOM   1479  CG  MET A 490     101.076  42.743  92.197  1.00 52.01           C  
ATOM   1480  SD  MET A 490     100.333  41.860  90.847  1.00 53.90           S  
ATOM   1481  CE  MET A 490     100.726  40.129  91.365  1.00 53.33           C  
ATOM   1482  N   ALA A 491      99.934  47.006  93.503  1.00 50.71           N  
ATOM   1483  CA  ALA A 491      99.692  48.437  93.367  1.00 51.08           C  
ATOM   1484  C   ALA A 491     100.641  49.084  94.351  1.00 51.49           C  
ATOM   1485  O   ALA A 491     101.457  49.952  93.999  1.00 51.71           O  
ATOM   1486  CB  ALA A 491      98.254  48.768  93.751  1.00 50.46           C  
ATOM   1487  N   LYS A 492     100.517  48.617  95.589  1.00 51.33           N  
ATOM   1488  CA  LYS A 492     101.314  49.071  96.710  1.00 51.29           C  
ATOM   1489  C   LYS A 492     102.785  49.025  96.349  1.00 51.11           C  
ATOM   1490  O   LYS A 492     103.501  50.009  96.524  1.00 51.40           O  
ATOM   1491  CB  LYS A 492     101.013  48.162  97.889  1.00 52.15           C  
ATOM   1492  CG  LYS A 492     101.407  48.664  99.249  1.00 53.32           C  
ATOM   1493  CD  LYS A 492     100.678  47.778 100.267  1.00 54.62           C  
ATOM   1494  CE  LYS A 492     100.983  48.160 101.715  1.00 56.56           C  
ATOM   1495  NZ  LYS A 492     100.208  47.330 102.706  1.00 56.20           N  
ATOM   1496  N   ALA A 493     103.236  47.892  95.825  1.00 50.70           N  
ATOM   1497  CA  ALA A 493     104.635  47.760  95.453  1.00 50.82           C  
ATOM   1498  C   ALA A 493     105.019  48.782  94.384  1.00 51.02           C  
ATOM   1499  O   ALA A 493     106.197  48.934  94.056  1.00 51.28           O  
ATOM   1500  CB  ALA A 493     104.911  46.362  94.957  1.00 50.75           C  
ATOM   1501  N   GLY A 494     104.022  49.459  93.825  1.00 50.74           N  
ATOM   1502  CA  GLY A 494     104.292  50.465  92.820  1.00 50.64           C  
ATOM   1503  C   GLY A 494     104.315  50.109  91.353  1.00 50.90           C  
ATOM   1504  O   GLY A 494     104.840  50.880  90.558  1.00 51.88           O  
ATOM   1505  N   LEU A 495     103.773  48.972  90.953  1.00 50.91           N  
ATOM   1506  CA  LEU A 495     103.783  48.672  89.529  1.00 51.12           C  
ATOM   1507  C   LEU A 495     102.663  49.519  88.878  1.00 51.89           C  
ATOM   1508  O   LEU A 495     101.704  49.913  89.569  1.00 52.49           O  
ATOM   1509  CB  LEU A 495     103.521  47.178  89.299  1.00 50.99           C  
ATOM   1510  CG  LEU A 495     104.479  46.076  89.766  1.00 50.37           C  
ATOM   1511  CD1 LEU A 495     104.739  46.180  91.269  1.00 49.88           C  
ATOM   1512  CD2 LEU A 495     103.845  44.724  89.437  1.00 49.45           C  
ATOM   1513  N   THR A 496     102.787  49.832  87.581  1.00 51.35           N  
ATOM   1514  CA  THR A 496     101.739  50.584  86.874  1.00 50.30           C  
ATOM   1515  C   THR A 496     100.557  49.593  86.705  1.00 50.89           C  
ATOM   1516  O   THR A 496     100.704  48.388  87.005  1.00 50.95           O  
ATOM   1517  CB  THR A 496     102.233  51.036  85.484  1.00 49.45           C  
ATOM   1518  OG1 THR A 496     102.518  49.900  84.659  1.00 49.79           O  
ATOM   1519  CG2 THR A 496     103.500  51.792  85.614  1.00 49.69           C  
ATOM   1520  N   LEU A 497      99.393  50.068  86.250  1.00 50.27           N  
ATOM   1521  CA  LEU A 497      98.262  49.153  86.034  1.00 49.73           C  
ATOM   1522  C   LEU A 497      98.584  48.119  84.971  1.00 49.66           C  
ATOM   1523  O   LEU A 497      98.083  47.001  85.000  1.00 50.19           O  
ATOM   1524  CB  LEU A 497      97.000  49.878  85.583  1.00 48.92           C  
ATOM   1525  CG  LEU A 497      96.166  50.640  86.610  1.00 49.18           C  
ATOM   1526  CD1 LEU A 497      94.945  51.184  85.911  1.00 49.52           C  
ATOM   1527  CD2 LEU A 497      95.733  49.739  87.741  1.00 48.73           C  
ATOM   1528  N   GLN A 498      99.408  48.474  84.008  1.00 49.35           N  
ATOM   1529  CA  GLN A 498      99.704  47.488  82.999  1.00 49.96           C  
ATOM   1530  C   GLN A 498     100.525  46.365  83.631  1.00 50.13           C  
ATOM   1531  O   GLN A 498     100.172  45.206  83.515  1.00 51.04           O  
ATOM   1532  CB  GLN A 498     100.466  48.103  81.834  1.00 49.89           C  
ATOM   1533  CG  GLN A 498     100.493  47.177  80.670  1.00 50.46           C  
ATOM   1534  CD  GLN A 498     101.317  47.699  79.569  1.00 50.26           C  
ATOM   1535  OE1 GLN A 498     101.286  47.182  78.448  1.00 51.45           O  
ATOM   1536  NE2 GLN A 498     102.095  48.722  79.870  1.00 50.22           N  
ATOM   1537  N   GLN A 499     101.610  46.713  84.307  1.00 49.39           N  
ATOM   1538  CA  GLN A 499     102.435  45.712  84.950  1.00 49.35           C  
ATOM   1539  C   GLN A 499     101.575  44.900  85.905  1.00 48.23           C  
ATOM   1540  O   GLN A 499     101.780  43.697  86.106  1.00 47.61           O  
ATOM   1541  CB  GLN A 499     103.536  46.400  85.736  1.00 50.71           C  
ATOM   1542  CG  GLN A 499     104.362  47.330  84.898  1.00 53.07           C  
ATOM   1543  CD  GLN A 499     105.360  48.096  85.726  1.00 53.81           C  
ATOM   1544  OE1 GLN A 499     104.988  48.824  86.656  1.00 54.85           O  
ATOM   1545  NE2 GLN A 499     106.638  47.943  85.397  1.00 54.43           N  
ATOM   1546  N   GLN A 500     100.614  45.579  86.514  1.00 47.42           N  
ATOM   1547  CA  GLN A 500      99.730  44.905  87.446  1.00 46.53           C  
ATOM   1548  C   GLN A 500      99.046  43.713  86.788  1.00 45.46           C  
ATOM   1549  O   GLN A 500      99.286  42.564  87.180  1.00 45.84           O  
ATOM   1550  CB  GLN A 500      98.696  45.889  88.034  1.00 46.63           C  
ATOM   1551  CG  GLN A 500      99.279  46.770  89.126  1.00 47.53           C  
ATOM   1552  CD  GLN A 500      98.292  47.777  89.726  1.00 47.84           C  
ATOM   1553  OE1 GLN A 500      97.261  47.410  90.314  1.00 46.67           O  
ATOM   1554  NE2 GLN A 500      98.621  49.060  89.586  1.00 46.84           N  
ATOM   1555  N  AHIS A 501      98.219  43.988  85.786  0.30 44.69           N  
ATOM   1556  N  BHIS A 501      98.209  43.970  85.781  0.70 44.74           N  
ATOM   1557  CA AHIS A 501      97.503  42.943  85.073  0.30 43.80           C  
ATOM   1558  CA BHIS A 501      97.510  42.881  85.118  0.70 44.02           C  
ATOM   1559  C  AHIS A 501      98.481  41.898  84.510  0.30 43.48           C  
ATOM   1560  C  BHIS A 501      98.475  41.877  84.467  0.70 43.61           C  
ATOM   1561  O  AHIS A 501      98.241  40.696  84.606  0.30 43.63           O  
ATOM   1562  O  BHIS A 501      98.232  40.674  84.470  0.70 44.03           O  
ATOM   1563  CB AHIS A 501      96.679  43.560  83.935  0.30 42.97           C  
ATOM   1564  CB BHIS A 501      96.447  43.434  84.142  0.70 43.28           C  
ATOM   1565  CG AHIS A 501      95.760  44.662  84.373  0.30 42.40           C  
ATOM   1566  CG BHIS A 501      96.979  44.230  82.987  0.70 43.07           C  
ATOM   1567  ND1AHIS A 501      94.818  44.501  85.367  0.30 41.98           N  
ATOM   1568  ND1BHIS A 501      96.386  45.407  82.579  0.70 42.81           N  
ATOM   1569  CD2AHIS A 501      95.626  45.938  83.935  0.30 41.93           C  
ATOM   1570  CD2BHIS A 501      97.891  43.927  82.031  0.70 43.65           C  
ATOM   1571  CE1AHIS A 501      94.145  45.627  85.522  0.30 41.42           C  
ATOM   1572  CE1BHIS A 501      96.902  45.788  81.424  0.70 43.05           C  
ATOM   1573  NE2AHIS A 501      94.615  46.515  84.666  0.30 41.17           N  
ATOM   1574  NE2BHIS A 501      97.818  44.908  81.067  0.70 42.87           N  
ATOM   1575  N   GLU A 502      99.594  42.363  83.952  1.00 43.21           N  
ATOM   1576  CA  GLU A 502     100.583  41.479  83.356  1.00 42.48           C  
ATOM   1577  C   GLU A 502     101.187  40.531  84.358  1.00 41.72           C  
ATOM   1578  O   GLU A 502     101.501  39.384  84.009  1.00 41.61           O  
ATOM   1579  CB  GLU A 502     101.726  42.247  82.711  1.00 41.96           C  
ATOM   1580  CG  GLU A 502     101.313  43.154  81.601  1.00 43.43           C  
ATOM   1581  CD  GLU A 502     102.497  43.581  80.753  1.00 44.74           C  
ATOM   1582  OE1 GLU A 502     103.625  43.668  81.308  1.00 44.43           O  
ATOM   1583  OE2 GLU A 502     102.286  43.844  79.537  1.00 44.77           O  
ATOM   1584  N   ARG A 503     101.365  41.006  85.591  1.00 40.47           N  
ATOM   1585  CA  ARG A 503     101.961  40.164  86.618  1.00 39.33           C  
ATOM   1586  C   ARG A 503     100.936  39.245  87.231  1.00 38.82           C  
ATOM   1587  O   ARG A 503     101.289  38.165  87.677  1.00 39.31           O  
ATOM   1588  CB  ARG A 503     102.622  40.991  87.715  1.00 39.22           C  
ATOM   1589  CG  ARG A 503     103.383  40.144  88.741  1.00 38.98           C  
ATOM   1590  CD  ARG A 503     103.948  41.037  89.800  1.00 38.22           C  
ATOM   1591  NE  ARG A 503     104.611  40.363  90.910  1.00 38.14           N  
ATOM   1592  CZ  ARG A 503     105.813  39.785  90.864  1.00 37.76           C  
ATOM   1593  NH1 ARG A 503     106.529  39.775  89.744  1.00 36.01           N  
ATOM   1594  NH2 ARG A 503     106.314  39.251  91.974  1.00 37.54           N  
ATOM   1595  N   LEU A 504      99.674  39.670  87.287  1.00 37.88           N  
ATOM   1596  CA  LEU A 504      98.652  38.792  87.822  1.00 36.53           C  
ATOM   1597  C   LEU A 504      98.567  37.608  86.847  1.00 36.52           C  
ATOM   1598  O   LEU A 504      98.446  36.455  87.257  1.00 36.68           O  
ATOM   1599  CB  LEU A 504      97.307  39.499  87.900  1.00 35.15           C  
ATOM   1600  CG  LEU A 504      96.179  38.548  88.321  1.00 34.01           C  
ATOM   1601  CD1 LEU A 504      96.436  37.995  89.703  1.00 33.36           C  
ATOM   1602  CD2 LEU A 504      94.894  39.266  88.328  1.00 33.02           C  
ATOM   1603  N   ALA A 505      98.667  37.898  85.554  1.00 36.17           N  
ATOM   1604  CA  ALA A 505      98.602  36.845  84.553  1.00 36.80           C  
ATOM   1605  C   ALA A 505      99.774  35.854  84.642  1.00 37.29           C  
ATOM   1606  O   ALA A 505      99.547  34.665  84.574  1.00 37.79           O  
ATOM   1607  CB  ALA A 505      98.532  37.452  83.162  1.00 35.70           C  
ATOM   1608  N   GLN A 506     101.017  36.335  84.784  1.00 37.83           N  
ATOM   1609  CA  GLN A 506     102.191  35.451  84.873  1.00 37.60           C  
ATOM   1610  C   GLN A 506     102.099  34.530  86.101  1.00 36.53           C  
ATOM   1611  O   GLN A 506     102.407  33.333  86.059  1.00 35.13           O  
ATOM   1612  CB  GLN A 506     103.457  36.280  84.952  1.00 38.59           C  
ATOM   1613  CG  GLN A 506     103.726  37.108  83.732  1.00 43.51           C  
ATOM   1614  CD  GLN A 506     104.907  38.063  83.962  1.00 46.96           C  
ATOM   1615  OE1 GLN A 506     104.882  38.891  84.903  1.00 46.86           O  
ATOM   1616  NE2 GLN A 506     105.959  37.944  83.116  1.00 48.79           N  
ATOM   1617  N   LEU A 507     101.667  35.112  87.205  1.00 36.34           N  
ATOM   1618  CA  LEU A 507     101.511  34.348  88.422  1.00 36.24           C  
ATOM   1619  C   LEU A 507     100.478  33.247  88.210  1.00 35.69           C  
ATOM   1620  O   LEU A 507     100.726  32.094  88.524  1.00 35.06           O  
ATOM   1621  CB  LEU A 507     101.081  35.250  89.597  1.00 35.36           C  
ATOM   1622  CG  LEU A 507     102.136  36.224  90.154  1.00 37.48           C  
ATOM   1623  CD1 LEU A 507     101.554  36.964  91.348  1.00 37.57           C  
ATOM   1624  CD2 LEU A 507     103.383  35.509  90.602  1.00 36.32           C  
ATOM   1625  N   LEU A 508      99.325  33.608  87.660  1.00 35.41           N  
ATOM   1626  CA  LEU A 508      98.277  32.647  87.468  1.00 34.56           C  
ATOM   1627  C   LEU A 508      98.655  31.581  86.445  1.00 35.43           C  
ATOM   1628  O   LEU A 508      98.409  30.399  86.655  1.00 36.14           O  
ATOM   1629  CB  LEU A 508      96.989  33.395  87.108  1.00 34.22           C  
ATOM   1630  CG  LEU A 508      96.408  34.275  88.245  1.00 34.04           C  
ATOM   1631  CD1 LEU A 508      95.092  34.892  87.815  1.00 32.08           C  
ATOM   1632  CD2 LEU A 508      96.168  33.428  89.508  1.00 34.43           C  
ATOM   1633  N   LEU A 509      99.304  31.969  85.359  1.00 35.71           N  
ATOM   1634  CA  LEU A 509      99.657  30.991  84.361  1.00 36.42           C  
ATOM   1635  C   LEU A 509     100.614  29.947  84.903  1.00 38.40           C  
ATOM   1636  O   LEU A 509     100.717  28.847  84.336  1.00 40.22           O  
ATOM   1637  CB  LEU A 509     100.239  31.659  83.113  1.00 34.58           C  
ATOM   1638  CG  LEU A 509      99.290  32.347  82.120  1.00 33.30           C  
ATOM   1639  CD1 LEU A 509     100.114  32.862  80.988  1.00 31.26           C  
ATOM   1640  CD2 LEU A 509      98.250  31.362  81.569  1.00 33.29           C  
ATOM   1641  N   ILE A 510     101.313  30.270  85.989  1.00 39.04           N  
ATOM   1642  CA  ILE A 510     102.247  29.323  86.587  1.00 39.49           C  
ATOM   1643  C   ILE A 510     101.429  28.268  87.316  1.00 40.13           C  
ATOM   1644  O   ILE A 510     101.748  27.079  87.233  1.00 41.05           O  
ATOM   1645  CB  ILE A 510     103.254  30.046  87.534  1.00 40.22           C  
ATOM   1646  CG1 ILE A 510     104.203  30.905  86.684  1.00 41.29           C  
ATOM   1647  CG2 ILE A 510     104.050  29.058  88.350  1.00 39.50           C  
ATOM   1648  CD1 ILE A 510     105.287  31.590  87.463  1.00 42.54           C  
ATOM   1649  N   LEU A 511     100.358  28.685  88.002  1.00 40.07           N  
ATOM   1650  CA  LEU A 511      99.488  27.731  88.691  1.00 39.87           C  
ATOM   1651  C   LEU A 511      99.108  26.595  87.742  1.00 39.51           C  
ATOM   1652  O   LEU A 511      98.825  25.483  88.157  1.00 39.47           O  
ATOM   1653  CB  LEU A 511      98.207  28.400  89.171  1.00 39.69           C  
ATOM   1654  CG  LEU A 511      98.341  29.452  90.259  1.00 41.01           C  
ATOM   1655  CD1 LEU A 511      96.957  29.805  90.784  1.00 40.73           C  
ATOM   1656  CD2 LEU A 511      99.175  28.902  91.413  1.00 41.29           C  
ATOM   1657  N   SER A 512      99.081  26.900  86.461  1.00 39.58           N  
ATOM   1658  CA  SER A 512      98.768  25.898  85.471  1.00 40.34           C  
ATOM   1659  C   SER A 512      99.893  24.854  85.489  1.00 40.78           C  
ATOM   1660  O   SER A 512      99.630  23.663  85.678  1.00 40.00           O  
ATOM   1661  CB  SER A 512      98.660  26.544  84.074  1.00 39.76           C  
ATOM   1662  OG  SER A 512      98.254  25.610  83.091  1.00 38.05           O  
ATOM   1663  N   HIS A 513     101.140  25.301  85.299  1.00 41.19           N  
ATOM   1664  CA  HIS A 513     102.277  24.383  85.288  1.00 41.78           C  
ATOM   1665  C   HIS A 513     102.345  23.605  86.609  1.00 40.95           C  
ATOM   1666  O   HIS A 513     102.757  22.449  86.644  1.00 41.14           O  
ATOM   1667  CB  HIS A 513     103.576  25.138  85.063  1.00 44.46           C  
ATOM   1668  CG  HIS A 513     104.762  24.239  84.859  1.00 48.56           C  
ATOM   1669  ND1 HIS A 513     104.934  23.472  83.719  1.00 51.11           N  
ATOM   1670  CD2 HIS A 513     105.836  23.983  85.649  1.00 48.91           C  
ATOM   1671  CE1 HIS A 513     106.064  22.787  83.819  1.00 50.99           C  
ATOM   1672  NE2 HIS A 513     106.628  23.080  84.980  1.00 49.91           N  
ATOM   1673  N   ILE A 514     101.939  24.238  87.702  1.00 39.53           N  
ATOM   1674  CA  ILE A 514     101.908  23.536  88.971  1.00 38.30           C  
ATOM   1675  C   ILE A 514     100.876  22.405  88.931  1.00 37.95           C  
ATOM   1676  O   ILE A 514     101.170  21.330  89.406  1.00 38.49           O  
ATOM   1677  CB  ILE A 514     101.621  24.486  90.141  1.00 37.66           C  
ATOM   1678  CG1 ILE A 514     102.847  25.365  90.395  1.00 38.00           C  
ATOM   1679  CG2 ILE A 514     101.295  23.715  91.375  1.00 36.40           C  
ATOM   1680  CD1 ILE A 514     102.678  26.293  91.540  1.00 38.37           C  
ATOM   1681  N   ARG A 515      99.690  22.637  88.366  1.00 37.21           N  
ATOM   1682  CA  ARG A 515      98.653  21.589  88.233  1.00 36.78           C  
ATOM   1683  C   ARG A 515      99.264  20.425  87.440  1.00 35.68           C  
ATOM   1684  O   ARG A 515      99.035  19.256  87.710  1.00 34.33           O  
ATOM   1685  CB  ARG A 515      97.436  22.134  87.450  1.00 38.23           C  
ATOM   1686  CG  ARG A 515      96.288  21.184  87.198  1.00 37.84           C  
ATOM   1687  CD  ARG A 515      95.803  20.671  88.534  1.00 42.03           C  
ATOM   1688  NE  ARG A 515      94.343  20.517  88.640  1.00 44.95           N  
ATOM   1689  CZ  ARG A 515      93.489  21.541  88.727  1.00 45.39           C  
ATOM   1690  NH1 ARG A 515      93.938  22.793  88.722  1.00 44.46           N  
ATOM   1691  NH2 ARG A 515      92.184  21.312  88.829  1.00 46.24           N  
ATOM   1692  N   HIS A 516     100.056  20.782  86.455  1.00 34.70           N  
ATOM   1693  CA  HIS A 516     100.693  19.814  85.626  1.00 35.24           C  
ATOM   1694  C   HIS A 516     101.566  18.964  86.524  1.00 36.62           C  
ATOM   1695  O   HIS A 516     101.263  17.791  86.744  1.00 37.47           O  
ATOM   1696  CB  HIS A 516     101.547  20.528  84.594  1.00 35.09           C  
ATOM   1697  CG  HIS A 516     102.100  19.636  83.541  1.00 35.11           C  
ATOM   1698  ND1 HIS A 516     101.303  19.005  82.612  1.00 35.36           N  
ATOM   1699  CD2 HIS A 516     103.377  19.335  83.213  1.00 35.82           C  
ATOM   1700  CE1 HIS A 516     102.070  18.360  81.752  1.00 35.66           C  
ATOM   1701  NE2 HIS A 516     103.333  18.546  82.094  1.00 35.63           N  
ATOM   1702  N   MET A 517     102.635  19.555  87.069  1.00 36.69           N  
ATOM   1703  CA  MET A 517     103.552  18.801  87.905  1.00 36.40           C  
ATOM   1704  C   MET A 517     102.777  17.916  88.849  1.00 36.98           C  
ATOM   1705  O   MET A 517     103.127  16.772  89.062  1.00 37.43           O  
ATOM   1706  CB  MET A 517     104.482  19.739  88.679  1.00 36.27           C  
ATOM   1707  CG  MET A 517     105.455  20.505  87.771  1.00 36.89           C  
ATOM   1708  SD  MET A 517     106.609  21.588  88.681  1.00 36.90           S  
ATOM   1709  CE  MET A 517     105.450  22.512  89.673  1.00 35.30           C  
ATOM   1710  N   SER A 518     101.696  18.445  89.392  1.00 37.74           N  
ATOM   1711  CA  SER A 518     100.879  17.704  90.316  1.00 38.60           C  
ATOM   1712  C   SER A 518     100.418  16.411  89.693  1.00 40.71           C  
ATOM   1713  O   SER A 518     100.609  15.354  90.267  1.00 41.68           O  
ATOM   1714  CB  SER A 518      99.662  18.529  90.727  1.00 38.50           C  
ATOM   1715  OG  SER A 518      98.842  17.824  91.651  1.00 39.41           O  
ATOM   1716  N   ASN A 519      99.804  16.473  88.514  1.00 42.59           N  
ATOM   1717  CA  ASN A 519      99.316  15.257  87.882  1.00 43.06           C  
ATOM   1718  C   ASN A 519     100.467  14.307  87.608  1.00 43.50           C  
ATOM   1719  O   ASN A 519     100.329  13.109  87.762  1.00 43.97           O  
ATOM   1720  CB  ASN A 519      98.573  15.581  86.590  1.00 43.76           C  
ATOM   1721  CG  ASN A 519      97.347  16.451  86.823  1.00 44.83           C  
ATOM   1722  OD1 ASN A 519      96.678  16.316  87.851  1.00 46.06           O  
ATOM   1723  ND2 ASN A 519      97.021  17.317  85.859  1.00 43.45           N  
ATOM   1724  N   LYS A 520     101.604  14.840  87.201  1.00 44.35           N  
ATOM   1725  CA  LYS A 520     102.766  14.013  86.934  1.00 45.89           C  
ATOM   1726  C   LYS A 520     103.170  13.319  88.213  1.00 47.01           C  
ATOM   1727  O   LYS A 520     103.480  12.118  88.229  1.00 46.00           O  
ATOM   1728  CB  LYS A 520     103.921  14.874  86.478  1.00 46.36           C  
ATOM   1729  CG  LYS A 520     103.754  15.422  85.116  1.00 49.18           C  
ATOM   1730  CD  LYS A 520     103.779  14.286  84.121  1.00 51.15           C  
ATOM   1731  CE  LYS A 520     103.819  14.800  82.708  1.00 52.93           C  
ATOM   1732  NZ  LYS A 520     103.813  13.620  81.799  1.00 55.71           N  
ATOM   1733  N   GLY A 521     103.201  14.115  89.277  1.00 47.96           N  
ATOM   1734  CA  GLY A 521     103.562  13.605  90.572  1.00 50.25           C  
ATOM   1735  C   GLY A 521     102.592  12.506  90.946  1.00 52.30           C  
ATOM   1736  O   GLY A 521     103.001  11.400  91.295  1.00 53.36           O  
ATOM   1737  N   MET A 522     101.302  12.799  90.877  1.00 53.80           N  
ATOM   1738  CA  MET A 522     100.300  11.811  91.203  1.00 55.57           C  
ATOM   1739  C   MET A 522     100.569  10.520  90.455  1.00 56.52           C  
ATOM   1740  O   MET A 522     100.438   9.439  91.020  1.00 57.32           O  
ATOM   1741  CB  MET A 522      98.909  12.320  90.849  1.00 56.90           C  
ATOM   1742  CG  MET A 522      98.387  13.443  91.747  1.00 58.92           C  
ATOM   1743  SD  MET A 522      98.135  12.929  93.492  1.00 62.00           S  
ATOM   1744  CE  MET A 522      97.184  11.415  93.265  1.00 60.75           C  
ATOM   1745  N   GLU A 523     100.938  10.605  89.184  1.00 57.43           N  
ATOM   1746  CA  GLU A 523     101.216   9.375  88.439  1.00 58.94           C  
ATOM   1747  C   GLU A 523     102.431   8.654  89.018  1.00 59.49           C  
ATOM   1748  O   GLU A 523     102.380   7.460  89.310  1.00 59.34           O  
ATOM   1749  CB  GLU A 523     101.460   9.657  86.948  1.00 59.01           C  
ATOM   1750  CG  GLU A 523     100.204   9.880  86.140  1.00 60.59           C  
ATOM   1751  CD  GLU A 523     100.485  10.203  84.664  1.00 62.35           C  
ATOM   1752  OE1 GLU A 523     101.166   9.402  83.986  1.00 62.62           O  
ATOM   1753  OE2 GLU A 523     100.013  11.261  84.171  1.00 64.38           O  
ATOM   1754  N   HIS A 524     103.520   9.389  89.193  1.00 59.97           N  
ATOM   1755  CA  HIS A 524     104.722   8.795  89.717  1.00 60.51           C  
ATOM   1756  C   HIS A 524     104.575   8.252  91.126  1.00 62.25           C  
ATOM   1757  O   HIS A 524     105.223   7.253  91.482  1.00 62.43           O  
ATOM   1758  CB  HIS A 524     105.862   9.782  89.691  1.00 59.04           C  
ATOM   1759  CG  HIS A 524     107.077   9.284  90.398  1.00 58.16           C  
ATOM   1760  ND1 HIS A 524     107.136   9.165  91.771  1.00 57.33           N  
ATOM   1761  CD2 HIS A 524     108.267   8.850  89.929  1.00 57.02           C  
ATOM   1762  CE1 HIS A 524     108.314   8.684  92.115  1.00 56.75           C  
ATOM   1763  NE2 HIS A 524     109.019   8.483  91.017  1.00 56.88           N  
ATOM   1764  N   LEU A 525     103.747   8.900  91.942  1.00 63.52           N  
ATOM   1765  CA  LEU A 525     103.550   8.414  93.303  1.00 65.01           C  
ATOM   1766  C   LEU A 525     102.859   7.052  93.278  1.00 66.57           C  
ATOM   1767  O   LEU A 525     103.386   6.090  93.825  1.00 67.26           O  
ATOM   1768  CB  LEU A 525     102.700   9.377  94.126  1.00 64.19           C  
ATOM   1769  CG  LEU A 525     102.623   8.948  95.590  1.00 63.85           C  
ATOM   1770  CD1 LEU A 525     103.978   9.199  96.229  1.00 63.27           C  
ATOM   1771  CD2 LEU A 525     101.552   9.719  96.328  1.00 63.42           C  
ATOM   1772  N   TYR A 526     101.696   6.958  92.632  1.00 68.25           N  
ATOM   1773  CA  TYR A 526     100.974   5.691  92.589  1.00 70.14           C  
ATOM   1774  C   TYR A 526     101.710   4.545  91.956  1.00 70.51           C  
ATOM   1775  O   TYR A 526     101.544   3.415  92.386  1.00 71.37           O  
ATOM   1776  CB  TYR A 526      99.594   5.843  91.941  1.00 71.90           C  
ATOM   1777  CG  TYR A 526      98.687   6.651  92.825  1.00 74.20           C  
ATOM   1778  CD1 TYR A 526      98.804   6.552  94.224  1.00 75.58           C  
ATOM   1779  CD2 TYR A 526      97.755   7.546  92.298  1.00 75.09           C  
ATOM   1780  CE1 TYR A 526      98.023   7.333  95.088  1.00 76.54           C  
ATOM   1781  CE2 TYR A 526      96.960   8.335  93.152  1.00 76.68           C  
ATOM   1782  CZ  TYR A 526      97.109   8.219  94.549  1.00 76.97           C  
ATOM   1783  OH  TYR A 526      96.358   8.968  95.424  1.00 77.51           O  
ATOM   1784  N   SER A 527     102.524   4.812  90.945  1.00 70.61           N  
ATOM   1785  CA  SER A 527     103.280   3.738  90.317  1.00 70.69           C  
ATOM   1786  C   SER A 527     104.261   3.162  91.359  1.00 71.01           C  
ATOM   1787  O   SER A 527     104.633   1.990  91.302  1.00 71.11           O  
ATOM   1788  CB  SER A 527     104.065   4.266  89.120  1.00 70.56           C  
ATOM   1789  OG  SER A 527     105.190   5.014  89.554  1.00 70.73           O  
ATOM   1790  N   MET A 528     104.693   3.988  92.304  1.00 71.30           N  
ATOM   1791  CA  MET A 528     105.597   3.506  93.332  1.00 71.94           C  
ATOM   1792  C   MET A 528     104.828   2.570  94.237  1.00 72.71           C  
ATOM   1793  O   MET A 528     105.318   1.496  94.564  1.00 72.81           O  
ATOM   1794  CB  MET A 528     106.164   4.657  94.170  1.00 71.85           C  
ATOM   1795  CG  MET A 528     107.079   5.600  93.413  1.00 71.52           C  
ATOM   1796  SD  MET A 528     108.530   4.793  92.711  1.00 70.56           S  
ATOM   1797  CE  MET A 528     109.261   4.105  94.229  1.00 71.18           C  
ATOM   1798  N   LYS A 529     103.621   2.975  94.634  1.00 73.69           N  
ATOM   1799  CA  LYS A 529     102.787   2.153  95.514  1.00 74.94           C  
ATOM   1800  C   LYS A 529     102.402   0.803  94.899  1.00 75.53           C  
ATOM   1801  O   LYS A 529     101.984  -0.107  95.611  1.00 75.64           O  
ATOM   1802  CB  LYS A 529     101.545   2.938  95.965  1.00 74.57           C  
ATOM   1803  CG  LYS A 529     101.947   4.202  96.706  1.00 75.08           C  
ATOM   1804  CD  LYS A 529     100.804   4.910  97.426  1.00 75.92           C  
ATOM   1805  CE  LYS A 529     101.353   6.130  98.208  1.00 76.12           C  
ATOM   1806  NZ  LYS A 529     100.368   6.807  99.119  1.00 76.21           N  
ATOM   1807  N   CYS A 530     102.550   0.676  93.583  1.00 76.30           N  
ATOM   1808  CA  CYS A 530     102.272  -0.580  92.901  1.00 77.72           C  
ATOM   1809  C   CYS A 530     103.513  -1.417  93.105  1.00 79.05           C  
ATOM   1810  O   CYS A 530     103.455  -2.520  93.651  1.00 79.38           O  
ATOM   1811  CB  CYS A 530     102.060  -0.345  91.426  1.00 77.33           C  
ATOM   1812  SG  CYS A 530     100.668   0.715  91.138  1.00 77.80           S  
ATOM   1813  N   LYS A 531     104.644  -0.885  92.654  1.00 80.39           N  
ATOM   1814  CA  LYS A 531     105.913  -1.559  92.863  1.00 81.71           C  
ATOM   1815  C   LYS A 531     106.162  -1.492  94.379  1.00 82.15           C  
ATOM   1816  O   LYS A 531     105.585  -0.650  95.063  1.00 81.87           O  
ATOM   1817  CB  LYS A 531     107.041  -0.851  92.095  1.00 82.14           C  
ATOM   1818  CG  LYS A 531     107.033  -1.115  90.581  1.00 83.09           C  
ATOM   1819  CD  LYS A 531     108.265  -0.499  89.891  1.00 83.65           C  
ATOM   1820  CE  LYS A 531     108.333  -0.847  88.398  1.00 83.82           C  
ATOM   1821  NZ  LYS A 531     109.454  -0.126  87.716  1.00 83.96           N  
ATOM   1822  N   ASN A 532     107.000  -2.393  94.894  1.00 82.93           N  
ATOM   1823  CA  ASN A 532     107.337  -2.468  96.324  1.00 83.56           C  
ATOM   1824  C   ASN A 532     106.121  -2.239  97.231  1.00 84.06           C  
ATOM   1825  O   ASN A 532     106.207  -1.620  98.300  1.00 83.87           O  
ATOM   1826  CB  ASN A 532     108.498  -1.494  96.660  1.00 83.38           C  
ATOM   1827  CG  ASN A 532     108.134  -0.022  96.477  1.00 83.04           C  
ATOM   1828  OD1 ASN A 532     107.442   0.567  97.314  1.00 82.54           O  
ATOM   1829  ND2 ASN A 532     108.603   0.577  95.376  1.00 82.62           N  
ATOM   1830  N   VAL A 533     104.992  -2.790  96.790  1.00 84.81           N  
ATOM   1831  CA  VAL A 533     103.720  -2.672  97.497  1.00 85.10           C  
ATOM   1832  C   VAL A 533     103.591  -3.590  98.719  1.00 85.26           C  
ATOM   1833  O   VAL A 533     103.294  -3.127  99.825  1.00 85.26           O  
ATOM   1834  CB  VAL A 533     102.535  -2.955  96.533  1.00 84.71           C  
ATOM   1835  CG1 VAL A 533     102.633  -4.370  96.004  1.00 84.24           C  
ATOM   1836  CG2 VAL A 533     101.202  -2.712  97.247  1.00 84.43           C  
ATOM   1837  N   VAL A 534     103.812  -4.885  98.525  1.00 85.21           N  
ATOM   1838  CA  VAL A 534     103.689  -5.838  99.627  1.00 85.24           C  
ATOM   1839  C   VAL A 534     104.237  -7.186  99.154  1.00 84.95           C  
ATOM   1840  O   VAL A 534     103.787  -7.730  98.134  1.00 84.79           O  
ATOM   1841  CB  VAL A 534     102.165  -5.973 100.099  1.00 85.26           C  
ATOM   1842  CG1 VAL A 534     101.287  -6.515  98.948  1.00 85.26           C  
ATOM   1843  CG2 VAL A 534     102.044  -6.879 101.347  1.00 85.02           C  
ATOM   1844  N   PRO A 535     105.225  -7.735  99.888  1.00 84.61           N  
ATOM   1845  CA  PRO A 535     105.870  -9.022  99.581  1.00 84.18           C  
ATOM   1846  C   PRO A 535     104.869 -10.178  99.668  1.00 83.71           C  
ATOM   1847  O   PRO A 535     103.725 -10.061  99.215  1.00 84.03           O  
ATOM   1848  CB  PRO A 535     106.949  -9.120 100.659  1.00 84.40           C  
ATOM   1849  CG  PRO A 535     107.220  -7.639 100.990  1.00 84.36           C  
ATOM   1850  CD  PRO A 535     105.807  -7.162 101.113  1.00 84.11           C  
ATOM   1851  N   LEU A 536     105.307 -11.288 100.255  1.00 82.80           N  
ATOM   1852  CA  LEU A 536     104.460 -12.467 100.437  1.00 81.89           C  
ATOM   1853  C   LEU A 536     105.385 -13.634 100.728  1.00 81.37           C  
ATOM   1854  O   LEU A 536     105.176 -14.375 101.685  1.00 81.73           O  
ATOM   1855  CB  LEU A 536     103.617 -12.739  99.190  1.00 81.64           C  
ATOM   1856  CG  LEU A 536     102.491 -13.760  99.341  1.00 81.28           C  
ATOM   1857  CD1 LEU A 536     101.631 -13.425 100.544  1.00 80.23           C  
ATOM   1858  CD2 LEU A 536     101.667 -13.769  98.058  1.00 81.03           C  
ATOM   1859  N   TYR A 537     106.420 -13.785  99.907  1.00 80.56           N  
ATOM   1860  CA  TYR A 537     107.418 -14.835 100.114  1.00 79.82           C  
ATOM   1861  C   TYR A 537     107.894 -14.708 101.554  1.00 79.41           C  
ATOM   1862  O   TYR A 537     108.420 -15.648 102.135  1.00 79.12           O  
ATOM   1863  CB  TYR A 537     108.627 -14.627  99.187  1.00 79.19           C  
ATOM   1864  CG  TYR A 537     109.805 -15.514  99.523  1.00 78.76           C  
ATOM   1865  CD1 TYR A 537     110.658 -15.187 100.580  1.00 78.29           C  
ATOM   1866  CD2 TYR A 537     110.032 -16.713  98.833  1.00 78.81           C  
ATOM   1867  CE1 TYR A 537     111.698 -16.021 100.950  1.00 78.36           C  
ATOM   1868  CE2 TYR A 537     111.084 -17.567  99.194  1.00 78.43           C  
ATOM   1869  CZ  TYR A 537     111.911 -17.210 100.259  1.00 78.61           C  
ATOM   1870  OH  TYR A 537     112.937 -18.039 100.660  1.00 77.97           O  
ATOM   1871  N   ASP A 538     107.702 -13.519 102.111  1.00 79.52           N  
ATOM   1872  CA  ASP A 538     108.126 -13.207 103.465  1.00 79.85           C  
ATOM   1873  C   ASP A 538     107.202 -13.700 104.580  1.00 79.54           C  
ATOM   1874  O   ASP A 538     107.613 -14.525 105.414  1.00 79.56           O  
ATOM   1875  CB  ASP A 538     108.354 -11.689 103.576  1.00 80.55           C  
ATOM   1876  CG  ASP A 538     109.539 -11.208 102.721  1.00 80.98           C  
ATOM   1877  OD1 ASP A 538     110.712 -11.414 103.125  1.00 79.60           O  
ATOM   1878  OD2 ASP A 538     109.284 -10.644 101.629  1.00 81.48           O  
ATOM   1879  N   LEU A 539     105.968 -13.200 104.614  1.00 78.85           N  
ATOM   1880  CA  LEU A 539     105.037 -13.630 105.655  1.00 78.02           C  
ATOM   1881  C   LEU A 539     105.018 -15.144 105.644  1.00 77.34           C  
ATOM   1882  O   LEU A 539     105.050 -15.783 106.698  1.00 77.13           O  
ATOM   1883  CB  LEU A 539     103.639 -13.085 105.393  1.00 77.85           C  
ATOM   1884  N   LEU A 540     104.998 -15.703 104.437  1.00 76.38           N  
ATOM   1885  CA  LEU A 540     104.966 -17.142 104.260  1.00 76.19           C  
ATOM   1886  C   LEU A 540     106.156 -17.857 104.900  1.00 76.61           C  
ATOM   1887  O   LEU A 540     105.955 -18.835 105.632  1.00 77.07           O  
ATOM   1888  CB  LEU A 540     104.857 -17.496 102.767  1.00 75.21           C  
ATOM   1889  CG  LEU A 540     103.511 -17.192 102.081  1.00 74.25           C  
ATOM   1890  CD1 LEU A 540     103.630 -17.352 100.584  1.00 73.47           C  
ATOM   1891  CD2 LEU A 540     102.432 -18.106 102.633  1.00 73.81           C  
ATOM   1892  N   LEU A 541     107.382 -17.390 104.651  1.00 76.55           N  
ATOM   1893  CA  LEU A 541     108.552 -18.048 105.247  1.00 76.64           C  
ATOM   1894  C   LEU A 541     108.447 -18.005 106.766  1.00 76.83           C  
ATOM   1895  O   LEU A 541     108.686 -19.014 107.437  1.00 76.62           O  
ATOM   1896  CB  LEU A 541     109.867 -17.393 104.785  1.00 76.32           C  
ATOM   1897  N   GLU A 542     108.073 -16.851 107.317  1.00 77.09           N  
ATOM   1898  CA  GLU A 542     107.945 -16.762 108.767  1.00 77.80           C  
ATOM   1899  C   GLU A 542     107.052 -17.888 109.283  1.00 77.39           C  
ATOM   1900  O   GLU A 542     107.510 -18.745 110.050  1.00 76.53           O  
ATOM   1901  CB  GLU A 542     107.402 -15.384 109.198  1.00 78.65           C  
ATOM   1902  CG  GLU A 542     108.476 -14.280 109.186  1.00 79.85           C  
ATOM   1903  CD  GLU A 542     107.975 -12.904 109.643  1.00 80.50           C  
ATOM   1904  OE1 GLU A 542     107.391 -12.802 110.754  1.00 80.69           O  
ATOM   1905  OE2 GLU A 542     108.189 -11.921 108.887  1.00 80.54           O  
ATOM   1906  N   MET A 543     105.802 -17.896 108.808  1.00 77.37           N  
ATOM   1907  CA  MET A 543     104.788 -18.886 109.192  1.00 77.20           C  
ATOM   1908  C   MET A 543     105.224 -20.361 109.139  1.00 77.67           C  
ATOM   1909  O   MET A 543     104.927 -21.135 110.071  1.00 76.91           O  
ATOM   1910  CB  MET A 543     103.512 -18.663 108.363  1.00 75.75           C  
ATOM   1911  CG  MET A 543     102.866 -17.303 108.650  1.00 74.50           C  
ATOM   1912  SD  MET A 543     101.181 -17.003 108.026  1.00 72.95           S  
ATOM   1913  CE  MET A 543     101.411 -17.028 106.255  1.00 72.81           C  
ATOM   1914  N   LEU A 544     105.929 -20.743 108.071  1.00 78.50           N  
ATOM   1915  CA  LEU A 544     106.416 -22.121 107.925  1.00 79.67           C  
ATOM   1916  C   LEU A 544     107.532 -22.477 108.920  1.00 80.50           C  
ATOM   1917  O   LEU A 544     107.254 -23.264 109.868  1.00 80.79           O  
ATOM   1918  CB  LEU A 544     106.933 -22.365 106.500  1.00 79.38           C  
ATOM   1919  CG  LEU A 544     105.970 -22.658 105.345  1.00 78.84           C  
ATOM   1920  CD1 LEU A 544     106.763 -22.766 104.056  1.00 78.60           C  
ATOM   1921  CD2 LEU A 544     105.227 -23.959 105.608  1.00 78.22           C  
TER    1922      LEU A 544                                                      
ATOM   1923  N   SER B 305     109.202  39.681  65.850  1.00 81.98           N  
ATOM   1924  CA  SER B 305     109.491  41.022  66.444  1.00 82.37           C  
ATOM   1925  C   SER B 305     108.345  41.945  65.999  1.00 82.53           C  
ATOM   1926  O   SER B 305     108.219  43.089  66.464  1.00 82.55           O  
ATOM   1927  CB  SER B 305     110.861  41.548  65.947  1.00 82.10           C  
ATOM   1928  OG  SER B 305     111.315  42.683  66.687  1.00 81.08           O  
ATOM   1929  N   LEU B 306     107.508  41.427  65.095  1.00 82.26           N  
ATOM   1930  CA  LEU B 306     106.347  42.173  64.595  1.00 81.56           C  
ATOM   1931  C   LEU B 306     105.365  42.192  65.757  1.00 80.83           C  
ATOM   1932  O   LEU B 306     104.921  43.245  66.211  1.00 80.43           O  
ATOM   1933  CB  LEU B 306     105.664  41.443  63.425  1.00 81.94           C  
ATOM   1934  CG  LEU B 306     106.432  40.791  62.257  1.00 82.25           C  
ATOM   1935  CD1 LEU B 306     105.398  40.220  61.280  1.00 81.78           C  
ATOM   1936  CD2 LEU B 306     107.346  41.784  61.543  1.00 82.13           C  
ATOM   1937  N   ALA B 307     105.061  40.986  66.232  1.00 79.95           N  
ATOM   1938  CA  ALA B 307     104.129  40.755  67.322  1.00 79.20           C  
ATOM   1939  C   ALA B 307     104.135  41.815  68.418  1.00 78.64           C  
ATOM   1940  O   ALA B 307     103.098  42.423  68.711  1.00 78.71           O  
ATOM   1941  CB  ALA B 307     104.394  39.389  67.925  1.00 79.04           C  
ATOM   1942  N   LEU B 308     105.299  42.018  69.027  1.00 77.80           N  
ATOM   1943  CA  LEU B 308     105.464  42.988  70.103  1.00 76.80           C  
ATOM   1944  C   LEU B 308     105.083  44.407  69.694  1.00 75.65           C  
ATOM   1945  O   LEU B 308     104.978  45.285  70.543  1.00 75.79           O  
ATOM   1946  CB  LEU B 308     106.910  42.952  70.600  1.00 77.48           C  
ATOM   1947  CG  LEU B 308     107.243  41.560  71.133  1.00 78.11           C  
ATOM   1948  CD1 LEU B 308     108.746  41.374  71.299  1.00 78.61           C  
ATOM   1949  CD2 LEU B 308     106.484  41.362  72.436  1.00 78.11           C  
ATOM   1950  N   SER B 309     104.883  44.634  68.398  1.00 74.29           N  
ATOM   1951  CA  SER B 309     104.486  45.956  67.897  1.00 72.94           C  
ATOM   1952  C   SER B 309     102.956  46.072  67.895  1.00 71.73           C  
ATOM   1953  O   SER B 309     102.381  47.053  68.379  1.00 71.45           O  
ATOM   1954  CB  SER B 309     105.009  46.158  66.478  1.00 72.69           C  
ATOM   1955  OG  SER B 309     106.416  46.053  66.464  1.00 73.20           O  
ATOM   1956  N   LEU B 310     102.320  45.051  67.334  1.00 69.97           N  
ATOM   1957  CA  LEU B 310     100.878  44.969  67.248  1.00 67.84           C  
ATOM   1958  C   LEU B 310     100.164  45.639  68.399  1.00 66.32           C  
ATOM   1959  O   LEU B 310     100.501  45.454  69.566  1.00 66.24           O  
ATOM   1960  CB  LEU B 310     100.449  43.502  67.182  1.00 68.08           C  
ATOM   1961  CG  LEU B 310     100.671  42.751  65.871  1.00 67.97           C  
ATOM   1962  CD1 LEU B 310     102.103  42.915  65.405  1.00 69.06           C  
ATOM   1963  CD2 LEU B 310     100.329  41.284  66.070  1.00 67.74           C  
ATOM   1964  N   THR B 311      99.178  46.444  68.056  1.00 64.61           N  
ATOM   1965  CA  THR B 311      98.388  47.093  69.071  1.00 63.36           C  
ATOM   1966  C   THR B 311      97.424  45.999  69.468  1.00 62.42           C  
ATOM   1967  O   THR B 311      97.464  44.909  68.902  1.00 61.96           O  
ATOM   1968  CB  THR B 311      97.600  48.289  68.502  1.00 63.24           C  
ATOM   1969  OG1 THR B 311      96.705  47.849  67.470  1.00 62.82           O  
ATOM   1970  CG2 THR B 311      98.552  49.299  67.922  1.00 63.58           C  
ATOM   1971  N   ALA B 312      96.556  46.292  70.429  1.00 61.85           N  
ATOM   1972  CA  ALA B 312      95.568  45.323  70.903  1.00 61.24           C  
ATOM   1973  C   ALA B 312      94.668  44.849  69.769  1.00 60.36           C  
ATOM   1974  O   ALA B 312      94.491  43.663  69.560  1.00 60.41           O  
ATOM   1975  CB  ALA B 312      94.712  45.943  72.041  1.00 60.92           C  
ATOM   1976  N   ASP B 313      94.124  45.801  69.031  1.00 60.01           N  
ATOM   1977  CA  ASP B 313      93.216  45.536  67.933  1.00 59.69           C  
ATOM   1978  C   ASP B 313      93.853  44.725  66.826  1.00 58.74           C  
ATOM   1979  O   ASP B 313      93.175  43.964  66.121  1.00 58.29           O  
ATOM   1980  CB  ASP B 313      92.709  46.874  67.419  1.00 61.55           C  
ATOM   1981  CG  ASP B 313      92.071  47.704  68.532  1.00 63.47           C  
ATOM   1982  OD1 ASP B 313      92.819  48.461  69.225  1.00 63.55           O  
ATOM   1983  OD2 ASP B 313      90.835  47.560  68.739  1.00 64.66           O  
ATOM   1984  N   GLN B 314      95.163  44.877  66.675  1.00 57.49           N  
ATOM   1985  CA  GLN B 314      95.875  44.140  65.647  1.00 55.79           C  
ATOM   1986  C   GLN B 314      96.104  42.728  66.138  1.00 54.35           C  
ATOM   1987  O   GLN B 314      96.118  41.776  65.366  1.00 53.20           O  
ATOM   1988  CB  GLN B 314      97.203  44.814  65.352  1.00 56.53           C  
ATOM   1989  CG  GLN B 314      97.072  46.270  64.934  1.00 56.74           C  
ATOM   1990  CD  GLN B 314      98.411  46.887  64.564  1.00 56.98           C  
ATOM   1991  OE1 GLN B 314      99.379  46.824  65.339  1.00 56.88           O  
ATOM   1992  NE2 GLN B 314      98.471  47.494  63.382  1.00 56.04           N  
ATOM   1993  N   MET B 315      96.283  42.603  67.444  1.00 53.38           N  
ATOM   1994  CA  MET B 315      96.500  41.298  68.036  1.00 52.71           C  
ATOM   1995  C   MET B 315      95.234  40.444  67.901  1.00 51.17           C  
ATOM   1996  O   MET B 315      95.318  39.238  67.725  1.00 50.79           O  
ATOM   1997  CB  MET B 315      96.884  41.438  69.516  1.00 53.76           C  
ATOM   1998  CG  MET B 315      97.250  40.105  70.171  1.00 55.30           C  
ATOM   1999  SD  MET B 315      98.823  39.395  69.608  1.00 56.08           S  
ATOM   2000  CE  MET B 315      98.425  37.640  69.692  1.00 56.23           C  
ATOM   2001  N   VAL B 316      94.064  41.070  67.976  1.00 49.27           N  
ATOM   2002  CA  VAL B 316      92.830  40.327  67.866  1.00 48.00           C  
ATOM   2003  C   VAL B 316      92.573  39.887  66.446  1.00 48.87           C  
ATOM   2004  O   VAL B 316      92.172  38.746  66.211  1.00 49.22           O  
ATOM   2005  CB  VAL B 316      91.619  41.127  68.326  1.00 46.59           C  
ATOM   2006  CG1 VAL B 316      90.364  40.284  68.194  1.00 45.58           C  
ATOM   2007  CG2 VAL B 316      91.794  41.548  69.739  1.00 46.02           C  
ATOM   2008  N   SER B 317      92.788  40.779  65.485  1.00 49.35           N  
ATOM   2009  CA  SER B 317      92.558  40.407  64.083  1.00 49.47           C  
ATOM   2010  C   SER B 317      93.500  39.282  63.655  1.00 48.66           C  
ATOM   2011  O   SER B 317      93.081  38.317  63.000  1.00 49.19           O  
ATOM   2012  CB  SER B 317      92.746  41.612  63.152  1.00 50.38           C  
ATOM   2013  OG  SER B 317      91.745  42.604  63.346  1.00 51.93           O  
ATOM   2014  N   ALA B 318      94.772  39.409  64.033  1.00 47.20           N  
ATOM   2015  CA  ALA B 318      95.757  38.399  63.708  1.00 45.49           C  
ATOM   2016  C   ALA B 318      95.172  37.093  64.162  1.00 45.18           C  
ATOM   2017  O   ALA B 318      94.917  36.190  63.358  1.00 44.78           O  
ATOM   2018  CB  ALA B 318      97.009  38.666  64.432  1.00 44.81           C  
ATOM   2019  N   LEU B 319      94.913  37.007  65.460  1.00 45.04           N  
ATOM   2020  CA  LEU B 319      94.354  35.789  65.995  1.00 45.55           C  
ATOM   2021  C   LEU B 319      93.066  35.362  65.312  1.00 46.33           C  
ATOM   2022  O   LEU B 319      92.972  34.236  64.851  1.00 47.87           O  
ATOM   2023  CB  LEU B 319      94.170  35.880  67.508  1.00 43.72           C  
ATOM   2024  CG  LEU B 319      95.474  35.940  68.310  1.00 42.08           C  
ATOM   2025  CD1 LEU B 319      95.153  35.826  69.791  1.00 41.36           C  
ATOM   2026  CD2 LEU B 319      96.394  34.828  67.884  1.00 40.07           C  
ATOM   2027  N   LEU B 320      92.079  36.229  65.202  1.00 46.70           N  
ATOM   2028  CA  LEU B 320      90.855  35.790  64.539  1.00 47.90           C  
ATOM   2029  C   LEU B 320      91.087  35.199  63.138  1.00 48.78           C  
ATOM   2030  O   LEU B 320      90.470  34.201  62.779  1.00 48.57           O  
ATOM   2031  CB  LEU B 320      89.833  36.939  64.489  1.00 47.50           C  
ATOM   2032  CG  LEU B 320      89.240  37.234  65.879  1.00 47.31           C  
ATOM   2033  CD1 LEU B 320      88.571  38.592  65.940  1.00 46.77           C  
ATOM   2034  CD2 LEU B 320      88.287  36.113  66.242  1.00 46.67           C  
ATOM   2035  N   ASP B 321      91.981  35.795  62.351  1.00 49.79           N  
ATOM   2036  CA  ASP B 321      92.243  35.287  61.006  1.00 50.58           C  
ATOM   2037  C   ASP B 321      93.001  33.968  60.998  1.00 50.10           C  
ATOM   2038  O   ASP B 321      92.885  33.164  60.055  1.00 50.22           O  
ATOM   2039  CB  ASP B 321      93.014  36.312  60.181  1.00 52.88           C  
ATOM   2040  CG  ASP B 321      92.163  37.525  59.794  1.00 55.68           C  
ATOM   2041  OD1 ASP B 321      91.025  37.689  60.311  1.00 57.61           O  
ATOM   2042  OD2 ASP B 321      92.645  38.330  58.967  1.00 56.94           O  
ATOM   2043  N   ALA B 322      93.771  33.746  62.060  1.00 48.92           N  
ATOM   2044  CA  ALA B 322      94.557  32.532  62.215  1.00 47.24           C  
ATOM   2045  C   ALA B 322      93.676  31.303  62.445  1.00 46.53           C  
ATOM   2046  O   ALA B 322      94.107  30.172  62.213  1.00 45.91           O  
ATOM   2047  CB  ALA B 322      95.508  32.709  63.371  1.00 47.00           C  
ATOM   2048  N   GLU B 323      92.439  31.535  62.885  1.00 45.50           N  
ATOM   2049  CA  GLU B 323      91.506  30.452  63.166  1.00 45.34           C  
ATOM   2050  C   GLU B 323      91.391  29.349  62.117  1.00 45.33           C  
ATOM   2051  O   GLU B 323      91.114  29.599  60.961  1.00 44.98           O  
ATOM   2052  CB  GLU B 323      90.114  31.013  63.485  1.00 44.51           C  
ATOM   2053  CG  GLU B 323      90.025  31.622  64.867  1.00 43.96           C  
ATOM   2054  CD  GLU B 323      90.210  30.580  65.949  1.00 43.35           C  
ATOM   2055  OE1 GLU B 323      89.240  29.849  66.210  1.00 41.19           O  
ATOM   2056  OE2 GLU B 323      91.336  30.485  66.509  1.00 43.27           O  
ATOM   2057  N   PRO B 324      91.604  28.100  62.532  1.00 45.71           N  
ATOM   2058  CA  PRO B 324      91.533  26.922  61.669  1.00 46.51           C  
ATOM   2059  C   PRO B 324      90.115  26.606  61.185  1.00 46.61           C  
ATOM   2060  O   PRO B 324      89.132  26.988  61.804  1.00 46.88           O  
ATOM   2061  CB  PRO B 324      92.079  25.831  62.579  1.00 46.76           C  
ATOM   2062  CG  PRO B 324      91.492  26.264  63.941  1.00 46.62           C  
ATOM   2063  CD  PRO B 324      91.976  27.693  63.900  1.00 46.31           C  
ATOM   2064  N   PRO B 325      89.996  25.870  60.081  1.00 46.83           N  
ATOM   2065  CA  PRO B 325      88.697  25.506  59.520  1.00 46.94           C  
ATOM   2066  C   PRO B 325      87.983  24.590  60.459  1.00 47.33           C  
ATOM   2067  O   PRO B 325      88.641  23.875  61.204  1.00 47.87           O  
ATOM   2068  CB  PRO B 325      89.087  24.762  58.256  1.00 45.74           C  
ATOM   2069  CG  PRO B 325      90.400  25.372  57.908  1.00 46.08           C  
ATOM   2070  CD  PRO B 325      91.059  25.315  59.239  1.00 46.69           C  
ATOM   2071  N   ILE B 326      86.654  24.603  60.460  1.00 47.51           N  
ATOM   2072  CA  ILE B 326      85.955  23.643  61.299  1.00 47.89           C  
ATOM   2073  C   ILE B 326      85.824  22.407  60.428  1.00 47.71           C  
ATOM   2074  O   ILE B 326      85.378  22.481  59.284  1.00 47.51           O  
ATOM   2075  CB  ILE B 326      84.581  24.136  61.766  1.00 48.47           C  
ATOM   2076  CG1 ILE B 326      84.786  25.255  62.807  1.00 48.73           C  
ATOM   2077  CG2 ILE B 326      83.788  22.960  62.367  1.00 49.15           C  
ATOM   2078  CD1 ILE B 326      83.572  25.598  63.653  1.00 48.68           C  
ATOM   2079  N   LEU B 327      86.243  21.269  60.959  1.00 47.40           N  
ATOM   2080  CA  LEU B 327      86.226  20.054  60.169  1.00 46.77           C  
ATOM   2081  C   LEU B 327      85.031  19.196  60.449  1.00 46.56           C  
ATOM   2082  O   LEU B 327      84.431  19.314  61.490  1.00 45.66           O  
ATOM   2083  CB  LEU B 327      87.490  19.248  60.456  1.00 46.32           C  
ATOM   2084  CG  LEU B 327      88.784  20.041  60.362  1.00 45.78           C  
ATOM   2085  CD1 LEU B 327      89.943  19.118  60.651  1.00 46.32           C  
ATOM   2086  CD2 LEU B 327      88.918  20.679  59.000  1.00 45.19           C  
ATOM   2087  N   TYR B 328      84.700  18.327  59.503  1.00 48.09           N  
ATOM   2088  CA  TYR B 328      83.592  17.386  59.650  1.00 49.63           C  
ATOM   2089  C   TYR B 328      84.138  16.007  59.946  1.00 51.72           C  
ATOM   2090  O   TYR B 328      85.199  15.630  59.462  1.00 52.03           O  
ATOM   2091  CB  TYR B 328      82.766  17.286  58.369  1.00 48.84           C  
ATOM   2092  CG  TYR B 328      81.999  18.537  58.046  1.00 48.34           C  
ATOM   2093  CD1 TYR B 328      82.659  19.716  57.645  1.00 47.78           C  
ATOM   2094  CD2 TYR B 328      80.615  18.580  58.234  1.00 47.48           C  
ATOM   2095  CE1 TYR B 328      81.947  20.917  57.451  1.00 47.37           C  
ATOM   2096  CE2 TYR B 328      79.893  19.769  58.042  1.00 47.31           C  
ATOM   2097  CZ  TYR B 328      80.556  20.939  57.658  1.00 47.27           C  
ATOM   2098  OH  TYR B 328      79.827  22.120  57.531  1.00 45.89           O  
ATOM   2099  N   SER B 329      83.422  15.254  60.757  1.00 54.25           N  
ATOM   2100  CA  SER B 329      83.842  13.915  61.067  1.00 57.64           C  
ATOM   2101  C   SER B 329      83.500  13.206  59.767  1.00 60.50           C  
ATOM   2102  O   SER B 329      82.371  13.295  59.297  1.00 60.33           O  
ATOM   2103  CB  SER B 329      83.006  13.366  62.220  1.00 58.06           C  
ATOM   2104  OG  SER B 329      83.407  12.057  62.602  1.00 59.80           O  
ATOM   2105  N   GLU B 330      84.471  12.546  59.149  1.00 63.89           N  
ATOM   2106  CA  GLU B 330      84.189  11.859  57.906  1.00 67.46           C  
ATOM   2107  C   GLU B 330      83.653  10.488  58.321  1.00 71.19           C  
ATOM   2108  O   GLU B 330      84.352   9.476  58.155  1.00 71.79           O  
ATOM   2109  CB  GLU B 330      85.473  11.695  57.088  1.00 66.64           C  
ATOM   2110  CG  GLU B 330      86.390  12.920  57.068  1.00 66.06           C  
ATOM   2111  CD  GLU B 330      85.874  14.081  56.247  1.00 65.22           C  
ATOM   2112  OE1 GLU B 330      84.652  14.167  56.077  1.00 65.62           O  
ATOM   2113  OE2 GLU B 330      86.682  14.927  55.795  1.00 64.10           O  
ATOM   2114  N   TYR B 331      82.434  10.458  58.888  1.00 75.21           N  
ATOM   2115  CA  TYR B 331      81.799   9.196  59.336  1.00 78.61           C  
ATOM   2116  C   TYR B 331      80.443   8.873  58.712  1.00 80.40           C  
ATOM   2117  O   TYR B 331      79.934   9.623  57.868  1.00 80.64           O  
ATOM   2118  CB  TYR B 331      81.607   9.138  60.868  1.00 79.53           C  
ATOM   2119  CG  TYR B 331      80.280   9.676  61.437  1.00 81.06           C  
ATOM   2120  CD1 TYR B 331      79.609  10.765  60.858  1.00 81.46           C  
ATOM   2121  CD2 TYR B 331      79.744   9.136  62.626  1.00 81.33           C  
ATOM   2122  CE1 TYR B 331      78.439  11.304  61.459  1.00 81.95           C  
ATOM   2123  CE2 TYR B 331      78.583   9.665  63.229  1.00 81.31           C  
ATOM   2124  CZ  TYR B 331      77.939  10.747  62.644  1.00 81.70           C  
ATOM   2125  OH  TYR B 331      76.803  11.269  63.238  1.00 82.11           O  
ATOM   2126  N   ASP B 332      79.865   7.755  59.174  1.00 82.28           N  
ATOM   2127  CA  ASP B 332      78.558   7.262  58.714  1.00 83.94           C  
ATOM   2128  C   ASP B 332      77.466   7.299  59.792  1.00 84.65           C  
ATOM   2129  O   ASP B 332      77.590   6.657  60.847  1.00 84.32           O  
ATOM   2130  CB  ASP B 332      78.677   5.822  58.176  1.00 84.41           C  
ATOM   2131  CG  ASP B 332      79.297   5.755  56.769  1.00 85.26           C  
ATOM   2132  OD1 ASP B 332      78.674   6.279  55.800  1.00 85.26           O  
ATOM   2133  OD2 ASP B 332      80.408   5.172  56.635  1.00 85.26           O  
ATOM   2134  N   PRO B 333      76.394   8.087  59.550  1.00 85.26           N  
ATOM   2135  CA  PRO B 333      75.259   8.216  60.487  1.00 85.26           C  
ATOM   2136  C   PRO B 333      74.451   6.894  60.558  1.00 85.26           C  
ATOM   2137  O   PRO B 333      73.680   6.679  61.505  1.00 85.26           O  
ATOM   2138  CB  PRO B 333      74.448   9.386  59.888  1.00 85.26           C  
ATOM   2139  CG  PRO B 333      75.526  10.170  59.082  1.00 85.26           C  
ATOM   2140  CD  PRO B 333      76.199   8.988  58.399  1.00 85.15           C  
ATOM   2141  N   THR B 334      74.647   6.034  59.543  1.00 85.26           N  
ATOM   2142  CA  THR B 334      74.006   4.704  59.432  1.00 85.26           C  
ATOM   2143  C   THR B 334      74.461   3.847  60.627  1.00 85.26           C  
ATOM   2144  O   THR B 334      73.676   3.494  61.517  1.00 84.89           O  
ATOM   2145  CB  THR B 334      74.463   3.952  58.123  1.00 85.26           C  
ATOM   2146  OG1 THR B 334      74.126   4.727  56.958  1.00 85.26           O  
ATOM   2147  CG2 THR B 334      73.816   2.551  58.042  1.00 84.85           C  
ATOM   2148  N   ARG B 335      75.760   3.542  60.609  1.00 85.26           N  
ATOM   2149  CA  ARG B 335      76.458   2.741  61.616  1.00 85.26           C  
ATOM   2150  C   ARG B 335      76.367   3.314  63.057  1.00 85.26           C  
ATOM   2151  O   ARG B 335      76.547   4.526  63.268  1.00 85.26           O  
ATOM   2152  CB  ARG B 335      77.948   2.625  61.211  1.00 85.26           C  
ATOM   2153  CG  ARG B 335      78.205   2.144  59.771  1.00 85.26           C  
ATOM   2154  CD  ARG B 335      79.715   2.151  59.371  1.00 85.26           C  
ATOM   2155  NE  ARG B 335      79.928   1.568  58.032  1.00 85.26           N  
ATOM   2156  CZ  ARG B 335      81.091   1.528  57.371  1.00 85.26           C  
ATOM   2157  NH1 ARG B 335      82.198   2.041  57.904  1.00 85.22           N  
ATOM   2158  NH2 ARG B 335      81.144   0.972  56.160  1.00 84.97           N  
ATOM   2159  N   PRO B 336      76.059   2.451  64.059  1.00 85.26           N  
ATOM   2160  CA  PRO B 336      75.945   2.800  65.490  1.00 85.26           C  
ATOM   2161  C   PRO B 336      77.279   3.251  66.186  1.00 85.26           C  
ATOM   2162  O   PRO B 336      78.132   3.892  65.560  1.00 85.26           O  
ATOM   2163  CB  PRO B 336      75.363   1.516  66.092  1.00 85.26           C  
ATOM   2164  CG  PRO B 336      75.997   0.438  65.210  1.00 85.26           C  
ATOM   2165  CD  PRO B 336      75.666   1.042  63.862  1.00 85.13           C  
ATOM   2166  N   PHE B 337      77.450   2.909  67.468  1.00 85.18           N  
ATOM   2167  CA  PHE B 337      78.642   3.301  68.249  1.00 85.23           C  
ATOM   2168  C   PHE B 337      79.203   2.300  69.268  1.00 85.26           C  
ATOM   2169  O   PHE B 337      78.564   1.973  70.282  1.00 85.26           O  
ATOM   2170  CB  PHE B 337      78.375   4.611  68.999  1.00 85.26           C  
ATOM   2171  CG  PHE B 337      78.719   5.841  68.219  1.00 85.26           C  
ATOM   2172  CD1 PHE B 337      79.520   5.765  67.082  1.00 85.23           C  
ATOM   2173  CD2 PHE B 337      78.248   7.085  68.631  1.00 85.26           C  
ATOM   2174  CE1 PHE B 337      79.843   6.905  66.365  1.00 85.24           C  
ATOM   2175  CE2 PHE B 337      78.564   8.237  67.922  1.00 85.26           C  
ATOM   2176  CZ  PHE B 337      79.365   8.146  66.782  1.00 85.26           C  
ATOM   2177  N   SER B 338      80.429   1.853  69.017  1.00 85.26           N  
ATOM   2178  CA  SER B 338      81.090   0.905  69.904  1.00 85.22           C  
ATOM   2179  C   SER B 338      82.381   1.501  70.454  1.00 85.17           C  
ATOM   2180  O   SER B 338      83.039   2.304  69.775  1.00 85.26           O  
ATOM   2181  CB  SER B 338      81.379  -0.393  69.153  1.00 85.16           C  
ATOM   2182  OG  SER B 338      80.163  -1.014  68.773  1.00 85.26           O  
ATOM   2183  N   GLU B 339      82.717   1.111  71.690  1.00 84.84           N  
ATOM   2184  CA  GLU B 339      83.921   1.567  72.411  1.00 83.97           C  
ATOM   2185  C   GLU B 339      85.050   1.849  71.409  1.00 83.42           C  
ATOM   2186  O   GLU B 339      85.595   2.956  71.370  1.00 83.62           O  
ATOM   2187  CB  GLU B 339      84.332   0.488  73.439  1.00 83.98           C  
ATOM   2188  CG  GLU B 339      85.268   0.915  74.570  1.00 83.65           C  
ATOM   2189  CD  GLU B 339      86.729   1.020  74.169  1.00 83.75           C  
ATOM   2190  OE1 GLU B 339      87.056   0.764  72.995  1.00 83.65           O  
ATOM   2191  OE2 GLU B 339      87.559   1.356  75.043  1.00 84.14           O  
ATOM   2192  N   ALA B 340      85.370   0.856  70.581  1.00 82.42           N  
ATOM   2193  CA  ALA B 340      86.415   0.994  69.568  1.00 81.18           C  
ATOM   2194  C   ALA B 340      85.951   1.854  68.385  1.00 79.94           C  
ATOM   2195  O   ALA B 340      86.755   2.548  67.766  1.00 80.32           O  
ATOM   2196  CB  ALA B 340      86.855  -0.402  69.072  1.00 81.23           C  
ATOM   2197  N   SER B 341      84.661   1.799  68.065  1.00 78.40           N  
ATOM   2198  CA  SER B 341      84.120   2.578  66.954  1.00 76.73           C  
ATOM   2199  C   SER B 341      84.321   4.056  67.229  1.00 75.81           C  
ATOM   2200  O   SER B 341      84.857   4.797  66.404  1.00 75.44           O  
ATOM   2201  CB  SER B 341      82.619   2.306  66.779  1.00 76.72           C  
ATOM   2202  OG  SER B 341      82.037   3.158  65.800  1.00 75.22           O  
ATOM   2203  N   MET B 342      83.889   4.477  68.406  1.00 74.35           N  
ATOM   2204  CA  MET B 342      83.999   5.867  68.766  1.00 73.14           C  
ATOM   2205  C   MET B 342      85.451   6.332  68.811  1.00 71.74           C  
ATOM   2206  O   MET B 342      85.834   7.242  68.078  1.00 71.91           O  
ATOM   2207  CB  MET B 342      83.297   6.104  70.096  1.00 73.43           C  
ATOM   2208  CG  MET B 342      83.140   7.567  70.432  1.00 73.86           C  
ATOM   2209  SD  MET B 342      81.953   7.786  71.763  1.00 74.83           S  
ATOM   2210  CE  MET B 342      80.450   7.258  70.971  1.00 74.63           C  
ATOM   2211  N   MET B 343      86.262   5.711  69.652  1.00 69.85           N  
ATOM   2212  CA  MET B 343      87.659   6.107  69.739  1.00 68.62           C  
ATOM   2213  C   MET B 343      88.299   6.474  68.405  1.00 67.72           C  
ATOM   2214  O   MET B 343      88.963   7.505  68.292  1.00 67.80           O  
ATOM   2215  CB  MET B 343      88.500   5.012  70.395  1.00 68.60           C  
ATOM   2216  CG  MET B 343      88.368   4.963  71.884  1.00 69.17           C  
ATOM   2217  SD  MET B 343      88.805   6.544  72.612  1.00 69.79           S  
ATOM   2218  CE  MET B 343      90.421   6.802  71.878  1.00 69.82           C  
ATOM   2219  N   GLY B 344      88.108   5.640  67.392  1.00 66.35           N  
ATOM   2220  CA  GLY B 344      88.726   5.928  66.110  1.00 65.17           C  
ATOM   2221  C   GLY B 344      88.083   7.105  65.410  1.00 64.02           C  
ATOM   2222  O   GLY B 344      88.709   7.802  64.590  1.00 64.30           O  
ATOM   2223  N   LEU B 345      86.817   7.322  65.750  1.00 62.16           N  
ATOM   2224  CA  LEU B 345      86.039   8.393  65.171  1.00 59.90           C  
ATOM   2225  C   LEU B 345      86.553   9.715  65.688  1.00 58.38           C  
ATOM   2226  O   LEU B 345      86.763  10.650  64.917  1.00 58.45           O  
ATOM   2227  CB  LEU B 345      84.579   8.190  65.528  1.00 59.98           C  
ATOM   2228  CG  LEU B 345      83.593   9.073  64.784  1.00 60.23           C  
ATOM   2229  CD1 LEU B 345      83.988   9.281  63.316  1.00 60.02           C  
ATOM   2230  CD2 LEU B 345      82.248   8.406  64.915  1.00 59.53           C  
ATOM   2231  N   LEU B 346      86.780   9.773  66.994  1.00 56.29           N  
ATOM   2232  CA  LEU B 346      87.311  10.968  67.647  1.00 54.41           C  
ATOM   2233  C   LEU B 346      88.804  11.152  67.313  1.00 53.95           C  
ATOM   2234  O   LEU B 346      89.288  12.279  67.129  1.00 54.15           O  
ATOM   2235  CB  LEU B 346      87.129  10.844  69.167  1.00 52.76           C  
ATOM   2236  CG  LEU B 346      85.688  10.717  69.674  1.00 51.20           C  
ATOM   2237  CD1 LEU B 346      85.633  10.531  71.148  1.00 50.26           C  
ATOM   2238  CD2 LEU B 346      84.951  11.945  69.314  1.00 50.70           C  
ATOM   2239  N   THR B 347      89.520  10.033  67.228  1.00 52.91           N  
ATOM   2240  CA  THR B 347      90.944  10.028  66.933  1.00 51.74           C  
ATOM   2241  C   THR B 347      91.296  10.547  65.545  1.00 51.60           C  
ATOM   2242  O   THR B 347      92.235  11.306  65.390  1.00 50.74           O  
ATOM   2243  CB  THR B 347      91.517   8.610  67.132  1.00 51.85           C  
ATOM   2244  OG1 THR B 347      91.578   8.322  68.535  1.00 50.89           O  
ATOM   2245  CG2 THR B 347      92.902   8.486  66.516  1.00 52.45           C  
ATOM   2246  N   ASN B 348      90.558  10.144  64.523  1.00 52.18           N  
ATOM   2247  CA  ASN B 348      90.871  10.640  63.197  1.00 52.41           C  
ATOM   2248  C   ASN B 348      90.632  12.134  63.152  1.00 52.07           C  
ATOM   2249  O   ASN B 348      91.481  12.894  62.669  1.00 52.67           O  
ATOM   2250  CB  ASN B 348      90.033   9.924  62.141  1.00 53.70           C  
ATOM   2251  CG  ASN B 348      90.437   8.462  61.973  1.00 54.87           C  
ATOM   2252  OD1 ASN B 348      91.625   8.150  61.802  1.00 55.15           O  
ATOM   2253  ND2 ASN B 348      89.451   7.561  61.992  1.00 55.04           N  
ATOM   2254  N   LEU B 349      89.477  12.550  63.666  1.00 51.16           N  
ATOM   2255  CA  LEU B 349      89.095  13.956  63.715  1.00 49.50           C  
ATOM   2256  C   LEU B 349      90.254  14.733  64.328  1.00 48.77           C  
ATOM   2257  O   LEU B 349      90.688  15.760  63.807  1.00 48.11           O  
ATOM   2258  CB  LEU B 349      87.833  14.100  64.569  1.00 49.59           C  
ATOM   2259  CG  LEU B 349      87.272  15.502  64.783  1.00 49.73           C  
ATOM   2260  CD1 LEU B 349      87.060  16.140  63.421  1.00 50.11           C  
ATOM   2261  CD2 LEU B 349      85.977  15.446  65.593  1.00 48.33           C  
ATOM   2262  N   ALA B 350      90.764  14.212  65.434  1.00 47.96           N  
ATOM   2263  CA  ALA B 350      91.877  14.833  66.123  1.00 47.73           C  
ATOM   2264  C   ALA B 350      93.142  14.892  65.276  1.00 48.18           C  
ATOM   2265  O   ALA B 350      93.767  15.945  65.204  1.00 48.46           O  
ATOM   2266  CB  ALA B 350      92.150  14.102  67.408  1.00 46.74           C  
ATOM   2267  N   ASP B 351      93.529  13.780  64.639  1.00 48.93           N  
ATOM   2268  CA  ASP B 351      94.746  13.768  63.816  1.00 49.39           C  
ATOM   2269  C   ASP B 351      94.627  14.742  62.666  1.00 49.30           C  
ATOM   2270  O   ASP B 351      95.626  15.325  62.209  1.00 49.75           O  
ATOM   2271  CB  ASP B 351      95.075  12.371  63.256  1.00 50.42           C  
ATOM   2272  CG  ASP B 351      95.286  11.312  64.356  1.00 52.39           C  
ATOM   2273  OD1 ASP B 351      95.927  11.600  65.409  1.00 52.92           O  
ATOM   2274  OD2 ASP B 351      94.822  10.165  64.149  1.00 52.93           O  
ATOM   2275  N   ARG B 352      93.397  14.943  62.208  1.00 48.71           N  
ATOM   2276  CA  ARG B 352      93.160  15.859  61.112  1.00 47.64           C  
ATOM   2277  C   ARG B 352      93.202  17.302  61.630  1.00 47.19           C  
ATOM   2278  O   ARG B 352      93.762  18.183  60.990  1.00 46.98           O  
ATOM   2279  CB  ARG B 352      91.830  15.502  60.477  1.00 47.36           C  
ATOM   2280  CG  ARG B 352      91.604  16.127  59.118  1.00 48.14           C  
ATOM   2281  CD  ARG B 352      91.094  15.088  58.164  1.00 46.11           C  
ATOM   2282  NE  ARG B 352      89.950  14.408  58.738  1.00 45.01           N  
ATOM   2283  CZ  ARG B 352      88.729  14.930  58.825  1.00 45.49           C  
ATOM   2284  NH1 ARG B 352      88.474  16.169  58.365  1.00 43.09           N  
ATOM   2285  NH2 ARG B 352      87.758  14.189  59.376  1.00 45.02           N  
ATOM   2286  N   GLU B 353      92.631  17.534  62.809  1.00 47.08           N  
ATOM   2287  CA  GLU B 353      92.654  18.865  63.416  1.00 46.61           C  
ATOM   2288  C   GLU B 353      94.060  19.259  63.789  1.00 46.30           C  
ATOM   2289  O   GLU B 353      94.408  20.440  63.881  1.00 45.31           O  
ATOM   2290  CB  GLU B 353      91.824  18.887  64.666  1.00 45.85           C  
ATOM   2291  CG  GLU B 353      90.397  18.942  64.412  1.00 46.86           C  
ATOM   2292  CD  GLU B 353      89.681  18.932  65.694  1.00 48.73           C  
ATOM   2293  OE1 GLU B 353      89.502  17.831  66.250  1.00 48.45           O  
ATOM   2294  OE2 GLU B 353      89.334  20.029  66.178  1.00 50.51           O  
ATOM   2295  N   LEU B 354      94.863  18.234  64.003  1.00 46.96           N  
ATOM   2296  CA  LEU B 354      96.240  18.394  64.370  1.00 48.02           C  
ATOM   2297  C   LEU B 354      96.973  19.041  63.208  1.00 48.58           C  
ATOM   2298  O   LEU B 354      97.691  20.030  63.363  1.00 49.27           O  
ATOM   2299  CB  LEU B 354      96.794  17.027  64.652  1.00 49.06           C  
ATOM   2300  CG  LEU B 354      98.063  17.006  65.475  1.00 50.70           C  
ATOM   2301  CD1 LEU B 354      97.848  17.778  66.768  1.00 49.74           C  
ATOM   2302  CD2 LEU B 354      98.424  15.542  65.755  1.00 51.18           C  
ATOM   2303  N   VAL B 355      96.776  18.485  62.023  1.00 48.82           N  
ATOM   2304  CA  VAL B 355      97.418  19.027  60.837  1.00 48.58           C  
ATOM   2305  C   VAL B 355      97.052  20.488  60.679  1.00 48.45           C  
ATOM   2306  O   VAL B 355      97.901  21.293  60.320  1.00 49.70           O  
ATOM   2307  CB  VAL B 355      96.989  18.281  59.581  1.00 48.23           C  
ATOM   2308  CG1 VAL B 355      97.781  18.750  58.418  1.00 47.53           C  
ATOM   2309  CG2 VAL B 355      97.166  16.809  59.792  1.00 48.69           C  
ATOM   2310  N   HIS B 356      95.795  20.839  60.934  1.00 47.57           N  
ATOM   2311  CA  HIS B 356      95.372  22.236  60.812  1.00 46.61           C  
ATOM   2312  C   HIS B 356      95.899  23.120  61.916  1.00 45.39           C  
ATOM   2313  O   HIS B 356      96.101  24.312  61.708  1.00 44.59           O  
ATOM   2314  CB  HIS B 356      93.862  22.326  60.768  1.00 46.61           C  
ATOM   2315  CG  HIS B 356      93.293  21.836  59.487  1.00 46.32           C  
ATOM   2316  ND1 HIS B 356      93.456  22.515  58.305  1.00 46.61           N  
ATOM   2317  CD2 HIS B 356      92.593  20.720  59.191  1.00 46.49           C  
ATOM   2318  CE1 HIS B 356      92.875  21.840  57.332  1.00 46.65           C  
ATOM   2319  NE2 HIS B 356      92.343  20.746  57.844  1.00 46.02           N  
ATOM   2320  N   MET B 357      96.113  22.527  63.084  1.00 44.17           N  
ATOM   2321  CA  MET B 357      96.651  23.246  64.223  1.00 43.38           C  
ATOM   2322  C   MET B 357      98.053  23.766  63.865  1.00 43.81           C  
ATOM   2323  O   MET B 357      98.468  24.850  64.300  1.00 43.92           O  
ATOM   2324  CB  MET B 357      96.714  22.317  65.431  1.00 41.95           C  
ATOM   2325  CG  MET B 357      97.068  23.023  66.713  1.00 40.92           C  
ATOM   2326  SD  MET B 357      97.228  21.909  68.072  1.00 37.79           S  
ATOM   2327  CE  MET B 357      95.628  21.265  68.131  1.00 39.68           C  
ATOM   2328  N   ILE B 358      98.787  23.002  63.061  1.00 43.77           N  
ATOM   2329  CA  ILE B 358     100.106  23.447  62.639  1.00 43.87           C  
ATOM   2330  C   ILE B 358     100.036  24.729  61.806  1.00 44.73           C  
ATOM   2331  O   ILE B 358     100.867  25.612  61.954  1.00 44.34           O  
ATOM   2332  CB  ILE B 358     100.793  22.409  61.798  1.00 43.79           C  
ATOM   2333  CG1 ILE B 358     101.004  21.117  62.597  1.00 43.67           C  
ATOM   2334  CG2 ILE B 358     102.090  22.976  61.306  1.00 43.50           C  
ATOM   2335  CD1 ILE B 358     101.955  21.267  63.759  1.00 43.17           C  
ATOM   2336  N   ASN B 359      99.063  24.830  60.908  1.00 46.10           N  
ATOM   2337  CA  ASN B 359      98.925  26.051  60.109  1.00 47.81           C  
ATOM   2338  C   ASN B 359      98.560  27.236  61.018  1.00 48.30           C  
ATOM   2339  O   ASN B 359      99.019  28.367  60.801  1.00 48.49           O  
ATOM   2340  CB  ASN B 359      97.831  25.896  59.042  1.00 49.69           C  
ATOM   2341  CG  ASN B 359      98.173  24.861  57.966  1.00 50.97           C  
ATOM   2342  OD1 ASN B 359      97.294  24.432  57.209  1.00 52.74           O  
ATOM   2343  ND2 ASN B 359      99.442  24.474  57.880  1.00 50.84           N  
ATOM   2344  N   TRP B 360      97.731  26.962  62.028  1.00 48.03           N  
ATOM   2345  CA  TRP B 360      97.277  27.971  62.957  1.00 47.98           C  
ATOM   2346  C   TRP B 360      98.422  28.469  63.822  1.00 48.77           C  
ATOM   2347  O   TRP B 360      98.682  29.665  63.891  1.00 49.37           O  
ATOM   2348  CB  TRP B 360      96.150  27.413  63.825  1.00 47.42           C  
ATOM   2349  CG  TRP B 360      95.847  28.249  65.043  1.00 47.31           C  
ATOM   2350  CD1 TRP B 360      95.127  29.408  65.096  1.00 46.81           C  
ATOM   2351  CD2 TRP B 360      96.325  28.013  66.378  1.00 46.87           C  
ATOM   2352  NE1 TRP B 360      95.126  29.910  66.377  1.00 46.45           N  
ATOM   2353  CE2 TRP B 360      95.852  29.078  67.186  1.00 46.44           C  
ATOM   2354  CE3 TRP B 360      97.108  27.007  66.966  1.00 45.44           C  
ATOM   2355  CZ2 TRP B 360      96.134  29.167  68.553  1.00 46.67           C  
ATOM   2356  CZ3 TRP B 360      97.389  27.091  68.314  1.00 45.80           C  
ATOM   2357  CH2 TRP B 360      96.901  28.168  69.099  1.00 46.72           C  
ATOM   2358  N   ALA B 361      99.119  27.560  64.483  1.00 49.42           N  
ATOM   2359  CA  ALA B 361     100.224  27.972  65.334  1.00 50.00           C  
ATOM   2360  C   ALA B 361     101.186  28.889  64.611  1.00 50.90           C  
ATOM   2361  O   ALA B 361     101.664  29.856  65.192  1.00 51.27           O  
ATOM   2362  CB  ALA B 361     100.961  26.777  65.841  1.00 49.05           C  
ATOM   2363  N   LYS B 362     101.474  28.592  63.348  1.00 52.60           N  
ATOM   2364  CA  LYS B 362     102.411  29.411  62.575  1.00 54.51           C  
ATOM   2365  C   LYS B 362     101.924  30.844  62.329  1.00 55.29           C  
ATOM   2366  O   LYS B 362     102.736  31.732  62.056  1.00 55.45           O  
ATOM   2367  CB  LYS B 362     102.740  28.768  61.219  1.00 55.40           C  
ATOM   2368  CG  LYS B 362     103.678  27.542  61.209  1.00 55.63           C  
ATOM   2369  CD  LYS B 362     103.800  27.085  59.767  1.00 56.70           C  
ATOM   2370  CE  LYS B 362     104.623  25.834  59.567  1.00 58.44           C  
ATOM   2371  NZ  LYS B 362     104.571  25.354  58.111  1.00 58.48           N  
ATOM   2372  N   ARG B 363     100.613  31.073  62.422  1.00 55.28           N  
ATOM   2373  CA  ARG B 363     100.057  32.410  62.202  1.00 54.96           C  
ATOM   2374  C   ARG B 363      99.870  33.195  63.520  1.00 54.85           C  
ATOM   2375  O   ARG B 363      99.423  34.353  63.501  1.00 54.61           O  
ATOM   2376  CB  ARG B 363      98.731  32.313  61.398  1.00 55.05           C  
ATOM   2377  CG  ARG B 363      98.937  31.827  59.964  1.00 55.82           C  
ATOM   2378  CD  ARG B 363      97.673  31.603  59.168  1.00 57.85           C  
ATOM   2379  NE  ARG B 363      96.832  30.566  59.779  1.00 61.47           N  
ATOM   2380  CZ  ARG B 363      95.769  29.976  59.200  1.00 62.31           C  
ATOM   2381  NH1 ARG B 363      95.386  30.309  57.960  1.00 61.57           N  
ATOM   2382  NH2 ARG B 363      95.073  29.050  59.875  1.00 61.19           N  
ATOM   2383  N   VAL B 364     100.224  32.573  64.654  1.00 54.53           N  
ATOM   2384  CA  VAL B 364     100.116  33.220  65.974  1.00 53.98           C  
ATOM   2385  C   VAL B 364     101.330  34.111  66.203  1.00 54.97           C  
ATOM   2386  O   VAL B 364     102.469  33.675  66.088  1.00 55.10           O  
ATOM   2387  CB  VAL B 364     100.022  32.186  67.141  1.00 52.59           C  
ATOM   2388  CG1 VAL B 364     100.143  32.882  68.480  1.00 51.09           C  
ATOM   2389  CG2 VAL B 364      98.716  31.475  67.079  1.00 51.20           C  
ATOM   2390  N   PRO B 365     101.099  35.377  66.550  1.00 56.05           N  
ATOM   2391  CA  PRO B 365     102.175  36.341  66.792  1.00 56.87           C  
ATOM   2392  C   PRO B 365     103.345  35.850  67.636  1.00 57.95           C  
ATOM   2393  O   PRO B 365     103.183  35.473  68.799  1.00 57.95           O  
ATOM   2394  CB  PRO B 365     101.436  37.511  67.430  1.00 56.38           C  
ATOM   2395  CG  PRO B 365     100.135  37.477  66.675  1.00 56.87           C  
ATOM   2396  CD  PRO B 365      99.791  36.002  66.805  1.00 56.47           C  
ATOM   2397  N   GLY B 366     104.527  35.856  67.024  1.00 59.08           N  
ATOM   2398  CA  GLY B 366     105.734  35.441  67.716  1.00 60.41           C  
ATOM   2399  C   GLY B 366     106.017  33.948  67.744  1.00 61.16           C  
ATOM   2400  O   GLY B 366     107.092  33.514  68.154  1.00 61.92           O  
ATOM   2401  N   PHE B 367     105.077  33.132  67.312  1.00 61.34           N  
ATOM   2402  CA  PHE B 367     105.351  31.717  67.370  1.00 61.44           C  
ATOM   2403  C   PHE B 367     106.470  31.340  66.414  1.00 62.73           C  
ATOM   2404  O   PHE B 367     107.349  30.565  66.787  1.00 64.15           O  
ATOM   2405  CB  PHE B 367     104.121  30.891  67.031  1.00 59.26           C  
ATOM   2406  CG  PHE B 367     104.312  29.424  67.260  1.00 56.88           C  
ATOM   2407  CD1 PHE B 367     104.309  28.908  68.543  1.00 55.33           C  
ATOM   2408  CD2 PHE B 367     104.467  28.553  66.190  1.00 55.35           C  
ATOM   2409  CE1 PHE B 367     104.445  27.543  68.751  1.00 54.34           C  
ATOM   2410  CE2 PHE B 367     104.605  27.199  66.397  1.00 53.95           C  
ATOM   2411  CZ  PHE B 367     104.591  26.691  67.673  1.00 53.81           C  
ATOM   2412  N   VAL B 368     106.463  31.865  65.188  1.00 63.49           N  
ATOM   2413  CA  VAL B 368     107.531  31.487  64.252  1.00 64.13           C  
ATOM   2414  C   VAL B 368     108.864  32.189  64.536  1.00 64.96           C  
ATOM   2415  O   VAL B 368     109.895  31.822  63.975  1.00 64.91           O  
ATOM   2416  CB  VAL B 368     107.165  31.743  62.775  1.00 63.42           C  
ATOM   2417  CG1 VAL B 368     108.222  31.116  61.910  1.00 63.17           C  
ATOM   2418  CG2 VAL B 368     105.808  31.149  62.435  1.00 63.65           C  
ATOM   2419  N   ASP B 369     108.835  33.204  65.398  1.00 65.77           N  
ATOM   2420  CA  ASP B 369     110.044  33.913  65.779  1.00 66.56           C  
ATOM   2421  C   ASP B 369     110.872  32.901  66.570  1.00 67.56           C  
ATOM   2422  O   ASP B 369     112.095  33.033  66.700  1.00 68.06           O  
ATOM   2423  CB  ASP B 369     109.701  35.101  66.681  1.00 66.83           C  
ATOM   2424  CG  ASP B 369     108.978  36.230  65.942  1.00 67.76           C  
ATOM   2425  OD1 ASP B 369     109.007  36.243  64.692  1.00 67.76           O  
ATOM   2426  OD2 ASP B 369     108.399  37.128  66.616  1.00 68.08           O  
ATOM   2427  N   LEU B 370     110.192  31.878  67.094  1.00 67.94           N  
ATOM   2428  CA  LEU B 370     110.851  30.849  67.894  1.00 68.14           C  
ATOM   2429  C   LEU B 370     111.588  29.809  67.074  1.00 68.48           C  
ATOM   2430  O   LEU B 370     111.448  29.734  65.847  1.00 68.45           O  
ATOM   2431  CB  LEU B 370     109.844  30.131  68.811  1.00 67.77           C  
ATOM   2432  CG  LEU B 370     109.065  30.898  69.890  1.00 67.50           C  
ATOM   2433  CD1 LEU B 370     108.243  29.909  70.660  1.00 67.66           C  
ATOM   2434  CD2 LEU B 370     109.980  31.617  70.854  1.00 67.37           C  
ATOM   2435  N   THR B 371     112.375  29.012  67.792  1.00 68.84           N  
ATOM   2436  CA  THR B 371     113.171  27.921  67.233  1.00 69.31           C  
ATOM   2437  C   THR B 371     112.324  26.712  66.915  1.00 68.73           C  
ATOM   2438  O   THR B 371     111.415  26.379  67.667  1.00 69.25           O  
ATOM   2439  CB  THR B 371     114.248  27.475  68.232  1.00 70.04           C  
ATOM   2440  OG1 THR B 371     115.296  28.456  68.250  1.00 70.67           O  
ATOM   2441  CG2 THR B 371     114.791  26.062  67.880  1.00 70.10           C  
ATOM   2442  N   LEU B 372     112.643  26.037  65.822  1.00 68.21           N  
ATOM   2443  CA  LEU B 372     111.883  24.868  65.434  1.00 68.14           C  
ATOM   2444  C   LEU B 372     111.694  23.917  66.626  1.00 68.71           C  
ATOM   2445  O   LEU B 372     110.558  23.555  66.965  1.00 68.65           O  
ATOM   2446  CB  LEU B 372     112.579  24.131  64.295  1.00 67.79           C  
ATOM   2447  CG  LEU B 372     111.690  23.067  63.658  1.00 67.62           C  
ATOM   2448  CD1 LEU B 372     110.729  23.759  62.695  1.00 67.48           C  
ATOM   2449  CD2 LEU B 372     112.520  22.038  62.920  1.00 67.59           C  
ATOM   2450  N   HIS B 373     112.787  23.514  67.275  1.00 69.15           N  
ATOM   2451  CA  HIS B 373     112.649  22.602  68.409  1.00 69.84           C  
ATOM   2452  C   HIS B 373     111.783  23.164  69.537  1.00 68.75           C  
ATOM   2453  O   HIS B 373     111.065  22.411  70.190  1.00 68.55           O  
ATOM   2454  CB  HIS B 373     114.029  22.144  68.912  1.00 72.03           C  
ATOM   2455  CG  HIS B 373     114.645  21.071  68.052  1.00 74.80           C  
ATOM   2456  ND1 HIS B 373     114.893  21.241  66.702  1.00 75.83           N  
ATOM   2457  CD2 HIS B 373     114.989  19.789  68.333  1.00 75.37           C  
ATOM   2458  CE1 HIS B 373     115.359  20.112  66.191  1.00 75.39           C  
ATOM   2459  NE2 HIS B 373     115.426  19.215  67.160  1.00 75.37           N  
ATOM   2460  N   ASP B 374     111.829  24.480  69.744  1.00 67.57           N  
ATOM   2461  CA  ASP B 374     110.998  25.138  70.757  1.00 66.40           C  
ATOM   2462  C   ASP B 374     109.521  25.130  70.291  1.00 65.17           C  
ATOM   2463  O   ASP B 374     108.589  25.099  71.104  1.00 64.77           O  
ATOM   2464  CB  ASP B 374     111.463  26.589  70.982  1.00 67.30           C  
ATOM   2465  CG  ASP B 374     112.842  26.683  71.631  1.00 66.82           C  
ATOM   2466  OD1 ASP B 374     113.783  26.047  71.125  1.00 67.21           O  
ATOM   2467  OD2 ASP B 374     112.991  27.408  72.631  1.00 66.36           O  
ATOM   2468  N   GLN B 375     109.311  25.165  68.978  1.00 63.46           N  
ATOM   2469  CA  GLN B 375     107.954  25.122  68.441  1.00 61.58           C  
ATOM   2470  C   GLN B 375     107.387  23.728  68.594  1.00 60.51           C  
ATOM   2471  O   GLN B 375     106.217  23.570  68.923  1.00 61.27           O  
ATOM   2472  CB  GLN B 375     107.933  25.495  66.976  1.00 60.55           C  
ATOM   2473  CG  GLN B 375     108.375  26.892  66.731  1.00 59.61           C  
ATOM   2474  CD  GLN B 375     108.309  27.232  65.279  1.00 59.25           C  
ATOM   2475  OE1 GLN B 375     108.640  28.340  64.883  1.00 60.02           O  
ATOM   2476  NE2 GLN B 375     107.878  26.278  64.465  1.00 58.44           N  
ATOM   2477  N   VAL B 376     108.205  22.712  68.342  1.00 58.53           N  
ATOM   2478  CA  VAL B 376     107.721  21.351  68.497  1.00 56.74           C  
ATOM   2479  C   VAL B 376     107.481  21.110  69.970  1.00 55.66           C  
ATOM   2480  O   VAL B 376     106.569  20.380  70.348  1.00 55.79           O  
ATOM   2481  CB  VAL B 376     108.733  20.312  68.016  1.00 56.57           C  
ATOM   2482  CG1 VAL B 376     108.208  18.923  68.308  1.00 55.56           C  
ATOM   2483  CG2 VAL B 376     108.989  20.494  66.537  1.00 56.27           C  
ATOM   2484  N   HIS B 377     108.295  21.729  70.814  1.00 53.67           N  
ATOM   2485  CA  HIS B 377     108.094  21.512  72.226  1.00 52.33           C  
ATOM   2486  C   HIS B 377     106.776  22.137  72.692  1.00 50.83           C  
ATOM   2487  O   HIS B 377     106.068  21.540  73.491  1.00 51.14           O  
ATOM   2488  CB  HIS B 377     109.288  22.033  73.050  1.00 52.51           C  
ATOM   2489  CG  HIS B 377     109.141  21.804  74.523  1.00 53.92           C  
ATOM   2490  ND1 HIS B 377     108.779  20.581  75.055  1.00 55.22           N  
ATOM   2491  CD2 HIS B 377     109.233  22.654  75.573  1.00 54.71           C  
ATOM   2492  CE1 HIS B 377     108.646  20.689  76.366  1.00 55.31           C  
ATOM   2493  NE2 HIS B 377     108.919  21.937  76.706  1.00 55.56           N  
ATOM   2494  N   LEU B 378     106.430  23.317  72.180  1.00 48.36           N  
ATOM   2495  CA  LEU B 378     105.201  23.966  72.590  1.00 45.62           C  
ATOM   2496  C   LEU B 378     103.951  23.219  72.133  1.00 44.44           C  
ATOM   2497  O   LEU B 378     103.038  22.991  72.922  1.00 43.35           O  
ATOM   2498  CB  LEU B 378     105.185  25.425  72.114  1.00 45.07           C  
ATOM   2499  CG  LEU B 378     106.197  26.325  72.842  1.00 44.36           C  
ATOM   2500  CD1 LEU B 378     106.022  27.791  72.448  1.00 43.38           C  
ATOM   2501  CD2 LEU B 378     105.989  26.177  74.331  1.00 43.73           C  
ATOM   2502  N   LEU B 379     103.905  22.827  70.872  1.00 43.50           N  
ATOM   2503  CA  LEU B 379     102.747  22.093  70.361  1.00 43.74           C  
ATOM   2504  C   LEU B 379     102.623  20.686  70.956  1.00 44.51           C  
ATOM   2505  O   LEU B 379     101.552  20.097  70.990  1.00 43.77           O  
ATOM   2506  CB  LEU B 379     102.818  21.974  68.829  1.00 42.55           C  
ATOM   2507  CG  LEU B 379     102.405  23.169  67.966  1.00 41.47           C  
ATOM   2508  CD1 LEU B 379     102.819  22.944  66.549  1.00 39.66           C  
ATOM   2509  CD2 LEU B 379     100.901  23.368  68.059  1.00 41.30           C  
ATOM   2510  N   GLU B 380     103.731  20.132  71.409  1.00 45.93           N  
ATOM   2511  CA  GLU B 380     103.692  18.804  71.960  1.00 46.99           C  
ATOM   2512  C   GLU B 380     103.234  18.783  73.405  1.00 46.55           C  
ATOM   2513  O   GLU B 380     102.740  17.772  73.901  1.00 47.06           O  
ATOM   2514  CB  GLU B 380     105.063  18.164  71.825  1.00 49.43           C  
ATOM   2515  CG  GLU B 380     105.218  16.901  72.625  1.00 52.64           C  
ATOM   2516  CD  GLU B 380     106.256  16.002  72.041  1.00 54.49           C  
ATOM   2517  OE1 GLU B 380     107.406  16.481  71.865  1.00 55.23           O  
ATOM   2518  OE2 GLU B 380     105.901  14.825  71.754  1.00 56.40           O  
ATOM   2519  N   CYS B 381     103.385  19.901  74.087  1.00 45.61           N  
ATOM   2520  CA  CYS B 381     102.988  19.960  75.472  1.00 45.58           C  
ATOM   2521  C   CYS B 381     101.563  20.458  75.516  1.00 44.76           C  
ATOM   2522  O   CYS B 381     100.882  20.285  76.522  1.00 45.95           O  
ATOM   2523  CB  CYS B 381     103.903  20.926  76.232  1.00 46.93           C  
ATOM   2524  SG  CYS B 381     103.835  20.959  78.070  1.00 52.44           S  
ATOM   2525  N   ALA B 382     101.089  21.043  74.413  1.00 43.45           N  
ATOM   2526  CA  ALA B 382      99.758  21.626  74.408  1.00 40.69           C  
ATOM   2527  C   ALA B 382      98.727  21.183  73.399  1.00 39.63           C  
ATOM   2528  O   ALA B 382      97.550  21.496  73.556  1.00 39.98           O  
ATOM   2529  CB  ALA B 382      99.885  23.135  74.358  1.00 39.66           C  
ATOM   2530  N   TRP B 383      99.112  20.444  72.380  1.00 38.66           N  
ATOM   2531  CA  TRP B 383      98.107  20.077  71.403  1.00 38.25           C  
ATOM   2532  C   TRP B 383      96.780  19.629  72.008  1.00 37.85           C  
ATOM   2533  O   TRP B 383      95.737  20.125  71.601  1.00 39.21           O  
ATOM   2534  CB  TRP B 383      98.608  19.018  70.416  1.00 38.26           C  
ATOM   2535  CG  TRP B 383      98.779  17.694  70.998  1.00 39.92           C  
ATOM   2536  CD1 TRP B 383      99.861  17.231  71.720  1.00 40.78           C  
ATOM   2537  CD2 TRP B 383      97.800  16.653  71.029  1.00 39.98           C  
ATOM   2538  NE1 TRP B 383      99.599  15.964  72.196  1.00 40.43           N  
ATOM   2539  CE2 TRP B 383      98.344  15.586  71.788  1.00 39.96           C  
ATOM   2540  CE3 TRP B 383      96.513  16.518  70.496  1.00 39.83           C  
ATOM   2541  CZ2 TRP B 383      97.646  14.403  72.020  1.00 39.36           C  
ATOM   2542  CZ3 TRP B 383      95.823  15.340  70.733  1.00 39.89           C  
ATOM   2543  CH2 TRP B 383      96.397  14.294  71.491  1.00 38.95           C  
ATOM   2544  N   LEU B 384      96.774  18.740  72.988  1.00 36.79           N  
ATOM   2545  CA  LEU B 384      95.477  18.305  73.502  1.00 36.41           C  
ATOM   2546  C   LEU B 384      94.705  19.375  74.289  1.00 36.78           C  
ATOM   2547  O   LEU B 384      93.481  19.333  74.330  1.00 36.64           O  
ATOM   2548  CB  LEU B 384      95.628  17.019  74.325  1.00 35.67           C  
ATOM   2549  CG  LEU B 384      94.358  16.371  74.910  1.00 34.84           C  
ATOM   2550  CD1 LEU B 384      93.375  16.042  73.816  1.00 35.03           C  
ATOM   2551  CD2 LEU B 384      94.706  15.129  75.658  1.00 32.71           C  
ATOM   2552  N   GLU B 385      95.408  20.320  74.926  1.00 37.09           N  
ATOM   2553  CA  GLU B 385      94.731  21.403  75.649  1.00 35.97           C  
ATOM   2554  C   GLU B 385      94.073  22.231  74.559  1.00 36.00           C  
ATOM   2555  O   GLU B 385      92.919  22.609  74.649  1.00 37.23           O  
ATOM   2556  CB  GLU B 385      95.712  22.311  76.397  1.00 35.36           C  
ATOM   2557  CG  GLU B 385      96.369  21.685  77.594  1.00 36.04           C  
ATOM   2558  CD  GLU B 385      97.192  22.662  78.410  1.00 36.61           C  
ATOM   2559  OE1 GLU B 385      96.607  23.490  79.150  1.00 36.97           O  
ATOM   2560  OE2 GLU B 385      98.438  22.614  78.301  1.00 36.86           O  
ATOM   2561  N   ILE B 386      94.820  22.507  73.507  1.00 35.10           N  
ATOM   2562  CA  ILE B 386      94.288  23.285  72.420  1.00 33.25           C  
ATOM   2563  C   ILE B 386      93.033  22.648  71.830  1.00 33.37           C  
ATOM   2564  O   ILE B 386      92.021  23.333  71.668  1.00 33.72           O  
ATOM   2565  CB  ILE B 386      95.379  23.503  71.381  1.00 32.16           C  
ATOM   2566  CG1 ILE B 386      96.476  24.355  72.029  1.00 30.94           C  
ATOM   2567  CG2 ILE B 386      94.817  24.124  70.125  1.00 30.98           C  
ATOM   2568  CD1 ILE B 386      97.581  24.758  71.098  1.00 31.68           C  
ATOM   2569  N   LEU B 387      93.047  21.354  71.527  1.00 32.72           N  
ATOM   2570  CA  LEU B 387      91.824  20.776  70.975  1.00 32.36           C  
ATOM   2571  C   LEU B 387      90.720  20.881  72.013  1.00 32.79           C  
ATOM   2572  O   LEU B 387      89.556  21.183  71.694  1.00 33.08           O  
ATOM   2573  CB  LEU B 387      91.973  19.303  70.594  1.00 31.05           C  
ATOM   2574  CG  LEU B 387      92.920  18.860  69.487  1.00 31.66           C  
ATOM   2575  CD1 LEU B 387      92.749  17.385  69.329  1.00 31.03           C  
ATOM   2576  CD2 LEU B 387      92.657  19.551  68.179  1.00 30.99           C  
ATOM   2577  N   MET B 388      91.068  20.626  73.265  1.00 32.17           N  
ATOM   2578  CA  MET B 388      90.056  20.696  74.289  1.00 32.58           C  
ATOM   2579  C   MET B 388      89.374  22.054  74.420  1.00 32.54           C  
ATOM   2580  O   MET B 388      88.149  22.124  74.562  1.00 32.56           O  
ATOM   2581  CB  MET B 388      90.625  20.220  75.621  1.00 32.39           C  
ATOM   2582  CG  MET B 388      90.801  18.730  75.594  1.00 33.32           C  
ATOM   2583  SD  MET B 388      91.054  18.001  77.197  1.00 35.61           S  
ATOM   2584  CE  MET B 388      91.181  16.287  76.786  1.00 33.52           C  
ATOM   2585  N   ILE B 389      90.139  23.138  74.342  1.00 31.89           N  
ATOM   2586  CA  ILE B 389      89.514  24.440  74.455  1.00 31.05           C  
ATOM   2587  C   ILE B 389      88.615  24.742  73.241  1.00 30.60           C  
ATOM   2588  O   ILE B 389      87.558  25.335  73.394  1.00 30.42           O  
ATOM   2589  CB  ILE B 389      90.546  25.548  74.675  1.00 29.64           C  
ATOM   2590  CG1 ILE B 389      89.813  26.777  75.224  1.00 29.77           C  
ATOM   2591  CG2 ILE B 389      91.259  25.846  73.394  1.00 29.64           C  
ATOM   2592  CD1 ILE B 389      90.671  27.828  75.872  1.00 29.75           C  
ATOM   2593  N   GLY B 390      89.030  24.337  72.053  1.00 30.17           N  
ATOM   2594  CA  GLY B 390      88.185  24.529  70.891  1.00 32.58           C  
ATOM   2595  C   GLY B 390      86.878  23.710  71.028  1.00 34.95           C  
ATOM   2596  O   GLY B 390      85.762  24.235  70.860  1.00 34.51           O  
ATOM   2597  N   LEU B 391      86.989  22.417  71.341  1.00 36.01           N  
ATOM   2598  CA  LEU B 391      85.792  21.589  71.507  1.00 36.20           C  
ATOM   2599  C   LEU B 391      84.834  22.244  72.496  1.00 36.42           C  
ATOM   2600  O   LEU B 391      83.638  22.296  72.268  1.00 36.93           O  
ATOM   2601  CB  LEU B 391      86.166  20.194  72.005  1.00 35.58           C  
ATOM   2602  CG  LEU B 391      85.014  19.370  72.577  1.00 35.59           C  
ATOM   2603  CD1 LEU B 391      83.990  19.061  71.511  1.00 35.16           C  
ATOM   2604  CD2 LEU B 391      85.565  18.083  73.165  1.00 36.03           C  
ATOM   2605  N   VAL B 392      85.376  22.742  73.593  1.00 37.24           N  
ATOM   2606  CA  VAL B 392      84.591  23.401  74.637  1.00 38.14           C  
ATOM   2607  C   VAL B 392      83.878  24.644  74.102  1.00 38.76           C  
ATOM   2608  O   VAL B 392      82.692  24.839  74.351  1.00 38.05           O  
ATOM   2609  CB  VAL B 392      85.513  23.757  75.842  1.00 38.31           C  
ATOM   2610  CG1 VAL B 392      84.932  24.860  76.659  1.00 38.77           C  
ATOM   2611  CG2 VAL B 392      85.690  22.531  76.717  1.00 37.30           C  
ATOM   2612  N   TRP B 393      84.609  25.467  73.358  1.00 39.54           N  
ATOM   2613  CA  TRP B 393      84.066  26.680  72.750  1.00 40.82           C  
ATOM   2614  C   TRP B 393      82.858  26.353  71.848  1.00 41.27           C  
ATOM   2615  O   TRP B 393      81.780  26.919  72.005  1.00 41.17           O  
ATOM   2616  CB  TRP B 393      85.174  27.354  71.941  1.00 41.29           C  
ATOM   2617  CG  TRP B 393      84.741  28.512  71.104  1.00 43.15           C  
ATOM   2618  CD1 TRP B 393      84.820  28.619  69.739  1.00 43.35           C  
ATOM   2619  CD2 TRP B 393      84.234  29.758  71.573  1.00 43.33           C  
ATOM   2620  NE1 TRP B 393      84.397  29.866  69.338  1.00 43.54           N  
ATOM   2621  CE2 TRP B 393      84.031  30.580  70.448  1.00 43.78           C  
ATOM   2622  CE3 TRP B 393      83.933  30.261  72.836  1.00 44.29           C  
ATOM   2623  CZ2 TRP B 393      83.542  31.875  70.556  1.00 43.88           C  
ATOM   2624  CZ3 TRP B 393      83.453  31.547  72.941  1.00 44.39           C  
ATOM   2625  CH2 TRP B 393      83.263  32.340  71.808  1.00 44.20           C  
ATOM   2626  N   ARG B 394      83.072  25.449  70.898  1.00 41.43           N  
ATOM   2627  CA  ARG B 394      82.049  24.979  69.973  1.00 41.35           C  
ATOM   2628  C   ARG B 394      80.835  24.409  70.687  1.00 41.99           C  
ATOM   2629  O   ARG B 394      79.720  24.473  70.172  1.00 42.77           O  
ATOM   2630  CB  ARG B 394      82.585  23.851  69.079  1.00 41.34           C  
ATOM   2631  CG  ARG B 394      83.730  24.207  68.150  1.00 42.02           C  
ATOM   2632  CD  ARG B 394      83.859  23.149  67.061  1.00 42.66           C  
ATOM   2633  NE  ARG B 394      84.455  21.880  67.462  1.00 42.87           N  
ATOM   2634  CZ  ARG B 394      85.765  21.718  67.652  1.00 44.00           C  
ATOM   2635  NH1 ARG B 394      86.593  22.761  67.471  1.00 43.12           N  
ATOM   2636  NH2 ARG B 394      86.248  20.518  68.006  1.00 42.74           N  
ATOM   2637  N   SER B 395      81.034  23.846  71.865  1.00 41.60           N  
ATOM   2638  CA  SER B 395      79.923  23.238  72.542  1.00 42.18           C  
ATOM   2639  C   SER B 395      79.042  24.209  73.304  1.00 43.84           C  
ATOM   2640  O   SER B 395      77.995  23.802  73.838  1.00 44.48           O  
ATOM   2641  CB  SER B 395      80.441  22.168  73.489  1.00 41.35           C  
ATOM   2642  OG  SER B 395      81.276  21.269  72.803  1.00 40.24           O  
ATOM   2643  N   MET B 396      79.437  25.483  73.353  1.00 45.02           N  
ATOM   2644  CA  MET B 396      78.682  26.477  74.116  1.00 46.33           C  
ATOM   2645  C   MET B 396      77.211  26.537  73.774  1.00 47.40           C  
ATOM   2646  O   MET B 396      76.353  26.540  74.647  1.00 47.61           O  
ATOM   2647  CB  MET B 396      79.308  27.865  73.972  1.00 45.73           C  
ATOM   2648  CG  MET B 396      80.703  27.976  74.607  1.00 45.67           C  
ATOM   2649  SD  MET B 396      81.277  29.681  74.788  1.00 43.55           S  
ATOM   2650  CE  MET B 396      80.144  30.223  75.942  1.00 44.73           C  
ATOM   2651  N   GLU B 397      76.939  26.571  72.487  1.00 49.24           N  
ATOM   2652  CA  GLU B 397      75.594  26.622  71.946  1.00 50.82           C  
ATOM   2653  C   GLU B 397      74.828  25.323  72.114  1.00 50.65           C  
ATOM   2654  O   GLU B 397      73.676  25.248  71.689  1.00 51.36           O  
ATOM   2655  CB  GLU B 397      75.680  26.891  70.459  1.00 53.59           C  
ATOM   2656  CG  GLU B 397      76.411  28.150  70.138  1.00 59.26           C  
ATOM   2657  CD  GLU B 397      75.568  29.356  70.453  1.00 63.31           C  
ATOM   2658  OE1 GLU B 397      74.733  29.713  69.576  1.00 65.34           O  
ATOM   2659  OE2 GLU B 397      75.714  29.921  71.579  1.00 65.18           O  
ATOM   2660  N   HIS B 398      75.448  24.298  72.702  1.00 49.60           N  
ATOM   2661  CA  HIS B 398      74.789  23.010  72.843  1.00 48.02           C  
ATOM   2662  C   HIS B 398      74.833  22.461  74.233  1.00 46.96           C  
ATOM   2663  O   HIS B 398      75.479  21.459  74.500  1.00 46.94           O  
ATOM   2664  CB  HIS B 398      75.420  22.033  71.883  1.00 48.71           C  
ATOM   2665  CG  HIS B 398      75.355  22.489  70.464  1.00 49.18           C  
ATOM   2666  ND1 HIS B 398      74.168  22.584  69.770  1.00 48.83           N  
ATOM   2667  CD2 HIS B 398      76.322  22.932  69.625  1.00 48.77           C  
ATOM   2668  CE1 HIS B 398      74.411  23.062  68.564  1.00 48.65           C  
ATOM   2669  NE2 HIS B 398      75.708  23.282  68.450  1.00 47.95           N  
ATOM   2670  N   PRO B 399      74.122  23.115  75.143  1.00 45.87           N  
ATOM   2671  CA  PRO B 399      74.077  22.698  76.533  1.00 45.35           C  
ATOM   2672  C   PRO B 399      73.911  21.203  76.713  1.00 45.09           C  
ATOM   2673  O   PRO B 399      73.054  20.580  76.104  1.00 44.19           O  
ATOM   2674  CB  PRO B 399      72.947  23.559  77.093  1.00 45.05           C  
ATOM   2675  CG  PRO B 399      72.221  24.044  75.848  1.00 45.19           C  
ATOM   2676  CD  PRO B 399      73.323  24.329  74.958  1.00 44.89           C  
ATOM   2677  N   GLY B 400      74.793  20.633  77.530  1.00 45.63           N  
ATOM   2678  CA  GLY B 400      74.781  19.207  77.791  1.00 44.84           C  
ATOM   2679  C   GLY B 400      75.472  18.373  76.728  1.00 44.74           C  
ATOM   2680  O   GLY B 400      75.599  17.182  76.868  1.00 46.02           O  
ATOM   2681  N   LYS B 401      75.934  18.971  75.656  1.00 44.81           N  
ATOM   2682  CA  LYS B 401      76.565  18.167  74.651  1.00 45.55           C  
ATOM   2683  C   LYS B 401      77.909  18.712  74.226  1.00 45.34           C  
ATOM   2684  O   LYS B 401      78.323  19.774  74.659  1.00 45.16           O  
ATOM   2685  CB  LYS B 401      75.620  18.031  73.458  1.00 47.56           C  
ATOM   2686  CG  LYS B 401      74.347  17.282  73.827  1.00 49.71           C  
ATOM   2687  CD  LYS B 401      73.294  17.241  72.736  1.00 50.84           C  
ATOM   2688  CE  LYS B 401      72.036  16.577  73.304  1.00 52.85           C  
ATOM   2689  NZ  LYS B 401      70.827  16.622  72.409  1.00 55.27           N  
ATOM   2690  N   LEU B 402      78.593  17.949  73.383  1.00 44.93           N  
ATOM   2691  CA  LEU B 402      79.898  18.313  72.879  1.00 44.33           C  
ATOM   2692  C   LEU B 402      79.886  18.249  71.380  1.00 44.52           C  
ATOM   2693  O   LEU B 402      79.703  17.183  70.807  1.00 45.57           O  
ATOM   2694  CB  LEU B 402      80.954  17.351  73.408  1.00 44.22           C  
ATOM   2695  CG  LEU B 402      81.121  17.282  74.935  1.00 44.19           C  
ATOM   2696  CD1 LEU B 402      82.122  16.193  75.290  1.00 43.76           C  
ATOM   2697  CD2 LEU B 402      81.565  18.626  75.472  1.00 44.02           C  
ATOM   2698  N   LEU B 403      80.073  19.394  70.737  1.00 44.26           N  
ATOM   2699  CA  LEU B 403      80.095  19.453  69.286  1.00 43.37           C  
ATOM   2700  C   LEU B 403      81.512  19.177  68.786  1.00 44.36           C  
ATOM   2701  O   LEU B 403      82.287  20.107  68.494  1.00 44.33           O  
ATOM   2702  CB  LEU B 403      79.648  20.831  68.818  1.00 42.17           C  
ATOM   2703  CG  LEU B 403      79.551  21.027  67.307  1.00 41.37           C  
ATOM   2704  CD1 LEU B 403      78.554  20.008  66.760  1.00 41.67           C  
ATOM   2705  CD2 LEU B 403      79.118  22.428  66.982  1.00 39.90           C  
ATOM   2706  N   PHE B 404      81.871  17.901  68.690  1.00 44.76           N  
ATOM   2707  CA  PHE B 404      83.203  17.571  68.211  1.00 44.95           C  
ATOM   2708  C   PHE B 404      83.366  18.154  66.837  1.00 45.87           C  
ATOM   2709  O   PHE B 404      84.402  18.739  66.519  1.00 46.58           O  
ATOM   2710  CB  PHE B 404      83.438  16.059  68.210  1.00 43.18           C  
ATOM   2711  CG  PHE B 404      83.746  15.513  69.565  1.00 41.93           C  
ATOM   2712  CD1 PHE B 404      82.738  15.259  70.477  1.00 41.83           C  
ATOM   2713  CD2 PHE B 404      85.064  15.361  69.969  1.00 41.80           C  
ATOM   2714  CE1 PHE B 404      83.032  14.868  71.784  1.00 42.24           C  
ATOM   2715  CE2 PHE B 404      85.368  14.972  71.269  1.00 42.71           C  
ATOM   2716  CZ  PHE B 404      84.351  14.726  72.180  1.00 42.23           C  
ATOM   2717  N   ALA B 405      82.313  18.009  66.038  1.00 46.94           N  
ATOM   2718  CA  ALA B 405      82.261  18.549  64.676  1.00 47.59           C  
ATOM   2719  C   ALA B 405      80.783  18.755  64.396  1.00 47.86           C  
ATOM   2720  O   ALA B 405      79.948  18.200  65.123  1.00 47.93           O  
ATOM   2721  CB  ALA B 405      82.837  17.561  63.685  1.00 46.95           C  
ATOM   2722  N   PRO B 406      80.438  19.564  63.364  1.00 47.84           N  
ATOM   2723  CA  PRO B 406      79.058  19.842  62.984  1.00 47.78           C  
ATOM   2724  C   PRO B 406      78.246  18.575  62.867  1.00 49.10           C  
ATOM   2725  O   PRO B 406      77.127  18.522  63.351  1.00 49.11           O  
ATOM   2726  CB  PRO B 406      79.224  20.551  61.665  1.00 46.79           C  
ATOM   2727  CG  PRO B 406      80.431  21.360  61.908  1.00 46.51           C  
ATOM   2728  CD  PRO B 406      81.338  20.291  62.453  1.00 47.87           C  
ATOM   2729  N   ASN B 407      78.807  17.537  62.262  1.00 51.12           N  
ATOM   2730  CA  ASN B 407      78.053  16.297  62.108  1.00 53.54           C  
ATOM   2731  C   ASN B 407      78.259  15.248  63.188  1.00 54.81           C  
ATOM   2732  O   ASN B 407      77.795  14.114  63.058  1.00 55.47           O  
ATOM   2733  CB  ASN B 407      78.278  15.674  60.701  1.00 54.67           C  
ATOM   2734  CG  ASN B 407      79.724  15.342  60.403  1.00 54.66           C  
ATOM   2735  OD1 ASN B 407      80.369  14.621  61.163  1.00 55.15           O  
ATOM   2736  ND2 ASN B 407      80.234  15.850  59.272  1.00 53.91           N  
ATOM   2737  N   LEU B 408      78.942  15.632  64.263  1.00 55.94           N  
ATOM   2738  CA  LEU B 408      79.206  14.725  65.381  1.00 56.32           C  
ATOM   2739  C   LEU B 408      78.960  15.530  66.652  1.00 57.59           C  
ATOM   2740  O   LEU B 408      79.777  16.375  67.044  1.00 57.76           O  
ATOM   2741  CB  LEU B 408      80.642  14.224  65.332  1.00 54.84           C  
ATOM   2742  CG  LEU B 408      80.961  13.168  66.380  1.00 54.85           C  
ATOM   2743  CD1 LEU B 408      79.958  12.029  66.275  1.00 53.87           C  
ATOM   2744  CD2 LEU B 408      82.382  12.658  66.171  1.00 54.53           C  
ATOM   2745  N   LEU B 409      77.807  15.265  67.270  1.00 58.66           N  
ATOM   2746  CA  LEU B 409      77.343  15.956  68.469  1.00 59.07           C  
ATOM   2747  C   LEU B 409      76.968  14.966  69.569  1.00 59.88           C  
ATOM   2748  O   LEU B 409      75.810  14.600  69.702  1.00 59.87           O  
ATOM   2749  CB  LEU B 409      76.115  16.759  68.102  1.00 58.54           C  
ATOM   2750  CG  LEU B 409      75.584  17.657  69.190  1.00 59.29           C  
ATOM   2751  CD1 LEU B 409      76.249  18.991  69.071  1.00 60.19           C  
ATOM   2752  CD2 LEU B 409      74.092  17.829  69.020  1.00 60.16           C  
ATOM   2753  N   LEU B 410      77.934  14.556  70.381  1.00 60.92           N  
ATOM   2754  CA  LEU B 410      77.666  13.578  71.421  1.00 61.70           C  
ATOM   2755  C   LEU B 410      77.214  14.172  72.722  1.00 62.71           C  
ATOM   2756  O   LEU B 410      77.757  15.164  73.180  1.00 62.54           O  
ATOM   2757  CB  LEU B 410      78.914  12.747  71.681  1.00 61.92           C  
ATOM   2758  CG  LEU B 410      79.433  11.854  70.559  1.00 61.88           C  
ATOM   2759  CD1 LEU B 410      79.679  12.652  69.327  1.00 62.75           C  
ATOM   2760  CD2 LEU B 410      80.720  11.206  71.007  1.00 61.77           C  
ATOM   2761  N   ASP B 411      76.203  13.573  73.328  1.00 64.41           N  
ATOM   2762  CA  ASP B 411      75.772  14.083  74.610  1.00 66.61           C  
ATOM   2763  C   ASP B 411      76.516  13.280  75.662  1.00 67.36           C  
ATOM   2764  O   ASP B 411      77.261  12.345  75.339  1.00 67.08           O  
ATOM   2765  CB  ASP B 411      74.245  13.989  74.787  1.00 68.25           C  
ATOM   2766  CG  ASP B 411      73.718  12.577  74.709  1.00 69.57           C  
ATOM   2767  OD1 ASP B 411      74.109  11.755  75.575  1.00 70.41           O  
ATOM   2768  OD2 ASP B 411      72.905  12.304  73.785  1.00 70.15           O  
ATOM   2769  N   ARG B 412      76.342  13.654  76.920  1.00 68.36           N  
ATOM   2770  CA  ARG B 412      77.046  12.963  77.978  1.00 69.60           C  
ATOM   2771  C   ARG B 412      77.154  11.466  77.753  1.00 70.26           C  
ATOM   2772  O   ARG B 412      78.200  10.974  77.358  1.00 70.50           O  
ATOM   2773  CB  ARG B 412      76.377  13.199  79.310  1.00 69.31           C  
ATOM   2774  CG  ARG B 412      77.132  12.483  80.350  1.00 69.61           C  
ATOM   2775  CD  ARG B 412      76.483  12.487  81.682  1.00 70.03           C  
ATOM   2776  NE  ARG B 412      77.342  11.666  82.501  1.00 71.06           N  
ATOM   2777  CZ  ARG B 412      77.110  11.333  83.754  1.00 71.33           C  
ATOM   2778  NH1 ARG B 412      76.015  11.750  84.372  1.00 71.96           N  
ATOM   2779  NH2 ARG B 412      77.995  10.582  84.385  1.00 71.73           N  
ATOM   2780  N   ASN B 413      76.054  10.763  78.008  1.00 71.49           N  
ATOM   2781  CA  ASN B 413      75.950   9.304  77.867  1.00 72.60           C  
ATOM   2782  C   ASN B 413      76.748   8.652  76.749  1.00 73.10           C  
ATOM   2783  O   ASN B 413      77.498   7.702  76.995  1.00 73.28           O  
ATOM   2784  CB  ASN B 413      74.481   8.889  77.708  1.00 72.86           C  
ATOM   2785  CG  ASN B 413      73.650   9.201  78.942  1.00 73.46           C  
ATOM   2786  OD1 ASN B 413      73.960   8.748  80.053  1.00 73.81           O  
ATOM   2787  ND2 ASN B 413      72.589   9.976  78.755  1.00 73.71           N  
ATOM   2788  N   GLN B 414      76.570   9.143  75.525  1.00 73.40           N  
ATOM   2789  CA  GLN B 414      77.274   8.597  74.372  1.00 73.98           C  
ATOM   2790  C   GLN B 414      78.763   8.475  74.641  1.00 74.57           C  
ATOM   2791  O   GLN B 414      79.510   7.941  73.822  1.00 75.29           O  
ATOM   2792  CB  GLN B 414      77.022   9.463  73.136  1.00 73.73           C  
ATOM   2793  CG  GLN B 414      75.579   9.404  72.619  1.00 74.20           C  
ATOM   2794  CD  GLN B 414      75.304  10.379  71.473  1.00 74.44           C  
ATOM   2795  OE1 GLN B 414      76.019  10.392  70.474  1.00 75.04           O  
ATOM   2796  NE2 GLN B 414      74.256  11.190  71.613  1.00 74.39           N  
ATOM   2797  N   GLY B 415      79.189   8.970  75.797  1.00 74.79           N  
ATOM   2798  CA  GLY B 415      80.584   8.886  76.169  1.00 75.30           C  
ATOM   2799  C   GLY B 415      80.895   7.520  76.747  1.00 75.67           C  
ATOM   2800  O   GLY B 415      81.911   6.915  76.405  1.00 75.72           O  
ATOM   2801  N   LYS B 416      80.020   7.038  77.627  1.00 76.15           N  
ATOM   2802  CA  LYS B 416      80.186   5.729  78.258  1.00 76.40           C  
ATOM   2803  C   LYS B 416      80.335   4.712  77.142  1.00 76.90           C  
ATOM   2804  O   LYS B 416      80.645   3.548  77.376  1.00 76.58           O  
ATOM   2805  CB  LYS B 416      78.955   5.394  79.091  1.00 76.20           C  
ATOM   2806  CG  LYS B 416      78.586   6.488  80.064  1.00 75.73           C  
ATOM   2807  CD  LYS B 416      77.226   6.259  80.697  1.00 75.39           C  
ATOM   2808  CE  LYS B 416      76.828   7.478  81.515  1.00 75.46           C  
ATOM   2809  NZ  LYS B 416      75.485   7.357  82.116  1.00 76.07           N  
ATOM   2810  N   CYS B 417      80.098   5.183  75.921  1.00 77.66           N  
ATOM   2811  CA  CYS B 417      80.211   4.381  74.715  1.00 78.34           C  
ATOM   2812  C   CYS B 417      81.722   4.159  74.473  1.00 78.82           C  
ATOM   2813  O   CYS B 417      82.142   3.827  73.353  1.00 79.29           O  
ATOM   2814  CB  CYS B 417      79.560   5.151  73.552  1.00 78.57           C  
ATOM   2815  SG  CYS B 417      79.282   4.276  71.983  1.00 79.73           S  
ATOM   2816  N   VAL B 418      82.518   4.372  75.534  1.00 78.39           N  
ATOM   2817  CA  VAL B 418      83.983   4.201  75.554  1.00 77.57           C  
ATOM   2818  C   VAL B 418      84.416   4.009  76.992  1.00 77.35           C  
ATOM   2819  O   VAL B 418      83.985   4.748  77.882  1.00 77.10           O  
ATOM   2820  CB  VAL B 418      84.770   5.427  75.063  1.00 77.67           C  
ATOM   2821  CG1 VAL B 418      86.263   5.182  75.284  1.00 77.40           C  
ATOM   2822  CG2 VAL B 418      84.500   5.691  73.594  1.00 78.14           C  
ATOM   2823  N   GLU B 419      85.298   3.043  77.214  1.00 77.30           N  
ATOM   2824  CA  GLU B 419      85.760   2.752  78.564  1.00 77.25           C  
ATOM   2825  C   GLU B 419      86.359   3.989  79.230  1.00 76.01           C  
ATOM   2826  O   GLU B 419      87.119   4.740  78.609  1.00 75.91           O  
ATOM   2827  CB  GLU B 419      86.784   1.602  78.546  1.00 78.78           C  
ATOM   2828  CG  GLU B 419      86.970   0.898  79.911  1.00 81.35           C  
ATOM   2829  CD  GLU B 419      87.961  -0.279  79.855  1.00 83.39           C  
ATOM   2830  OE1 GLU B 419      87.825  -1.122  78.927  1.00 84.47           O  
ATOM   2831  OE2 GLU B 419      88.857  -0.369  80.741  1.00 83.35           O  
ATOM   2832  N   GLY B 420      85.979   4.195  80.492  1.00 74.81           N  
ATOM   2833  CA  GLY B 420      86.464   5.311  81.295  1.00 72.55           C  
ATOM   2834  C   GLY B 420      86.669   6.653  80.614  1.00 71.19           C  
ATOM   2835  O   GLY B 420      87.699   7.299  80.788  1.00 71.05           O  
ATOM   2836  N   MET B 421      85.689   7.091  79.837  1.00 69.80           N  
ATOM   2837  CA  MET B 421      85.814   8.373  79.175  1.00 67.61           C  
ATOM   2838  C   MET B 421      84.610   9.249  79.521  1.00 65.98           C  
ATOM   2839  O   MET B 421      84.391  10.283  78.916  1.00 65.45           O  
ATOM   2840  CB  MET B 421      85.901   8.198  77.667  1.00 68.27           C  
ATOM   2841  CG  MET B 421      86.317   9.471  76.990  1.00 69.36           C  
ATOM   2842  SD  MET B 421      85.723   9.639  75.328  1.00 71.29           S  
ATOM   2843  CE  MET B 421      86.583   8.337  74.421  1.00 71.25           C  
ATOM   2844  N   VAL B 422      83.823   8.827  80.498  1.00 64.21           N  
ATOM   2845  CA  VAL B 422      82.668   9.609  80.916  1.00 62.70           C  
ATOM   2846  C   VAL B 422      83.230  10.772  81.723  1.00 61.76           C  
ATOM   2847  O   VAL B 422      82.779  11.913  81.613  1.00 61.42           O  
ATOM   2848  CB  VAL B 422      81.752   8.808  81.867  1.00 62.60           C  
ATOM   2849  CG1 VAL B 422      80.295   9.292  81.729  1.00 61.29           C  
ATOM   2850  CG2 VAL B 422      81.924   7.315  81.617  1.00 62.91           C  
ATOM   2851  N   GLU B 423      84.221  10.443  82.546  1.00 60.50           N  
ATOM   2852  CA  GLU B 423      84.896  11.388  83.423  1.00 59.29           C  
ATOM   2853  C   GLU B 423      85.415  12.577  82.639  1.00 57.07           C  
ATOM   2854  O   GLU B 423      85.166  13.721  82.972  1.00 56.77           O  
ATOM   2855  CB  GLU B 423      86.070  10.702  84.148  1.00 61.15           C  
ATOM   2856  CG  GLU B 423      85.706   9.393  84.896  1.00 63.86           C  
ATOM   2857  CD  GLU B 423      85.528   8.162  83.969  1.00 65.80           C  
ATOM   2858  OE1 GLU B 423      85.899   8.232  82.763  1.00 66.83           O  
ATOM   2859  OE2 GLU B 423      85.035   7.115  84.461  1.00 66.01           O  
ATOM   2860  N   ILE B 424      86.132  12.305  81.574  1.00 54.92           N  
ATOM   2861  CA  ILE B 424      86.671  13.388  80.791  1.00 53.31           C  
ATOM   2862  C   ILE B 424      85.565  14.193  80.086  1.00 52.74           C  
ATOM   2863  O   ILE B 424      85.715  15.377  79.822  1.00 53.16           O  
ATOM   2864  CB  ILE B 424      87.711  12.833  79.797  1.00 52.35           C  
ATOM   2865  CG1 ILE B 424      88.821  12.116  80.578  1.00 51.90           C  
ATOM   2866  CG2 ILE B 424      88.310  13.959  79.003  1.00 51.89           C  
ATOM   2867  CD1 ILE B 424      89.816  11.326  79.740  1.00 51.92           C  
ATOM   2868  N   PHE B 425      84.444  13.551  79.787  1.00 51.77           N  
ATOM   2869  CA  PHE B 425      83.337  14.226  79.126  1.00 49.31           C  
ATOM   2870  C   PHE B 425      82.737  15.220  80.089  1.00 48.24           C  
ATOM   2871  O   PHE B 425      82.574  16.388  79.763  1.00 47.96           O  
ATOM   2872  CB  PHE B 425      82.263  13.220  78.728  1.00 49.43           C  
ATOM   2873  CG  PHE B 425      82.150  12.996  77.254  1.00 50.00           C  
ATOM   2874  CD1 PHE B 425      83.260  12.619  76.504  1.00 50.67           C  
ATOM   2875  CD2 PHE B 425      80.918  13.101  76.621  1.00 50.39           C  
ATOM   2876  CE1 PHE B 425      83.150  12.342  75.148  1.00 51.27           C  
ATOM   2877  CE2 PHE B 425      80.783  12.828  75.261  1.00 50.81           C  
ATOM   2878  CZ  PHE B 425      81.899  12.446  74.520  1.00 51.89           C  
ATOM   2879  N   ASP B 426      82.403  14.745  81.282  1.00 46.90           N  
ATOM   2880  CA  ASP B 426      81.799  15.597  82.274  1.00 45.55           C  
ATOM   2881  C   ASP B 426      82.621  16.839  82.466  1.00 44.45           C  
ATOM   2882  O   ASP B 426      82.072  17.936  82.495  1.00 44.19           O  
ATOM   2883  CB  ASP B 426      81.676  14.875  83.597  1.00 47.52           C  
ATOM   2884  CG  ASP B 426      80.777  13.660  83.514  1.00 50.08           C  
ATOM   2885  OD1 ASP B 426      79.647  13.761  82.957  1.00 49.78           O  
ATOM   2886  OD2 ASP B 426      81.211  12.603  84.033  1.00 52.40           O  
ATOM   2887  N   MET B 427      83.941  16.668  82.595  1.00 42.83           N  
ATOM   2888  CA  MET B 427      84.850  17.795  82.789  1.00 40.64           C  
ATOM   2889  C   MET B 427      84.778  18.725  81.604  1.00 40.44           C  
ATOM   2890  O   MET B 427      84.763  19.943  81.761  1.00 40.83           O  
ATOM   2891  CB  MET B 427      86.285  17.328  83.005  1.00 39.39           C  
ATOM   2892  CG  MET B 427      86.488  16.649  84.338  1.00 38.21           C  
ATOM   2893  SD  MET B 427      88.212  16.208  84.715  1.00 39.27           S  
ATOM   2894  CE  MET B 427      88.743  15.287  83.211  1.00 34.98           C  
ATOM   2895  N   LEU B 428      84.737  18.160  80.409  1.00 39.90           N  
ATOM   2896  CA  LEU B 428      84.600  18.989  79.243  1.00 39.68           C  
ATOM   2897  C   LEU B 428      83.217  19.656  79.302  1.00 39.89           C  
ATOM   2898  O   LEU B 428      83.094  20.871  79.092  1.00 40.68           O  
ATOM   2899  CB  LEU B 428      84.751  18.159  77.980  1.00 39.10           C  
ATOM   2900  CG  LEU B 428      86.197  17.727  77.787  1.00 39.29           C  
ATOM   2901  CD1 LEU B 428      86.309  16.761  76.630  1.00 38.48           C  
ATOM   2902  CD2 LEU B 428      87.049  18.961  77.552  1.00 39.40           C  
ATOM   2903  N   LEU B 429      82.176  18.900  79.613  1.00 38.90           N  
ATOM   2904  CA  LEU B 429      80.877  19.534  79.666  1.00 38.74           C  
ATOM   2905  C   LEU B 429      80.907  20.661  80.686  1.00 38.50           C  
ATOM   2906  O   LEU B 429      80.456  21.762  80.417  1.00 38.91           O  
ATOM   2907  CB  LEU B 429      79.775  18.525  80.030  1.00 39.22           C  
ATOM   2908  CG  LEU B 429      79.386  17.453  79.001  1.00 39.84           C  
ATOM   2909  CD1 LEU B 429      78.565  16.379  79.654  1.00 39.94           C  
ATOM   2910  CD2 LEU B 429      78.659  18.079  77.827  1.00 39.18           C  
ATOM   2911  N   ALA B 430      81.449  20.401  81.860  1.00 38.01           N  
ATOM   2912  CA  ALA B 430      81.466  21.418  82.890  1.00 37.60           C  
ATOM   2913  C   ALA B 430      82.191  22.655  82.414  1.00 38.14           C  
ATOM   2914  O   ALA B 430      81.758  23.771  82.670  1.00 37.57           O  
ATOM   2915  CB  ALA B 430      82.119  20.867  84.135  1.00 37.61           C  
ATOM   2916  N   THR B 431      83.301  22.450  81.715  1.00 38.76           N  
ATOM   2917  CA  THR B 431      84.088  23.554  81.218  1.00 39.61           C  
ATOM   2918  C   THR B 431      83.280  24.372  80.218  1.00 39.67           C  
ATOM   2919  O   THR B 431      83.195  25.589  80.318  1.00 40.41           O  
ATOM   2920  CB  THR B 431      85.357  23.038  80.563  1.00 40.37           C  
ATOM   2921  OG1 THR B 431      86.060  22.240  81.515  1.00 42.14           O  
ATOM   2922  CG2 THR B 431      86.254  24.197  80.128  1.00 41.01           C  
ATOM   2923  N   SER B 432      82.697  23.708  79.236  1.00 39.21           N  
ATOM   2924  CA  SER B 432      81.883  24.406  78.253  1.00 38.90           C  
ATOM   2925  C   SER B 432      80.827  25.217  78.994  1.00 39.53           C  
ATOM   2926  O   SER B 432      80.571  26.376  78.681  1.00 38.91           O  
ATOM   2927  CB  SER B 432      81.205  23.394  77.333  1.00 37.91           C  
ATOM   2928  OG  SER B 432      80.383  24.045  76.395  1.00 37.03           O  
ATOM   2929  N   SER B 433      80.215  24.591  79.992  1.00 41.07           N  
ATOM   2930  CA  SER B 433      79.195  25.252  80.788  1.00 42.52           C  
ATOM   2931  C   SER B 433      79.703  26.514  81.486  1.00 42.78           C  
ATOM   2932  O   SER B 433      78.991  27.517  81.520  1.00 43.05           O  
ATOM   2933  CB  SER B 433      78.630  24.300  81.828  1.00 43.21           C  
ATOM   2934  OG  SER B 433      77.785  25.014  82.717  1.00 45.63           O  
ATOM   2935  N   ARG B 434      80.915  26.465  82.042  1.00 42.44           N  
ATOM   2936  CA  ARG B 434      81.475  27.624  82.704  1.00 42.79           C  
ATOM   2937  C   ARG B 434      81.670  28.726  81.636  1.00 42.18           C  
ATOM   2938  O   ARG B 434      81.298  29.880  81.849  1.00 42.41           O  
ATOM   2939  CB  ARG B 434      82.816  27.260  83.388  1.00 45.68           C  
ATOM   2940  CG  ARG B 434      83.466  28.374  84.296  1.00 49.03           C  
ATOM   2941  CD  ARG B 434      82.932  28.376  85.746  1.00 52.45           C  
ATOM   2942  NE  ARG B 434      82.857  29.701  86.401  1.00 55.04           N  
ATOM   2943  CZ  ARG B 434      83.886  30.527  86.617  1.00 57.20           C  
ATOM   2944  NH1 ARG B 434      85.119  30.192  86.229  1.00 58.58           N  
ATOM   2945  NH2 ARG B 434      83.689  31.693  87.239  1.00 57.61           N  
ATOM   2946  N   PHE B 435      82.252  28.394  80.488  1.00 40.65           N  
ATOM   2947  CA  PHE B 435      82.437  29.411  79.464  1.00 39.41           C  
ATOM   2948  C   PHE B 435      81.119  30.044  79.101  1.00 38.99           C  
ATOM   2949  O   PHE B 435      81.045  31.226  78.843  1.00 38.34           O  
ATOM   2950  CB  PHE B 435      83.061  28.822  78.197  1.00 38.97           C  
ATOM   2951  CG  PHE B 435      84.557  28.674  78.257  1.00 38.12           C  
ATOM   2952  CD1 PHE B 435      85.298  29.267  79.274  1.00 36.93           C  
ATOM   2953  CD2 PHE B 435      85.224  27.928  77.293  1.00 37.34           C  
ATOM   2954  CE1 PHE B 435      86.669  29.107  79.324  1.00 36.42           C  
ATOM   2955  CE2 PHE B 435      86.596  27.766  77.338  1.00 36.11           C  
ATOM   2956  CZ  PHE B 435      87.316  28.347  78.347  1.00 36.13           C  
ATOM   2957  N   ARG B 436      80.070  29.250  79.083  1.00 39.57           N  
ATOM   2958  CA  ARG B 436      78.767  29.765  78.712  1.00 40.73           C  
ATOM   2959  C   ARG B 436      78.233  30.829  79.680  1.00 40.93           C  
ATOM   2960  O   ARG B 436      77.824  31.927  79.283  1.00 40.73           O  
ATOM   2961  CB  ARG B 436      77.773  28.611  78.611  1.00 41.19           C  
ATOM   2962  CG  ARG B 436      76.648  28.933  77.660  1.00 42.53           C  
ATOM   2963  CD  ARG B 436      75.527  27.918  77.669  1.00 43.18           C  
ATOM   2964  NE  ARG B 436      75.992  26.560  77.483  1.00 43.93           N  
ATOM   2965  CZ  ARG B 436      76.108  25.687  78.478  1.00 45.77           C  
ATOM   2966  NH1 ARG B 436      75.785  26.045  79.744  1.00 44.64           N  
ATOM   2967  NH2 ARG B 436      76.534  24.450  78.198  1.00 45.38           N  
ATOM   2968  N   MET B 437      78.224  30.497  80.957  1.00 40.57           N  
ATOM   2969  CA  MET B 437      77.749  31.438  81.952  1.00 41.08           C  
ATOM   2970  C   MET B 437      78.607  32.680  82.130  1.00 41.06           C  
ATOM   2971  O   MET B 437      78.118  33.655  82.642  1.00 41.35           O  
ATOM   2972  CB  MET B 437      77.601  30.729  83.280  1.00 40.53           C  
ATOM   2973  CG  MET B 437      76.825  29.484  83.101  1.00 40.60           C  
ATOM   2974  SD  MET B 437      76.667  28.697  84.640  1.00 41.03           S  
ATOM   2975  CE  MET B 437      75.828  27.131  84.162  1.00 40.37           C  
ATOM   2976  N   MET B 438      79.885  32.627  81.753  1.00 41.87           N  
ATOM   2977  CA  MET B 438      80.788  33.780  81.854  1.00 42.31           C  
ATOM   2978  C   MET B 438      80.650  34.554  80.564  1.00 41.47           C  
ATOM   2979  O   MET B 438      81.281  35.590  80.362  1.00 40.66           O  
ATOM   2980  CB  MET B 438      82.248  33.345  81.946  1.00 44.18           C  
ATOM   2981  CG  MET B 438      82.710  32.893  83.286  1.00 47.40           C  
ATOM   2982  SD  MET B 438      84.441  32.459  83.167  1.00 50.14           S  
ATOM   2983  CE  MET B 438      85.105  33.931  82.491  1.00 50.19           C  
ATOM   2984  N   ASN B 439      79.844  34.000  79.678  1.00 40.63           N  
ATOM   2985  CA  ASN B 439      79.645  34.578  78.379  1.00 39.98           C  
ATOM   2986  C   ASN B 439      80.987  34.841  77.693  1.00 38.71           C  
ATOM   2987  O   ASN B 439      81.293  35.961  77.313  1.00 37.57           O  
ATOM   2988  CB  ASN B 439      78.878  35.877  78.488  1.00 41.57           C  
ATOM   2989  CG  ASN B 439      78.447  36.396  77.138  1.00 42.49           C  
ATOM   2990  OD1 ASN B 439      78.233  37.592  76.976  1.00 42.85           O  
ATOM   2991  ND2 ASN B 439      78.300  35.492  76.160  1.00 42.87           N  
ATOM   2992  N   LEU B 440      81.784  33.798  77.526  1.00 37.89           N  
ATOM   2993  CA  LEU B 440      83.062  33.959  76.875  1.00 37.75           C  
ATOM   2994  C   LEU B 440      82.830  34.480  75.455  1.00 38.57           C  
ATOM   2995  O   LEU B 440      81.921  34.001  74.749  1.00 38.49           O  
ATOM   2996  CB  LEU B 440      83.776  32.624  76.816  1.00 36.61           C  
ATOM   2997  CG  LEU B 440      85.194  32.702  76.281  1.00 36.37           C  
ATOM   2998  CD1 LEU B 440      86.048  33.573  77.207  1.00 34.99           C  
ATOM   2999  CD2 LEU B 440      85.756  31.285  76.163  1.00 36.63           C  
ATOM   3000  N   GLN B 441      83.637  35.467  75.044  1.00 38.48           N  
ATOM   3001  CA  GLN B 441      83.550  36.039  73.702  1.00 37.65           C  
ATOM   3002  C   GLN B 441      84.599  35.398  72.811  1.00 37.22           C  
ATOM   3003  O   GLN B 441      85.636  34.965  73.280  1.00 38.03           O  
ATOM   3004  CB  GLN B 441      83.822  37.543  73.715  1.00 39.34           C  
ATOM   3005  CG  GLN B 441      82.806  38.423  74.406  1.00 39.96           C  
ATOM   3006  CD  GLN B 441      81.409  38.078  73.987  1.00 40.18           C  
ATOM   3007  OE1 GLN B 441      80.756  37.232  74.608  1.00 40.52           O  
ATOM   3008  NE2 GLN B 441      80.945  38.698  72.905  1.00 40.42           N  
ATOM   3009  N   GLY B 442      84.344  35.371  71.511  1.00 37.00           N  
ATOM   3010  CA  GLY B 442      85.286  34.785  70.579  1.00 34.83           C  
ATOM   3011  C   GLY B 442      86.610  35.495  70.646  1.00 34.29           C  
ATOM   3012  O   GLY B 442      87.634  34.857  70.494  1.00 33.42           O  
ATOM   3013  N   GLU B 443      86.599  36.810  70.845  1.00 34.17           N  
ATOM   3014  CA  GLU B 443      87.854  37.553  70.947  1.00 34.55           C  
ATOM   3015  C   GLU B 443      88.585  37.070  72.195  1.00 33.60           C  
ATOM   3016  O   GLU B 443      89.810  36.926  72.213  1.00 33.00           O  
ATOM   3017  CB  GLU B 443      87.621  39.057  71.107  1.00 36.80           C  
ATOM   3018  CG  GLU B 443      87.011  39.826  69.921  1.00 39.63           C  
ATOM   3019  CD  GLU B 443      85.557  39.482  69.641  1.00 41.33           C  
ATOM   3020  OE1 GLU B 443      84.806  39.167  70.608  1.00 42.00           O  
ATOM   3021  OE2 GLU B 443      85.165  39.566  68.450  1.00 41.91           O  
ATOM   3022  N   GLU B 444      87.817  36.836  73.252  1.00 32.13           N  
ATOM   3023  CA  GLU B 444      88.388  36.362  74.486  1.00 31.78           C  
ATOM   3024  C   GLU B 444      88.983  34.954  74.271  1.00 32.49           C  
ATOM   3025  O   GLU B 444      90.135  34.691  74.654  1.00 32.71           O  
ATOM   3026  CB  GLU B 444      87.326  36.368  75.587  1.00 29.98           C  
ATOM   3027  CG  GLU B 444      86.970  37.748  76.075  1.00 28.33           C  
ATOM   3028  CD  GLU B 444      85.907  37.742  77.171  1.00 29.41           C  
ATOM   3029  OE1 GLU B 444      84.821  37.171  76.921  1.00 29.83           O  
ATOM   3030  OE2 GLU B 444      86.145  38.314  78.267  1.00 27.57           O  
ATOM   3031  N   PHE B 445      88.190  34.081  73.646  1.00 32.16           N  
ATOM   3032  CA  PHE B 445      88.545  32.709  73.314  1.00 32.32           C  
ATOM   3033  C   PHE B 445      89.878  32.562  72.594  1.00 33.95           C  
ATOM   3034  O   PHE B 445      90.718  31.793  73.034  1.00 35.78           O  
ATOM   3035  CB  PHE B 445      87.465  32.126  72.419  1.00 32.32           C  
ATOM   3036  CG  PHE B 445      87.842  30.836  71.770  1.00 31.79           C  
ATOM   3037  CD1 PHE B 445      88.048  29.687  72.540  1.00 32.08           C  
ATOM   3038  CD2 PHE B 445      87.972  30.755  70.382  1.00 30.89           C  
ATOM   3039  CE1 PHE B 445      88.374  28.474  71.931  1.00 32.26           C  
ATOM   3040  CE2 PHE B 445      88.300  29.550  69.750  1.00 29.67           C  
ATOM   3041  CZ  PHE B 445      88.501  28.414  70.504  1.00 31.04           C  
ATOM   3042  N   VAL B 446      90.081  33.273  71.484  1.00 33.78           N  
ATOM   3043  CA  VAL B 446      91.330  33.163  70.746  1.00 33.60           C  
ATOM   3044  C   VAL B 446      92.518  33.666  71.531  1.00 33.77           C  
ATOM   3045  O   VAL B 446      93.639  33.247  71.283  1.00 34.19           O  
ATOM   3046  CB  VAL B 446      91.294  33.907  69.374  1.00 33.26           C  
ATOM   3047  CG1 VAL B 446      90.181  33.367  68.543  1.00 33.33           C  
ATOM   3048  CG2 VAL B 446      91.127  35.405  69.573  1.00 34.42           C  
ATOM   3049  N   CYS B 447      92.307  34.582  72.458  1.00 34.21           N  
ATOM   3050  CA  CYS B 447      93.452  35.026  73.253  1.00 35.87           C  
ATOM   3051  C   CYS B 447      93.915  33.837  74.109  1.00 36.98           C  
ATOM   3052  O   CYS B 447      95.121  33.519  74.163  1.00 37.73           O  
ATOM   3053  CB  CYS B 447      93.085  36.223  74.142  1.00 34.63           C  
ATOM   3054  SG  CYS B 447      92.911  37.725  73.151  1.00 34.17           S  
ATOM   3055  N   LEU B 448      92.940  33.176  74.746  1.00 36.68           N  
ATOM   3056  CA  LEU B 448      93.185  32.028  75.590  1.00 35.82           C  
ATOM   3057  C   LEU B 448      93.856  30.856  74.870  1.00 36.06           C  
ATOM   3058  O   LEU B 448      94.750  30.247  75.424  1.00 36.47           O  
ATOM   3059  CB  LEU B 448      91.875  31.579  76.251  1.00 35.43           C  
ATOM   3060  CG  LEU B 448      91.243  32.551  77.272  1.00 34.61           C  
ATOM   3061  CD1 LEU B 448      89.945  31.945  77.882  1.00 32.30           C  
ATOM   3062  CD2 LEU B 448      92.268  32.892  78.363  1.00 33.06           C  
ATOM   3063  N   LYS B 449      93.448  30.541  73.643  1.00 35.98           N  
ATOM   3064  CA  LYS B 449      94.047  29.433  72.884  1.00 35.81           C  
ATOM   3065  C   LYS B 449      95.541  29.783  72.674  1.00 35.98           C  
ATOM   3066  O   LYS B 449      96.412  28.979  72.954  1.00 36.47           O  
ATOM   3067  CB  LYS B 449      93.275  29.293  71.559  1.00 36.99           C  
ATOM   3068  CG  LYS B 449      93.518  28.115  70.540  1.00 36.74           C  
ATOM   3069  CD  LYS B 449      92.462  28.297  69.380  1.00 35.49           C  
ATOM   3070  CE  LYS B 449      92.338  27.189  68.341  1.00 37.00           C  
ATOM   3071  NZ  LYS B 449      93.385  27.073  67.255  1.00 35.86           N  
ATOM   3072  N   SER B 450      95.844  31.002  72.237  1.00 36.16           N  
ATOM   3073  CA  SER B 450      97.233  31.413  72.008  1.00 35.72           C  
ATOM   3074  C   SER B 450      98.021  31.430  73.312  1.00 35.33           C  
ATOM   3075  O   SER B 450      99.232  31.200  73.316  1.00 35.59           O  
ATOM   3076  CB  SER B 450      97.307  32.796  71.327  1.00 36.09           C  
ATOM   3077  OG  SER B 450      96.842  32.741  69.973  1.00 37.16           O  
ATOM   3078  N   ILE B 451      97.358  31.708  74.427  1.00 34.44           N  
ATOM   3079  CA  ILE B 451      98.068  31.668  75.694  1.00 33.26           C  
ATOM   3080  C   ILE B 451      98.483  30.212  75.946  1.00 33.93           C  
ATOM   3081  O   ILE B 451      99.660  29.930  76.185  1.00 35.09           O  
ATOM   3082  CB  ILE B 451      97.201  32.157  76.809  1.00 32.23           C  
ATOM   3083  CG1 ILE B 451      96.975  33.655  76.583  1.00 32.66           C  
ATOM   3084  CG2 ILE B 451      97.789  31.736  78.156  1.00 29.96           C  
ATOM   3085  CD1 ILE B 451      96.164  34.378  77.667  1.00 32.81           C  
ATOM   3086  N   ILE B 452      97.534  29.277  75.848  1.00 32.83           N  
ATOM   3087  CA  ILE B 452      97.838  27.865  76.049  1.00 30.73           C  
ATOM   3088  C   ILE B 452      99.011  27.452  75.181  1.00 30.73           C  
ATOM   3089  O   ILE B 452      99.920  26.803  75.646  1.00 29.13           O  
ATOM   3090  CB  ILE B 452      96.599  26.992  75.743  1.00 29.85           C  
ATOM   3091  CG1 ILE B 452      95.574  27.180  76.856  1.00 29.85           C  
ATOM   3092  CG2 ILE B 452      96.964  25.521  75.626  1.00 28.79           C  
ATOM   3093  CD1 ILE B 452      94.230  26.566  76.552  1.00 29.78           C  
ATOM   3094  N   LEU B 453      99.009  27.855  73.923  1.00 31.54           N  
ATOM   3095  CA  LEU B 453     100.105  27.464  73.062  1.00 34.01           C  
ATOM   3096  C   LEU B 453     101.456  27.932  73.605  1.00 35.78           C  
ATOM   3097  O   LEU B 453     102.386  27.145  73.783  1.00 35.99           O  
ATOM   3098  CB  LEU B 453      99.922  28.052  71.662  1.00 33.14           C  
ATOM   3099  CG  LEU B 453     101.087  27.844  70.668  1.00 32.22           C  
ATOM   3100  CD1 LEU B 453     101.182  26.359  70.297  1.00 29.33           C  
ATOM   3101  CD2 LEU B 453     100.882  28.756  69.401  1.00 30.52           C  
ATOM   3102  N   LEU B 454     101.536  29.233  73.857  1.00 37.00           N  
ATOM   3103  CA  LEU B 454     102.745  29.858  74.308  1.00 37.79           C  
ATOM   3104  C   LEU B 454     103.155  29.535  75.702  1.00 39.01           C  
ATOM   3105  O   LEU B 454     104.339  29.474  75.993  1.00 40.30           O  
ATOM   3106  CB  LEU B 454     102.625  31.374  74.169  1.00 37.28           C  
ATOM   3107  CG  LEU B 454     102.483  31.857  72.725  1.00 37.10           C  
ATOM   3108  CD1 LEU B 454     102.354  33.351  72.733  1.00 37.23           C  
ATOM   3109  CD2 LEU B 454     103.663  31.432  71.896  1.00 36.16           C  
ATOM   3110  N   ASN B 455     102.201  29.305  76.582  1.00 39.97           N  
ATOM   3111  CA  ASN B 455     102.563  29.055  77.963  1.00 40.10           C  
ATOM   3112  C   ASN B 455     102.668  27.650  78.503  1.00 41.07           C  
ATOM   3113  O   ASN B 455     103.461  27.393  79.363  1.00 40.62           O  
ATOM   3114  CB  ASN B 455     101.652  29.878  78.843  1.00 39.12           C  
ATOM   3115  CG  ASN B 455     101.629  29.401  80.248  1.00 39.66           C  
ATOM   3116  OD1 ASN B 455     100.779  28.585  80.614  1.00 40.70           O  
ATOM   3117  ND2 ASN B 455     102.569  29.880  81.057  1.00 38.00           N  
ATOM   3118  N   SER B 456     101.905  26.719  77.983  1.00 43.95           N  
ATOM   3119  CA  SER B 456     101.945  25.392  78.541  1.00 46.48           C  
ATOM   3120  C   SER B 456     103.275  24.663  78.429  1.00 48.95           C  
ATOM   3121  O   SER B 456     103.526  23.690  79.147  1.00 49.32           O  
ATOM   3122  CB  SER B 456     100.790  24.577  77.952  1.00 46.29           C  
ATOM   3123  OG  SER B 456      99.549  25.067  78.443  1.00 44.90           O  
ATOM   3124  N   GLY B 457     104.153  25.138  77.566  1.00 51.71           N  
ATOM   3125  CA  GLY B 457     105.415  24.454  77.448  1.00 55.08           C  
ATOM   3126  C   GLY B 457     106.663  25.225  77.804  1.00 57.96           C  
ATOM   3127  O   GLY B 457     107.742  24.695  77.587  1.00 58.45           O  
ATOM   3128  N   VAL B 458     106.563  26.440  78.335  1.00 60.81           N  
ATOM   3129  CA  VAL B 458     107.790  27.185  78.656  1.00 64.41           C  
ATOM   3130  C   VAL B 458     108.575  26.786  79.886  1.00 66.75           C  
ATOM   3131  O   VAL B 458     109.774  27.056  79.967  1.00 67.21           O  
ATOM   3132  CB  VAL B 458     107.574  28.716  78.781  1.00 64.13           C  
ATOM   3133  CG1 VAL B 458     107.550  29.333  77.406  1.00 64.86           C  
ATOM   3134  CG2 VAL B 458     106.310  29.024  79.568  1.00 62.96           C  
ATOM   3135  N   TYR B 459     107.923  26.161  80.851  1.00 69.81           N  
ATOM   3136  CA  TYR B 459     108.638  25.778  82.057  1.00 73.05           C  
ATOM   3137  C   TYR B 459     109.506  24.552  81.754  1.00 74.52           C  
ATOM   3138  O   TYR B 459     110.631  24.427  82.244  1.00 74.06           O  
ATOM   3139  CB  TYR B 459     107.632  25.523  83.186  1.00 74.32           C  
ATOM   3140  CG  TYR B 459     106.651  26.675  83.346  1.00 76.01           C  
ATOM   3141  CD1 TYR B 459     107.014  27.827  84.054  1.00 76.43           C  
ATOM   3142  CD2 TYR B 459     105.404  26.661  82.693  1.00 76.37           C  
ATOM   3143  CE1 TYR B 459     106.174  28.938  84.104  1.00 77.26           C  
ATOM   3144  CE2 TYR B 459     104.554  27.769  82.736  1.00 76.84           C  
ATOM   3145  CZ  TYR B 459     104.950  28.906  83.440  1.00 77.54           C  
ATOM   3146  OH  TYR B 459     104.156  30.036  83.459  1.00 78.28           O  
ATOM   3147  N   THR B 460     108.989  23.680  80.894  1.00 76.48           N  
ATOM   3148  CA  THR B 460     109.695  22.474  80.489  1.00 78.47           C  
ATOM   3149  C   THR B 460     110.693  22.710  79.332  1.00 80.01           C  
ATOM   3150  O   THR B 460     110.873  21.859  78.455  1.00 80.03           O  
ATOM   3151  CB  THR B 460     108.675  21.369  80.124  1.00 78.64           C  
ATOM   3152  OG1 THR B 460     107.716  21.887  79.192  1.00 79.36           O  
ATOM   3153  CG2 THR B 460     107.941  20.873  81.391  1.00 78.51           C  
ATOM   3154  N   PHE B 461     111.334  23.880  79.360  1.00 81.87           N  
ATOM   3155  CA  PHE B 461     112.357  24.318  78.390  1.00 83.62           C  
ATOM   3156  C   PHE B 461     113.686  24.085  79.117  1.00 84.60           C  
ATOM   3157  O   PHE B 461     113.759  24.329  80.334  1.00 85.01           O  
ATOM   3158  CB  PHE B 461     112.264  25.837  78.150  1.00 84.14           C  
ATOM   3159  CG  PHE B 461     111.581  26.246  76.877  1.00 84.66           C  
ATOM   3160  CD1 PHE B 461     110.342  25.726  76.523  1.00 85.12           C  
ATOM   3161  CD2 PHE B 461     112.145  27.239  76.077  1.00 84.87           C  
ATOM   3162  CE1 PHE B 461     109.667  26.194  75.388  1.00 85.26           C  
ATOM   3163  CE2 PHE B 461     111.485  27.716  74.947  1.00 85.16           C  
ATOM   3164  CZ  PHE B 461     110.242  27.195  74.599  1.00 85.26           C  
ATOM   3165  N   LEU B 462     114.729  23.630  78.410  1.00 85.15           N  
ATOM   3166  CA  LEU B 462     116.028  23.455  79.074  1.00 85.26           C  
ATOM   3167  C   LEU B 462     116.724  24.807  79.018  1.00 85.26           C  
ATOM   3168  O   LEU B 462     117.503  25.096  78.097  1.00 85.26           O  
ATOM   3169  CB  LEU B 462     116.915  22.379  78.411  1.00 85.26           C  
ATOM   3170  CG  LEU B 462     118.329  22.265  79.047  1.00 85.26           C  
ATOM   3171  CD1 LEU B 462     118.229  22.130  80.580  1.00 85.03           C  
ATOM   3172  CD2 LEU B 462     119.104  21.075  78.444  1.00 85.26           C  
ATOM   3173  N   SER B 463     116.405  25.631  80.015  1.00 85.26           N  
ATOM   3174  CA  SER B 463     116.946  26.980  80.154  1.00 85.26           C  
ATOM   3175  C   SER B 463     118.409  26.990  80.635  1.00 85.26           C  
ATOM   3176  O   SER B 463     118.763  27.755  81.541  1.00 85.26           O  
ATOM   3177  CB  SER B 463     116.059  27.768  81.130  1.00 85.26           C  
ATOM   3178  OG  SER B 463     115.841  27.031  82.333  1.00 85.24           O  
ATOM   3179  N   SER B 464     119.248  26.150  80.015  1.00 85.26           N  
ATOM   3180  CA  SER B 464     120.676  26.020  80.368  1.00 85.26           C  
ATOM   3181  C   SER B 464     121.643  26.867  79.506  1.00 85.26           C  
ATOM   3182  O   SER B 464     122.830  27.006  79.838  1.00 85.26           O  
ATOM   3183  CB  SER B 464     121.102  24.530  80.316  1.00 85.24           C  
ATOM   3184  OG  SER B 464     120.904  23.946  79.032  1.00 84.80           O  
ATOM   3185  N   THR B 465     121.131  27.428  78.410  1.00 85.26           N  
ATOM   3186  CA  THR B 465     121.931  28.247  77.509  1.00 85.16           C  
ATOM   3187  C   THR B 465     121.314  29.636  77.335  1.00 85.26           C  
ATOM   3188  O   THR B 465     120.138  29.850  77.669  1.00 85.26           O  
ATOM   3189  CB  THR B 465     122.084  27.544  76.145  1.00 85.26           C  
ATOM   3190  OG1 THR B 465     120.797  27.104  75.686  1.00 85.26           O  
ATOM   3191  CG2 THR B 465     123.025  26.337  76.271  1.00 85.26           C  
ATOM   3192  N   LEU B 466     122.115  30.570  76.817  1.00 85.26           N  
ATOM   3193  CA  LEU B 466     121.713  31.973  76.607  1.00 85.26           C  
ATOM   3194  C   LEU B 466     120.536  32.200  75.637  1.00 85.26           C  
ATOM   3195  O   LEU B 466     119.596  32.945  75.952  1.00 84.94           O  
ATOM   3196  CB  LEU B 466     122.930  32.781  76.127  1.00 85.15           C  
ATOM   3197  CG  LEU B 466     122.755  34.293  75.951  1.00 85.26           C  
ATOM   3198  CD1 LEU B 466     122.559  34.940  77.328  1.00 85.26           C  
ATOM   3199  CD2 LEU B 466     123.982  34.883  75.247  1.00 85.12           C  
ATOM   3200  N   LYS B 467     120.605  31.570  74.464  1.00 85.24           N  
ATOM   3201  CA  LYS B 467     119.564  31.696  73.442  1.00 85.26           C  
ATOM   3202  C   LYS B 467     118.256  31.093  73.959  1.00 85.26           C  
ATOM   3203  O   LYS B 467     117.168  31.427  73.465  1.00 85.26           O  
ATOM   3204  CB  LYS B 467     119.998  30.970  72.158  1.00 85.26           C  
ATOM   3205  CG  LYS B 467     119.024  31.088  70.971  1.00 85.26           C  
ATOM   3206  CD  LYS B 467     119.484  30.230  69.775  1.00 85.26           C  
ATOM   3207  CE  LYS B 467     120.898  30.617  69.306  1.00 85.26           C  
ATOM   3208  NZ  LYS B 467     121.469  29.712  68.252  1.00 85.26           N  
ATOM   3209  N   SER B 468     118.377  30.205  74.952  1.00 85.26           N  
ATOM   3210  CA  SER B 468     117.217  29.549  75.553  1.00 85.26           C  
ATOM   3211  C   SER B 468     116.467  30.489  76.495  1.00 85.03           C  
ATOM   3212  O   SER B 468     115.234  30.419  76.592  1.00 85.26           O  
ATOM   3213  CB  SER B 468     117.631  28.287  76.321  1.00 85.21           C  
ATOM   3214  OG  SER B 468     116.482  27.615  76.820  1.00 85.26           O  
ATOM   3215  N   LEU B 469     117.206  31.351  77.198  1.00 84.44           N  
ATOM   3216  CA  LEU B 469     116.581  32.312  78.110  1.00 83.69           C  
ATOM   3217  C   LEU B 469     116.011  33.498  77.318  1.00 83.12           C  
ATOM   3218  O   LEU B 469     114.975  34.066  77.676  1.00 82.67           O  
ATOM   3219  CB  LEU B 469     117.584  32.771  79.180  1.00 83.18           C  
ATOM   3220  CG  LEU B 469     117.797  31.750  80.312  1.00 83.14           C  
ATOM   3221  CD1 LEU B 469     118.318  30.424  79.753  1.00 83.03           C  
ATOM   3222  CD2 LEU B 469     118.756  32.318  81.347  1.00 82.29           C  
ATOM   3223  N   GLU B 470     116.680  33.848  76.222  1.00 82.52           N  
ATOM   3224  CA  GLU B 470     116.205  34.926  75.369  1.00 81.68           C  
ATOM   3225  C   GLU B 470     114.988  34.368  74.628  1.00 80.55           C  
ATOM   3226  O   GLU B 470     114.085  35.109  74.228  1.00 80.42           O  
ATOM   3227  CB  GLU B 470     117.281  35.331  74.354  1.00 82.70           C  
ATOM   3228  CG  GLU B 470     118.604  35.814  74.953  1.00 83.88           C  
ATOM   3229  CD  GLU B 470     119.573  36.306  73.878  1.00 84.80           C  
ATOM   3230  OE1 GLU B 470     119.901  35.526  72.954  1.00 85.12           O  
ATOM   3231  OE2 GLU B 470     120.008  37.475  73.951  1.00 85.26           O  
ATOM   3232  N   GLU B 471     114.983  33.050  74.443  1.00 79.00           N  
ATOM   3233  CA  GLU B 471     113.884  32.375  73.768  1.00 77.49           C  
ATOM   3234  C   GLU B 471     112.658  32.509  74.680  1.00 75.96           C  
ATOM   3235  O   GLU B 471     111.566  32.847  74.224  1.00 75.72           O  
ATOM   3236  CB  GLU B 471     114.227  30.894  73.547  1.00 78.13           C  
ATOM   3237  CG  GLU B 471     113.340  30.222  72.529  1.00 78.57           C  
ATOM   3238  CD  GLU B 471     113.622  30.711  71.128  1.00 78.90           C  
ATOM   3239  OE1 GLU B 471     113.885  31.926  70.964  1.00 78.77           O  
ATOM   3240  OE2 GLU B 471     113.560  29.883  70.187  1.00 79.51           O  
ATOM   3241  N   LYS B 472     112.864  32.255  75.972  1.00 74.08           N  
ATOM   3242  CA  LYS B 472     111.807  32.374  76.968  1.00 72.13           C  
ATOM   3243  C   LYS B 472     111.341  33.816  77.198  1.00 71.04           C  
ATOM   3244  O   LYS B 472     110.170  34.021  77.490  1.00 71.43           O  
ATOM   3245  CB  LYS B 472     112.238  31.805  78.328  1.00 71.93           C  
ATOM   3246  CG  LYS B 472     112.400  30.295  78.425  1.00 71.56           C  
ATOM   3247  CD  LYS B 472     112.544  29.899  79.894  1.00 70.95           C  
ATOM   3248  CE  LYS B 472     112.638  28.392  80.074  1.00 70.49           C  
ATOM   3249  NZ  LYS B 472     112.661  28.017  81.519  1.00 69.63           N  
ATOM   3250  N   ASP B 473     112.227  34.813  77.108  1.00 69.41           N  
ATOM   3251  CA  ASP B 473     111.777  36.195  77.325  1.00 67.99           C  
ATOM   3252  C   ASP B 473     110.801  36.603  76.254  1.00 66.42           C  
ATOM   3253  O   ASP B 473     109.748  37.174  76.538  1.00 66.66           O  
ATOM   3254  CB  ASP B 473     112.917  37.202  77.300  1.00 69.43           C  
ATOM   3255  CG  ASP B 473     113.920  36.970  78.393  1.00 70.81           C  
ATOM   3256  OD1 ASP B 473     113.490  36.735  79.549  1.00 71.44           O  
ATOM   3257  OD2 ASP B 473     115.142  37.045  78.097  1.00 72.05           O  
ATOM   3258  N   HIS B 474     111.169  36.329  75.014  1.00 64.21           N  
ATOM   3259  CA  HIS B 474     110.314  36.649  73.901  1.00 62.37           C  
ATOM   3260  C   HIS B 474     108.912  36.048  74.081  1.00 61.54           C  
ATOM   3261  O   HIS B 474     107.914  36.702  73.796  1.00 61.31           O  
ATOM   3262  CB  HIS B 474     110.909  36.107  72.631  1.00 62.23           C  
ATOM   3263  CG  HIS B 474     110.061  36.376  71.445  1.00 62.05           C  
ATOM   3264  ND1 HIS B 474     109.802  37.657  71.009  1.00 62.09           N  
ATOM   3265  CD2 HIS B 474     109.349  35.546  70.648  1.00 62.24           C  
ATOM   3266  CE1 HIS B 474     108.965  37.603  69.988  1.00 62.75           C  
ATOM   3267  NE2 HIS B 474     108.674  36.335  69.750  1.00 62.63           N  
ATOM   3268  N   ILE B 475     108.849  34.795  74.524  1.00 60.00           N  
ATOM   3269  CA  ILE B 475     107.588  34.122  74.762  1.00 58.78           C  
ATOM   3270  C   ILE B 475     106.770  34.846  75.849  1.00 59.03           C  
ATOM   3271  O   ILE B 475     105.552  34.995  75.729  1.00 58.74           O  
ATOM   3272  CB  ILE B 475     107.832  32.663  75.186  1.00 58.61           C  
ATOM   3273  CG1 ILE B 475     108.354  31.861  73.985  1.00 58.64           C  
ATOM   3274  CG2 ILE B 475     106.566  32.070  75.786  1.00 57.97           C  
ATOM   3275  CD1 ILE B 475     108.645  30.369  74.275  1.00 58.40           C  
ATOM   3276  N   HIS B 476     107.432  35.307  76.909  1.00 58.99           N  
ATOM   3277  CA  HIS B 476     106.727  36.001  77.985  1.00 59.13           C  
ATOM   3278  C   HIS B 476     106.283  37.415  77.591  1.00 58.51           C  
ATOM   3279  O   HIS B 476     105.340  37.969  78.169  1.00 58.16           O  
ATOM   3280  CB  HIS B 476     107.576  36.031  79.277  1.00 60.21           C  
ATOM   3281  CG  HIS B 476     107.615  34.717  80.009  1.00 62.39           C  
ATOM   3282  ND1 HIS B 476     106.478  34.101  80.499  1.00 63.00           N  
ATOM   3283  CD2 HIS B 476     108.651  33.906  80.343  1.00 62.69           C  
ATOM   3284  CE1 HIS B 476     106.815  32.972  81.102  1.00 62.69           C  
ATOM   3285  NE2 HIS B 476     108.126  32.831  81.021  1.00 62.35           N  
ATOM   3286  N   ARG B 477     106.950  38.008  76.607  1.00 57.64           N  
ATOM   3287  CA  ARG B 477     106.552  39.340  76.170  1.00 56.26           C  
ATOM   3288  C   ARG B 477     105.283  39.249  75.333  1.00 53.78           C  
ATOM   3289  O   ARG B 477     104.388  40.066  75.477  1.00 52.95           O  
ATOM   3290  CB  ARG B 477     107.662  39.994  75.370  1.00 58.31           C  
ATOM   3291  CG  ARG B 477     108.922  40.175  76.164  1.00 61.85           C  
ATOM   3292  CD  ARG B 477     109.863  41.037  75.386  1.00 65.57           C  
ATOM   3293  NE  ARG B 477     111.171  41.160  76.016  1.00 69.27           N  
ATOM   3294  CZ  ARG B 477     112.142  41.935  75.526  1.00 70.96           C  
ATOM   3295  NH1 ARG B 477     111.924  42.637  74.409  1.00 70.52           N  
ATOM   3296  NH2 ARG B 477     113.328  42.012  76.142  1.00 71.24           N  
ATOM   3297  N   VAL B 478     105.218  38.256  74.450  1.00 51.44           N  
ATOM   3298  CA  VAL B 478     104.030  38.056  73.637  1.00 49.15           C  
ATOM   3299  C   VAL B 478     102.902  37.777  74.618  1.00 48.26           C  
ATOM   3300  O   VAL B 478     101.824  38.331  74.506  1.00 47.33           O  
ATOM   3301  CB  VAL B 478     104.166  36.848  72.697  1.00 48.27           C  
ATOM   3302  CG1 VAL B 478     102.875  36.657  71.920  1.00 46.54           C  
ATOM   3303  CG2 VAL B 478     105.324  37.062  71.752  1.00 47.24           C  
ATOM   3304  N   LEU B 479     103.158  36.909  75.588  1.00 47.60           N  
ATOM   3305  CA  LEU B 479     102.143  36.613  76.574  1.00 46.15           C  
ATOM   3306  C   LEU B 479     101.675  37.884  77.212  1.00 45.92           C  
ATOM   3307  O   LEU B 479     100.478  38.067  77.304  1.00 46.44           O  
ATOM   3308  CB  LEU B 479     102.659  35.640  77.623  1.00 45.76           C  
ATOM   3309  CG  LEU B 479     102.644  34.199  77.123  1.00 45.63           C  
ATOM   3310  CD1 LEU B 479     103.504  33.320  78.004  1.00 46.60           C  
ATOM   3311  CD2 LEU B 479     101.214  33.706  77.093  1.00 44.58           C  
ATOM   3312  N   ASP B 480     102.580  38.781  77.630  1.00 46.08           N  
ATOM   3313  CA  ASP B 480     102.130  40.049  78.253  1.00 46.12           C  
ATOM   3314  C   ASP B 480     101.252  40.828  77.267  1.00 45.24           C  
ATOM   3315  O   ASP B 480     100.208  41.384  77.631  1.00 45.28           O  
ATOM   3316  CB  ASP B 480     103.282  40.983  78.674  1.00 47.17           C  
ATOM   3317  CG  ASP B 480     104.048  40.506  79.907  1.00 49.36           C  
ATOM   3318  OD1 ASP B 480     103.460  39.949  80.883  1.00 51.05           O  
ATOM   3319  OD2 ASP B 480     105.272  40.753  79.914  1.00 51.21           O  
ATOM   3320  N   LYS B 481     101.688  40.857  76.014  1.00 44.07           N  
ATOM   3321  CA  LYS B 481     100.972  41.550  74.938  1.00 42.66           C  
ATOM   3322  C   LYS B 481      99.540  40.992  74.803  1.00 40.58           C  
ATOM   3323  O   LYS B 481      98.600  41.753  74.577  1.00 39.83           O  
ATOM   3324  CB  LYS B 481     101.783  41.380  73.634  1.00 44.37           C  
ATOM   3325  CG  LYS B 481     101.359  42.174  72.401  1.00 46.59           C  
ATOM   3326  CD  LYS B 481     101.589  43.674  72.522  1.00 49.40           C  
ATOM   3327  CE  LYS B 481     100.603  44.313  73.483  1.00 51.53           C  
ATOM   3328  NZ  LYS B 481     100.811  45.780  73.621  1.00 53.31           N  
ATOM   3329  N   ILE B 482      99.384  39.671  74.962  1.00 38.37           N  
ATOM   3330  CA  ILE B 482      98.081  39.007  74.887  1.00 36.66           C  
ATOM   3331  C   ILE B 482      97.197  39.359  76.105  1.00 35.30           C  
ATOM   3332  O   ILE B 482      95.982  39.515  75.989  1.00 33.24           O  
ATOM   3333  CB  ILE B 482      98.258  37.462  74.744  1.00 37.25           C  
ATOM   3334  CG1 ILE B 482      98.876  37.140  73.370  1.00 37.59           C  
ATOM   3335  CG2 ILE B 482      96.905  36.743  74.874  1.00 37.27           C  
ATOM   3336  CD1 ILE B 482      99.093  35.660  73.077  1.00 36.55           C  
ATOM   3337  N   THR B 483      97.832  39.502  77.266  1.00 34.53           N  
ATOM   3338  CA  THR B 483      97.147  39.898  78.497  1.00 33.97           C  
ATOM   3339  C   THR B 483      96.616  41.332  78.247  1.00 34.72           C  
ATOM   3340  O   THR B 483      95.444  41.628  78.484  1.00 34.13           O  
ATOM   3341  CB  THR B 483      98.147  39.912  79.707  1.00 32.55           C  
ATOM   3342  OG1 THR B 483      98.720  38.613  79.848  1.00 31.97           O  
ATOM   3343  CG2 THR B 483      97.456  40.317  81.040  1.00 29.79           C  
ATOM   3344  N   ASP B 484      97.505  42.217  77.788  1.00 35.40           N  
ATOM   3345  CA  ASP B 484      97.135  43.594  77.468  1.00 35.77           C  
ATOM   3346  C   ASP B 484      95.880  43.514  76.616  1.00 35.09           C  
ATOM   3347  O   ASP B 484      94.892  44.201  76.876  1.00 34.49           O  
ATOM   3348  CB  ASP B 484      98.239  44.295  76.649  1.00 36.96           C  
ATOM   3349  CG  ASP B 484      99.467  44.682  77.479  1.00 38.15           C  
ATOM   3350  OD1 ASP B 484      99.445  44.580  78.732  1.00 38.27           O  
ATOM   3351  OD2 ASP B 484     100.458  45.109  76.850  1.00 38.89           O  
ATOM   3352  N   THR B 485      95.929  42.651  75.604  1.00 34.96           N  
ATOM   3353  CA  THR B 485      94.801  42.465  74.704  1.00 35.03           C  
ATOM   3354  C   THR B 485      93.531  42.016  75.410  1.00 34.15           C  
ATOM   3355  O   THR B 485      92.475  42.546  75.150  1.00 33.75           O  
ATOM   3356  CB  THR B 485      95.153  41.474  73.601  1.00 36.24           C  
ATOM   3357  OG1 THR B 485      96.379  41.907  72.972  1.00 37.28           O  
ATOM   3358  CG2 THR B 485      94.016  41.400  72.543  1.00 34.46           C  
ATOM   3359  N   LEU B 486      93.620  41.040  76.300  1.00 34.08           N  
ATOM   3360  CA  LEU B 486      92.428  40.623  77.033  1.00 33.81           C  
ATOM   3361  C   LEU B 486      91.819  41.770  77.837  1.00 33.79           C  
ATOM   3362  O   LEU B 486      90.610  41.983  77.797  1.00 32.30           O  
ATOM   3363  CB  LEU B 486      92.744  39.457  77.979  1.00 34.35           C  
ATOM   3364  CG  LEU B 486      92.616  38.040  77.426  1.00 32.97           C  
ATOM   3365  CD1 LEU B 486      93.023  37.071  78.516  1.00 33.20           C  
ATOM   3366  CD2 LEU B 486      91.179  37.782  77.019  1.00 33.03           C  
ATOM   3367  N   ILE B 487      92.659  42.499  78.573  1.00 34.94           N  
ATOM   3368  CA  ILE B 487      92.195  43.631  79.368  1.00 36.45           C  
ATOM   3369  C   ILE B 487      91.581  44.723  78.477  1.00 37.83           C  
ATOM   3370  O   ILE B 487      90.598  45.368  78.854  1.00 38.44           O  
ATOM   3371  CB  ILE B 487      93.329  44.244  80.181  1.00 36.83           C  
ATOM   3372  CG1 ILE B 487      93.785  43.265  81.265  1.00 37.27           C  
ATOM   3373  CG2 ILE B 487      92.869  45.562  80.798  1.00 36.44           C  
ATOM   3374  CD1 ILE B 487      92.771  43.057  82.407  1.00 37.08           C  
ATOM   3375  N   HIS B 488      92.147  44.932  77.298  1.00 38.12           N  
ATOM   3376  CA  HIS B 488      91.589  45.911  76.403  1.00 39.56           C  
ATOM   3377  C   HIS B 488      90.166  45.506  76.012  1.00 39.53           C  
ATOM   3378  O   HIS B 488      89.229  46.322  76.083  1.00 38.72           O  
ATOM   3379  CB  HIS B 488      92.502  46.044  75.179  1.00 42.73           C  
ATOM   3380  CG  HIS B 488      91.985  46.968  74.114  1.00 45.83           C  
ATOM   3381  ND1 HIS B 488      91.190  46.533  73.071  1.00 47.12           N  
ATOM   3382  CD2 HIS B 488      92.145  48.302  73.934  1.00 46.51           C  
ATOM   3383  CE1 HIS B 488      90.884  47.556  72.293  1.00 47.47           C  
ATOM   3384  NE2 HIS B 488      91.451  48.641  72.794  1.00 47.34           N  
ATOM   3385  N   LEU B 489      90.009  44.244  75.603  1.00 39.51           N  
ATOM   3386  CA  LEU B 489      88.711  43.717  75.205  1.00 39.34           C  
ATOM   3387  C   LEU B 489      87.699  43.868  76.334  1.00 39.70           C  
ATOM   3388  O   LEU B 489      86.546  44.134  76.100  1.00 39.83           O  
ATOM   3389  CB  LEU B 489      88.823  42.240  74.826  1.00 39.18           C  
ATOM   3390  CG  LEU B 489      89.463  41.791  73.502  1.00 40.58           C  
ATOM   3391  CD1 LEU B 489      89.543  40.266  73.512  1.00 41.30           C  
ATOM   3392  CD2 LEU B 489      88.667  42.268  72.271  1.00 38.29           C  
ATOM   3393  N   MET B 490      88.129  43.685  77.569  1.00 40.49           N  
ATOM   3394  CA  MET B 490      87.213  43.806  78.688  1.00 41.36           C  
ATOM   3395  C   MET B 490      86.890  45.263  79.027  1.00 41.83           C  
ATOM   3396  O   MET B 490      85.753  45.585  79.417  1.00 40.73           O  
ATOM   3397  CB  MET B 490      87.795  43.091  79.903  1.00 41.51           C  
ATOM   3398  CG  MET B 490      88.013  41.612  79.647  1.00 40.93           C  
ATOM   3399  SD  MET B 490      88.817  40.691  80.979  1.00 38.60           S  
ATOM   3400  CE  MET B 490      88.907  39.139  80.200  1.00 38.66           C  
ATOM   3401  N   ALA B 491      87.892  46.135  78.902  1.00 42.31           N  
ATOM   3402  CA  ALA B 491      87.686  47.562  79.166  1.00 42.77           C  
ATOM   3403  C   ALA B 491      86.625  48.014  78.153  1.00 43.29           C  
ATOM   3404  O   ALA B 491      85.593  48.576  78.515  1.00 43.51           O  
ATOM   3405  CB  ALA B 491      88.984  48.344  78.944  1.00 41.15           C  
ATOM   3406  N   LYS B 492      86.906  47.723  76.887  1.00 43.26           N  
ATOM   3407  CA  LYS B 492      86.061  48.073  75.771  1.00 43.22           C  
ATOM   3408  C   LYS B 492      84.641  47.583  76.021  1.00 42.97           C  
ATOM   3409  O   LYS B 492      83.678  48.300  75.759  1.00 43.55           O  
ATOM   3410  CB  LYS B 492      86.673  47.453  74.521  1.00 44.12           C  
ATOM   3411  CG  LYS B 492      86.147  47.916  73.190  1.00 45.90           C  
ATOM   3412  CD  LYS B 492      87.088  47.403  72.089  1.00 47.17           C  
ATOM   3413  CE  LYS B 492      86.639  47.826  70.703  1.00 48.25           C  
ATOM   3414  NZ  LYS B 492      87.565  47.275  69.662  1.00 50.34           N  
ATOM   3415  N   ALA B 493      84.501  46.376  76.557  1.00 42.22           N  
ATOM   3416  CA  ALA B 493      83.179  45.830  76.829  1.00 41.55           C  
ATOM   3417  C   ALA B 493      82.543  46.535  78.022  1.00 41.94           C  
ATOM   3418  O   ALA B 493      81.429  46.217  78.427  1.00 40.91           O  
ATOM   3419  CB  ALA B 493      83.261  44.358  77.083  1.00 40.75           C  
ATOM   3420  N   GLY B 494      83.271  47.480  78.602  1.00 42.47           N  
ATOM   3421  CA  GLY B 494      82.730  48.244  79.712  1.00 43.15           C  
ATOM   3422  C   GLY B 494      82.775  47.740  81.146  1.00 43.41           C  
ATOM   3423  O   GLY B 494      82.070  48.250  82.020  1.00 43.30           O  
ATOM   3424  N   LEU B 495      83.582  46.734  81.430  1.00 43.73           N  
ATOM   3425  CA  LEU B 495      83.645  46.288  82.810  1.00 43.02           C  
ATOM   3426  C   LEU B 495      84.493  47.311  83.559  1.00 43.56           C  
ATOM   3427  O   LEU B 495      85.275  48.047  82.940  1.00 45.18           O  
ATOM   3428  CB  LEU B 495      84.301  44.914  82.889  1.00 41.87           C  
ATOM   3429  CG  LEU B 495      83.656  43.681  82.271  1.00 39.32           C  
ATOM   3430  CD1 LEU B 495      83.363  43.923  80.830  1.00 38.51           C  
ATOM   3431  CD2 LEU B 495      84.617  42.531  82.427  1.00 38.36           C  
ATOM   3432  N   THR B 496      84.328  47.370  84.874  1.00 43.22           N  
ATOM   3433  CA  THR B 496      85.104  48.268  85.714  1.00 43.58           C  
ATOM   3434  C   THR B 496      86.507  47.640  85.838  1.00 44.27           C  
ATOM   3435  O   THR B 496      86.689  46.492  85.455  1.00 43.19           O  
ATOM   3436  CB  THR B 496      84.471  48.382  87.117  1.00 43.03           C  
ATOM   3437  OG1 THR B 496      84.423  47.083  87.704  1.00 42.77           O  
ATOM   3438  CG2 THR B 496      83.049  48.915  87.054  1.00 41.13           C  
ATOM   3439  N   LEU B 497      87.496  48.376  86.351  1.00 45.85           N  
ATOM   3440  CA  LEU B 497      88.839  47.799  86.490  1.00 47.40           C  
ATOM   3441  C   LEU B 497      88.819  46.574  87.394  1.00 47.90           C  
ATOM   3442  O   LEU B 497      89.625  45.650  87.223  1.00 47.51           O  
ATOM   3443  CB  LEU B 497      89.846  48.783  87.095  1.00 48.13           C  
ATOM   3444  CG  LEU B 497      90.524  49.824  86.226  1.00 50.14           C  
ATOM   3445  CD1 LEU B 497      91.538  50.560  87.086  1.00 51.89           C  
ATOM   3446  CD2 LEU B 497      91.246  49.171  85.065  1.00 51.22           C  
ATOM   3447  N   GLN B 498      87.915  46.575  88.375  1.00 47.83           N  
ATOM   3448  CA  GLN B 498      87.861  45.456  89.300  1.00 47.20           C  
ATOM   3449  C   GLN B 498      87.394  44.256  88.529  1.00 46.47           C  
ATOM   3450  O   GLN B 498      88.071  43.237  88.469  1.00 46.88           O  
ATOM   3451  CB  GLN B 498      86.914  45.724  90.458  1.00 47.63           C  
ATOM   3452  CG  GLN B 498      87.134  44.729  91.578  1.00 48.18           C  
ATOM   3453  CD  GLN B 498      86.228  44.937  92.769  1.00 48.49           C  
ATOM   3454  OE1 GLN B 498      86.416  44.309  93.814  1.00 48.13           O  
ATOM   3455  NE2 GLN B 498      85.232  45.808  92.622  1.00 48.48           N  
ATOM   3456  N   GLN B 499      86.224  44.377  87.928  1.00 45.58           N  
ATOM   3457  CA  GLN B 499      85.701  43.292  87.108  1.00 43.81           C  
ATOM   3458  C   GLN B 499      86.799  42.898  86.091  1.00 41.83           C  
ATOM   3459  O   GLN B 499      86.998  41.725  85.807  1.00 42.16           O  
ATOM   3460  CB  GLN B 499      84.446  43.754  86.368  1.00 43.02           C  
ATOM   3461  CG  GLN B 499      83.423  44.365  87.237  1.00 43.28           C  
ATOM   3462  CD  GLN B 499      82.310  44.966  86.432  1.00 45.71           C  
ATOM   3463  OE1 GLN B 499      82.523  45.904  85.669  1.00 47.15           O  
ATOM   3464  NE2 GLN B 499      81.105  44.420  86.575  1.00 47.01           N  
ATOM   3465  N   GLN B 500      87.508  43.870  85.539  1.00 39.78           N  
ATOM   3466  CA  GLN B 500      88.556  43.519  84.590  1.00 38.64           C  
ATOM   3467  C   GLN B 500      89.540  42.514  85.186  1.00 37.34           C  
ATOM   3468  O   GLN B 500      89.582  41.390  84.737  1.00 36.79           O  
ATOM   3469  CB  GLN B 500      89.294  44.774  84.072  1.00 39.04           C  
ATOM   3470  CG  GLN B 500      88.522  45.573  83.025  1.00 37.66           C  
ATOM   3471  CD  GLN B 500      89.169  46.905  82.701  1.00 37.45           C  
ATOM   3472  OE1 GLN B 500      90.338  46.974  82.329  1.00 37.41           O  
ATOM   3473  NE2 GLN B 500      88.400  47.976  82.833  1.00 37.39           N  
ATOM   3474  N  AHIS B 501      90.313  42.911  86.200  0.30 36.97           N  
ATOM   3475  N  BHIS B 501      90.303  42.908  86.199  0.70 37.18           N  
ATOM   3476  CA AHIS B 501      91.280  41.983  86.786  0.30 36.58           C  
ATOM   3477  CA BHIS B 501      91.261  41.991  86.817  0.70 37.04           C  
ATOM   3478  C  AHIS B 501      90.630  40.751  87.418  0.30 36.40           C  
ATOM   3479  C  BHIS B 501      90.561  40.710  87.247  0.70 36.68           C  
ATOM   3480  O  AHIS B 501      91.281  39.720  87.574  0.30 36.24           O  
ATOM   3481  O  BHIS B 501      91.097  39.615  87.085  0.70 36.30           O  
ATOM   3482  CB AHIS B 501      92.266  42.703  87.745  0.30 36.10           C  
ATOM   3483  CB BHIS B 501      91.912  42.595  88.072  0.70 36.92           C  
ATOM   3484  CG AHIS B 501      91.636  43.361  88.936  0.30 35.85           C  
ATOM   3485  CG BHIS B 501      92.505  43.952  87.866  0.70 37.00           C  
ATOM   3486  ND1AHIS B 501      92.248  44.396  89.614  0.30 35.42           N  
ATOM   3487  ND1BHIS B 501      93.466  44.209  86.914  0.70 36.90           N  
ATOM   3488  CD2AHIS B 501      90.489  43.103  89.607  0.30 35.61           C  
ATOM   3489  CD2BHIS B 501      92.262  45.132  88.487  0.70 36.83           C  
ATOM   3490  CE1AHIS B 501      91.505  44.749  90.646  0.30 35.22           C  
ATOM   3491  CE1BHIS B 501      93.789  45.489  86.954  0.70 37.01           C  
ATOM   3492  NE2AHIS B 501      90.432  43.979  90.665  0.30 35.66           N  
ATOM   3493  NE2BHIS B 501      93.072  46.071  87.899  0.70 36.88           N  
ATOM   3494  N   GLU B 502      89.351  40.849  87.775  1.00 36.14           N  
ATOM   3495  CA  GLU B 502      88.638  39.690  88.281  1.00 36.15           C  
ATOM   3496  C   GLU B 502      88.347  38.682  87.169  1.00 36.35           C  
ATOM   3497  O   GLU B 502      88.515  37.474  87.350  1.00 37.74           O  
ATOM   3498  CB  GLU B 502      87.339  40.079  88.958  1.00 35.90           C  
ATOM   3499  CG  GLU B 502      87.512  40.760  90.296  1.00 36.62           C  
ATOM   3500  CD  GLU B 502      86.210  40.770  91.084  1.00 36.85           C  
ATOM   3501  OE1 GLU B 502      85.174  40.442  90.459  1.00 36.33           O  
ATOM   3502  OE2 GLU B 502      86.224  41.097  92.300  1.00 35.85           O  
ATOM   3503  N   ARG B 503      87.920  39.173  86.013  1.00 35.34           N  
ATOM   3504  CA  ARG B 503      87.612  38.300  84.904  1.00 33.03           C  
ATOM   3505  C   ARG B 503      88.880  37.735  84.287  1.00 33.63           C  
ATOM   3506  O   ARG B 503      88.860  36.623  83.781  1.00 34.97           O  
ATOM   3507  CB  ARG B 503      86.801  39.049  83.848  1.00 31.41           C  
ATOM   3508  CG  ARG B 503      86.335  38.164  82.701  1.00 29.45           C  
ATOM   3509  CD  ARG B 503      85.433  38.919  81.824  1.00 26.61           C  
ATOM   3510  NE  ARG B 503      85.077  38.240  80.586  1.00 25.49           N  
ATOM   3511  CZ  ARG B 503      84.133  37.312  80.451  1.00 24.23           C  
ATOM   3512  NH1 ARG B 503      83.414  36.910  81.487  1.00 23.13           N  
ATOM   3513  NH2 ARG B 503      83.868  36.823  79.248  1.00 21.87           N  
ATOM   3514  N   LEU B 504      89.982  38.483  84.285  1.00 33.13           N  
ATOM   3515  CA  LEU B 504      91.216  37.941  83.715  1.00 32.02           C  
ATOM   3516  C   LEU B 504      91.644  36.728  84.600  1.00 32.56           C  
ATOM   3517  O   LEU B 504      92.148  35.715  84.107  1.00 32.50           O  
ATOM   3518  CB  LEU B 504      92.320  39.009  83.689  1.00 29.84           C  
ATOM   3519  CG  LEU B 504      93.727  38.494  83.343  1.00 27.94           C  
ATOM   3520  CD1 LEU B 504      93.757  37.945  81.953  1.00 28.62           C  
ATOM   3521  CD2 LEU B 504      94.722  39.585  83.463  1.00 25.51           C  
ATOM   3522  N   ALA B 505      91.393  36.818  85.904  1.00 32.05           N  
ATOM   3523  CA  ALA B 505      91.758  35.743  86.812  1.00 31.58           C  
ATOM   3524  C   ALA B 505      90.865  34.518  86.644  1.00 32.74           C  
ATOM   3525  O   ALA B 505      91.360  33.403  86.646  1.00 33.52           O  
ATOM   3526  CB  ALA B 505      91.705  36.223  88.226  1.00 30.02           C  
ATOM   3527  N   GLN B 506      89.550  34.697  86.517  1.00 33.50           N  
ATOM   3528  CA  GLN B 506      88.664  33.550  86.326  1.00 33.68           C  
ATOM   3529  C   GLN B 506      89.023  32.849  84.988  1.00 33.60           C  
ATOM   3530  O   GLN B 506      89.053  31.600  84.912  1.00 33.64           O  
ATOM   3531  CB  GLN B 506      87.214  34.008  86.295  1.00 35.77           C  
ATOM   3532  CG  GLN B 506      86.747  34.735  87.539  1.00 40.05           C  
ATOM   3533  CD  GLN B 506      85.331  35.338  87.385  1.00 43.01           C  
ATOM   3534  OE1 GLN B 506      85.123  36.308  86.625  1.00 44.02           O  
ATOM   3535  NE2 GLN B 506      84.347  34.745  88.096  1.00 44.12           N  
ATOM   3536  N   LEU B 507      89.285  33.638  83.940  1.00 31.22           N  
ATOM   3537  CA  LEU B 507      89.643  33.048  82.669  1.00 30.40           C  
ATOM   3538  C   LEU B 507      90.954  32.275  82.768  1.00 28.55           C  
ATOM   3539  O   LEU B 507      91.055  31.144  82.308  1.00 26.64           O  
ATOM   3540  CB  LEU B 507      89.738  34.116  81.555  1.00 31.36           C  
ATOM   3541  CG  LEU B 507      88.453  34.815  81.063  1.00 31.86           C  
ATOM   3542  CD1 LEU B 507      88.796  35.789  79.970  1.00 32.60           C  
ATOM   3543  CD2 LEU B 507      87.480  33.806  80.523  1.00 31.39           C  
ATOM   3544  N   LEU B 508      91.956  32.873  83.386  1.00 27.86           N  
ATOM   3545  CA  LEU B 508      93.237  32.185  83.481  1.00 28.96           C  
ATOM   3546  C   LEU B 508      93.221  30.913  84.387  1.00 29.94           C  
ATOM   3547  O   LEU B 508      93.880  29.901  84.085  1.00 28.73           O  
ATOM   3548  CB  LEU B 508      94.338  33.184  83.905  1.00 27.08           C  
ATOM   3549  CG  LEU B 508      94.646  34.243  82.843  1.00 24.78           C  
ATOM   3550  CD1 LEU B 508      95.768  35.166  83.243  1.00 23.58           C  
ATOM   3551  CD2 LEU B 508      94.982  33.515  81.600  1.00 24.07           C  
ATOM   3552  N   LEU B 509      92.474  30.966  85.488  1.00 30.97           N  
ATOM   3553  CA  LEU B 509      92.362  29.806  86.356  1.00 32.06           C  
ATOM   3554  C   LEU B 509      91.679  28.623  85.639  1.00 33.14           C  
ATOM   3555  O   LEU B 509      91.929  27.466  85.975  1.00 34.08           O  
ATOM   3556  CB  LEU B 509      91.614  30.161  87.651  1.00 31.77           C  
ATOM   3557  CG  LEU B 509      92.308  30.981  88.749  1.00 31.39           C  
ATOM   3558  CD1 LEU B 509      91.376  31.129  89.919  1.00 30.83           C  
ATOM   3559  CD2 LEU B 509      93.560  30.260  89.220  1.00 31.16           C  
ATOM   3560  N   ILE B 510      90.820  28.899  84.665  1.00 34.03           N  
ATOM   3561  CA  ILE B 510      90.174  27.824  83.946  1.00 35.15           C  
ATOM   3562  C   ILE B 510      91.270  27.128  83.166  1.00 35.89           C  
ATOM   3563  O   ILE B 510      91.305  25.901  83.138  1.00 37.33           O  
ATOM   3564  CB  ILE B 510      89.046  28.344  83.010  1.00 35.63           C  
ATOM   3565  CG1 ILE B 510      87.933  28.922  83.862  1.00 36.82           C  
ATOM   3566  CG2 ILE B 510      88.448  27.238  82.181  1.00 34.30           C  
ATOM   3567  CD1 ILE B 510      86.721  29.397  83.089  1.00 38.87           C  
ATOM   3568  N   LEU B 511      92.182  27.886  82.560  1.00 36.10           N  
ATOM   3569  CA  LEU B 511      93.280  27.264  81.812  1.00 36.46           C  
ATOM   3570  C   LEU B 511      93.929  26.168  82.667  1.00 36.84           C  
ATOM   3571  O   LEU B 511      94.482  25.167  82.182  1.00 36.75           O  
ATOM   3572  CB  LEU B 511      94.346  28.288  81.442  1.00 35.65           C  
ATOM   3573  CG  LEU B 511      93.970  29.401  80.484  1.00 36.10           C  
ATOM   3574  CD1 LEU B 511      95.246  30.153  80.104  1.00 36.82           C  
ATOM   3575  CD2 LEU B 511      93.318  28.830  79.235  1.00 36.38           C  
ATOM   3576  N   SER B 512      93.839  26.353  83.965  1.00 36.95           N  
ATOM   3577  CA  SER B 512      94.425  25.385  84.836  1.00 38.27           C  
ATOM   3578  C   SER B 512      93.622  24.094  84.687  1.00 39.00           C  
ATOM   3579  O   SER B 512      94.200  23.037  84.405  1.00 40.21           O  
ATOM   3580  CB  SER B 512      94.401  25.900  86.282  1.00 37.88           C  
ATOM   3581  OG  SER B 512      95.003  24.971  87.166  1.00 38.44           O  
ATOM   3582  N   HIS B 513      92.298  24.176  84.844  1.00 38.57           N  
ATOM   3583  CA  HIS B 513      91.477  22.985  84.756  1.00 38.41           C  
ATOM   3584  C   HIS B 513      91.630  22.347  83.365  1.00 37.21           C  
ATOM   3585  O   HIS B 513      91.498  21.142  83.197  1.00 35.73           O  
ATOM   3586  CB  HIS B 513      90.021  23.334  85.059  1.00 41.42           C  
ATOM   3587  CG  HIS B 513      89.112  22.140  85.112  1.00 46.56           C  
ATOM   3588  ND1 HIS B 513      89.181  21.187  86.115  1.00 49.11           N  
ATOM   3589  CD2 HIS B 513      88.109  21.739  84.285  1.00 48.30           C  
ATOM   3590  CE1 HIS B 513      88.261  20.256  85.906  1.00 49.76           C  
ATOM   3591  NE2 HIS B 513      87.596  20.566  84.802  1.00 49.65           N  
ATOM   3592  N   ILE B 514      91.922  23.161  82.358  1.00 35.96           N  
ATOM   3593  CA  ILE B 514      92.081  22.616  81.040  1.00 34.72           C  
ATOM   3594  C   ILE B 514      93.350  21.789  81.034  1.00 34.22           C  
ATOM   3595  O   ILE B 514      93.360  20.691  80.489  1.00 33.29           O  
ATOM   3596  CB  ILE B 514      92.093  23.740  79.986  1.00 35.33           C  
ATOM   3597  CG1 ILE B 514      90.670  24.312  79.845  1.00 35.95           C  
ATOM   3598  CG2 ILE B 514      92.567  23.217  78.634  1.00 33.87           C  
ATOM   3599  CD1 ILE B 514      90.545  25.474  78.795  1.00 35.83           C  
ATOM   3600  N   ARG B 515      94.412  22.305  81.657  1.00 33.79           N  
ATOM   3601  CA  ARG B 515      95.689  21.579  81.736  1.00 33.16           C  
ATOM   3602  C   ARG B 515      95.395  20.215  82.343  1.00 32.51           C  
ATOM   3603  O   ARG B 515      95.910  19.199  81.898  1.00 30.64           O  
ATOM   3604  CB  ARG B 515      96.691  22.343  82.626  1.00 32.85           C  
ATOM   3605  CG  ARG B 515      98.096  21.733  82.778  1.00 31.76           C  
ATOM   3606  CD  ARG B 515      98.695  21.464  81.433  1.00 33.45           C  
ATOM   3607  NE  ARG B 515     100.147  21.669  81.307  1.00 35.10           N  
ATOM   3608  CZ  ARG B 515     100.784  22.839  81.415  1.00 34.83           C  
ATOM   3609  NH1 ARG B 515     100.117  23.962  81.667  1.00 34.36           N  
ATOM   3610  NH2 ARG B 515     102.096  22.898  81.192  1.00 34.21           N  
ATOM   3611  N   HIS B 516      94.544  20.219  83.360  1.00 32.77           N  
ATOM   3612  CA  HIS B 516      94.156  19.008  84.047  1.00 34.37           C  
ATOM   3613  C   HIS B 516      93.525  18.061  83.034  1.00 35.63           C  
ATOM   3614  O   HIS B 516      94.102  17.045  82.700  1.00 37.41           O  
ATOM   3615  CB  HIS B 516      93.167  19.364  85.120  1.00 35.70           C  
ATOM   3616  CG  HIS B 516      92.850  18.245  86.060  1.00 39.40           C  
ATOM   3617  ND1 HIS B 516      93.732  17.813  87.031  1.00 40.60           N  
ATOM   3618  CD2 HIS B 516      91.739  17.475  86.190  1.00 39.83           C  
ATOM   3619  CE1 HIS B 516      93.176  16.826  87.716  1.00 39.66           C  
ATOM   3620  NE2 HIS B 516      91.969  16.601  87.224  1.00 39.21           N  
ATOM   3621  N   MET B 517      92.355  18.409  82.505  1.00 36.16           N  
ATOM   3622  CA  MET B 517      91.669  17.563  81.538  1.00 35.59           C  
ATOM   3623  C   MET B 517      92.653  17.050  80.511  1.00 36.14           C  
ATOM   3624  O   MET B 517      92.549  15.936  80.033  1.00 36.38           O  
ATOM   3625  CB  MET B 517      90.546  18.343  80.833  1.00 35.46           C  
ATOM   3626  CG  MET B 517      89.481  18.893  81.780  1.00 35.58           C  
ATOM   3627  SD  MET B 517      88.054  19.705  81.008  1.00 36.23           S  
ATOM   3628  CE  MET B 517      88.834  20.966  80.035  1.00 34.72           C  
ATOM   3629  N   SER B 518      93.621  17.868  80.167  1.00 36.51           N  
ATOM   3630  CA  SER B 518      94.565  17.443  79.182  1.00 37.71           C  
ATOM   3631  C   SER B 518      95.352  16.240  79.666  1.00 39.57           C  
ATOM   3632  O   SER B 518      95.453  15.241  78.952  1.00 41.28           O  
ATOM   3633  CB  SER B 518      95.532  18.563  78.856  1.00 37.32           C  
ATOM   3634  OG  SER B 518      96.438  18.130  77.862  1.00 37.32           O  
ATOM   3635  N   ASN B 519      95.922  16.329  80.864  1.00 39.68           N  
ATOM   3636  CA  ASN B 519      96.721  15.239  81.377  1.00 39.97           C  
ATOM   3637  C   ASN B 519      95.870  14.000  81.497  1.00 41.35           C  
ATOM   3638  O   ASN B 519      96.342  12.916  81.174  1.00 42.03           O  
ATOM   3639  CB  ASN B 519      97.326  15.584  82.739  1.00 40.30           C  
ATOM   3640  CG  ASN B 519      98.254  16.788  82.684  1.00 40.95           C  
ATOM   3641  OD1 ASN B 519      99.073  16.940  81.746  1.00 41.96           O  
ATOM   3642  ND2 ASN B 519      98.163  17.633  83.697  1.00 38.17           N  
ATOM   3643  N   LYS B 520      94.637  14.147  81.985  1.00 41.87           N  
ATOM   3644  CA  LYS B 520      93.728  13.020  82.104  1.00 43.29           C  
ATOM   3645  C   LYS B 520      93.502  12.439  80.714  1.00 44.10           C  
ATOM   3646  O   LYS B 520      93.522  11.239  80.520  1.00 44.78           O  
ATOM   3647  CB  LYS B 520      92.390  13.480  82.621  1.00 45.01           C  
ATOM   3648  CG  LYS B 520      92.406  14.035  84.007  1.00 48.07           C  
ATOM   3649  CD  LYS B 520      92.665  12.909  84.968  1.00 50.68           C  
ATOM   3650  CE  LYS B 520      92.363  13.280  86.403  1.00 50.91           C  
ATOM   3651  NZ  LYS B 520      92.727  12.096  87.243  1.00 53.03           N  
ATOM   3652  N   GLY B 521      93.259  13.310  79.745  1.00 44.30           N  
ATOM   3653  CA  GLY B 521      93.041  12.852  78.403  1.00 44.90           C  
ATOM   3654  C   GLY B 521      94.254  12.093  77.925  1.00 45.99           C  
ATOM   3655  O   GLY B 521      94.116  11.017  77.373  1.00 46.40           O  
ATOM   3656  N   MET B 522      95.440  12.656  78.124  1.00 47.21           N  
ATOM   3657  CA  MET B 522      96.669  12.009  77.697  1.00 48.40           C  
ATOM   3658  C   MET B 522      96.726  10.608  78.274  1.00 48.82           C  
ATOM   3659  O   MET B 522      97.087   9.664  77.589  1.00 47.64           O  
ATOM   3660  CB  MET B 522      97.894  12.796  78.163  1.00 49.60           C  
ATOM   3661  CG  MET B 522      98.142  14.079  77.456  1.00 51.51           C  
ATOM   3662  SD  MET B 522      98.383  13.696  75.754  1.00 56.33           S  
ATOM   3663  CE  MET B 522      99.751  12.664  75.810  1.00 57.32           C  
ATOM   3664  N   GLU B 523      96.370  10.470  79.543  1.00 50.21           N  
ATOM   3665  CA  GLU B 523      96.408   9.156  80.171  1.00 52.64           C  
ATOM   3666  C   GLU B 523      95.450   8.180  79.496  1.00 53.45           C  
ATOM   3667  O   GLU B 523      95.825   7.065  79.124  1.00 53.11           O  
ATOM   3668  CB  GLU B 523      96.079   9.258  81.663  1.00 53.20           C  
ATOM   3669  CG  GLU B 523      97.227   9.772  82.488  1.00 55.73           C  
ATOM   3670  CD  GLU B 523      96.890   9.866  83.969  1.00 57.41           C  
ATOM   3671  OE1 GLU B 523      96.389   8.838  84.516  1.00 58.28           O  
ATOM   3672  OE2 GLU B 523      97.143  10.957  84.569  1.00 56.53           O  
ATOM   3673  N   HIS B 524      94.210   8.619  79.344  1.00 54.27           N  
ATOM   3674  CA  HIS B 524      93.201   7.806  78.731  1.00 55.65           C  
ATOM   3675  C   HIS B 524      93.533   7.435  77.295  1.00 57.17           C  
ATOM   3676  O   HIS B 524      93.233   6.324  76.855  1.00 57.28           O  
ATOM   3677  CB  HIS B 524      91.860   8.526  78.773  1.00 54.98           C  
ATOM   3678  CG  HIS B 524      90.804   7.837  77.981  1.00 53.94           C  
ATOM   3679  ND1 HIS B 524      90.832   7.785  76.606  1.00 52.99           N  
ATOM   3680  CD2 HIS B 524      89.723   7.123  78.366  1.00 53.77           C  
ATOM   3681  CE1 HIS B 524      89.814   7.069  76.174  1.00 53.24           C  
ATOM   3682  NE2 HIS B 524      89.124   6.655  77.222  1.00 54.42           N  
ATOM   3683  N   LEU B 525      94.143   8.360  76.559  1.00 58.85           N  
ATOM   3684  CA  LEU B 525      94.485   8.100  75.162  1.00 60.38           C  
ATOM   3685  C   LEU B 525      95.492   6.975  75.046  1.00 62.10           C  
ATOM   3686  O   LEU B 525      95.241   6.000  74.343  1.00 62.10           O  
ATOM   3687  CB  LEU B 525      95.062   9.339  74.483  1.00 59.05           C  
ATOM   3688  CG  LEU B 525      95.268   9.055  72.999  1.00 58.46           C  
ATOM   3689  CD1 LEU B 525      93.909   8.865  72.360  1.00 57.83           C  
ATOM   3690  CD2 LEU B 525      96.024  10.178  72.339  1.00 57.36           C  
ATOM   3691  N   TYR B 526      96.624   7.110  75.741  1.00 64.50           N  
ATOM   3692  CA  TYR B 526      97.668   6.092  75.699  1.00 66.58           C  
ATOM   3693  C   TYR B 526      97.236   4.757  76.215  1.00 67.03           C  
ATOM   3694  O   TYR B 526      97.678   3.747  75.706  1.00 67.54           O  
ATOM   3695  CB  TYR B 526      98.944   6.546  76.419  1.00 68.71           C  
ATOM   3696  CG  TYR B 526      99.629   7.666  75.657  1.00 71.43           C  
ATOM   3697  CD1 TYR B 526      99.555   7.711  74.259  1.00 72.48           C  
ATOM   3698  CD2 TYR B 526     100.327   8.683  76.315  1.00 72.30           C  
ATOM   3699  CE1 TYR B 526     100.142   8.733  73.529  1.00 73.94           C  
ATOM   3700  CE2 TYR B 526     100.930   9.721  75.593  1.00 73.51           C  
ATOM   3701  CZ  TYR B 526     100.828   9.742  74.195  1.00 74.27           C  
ATOM   3702  OH  TYR B 526     101.384  10.776  73.454  1.00 74.81           O  
ATOM   3703  N   SER B 527      96.368   4.731  77.211  1.00 67.67           N  
ATOM   3704  CA  SER B 527      95.905   3.449  77.701  1.00 68.79           C  
ATOM   3705  C   SER B 527      95.134   2.755  76.567  1.00 69.49           C  
ATOM   3706  O   SER B 527      95.078   1.533  76.498  1.00 70.03           O  
ATOM   3707  CB  SER B 527      94.996   3.630  78.907  1.00 68.38           C  
ATOM   3708  OG  SER B 527      93.757   4.167  78.502  1.00 69.20           O  
ATOM   3709  N   MET B 528      94.537   3.530  75.674  1.00 70.10           N  
ATOM   3710  CA  MET B 528      93.814   2.918  74.581  1.00 71.48           C  
ATOM   3711  C   MET B 528      94.805   2.300  73.617  1.00 72.71           C  
ATOM   3712  O   MET B 528      94.623   1.175  73.161  1.00 73.35           O  
ATOM   3713  CB  MET B 528      92.957   3.941  73.850  1.00 70.57           C  
ATOM   3714  CG  MET B 528      91.860   4.486  74.714  1.00 70.55           C  
ATOM   3715  SD  MET B 528      90.741   3.198  75.281  1.00 69.73           S  
ATOM   3716  CE  MET B 528      90.162   2.617  73.659  1.00 70.14           C  
ATOM   3717  N   LYS B 529      95.864   3.034  73.313  1.00 73.67           N  
ATOM   3718  CA  LYS B 529      96.866   2.540  72.391  1.00 74.77           C  
ATOM   3719  C   LYS B 529      97.588   1.295  72.901  1.00 75.87           C  
ATOM   3720  O   LYS B 529      98.269   0.618  72.141  1.00 76.42           O  
ATOM   3721  CB  LYS B 529      97.849   3.663  72.056  1.00 74.59           C  
ATOM   3722  CG  LYS B 529      97.140   4.849  71.425  1.00 74.36           C  
ATOM   3723  CD  LYS B 529      98.077   5.871  70.822  1.00 74.55           C  
ATOM   3724  CE  LYS B 529      97.257   6.940  70.105  1.00 74.97           C  
ATOM   3725  NZ  LYS B 529      98.074   7.906  69.324  1.00 75.26           N  
ATOM   3726  N   CYS B 530      97.443   0.985  74.184  1.00 77.00           N  
ATOM   3727  CA  CYS B 530      98.051  -0.221  74.737  1.00 78.43           C  
ATOM   3728  C   CYS B 530      97.101  -1.367  74.449  1.00 80.03           C  
ATOM   3729  O   CYS B 530      97.453  -2.309  73.725  1.00 80.18           O  
ATOM   3730  CB  CYS B 530      98.203  -0.088  76.225  1.00 78.16           C  
ATOM   3731  SG  CYS B 530      99.212   1.281  76.587  1.00 78.49           S  
ATOM   3732  N   LYS B 531      95.894  -1.252  75.024  1.00 81.67           N  
ATOM   3733  CA  LYS B 531      94.783  -2.215  74.881  1.00 83.02           C  
ATOM   3734  C   LYS B 531      94.200  -2.244  73.439  1.00 84.07           C  
ATOM   3735  O   LYS B 531      94.710  -2.949  72.550  1.00 84.36           O  
ATOM   3736  CB  LYS B 531      93.660  -1.853  75.873  1.00 82.80           C  
ATOM   3737  CG  LYS B 531      94.077  -1.837  77.353  1.00 82.91           C  
ATOM   3738  CD  LYS B 531      92.883  -1.528  78.285  1.00 82.84           C  
ATOM   3739  CE  LYS B 531      93.252  -1.722  79.772  1.00 82.76           C  
ATOM   3740  NZ  LYS B 531      92.134  -1.460  80.729  1.00 81.58           N  
ATOM   3741  N   ASN B 532      93.127  -1.475  73.237  1.00 84.61           N  
ATOM   3742  CA  ASN B 532      92.419  -1.333  71.952  1.00 85.05           C  
ATOM   3743  C   ASN B 532      93.403  -0.932  70.799  1.00 85.26           C  
ATOM   3744  O   ASN B 532      93.733   0.251  70.629  1.00 85.26           O  
ATOM   3745  CB  ASN B 532      91.285  -0.288  72.197  1.00 85.26           C  
ATOM   3746  CG  ASN B 532      90.439   0.042  70.952  1.00 85.26           C  
ATOM   3747  OD1 ASN B 532      90.772   0.948  70.169  1.00 84.90           O  
ATOM   3748  ND2 ASN B 532      89.329  -0.686  70.782  1.00 85.23           N  
ATOM   3749  N   VAL B 533      93.867  -1.921  70.020  1.00 85.26           N  
ATOM   3750  CA  VAL B 533      94.820  -1.685  68.918  1.00 85.12           C  
ATOM   3751  C   VAL B 533      94.750  -2.695  67.756  1.00 85.07           C  
ATOM   3752  O   VAL B 533      94.034  -2.468  66.771  1.00 84.55           O  
ATOM   3753  CB  VAL B 533      96.283  -1.687  69.448  1.00 85.26           C  
ATOM   3754  CG1 VAL B 533      97.271  -1.399  68.303  1.00 84.94           C  
ATOM   3755  CG2 VAL B 533      96.428  -0.667  70.576  1.00 85.19           C  
ATOM   3756  N   VAL B 534      95.524  -3.788  67.878  1.00 85.26           N  
ATOM   3757  CA  VAL B 534      95.597  -4.883  66.870  1.00 85.26           C  
ATOM   3758  C   VAL B 534      94.279  -5.686  66.844  1.00 85.26           C  
ATOM   3759  O   VAL B 534      93.879  -6.291  67.855  1.00 85.26           O  
ATOM   3760  CB  VAL B 534      96.801  -5.895  67.152  1.00 85.26           C  
ATOM   3761  CG1 VAL B 534      96.836  -7.008  66.086  1.00 84.89           C  
ATOM   3762  CG2 VAL B 534      98.140  -5.151  67.162  1.00 85.03           C  
ATOM   3763  N   PRO B 535      93.615  -5.737  65.672  1.00 85.26           N  
ATOM   3764  CA  PRO B 535      92.347  -6.448  65.496  1.00 85.26           C  
ATOM   3765  C   PRO B 535      92.193  -7.784  66.226  1.00 85.26           C  
ATOM   3766  O   PRO B 535      91.111  -8.053  66.772  1.00 85.26           O  
ATOM   3767  CB  PRO B 535      92.256  -6.580  63.976  1.00 85.26           C  
ATOM   3768  CG  PRO B 535      92.783  -5.223  63.540  1.00 85.26           C  
ATOM   3769  CD  PRO B 535      94.072  -5.201  64.370  1.00 85.26           C  
ATOM   3770  N   LEU B 536      93.271  -8.587  66.255  1.00 85.26           N  
ATOM   3771  CA  LEU B 536      93.265  -9.917  66.884  1.00 85.15           C  
ATOM   3772  C   LEU B 536      91.987 -10.593  66.429  1.00 85.26           C  
ATOM   3773  O   LEU B 536      91.960 -11.201  65.354  1.00 85.26           O  
ATOM   3774  CB  LEU B 536      93.287  -9.817  68.406  1.00 84.91           C  
ATOM   3775  N   TYR B 537      90.926 -10.461  67.234  1.00 85.26           N  
ATOM   3776  CA  TYR B 537      89.620 -11.048  66.905  1.00 85.26           C  
ATOM   3777  C   TYR B 537      89.311 -10.796  65.434  1.00 85.26           C  
ATOM   3778  O   TYR B 537      89.033 -11.732  64.682  1.00 85.26           O  
ATOM   3779  CB  TYR B 537      88.506 -10.448  67.795  1.00 84.68           C  
ATOM   3780  N   ASP B 538      89.386  -9.532  65.024  1.00 85.26           N  
ATOM   3781  CA  ASP B 538      89.106  -9.162  63.643  1.00 85.26           C  
ATOM   3782  C   ASP B 538      89.977  -9.941  62.650  1.00 85.07           C  
ATOM   3783  O   ASP B 538      89.463 -10.495  61.674  1.00 84.72           O  
ATOM   3784  CB  ASP B 538      89.292  -7.649  63.461  1.00 85.26           C  
ATOM   3785  N   LEU B 539      91.285  -9.987  62.909  1.00 84.97           N  
ATOM   3786  CA  LEU B 539      92.230 -10.695  62.041  1.00 85.03           C  
ATOM   3787  C   LEU B 539      91.894 -12.188  61.964  1.00 84.88           C  
ATOM   3788  O   LEU B 539      92.221 -12.855  60.974  1.00 84.95           O  
ATOM   3789  CB  LEU B 539      93.674 -10.514  62.551  1.00 85.26           C  
ATOM   3790  CG  LEU B 539      94.242  -9.090  62.698  1.00 85.26           C  
ATOM   3791  CD1 LEU B 539      95.657  -9.150  63.297  1.00 85.02           C  
ATOM   3792  CD2 LEU B 539      94.249  -8.383  61.329  1.00 85.26           C  
ATOM   3793  N   LEU B 540      91.246 -12.704  63.013  1.00 84.47           N  
ATOM   3794  CA  LEU B 540      90.844 -14.119  63.086  1.00 83.94           C  
ATOM   3795  C   LEU B 540      89.508 -14.366  62.375  1.00 84.06           C  
ATOM   3796  O   LEU B 540      89.358 -15.366  61.669  1.00 84.07           O  
ATOM   3797  CB  LEU B 540      90.710 -14.582  64.542  1.00 83.38           C  
ATOM   3798  CG  LEU B 540      91.922 -14.630  65.473  1.00 82.47           C  
ATOM   3799  CD1 LEU B 540      91.469 -14.974  66.878  1.00 81.38           C  
ATOM   3800  CD2 LEU B 540      92.918 -15.638  64.961  1.00 81.96           C  
ATOM   3801  N   LEU B 541      88.536 -13.471  62.588  1.00 84.19           N  
ATOM   3802  CA  LEU B 541      87.225 -13.585  61.942  1.00 83.81           C  
ATOM   3803  C   LEU B 541      87.542 -13.675  60.460  1.00 83.76           C  
ATOM   3804  O   LEU B 541      87.049 -14.564  59.750  1.00 83.75           O  
ATOM   3805  CB  LEU B 541      86.377 -12.349  62.226  1.00 83.33           C  
ATOM   3806  N   GLU B 542      88.389 -12.750  60.010  1.00 83.42           N  
ATOM   3807  CA  GLU B 542      88.814 -12.724  58.623  1.00 83.03           C  
ATOM   3808  C   GLU B 542      89.313 -14.128  58.308  1.00 82.48           C  
ATOM   3809  O   GLU B 542      88.521 -14.986  57.932  1.00 82.03           O  
ATOM   3810  CB  GLU B 542      89.934 -11.688  58.419  1.00 83.18           C  
ATOM   3811  N   MET B 543      90.610 -14.366  58.502  1.00 82.19           N  
ATOM   3812  CA  MET B 543      91.212 -15.671  58.217  1.00 82.08           C  
ATOM   3813  C   MET B 543      90.328 -16.909  58.384  1.00 81.72           C  
ATOM   3814  O   MET B 543      90.355 -17.814  57.545  1.00 81.87           O  
ATOM   3815  CB  MET B 543      92.499 -15.858  59.027  1.00 82.44           C  
ATOM   3816  CG  MET B 543      93.712 -15.149  58.426  1.00 83.88           C  
ATOM   3817  SD  MET B 543      95.314 -15.532  59.247  1.00 85.26           S  
ATOM   3818  CE  MET B 543      95.011 -14.842  60.974  1.00 85.21           C  
ATOM   3819  N   LEU B 544      89.553 -16.964  59.460  1.00 81.29           N  
ATOM   3820  CA  LEU B 544      88.681 -18.107  59.694  1.00 81.15           C  
ATOM   3821  C   LEU B 544      87.458 -18.107  58.772  1.00 81.61           C  
ATOM   3822  O   LEU B 544      86.593 -17.212  58.960  1.00 81.87           O  
ATOM   3823  CB  LEU B 544      88.248 -18.138  61.161  1.00 80.44           C  
ATOM   3824  CG  LEU B 544      89.296 -18.687  62.123  1.00 80.11           C  
ATOM   3825  CD1 LEU B 544      88.897 -18.419  63.559  1.00 80.31           C  
ATOM   3826  CD2 LEU B 544      89.448 -20.179  61.874  1.00 80.20           C  
TER    3827      LEU B 544                                                      
HETATM 3828  C1  EST A   1     107.008  15.860  99.456  1.00 45.94           C  
HETATM 3829  C2  EST A   1     106.932  16.930 100.366  1.00 45.69           C  
HETATM 3830  C3  EST A   1     106.833  18.229  99.892  1.00 46.02           C  
HETATM 3831  O3  EST A   1     106.801  19.239 100.813  1.00 46.45           O  
HETATM 3832  C4  EST A   1     106.793  18.503  98.487  1.00 46.12           C  
HETATM 3833  C5  EST A   1     106.876  17.424  97.544  1.00 46.33           C  
HETATM 3834  C6  EST A   1     106.938  17.714  96.043  1.00 46.47           C  
HETATM 3835  C7  EST A   1     107.309  16.503  95.165  1.00 46.66           C  
HETATM 3836  C8  EST A   1     106.672  15.191  95.681  1.00 45.82           C  
HETATM 3837  C9  EST A   1     107.190  14.870  97.123  1.00 44.99           C  
HETATM 3838  C10 EST A   1     106.998  16.065  98.050  1.00 45.58           C  
HETATM 3839  C11 EST A   1     106.590  13.552  97.642  1.00 45.46           C  
HETATM 3840  C12 EST A   1     106.782  12.364  96.667  1.00 45.93           C  
HETATM 3841  C13 EST A   1     106.322  12.668  95.240  1.00 46.73           C  
HETATM 3842  C14 EST A   1     107.020  13.991  94.766  1.00 46.06           C  
HETATM 3843  C15 EST A   1     106.743  14.016  93.262  1.00 46.15           C  
HETATM 3844  C16 EST A   1     106.965  12.544  92.837  1.00 47.09           C  
HETATM 3845  C17 EST A   1     106.876  11.691  94.171  1.00 47.06           C  
HETATM 3846  O17 EST A   1     106.197  10.417  93.968  1.00 47.62           O  
HETATM 3847  C18 EST A   1     104.760  12.691  95.140  1.00 47.31           C  
HETATM 3848 AU    AU A   2      83.997  27.130  88.933  0.46 80.59          AU  
HETATM 3849 AU    AU A   3      91.469  16.539  91.394  0.57 79.64          AU  
HETATM 3850 AU    AU A   5     120.991   6.998  95.632  0.18 85.26          AU  
HETATM 3851  C1  EST B   2      89.178  14.961  69.589  1.00 40.68           C  
HETATM 3852  C2  EST B   2      89.006  16.111  68.783  1.00 40.76           C  
HETATM 3853  C3  EST B   2      88.839  17.362  69.385  1.00 41.07           C  
HETATM 3854  O3  EST B   2      88.642  18.452  68.556  1.00 42.83           O  
HETATM 3855  C4  EST B   2      88.839  17.496  70.811  1.00 40.20           C  
HETATM 3856  C5  EST B   2      89.003  16.339  71.645  1.00 40.69           C  
HETATM 3857  C6  EST B   2      88.884  16.456  73.167  1.00 40.64           C  
HETATM 3858  C7  EST B   2      88.800  15.121  73.924  1.00 40.21           C  
HETATM 3859  C8  EST B   2      89.731  14.060  73.303  1.00 40.40           C  
HETATM 3860  C9  EST B   2      89.289  13.757  71.826  1.00 39.74           C  
HETATM 3861  C10 EST B   2      89.184  15.039  71.009  1.00 40.38           C  
HETATM 3862  C11 EST B   2      90.221  12.693  71.201  1.00 39.76           C  
HETATM 3863  C12 EST B   2      90.360  11.422  72.045  1.00 40.05           C  
HETATM 3864  C13 EST B   2      90.722  11.691  73.486  1.00 41.02           C  
HETATM 3865  C14 EST B   2      89.712  12.721  74.084  1.00 41.10           C  
HETATM 3866  C15 EST B   2      89.985  12.649  75.594  1.00 41.16           C  
HETATM 3867  C16 EST B   2      90.150  11.136  75.844  1.00 41.84           C  
HETATM 3868  C17 EST B   2      90.450  10.513  74.423  1.00 41.74           C  
HETATM 3869  O17 EST B   2      91.436   9.474  74.491  1.00 44.34           O  
HETATM 3870  C18 EST B   2      92.199  12.112  73.615  1.00 41.00           C  
HETATM 3871 AU    AU B  12     108.678  30.942  81.817  0.47 74.74          AU  
HETATM 3872 AU    AU B  13     103.806  18.894  78.454  0.58 72.42          AU  
HETATM 3873 AU    AU B  15      77.619   3.183  73.966  0.17 85.26          AU  
HETATM 3874  O   HOH A 555     109.169  19.360 112.599  0.50 35.08           O  
HETATM 3875  O   HOH A 556     106.023  32.649 103.642  1.00 44.70           O  
HETATM 3876  O   HOH A 557     104.972  42.580  93.367  1.00 36.25           O  
HETATM 3877  O   HOH A 558     108.775  21.606 105.387  1.00 23.93           O  
HETATM 3878  O   HOH A 559      89.478  16.090  94.395  1.00 41.10           O  
HETATM 3879  O   HOH A 560     100.970  10.512 100.373  1.00 31.79           O  
HETATM 3880  O   HOH A 561      81.408  18.158  86.866  1.00 41.48           O  
HETATM 3881  O   HOH A 562     119.554   5.025  95.366  1.00 43.57           O  
HETATM 3882  O   HOH A 563     108.346 -20.393 111.844  1.00 34.77           O  
HETATM 3883  O   HOH A 564     108.160  17.615 112.599  0.50 45.78           O  
HETATM 3884  O   HOH B   4      82.785  40.388  78.812  1.00 22.61           O  
HETATM 3885  O   HOH B  10      85.949  20.795  64.199  1.00 36.91           O  
HETATM 3886  O   HOH B  17      92.161  51.218  70.466  1.00 26.99           O  
HETATM 3887  O   HOH B  18      74.979  13.242  66.200  1.00 33.09           O  
HETATM 3888  O   HOH B  19      84.403  40.985  77.241  1.00 15.53           O  
HETATM 3889  O   HOH B  20      83.124   7.136  56.786  1.00 28.19           O  
HETATM 3890  O   HOH B  21      88.517  23.243  64.673  1.00 38.66           O  
HETATM 3891  O   HOH B  23      86.074  32.563  66.774  1.00 24.04           O  
HETATM 3892  O   HOH B  25      86.410  20.056  56.299  0.50 19.69           O  
HETATM 3893  O   HOH B  28      72.468  30.266  68.970  1.00 46.38           O  
HETATM 3894  O   HOH B  35      86.626  12.231  61.014  1.00 27.57           O  
HETATM 3895  O   HOH B  39      76.426   5.299  72.139  1.00 38.88           O  
HETATM 3896  O   HOH B  40      76.841   4.799  75.601  1.00 56.74           O  
HETATM 3897  O   HOH B  41      78.052  21.959  76.274  1.00 35.63           O  
HETATM 3898  O   HOH B  42      80.793  50.122  76.446  1.00 42.67           O  
HETATM 3899  O   HOH B  43      82.956  50.444  73.988  1.00 42.39           O  
HETATM 3900  O   HOH B  44      96.563  49.073  71.357  1.00 33.32           O  
HETATM 3901  O   HOH B  46      92.004   2.940  71.344  1.00 54.09           O  
HETATM 3902  O   HOH B  49      93.356  24.143  66.860  1.00 21.15           O  
HETATM 3903  O   HOH B  51      89.258  21.488  68.859  1.00 36.03           O  
CONECT 1366 3848                                                                
CONECT 3285 3871                                                                
CONECT 3828 3829 3838                                                           
CONECT 3829 3828 3830                                                           
CONECT 3830 3829 3831 3832                                                      
CONECT 3831 3830                                                                
CONECT 3832 3830 3833                                                           
CONECT 3833 3832 3834 3838                                                      
CONECT 3834 3833 3835                                                           
CONECT 3835 3834 3836                                                           
CONECT 3836 3835 3837 3842                                                      
CONECT 3837 3836 3838 3839                                                      
CONECT 3838 3828 3833 3837                                                      
CONECT 3839 3837 3840                                                           
CONECT 3840 3839 3841                                                           
CONECT 3841 3840 3842 3845 3847                                                 
CONECT 3842 3836 3841 3843                                                      
CONECT 3843 3842 3844                                                           
CONECT 3844 3843 3845                                                           
CONECT 3845 3841 3844 3846                                                      
CONECT 3846 3845                                                                
CONECT 3847 3841                                                                
CONECT 3848 1366                                                                
CONECT 3851 3852 3861                                                           
CONECT 3852 3851 3853                                                           
CONECT 3853 3852 3854 3855                                                      
CONECT 3854 3853                                                                
CONECT 3855 3853 3856                                                           
CONECT 3856 3855 3857 3861                                                      
CONECT 3857 3856 3858                                                           
CONECT 3858 3857 3859                                                           
CONECT 3859 3858 3860 3865                                                      
CONECT 3860 3859 3861 3862                                                      
CONECT 3861 3851 3856 3860                                                      
CONECT 3862 3860 3863                                                           
CONECT 3863 3862 3864                                                           
CONECT 3864 3863 3865 3868 3870                                                 
CONECT 3865 3859 3864 3866                                                      
CONECT 3866 3865 3867                                                           
CONECT 3867 3866 3868                                                           
CONECT 3868 3864 3867 3869                                                      
CONECT 3869 3868                                                                
CONECT 3870 3864                                                                
CONECT 3871 3285                                                                
MASTER      504    0    8   19    4    0   10    9 3872    2   44   40          
END                                                                             
