# Supplementary material for: Analysis of the effects of perfluorooctane sulfonate on COPD using network toxicology and molecular docking
Source: iScience. 2025 Aug 18;28(9):113372. doi: 10.1016/j.isci.2025.113372 (PMC12454616; doi:10.1016/j.isci.2025.113372)
Supplement: Table S5. KEGG signaling pathway analysis by the SangerBox platform, related to Figure 5 [file mmc7.zip › GRB2/1bm2.pdb]

HEADER    HORMONE/GROWTH FACTOR                   27-JUL-98   1BM2              
TITLE     GRB2-SH2 DOMAIN IN COMPLEX WITH CYCLO-[N-ALPHA-ACETYL-L-THI ALYSYL-O- 
TITLE    2 PHOSPHOTYROSYL-VALYL-ASPARAGYL-VALYL-PROLYL] (PKF273-791)            
COMPND    MOL_ID: 1;                                                            
COMPND   2 MOLECULE: PROTEIN (GROWTH FACTOR RECEPTOR BOUND PROTEIN 2);          
COMPND   3 CHAIN: A;                                                            
COMPND   4 FRAGMENT: SH2 DOMAIN;                                                
COMPND   5 SYNONYM: GRB2;                                                       
COMPND   6 ENGINEERED: YES;                                                     
COMPND   7 MOL_ID: 2;                                                           
COMPND   8 MOLECULE: PROTEIN (PKF273-791);                                      
COMPND   9 CHAIN: L;                                                            
COMPND  10 SYNONYM: CYCLO-[N-ALPHA-ACETYL-L-THIALYSYL-O-PHOSPHOTYROSYL -VALYL-  
COMPND  11 ASPARAGYL-VALYL- PROLYL];                                            
COMPND  12 ENGINEERED: YES;                                                     
COMPND  13 OTHER_DETAILS: ACE: N-TERMINAL ACETYL GROUP PTR: L-PHOSPHOTYROSINE   
SOURCE    MOL_ID: 1;                                                            
SOURCE   2 ORGANISM_SCIENTIFIC: HOMO SAPIENS;                                   
SOURCE   3 ORGANISM_COMMON: HUMAN;                                              
SOURCE   4 ORGANISM_TAXID: 9606;                                                
SOURCE   5 CELLULAR_LOCATION: CYTOPLASM;                                        
SOURCE   6 GENE: GRB2;                                                          
SOURCE   7 EXPRESSION_SYSTEM: ESCHERICHIA COLI;                                 
SOURCE   8 EXPRESSION_SYSTEM_TAXID: 562;                                        
SOURCE   9 EXPRESSION_SYSTEM_STRAIN: BL21 (DE3);                                
SOURCE  10 EXPRESSION_SYSTEM_VARIANT: PLYSS;                                    
SOURCE  11 EXPRESSION_SYSTEM_CELLULAR_LOCATION: CYTOPLASM;                      
SOURCE  12 MOL_ID: 2;                                                           
SOURCE  13 SYNTHETIC: YES                                                       
KEYWDS    SH2 DOMAIN, SIGNAL TRANSDUCTION, ADAPTOR PROTEIN, RAS PATHWAY, CYCLIC 
KEYWDS   2 PEPTIDE, HORMONE-GROWTH FACTOR COMPLEX                               
EXPDTA    X-RAY DIFFRACTION                                                     
AUTHOR    J.M.RONDEAU,M.ZURINI                                                  
REVDAT   7   13-NOV-24 1BM2    1       REMARK                                   
REVDAT   6   15-NOV-23 1BM2    1       REMARK                                   
REVDAT   5   20-SEP-23 1BM2    1       REMARK                                   
REVDAT   4   21-DEC-22 1BM2    1       REMARK SEQADV LINK                       
REVDAT   3   24-FEB-09 1BM2    1       VERSN                                    
REVDAT   2   29-DEC-99 1BM2    4       HEADER COMPND REMARK JRNL                
REVDAT   2 2                   4       ATOM   SOURCE SEQRES                     
REVDAT   1   05-AUG-98 1BM2    0                                                
JRNL        AUTH   P.ETTMAYER,D.FRANCE,J.GOUNARIDES,M.JAROSINSKI,M.S.MARTIN,    
JRNL        AUTH 2 J.M.RONDEAU,M.SABIO,S.TOPIOL,B.WEIDMANN,M.ZURINI,K.W.BAIR    
JRNL        TITL   STRUCTURAL AND CONFORMATIONAL REQUIREMENTS FOR HIGH-AFFINITY 
JRNL        TITL 2 BINDING TO THE SH2 DOMAIN OF GRB2(1).                        
JRNL        REF    J.MED.CHEM.                   V.  42   971 1999              
JRNL        REFN                   ISSN 0022-2623                               
JRNL        PMID   10090780                                                     
JRNL        DOI    10.1021/JM9811007                                            
REMARK   2                                                                      
REMARK   2 RESOLUTION.    2.10 ANGSTROMS.                                       
REMARK   3                                                                      
REMARK   3 REFINEMENT.                                                          
REMARK   3   PROGRAM     : X-PLOR 3.1                                           
REMARK   3   AUTHORS     : BRUNGER                                              
REMARK   3                                                                      
REMARK   3  DATA USED IN REFINEMENT.                                            
REMARK   3   RESOLUTION RANGE HIGH (ANGSTROMS) : 2.10                           
REMARK   3   RESOLUTION RANGE LOW  (ANGSTROMS) : 8.00                           
REMARK   3   DATA CUTOFF            (SIGMA(F)) : 2.000                          
REMARK   3   DATA CUTOFF HIGH         (ABS(F)) : 1000000.000                    
REMARK   3   DATA CUTOFF LOW          (ABS(F)) : 0.1000                         
REMARK   3   COMPLETENESS (WORKING+TEST)   (%) : 94.5                           
REMARK   3   NUMBER OF REFLECTIONS             : 7184                           
REMARK   3                                                                      
REMARK   3  FIT TO DATA USED IN REFINEMENT.                                     
REMARK   3   CROSS-VALIDATION METHOD          : THROUGHOUT                      
REMARK   3   FREE R VALUE TEST SET SELECTION  : RANDOM                          
REMARK   3   R VALUE            (WORKING SET) : 0.197                           
REMARK   3   FREE R VALUE                     : 0.232                           
REMARK   3   FREE R VALUE TEST SET SIZE   (%) : 10.300                          
REMARK   3   FREE R VALUE TEST SET COUNT      : 738                             
REMARK   3   ESTIMATED ERROR OF FREE R VALUE  : 0.009                           
REMARK   3                                                                      
REMARK   3  FIT IN THE HIGHEST RESOLUTION BIN.                                  
REMARK   3   TOTAL NUMBER OF BINS USED           : 6                            
REMARK   3   BIN RESOLUTION RANGE HIGH       (A) : 2.10                         
REMARK   3   BIN RESOLUTION RANGE LOW        (A) : 2.23                         
REMARK   3   BIN COMPLETENESS (WORKING+TEST) (%) : 96.20                        
REMARK   3   REFLECTIONS IN BIN    (WORKING SET) : 1078                         
REMARK   3   BIN R VALUE           (WORKING SET) : 0.2810                       
REMARK   3   BIN FREE R VALUE                    : 0.3580                       
REMARK   3   BIN FREE R VALUE TEST SET SIZE  (%) : 9.40                         
REMARK   3   BIN FREE R VALUE TEST SET COUNT     : 112                          
REMARK   3   ESTIMATED ERROR OF BIN FREE R VALUE : 0.034                        
REMARK   3                                                                      
REMARK   3  NUMBER OF NON-HYDROGEN ATOMS USED IN REFINEMENT.                    
REMARK   3   PROTEIN ATOMS            : 863                                     
REMARK   3   NUCLEIC ACID ATOMS       : 0                                       
REMARK   3   HETEROGEN ATOMS          : 0                                       
REMARK   3   SOLVENT ATOMS            : 70                                      
REMARK   3                                                                      
REMARK   3  B VALUES.                                                           
REMARK   3   FROM WILSON PLOT           (A**2) : 15.20                          
REMARK   3   MEAN B VALUE      (OVERALL, A**2) : 27.30                          
REMARK   3   OVERALL ANISOTROPIC B VALUE.                                       
REMARK   3    B11 (A**2) : 0.00000                                              
REMARK   3    B22 (A**2) : 0.00000                                              
REMARK   3    B33 (A**2) : 0.00000                                              
REMARK   3    B12 (A**2) : 0.00000                                              
REMARK   3    B13 (A**2) : 0.00000                                              
REMARK   3    B23 (A**2) : 0.00000                                              
REMARK   3                                                                      
REMARK   3  ESTIMATED COORDINATE ERROR.                                         
REMARK   3   ESD FROM LUZZATI PLOT        (A) : 0.24                            
REMARK   3   ESD FROM SIGMAA              (A) : 0.27                            
REMARK   3   LOW RESOLUTION CUTOFF        (A) : 5.00                            
REMARK   3                                                                      
REMARK   3  CROSS-VALIDATED ESTIMATED COORDINATE ERROR.                         
REMARK   3   ESD FROM C-V LUZZATI PLOT    (A) : 0.28                            
REMARK   3   ESD FROM C-V SIGMAA          (A) : 0.34                            
REMARK   3                                                                      
REMARK   3  RMS DEVIATIONS FROM IDEAL VALUES.                                   
REMARK   3   BOND LENGTHS                 (A) : 0.007                           
REMARK   3   BOND ANGLES            (DEGREES) : 1.300                           
REMARK   3   DIHEDRAL ANGLES        (DEGREES) : 25.90                           
REMARK   3   IMPROPER ANGLES        (DEGREES) : 1.210                           
REMARK   3                                                                      
REMARK   3  ISOTROPIC THERMAL MODEL : RESTRAINED                                
REMARK   3                                                                      
REMARK   3  ISOTROPIC THERMAL FACTOR RESTRAINTS.    RMS    SIGMA                
REMARK   3   MAIN-CHAIN BOND              (A**2) : 2.710 ; 1.500                
REMARK   3   MAIN-CHAIN ANGLE             (A**2) : 4.240 ; 2.000                
REMARK   3   SIDE-CHAIN BOND              (A**2) : 4.720 ; 2.000                
REMARK   3   SIDE-CHAIN ANGLE             (A**2) : 7.360 ; 2.500                
REMARK   3                                                                      
REMARK   3  NCS MODEL : NULL                                                    
REMARK   3                                                                      
REMARK   3  NCS RESTRAINTS.                         RMS   SIGMA/WEIGHT          
REMARK   3   GROUP  1  POSITIONAL            (A) : NULL  ; NULL                 
REMARK   3   GROUP  1  B-FACTOR           (A**2) : NULL  ; NULL                 
REMARK   3                                                                      
REMARK   3  PARAMETER FILE  1  : PARHCSDX.PRO                                   
REMARK   3  PARAMETER FILE  2  : WATER.PAR                                      
REMARK   3  PARAMETER FILE  3  : PO4.PAR                                        
REMARK   3  PARAMETER FILE  4  : NULL                                           
REMARK   3  TOPOLOGY FILE  1   : TOPHCSDX.PRO                                   
REMARK   3  TOPOLOGY FILE  2   : WATER.TOP                                      
REMARK   3  TOPOLOGY FILE  3   : NULL                                           
REMARK   3  TOPOLOGY FILE  4   : NULL                                           
REMARK   3                                                                      
REMARK   3  OTHER REFINEMENT REMARKS: NULL                                      
REMARK   4                                                                      
REMARK   4 1BM2 COMPLIES WITH FORMAT V. 3.30, 13-JUL-11                         
REMARK 100                                                                      
REMARK 100 THIS ENTRY HAS BEEN PROCESSED BY RCSB.                               
REMARK 100 THE DEPOSITION ID IS D_1000008213.                                   
REMARK 200                                                                      
REMARK 200 EXPERIMENTAL DETAILS                                                 
REMARK 200  EXPERIMENT TYPE                : X-RAY DIFFRACTION                  
REMARK 200  DATE OF DATA COLLECTION        : 19-JAN-97                          
REMARK 200  TEMPERATURE           (KELVIN) : 293                                
REMARK 200  PH                             : 7.0                                
REMARK 200  NUMBER OF CRYSTALS USED        : 1                                  
REMARK 200                                                                      
REMARK 200  SYNCHROTRON              (Y/N) : Y                                  
REMARK 200  RADIATION SOURCE               : ESRF                               
REMARK 200  BEAMLINE                       : BM1A                               
REMARK 200  X-RAY GENERATOR MODEL          : NULL                               
REMARK 200  MONOCHROMATIC OR LAUE    (M/L) : M                                  
REMARK 200  WAVELENGTH OR RANGE        (A) : 0.873                              
REMARK 200  MONOCHROMATOR                  : NULL                               
REMARK 200  OPTICS                         : NULL                               
REMARK 200                                                                      
REMARK 200  DETECTOR TYPE                  : IMAGE PLATE                        
REMARK 200  DETECTOR MANUFACTURER          : MARRESEARCH                        
REMARK 200  INTENSITY-INTEGRATION SOFTWARE : DENZO                              
REMARK 200  DATA SCALING SOFTWARE          : SCALEPACK                          
REMARK 200                                                                      
REMARK 200  NUMBER OF UNIQUE REFLECTIONS   : 7262                               
REMARK 200  RESOLUTION RANGE HIGH      (A) : 2.100                              
REMARK 200  RESOLUTION RANGE LOW       (A) : 8.000                              
REMARK 200  REJECTION CRITERIA  (SIGMA(I)) : 0.000                              
REMARK 200                                                                      
REMARK 200 OVERALL.                                                             
REMARK 200  COMPLETENESS FOR RANGE     (%) : 95.6                               
REMARK 200  DATA REDUNDANCY                : 4.600                              
REMARK 200  R MERGE                    (I) : 0.04400                            
REMARK 200  R SYM                      (I) : NULL                               
REMARK 200  <I/SIGMA(I)> FOR THE DATA SET  : 15.3000                            
REMARK 200                                                                      
REMARK 200 IN THE HIGHEST RESOLUTION SHELL.                                     
REMARK 200  HIGHEST RESOLUTION SHELL, RANGE HIGH (A) : 2.10                     
REMARK 200  HIGHEST RESOLUTION SHELL, RANGE LOW  (A) : 2.17                     
REMARK 200  COMPLETENESS FOR SHELL     (%) : 96.1                               
REMARK 200  DATA REDUNDANCY IN SHELL       : 4.50                               
REMARK 200  R MERGE FOR SHELL          (I) : 0.19900                            
REMARK 200  R SYM FOR SHELL            (I) : NULL                               
REMARK 200  <I/SIGMA(I)> FOR SHELL         : 4.100                              
REMARK 200                                                                      
REMARK 200 DIFFRACTION PROTOCOL: SINGLE WAVELENGTH                              
REMARK 200 METHOD USED TO DETERMINE THE STRUCTURE: MOLECULAR REPLACEMENT        
REMARK 200 SOFTWARE USED: AMORE                                                 
REMARK 200 STARTING MODEL: PDB ENTRY 1BMB                                       
REMARK 200                                                                      
REMARK 200 REMARK: NULL                                                         
REMARK 280                                                                      
REMARK 280 CRYSTAL                                                              
REMARK 280 SOLVENT CONTENT, VS   (%): 49.00                                     
REMARK 280 MATTHEWS COEFFICIENT, VM (ANGSTROMS**3/DA): 2.40                     
REMARK 280                                                                      
REMARK 280 CRYSTALLIZATION CONDITIONS: PROTEIN (15MG/ML IN 100MM SODIUM         
REMARK 280  CHLORIDE, 0.02% SODIUM AZIDE) WAS CRYSTALLIZED FROM 30%             
REMARK 280  SATURATED AMMONIUM SULFATE, 100MM SODIUM HEPES PH 7.0, IN           
REMARK 280  PRESENCE OF A 2-FOLD EXCESS OF LIGAND                               
REMARK 290                                                                      
REMARK 290 CRYSTALLOGRAPHIC SYMMETRY                                            
REMARK 290 SYMMETRY OPERATORS FOR SPACE GROUP: P 3 2 1                          
REMARK 290                                                                      
REMARK 290      SYMOP   SYMMETRY                                                
REMARK 290     NNNMMM   OPERATOR                                                
REMARK 290       1555   X,Y,Z                                                   
REMARK 290       2555   -Y,X-Y,Z                                                
REMARK 290       3555   -X+Y,-X,Z                                               
REMARK 290       4555   Y,X,-Z                                                  
REMARK 290       5555   X-Y,-Y,-Z                                               
REMARK 290       6555   -X,-X+Y,-Z                                              
REMARK 290                                                                      
REMARK 290     WHERE NNN -> OPERATOR NUMBER                                     
REMARK 290           MMM -> TRANSLATION VECTOR                                  
REMARK 290                                                                      
REMARK 290 CRYSTALLOGRAPHIC SYMMETRY TRANSFORMATIONS                            
REMARK 290 THE FOLLOWING TRANSFORMATIONS OPERATE ON THE ATOM/HETATM             
REMARK 290 RECORDS IN THIS ENTRY TO PRODUCE CRYSTALLOGRAPHICALLY                
REMARK 290 RELATED MOLECULES.                                                   
REMARK 290   SMTRY1   1  1.000000  0.000000  0.000000        0.00000            
REMARK 290   SMTRY2   1  0.000000  1.000000  0.000000        0.00000            
REMARK 290   SMTRY3   1  0.000000  0.000000  1.000000        0.00000            
REMARK 290   SMTRY1   2 -0.500000 -0.866025  0.000000        0.00000            
REMARK 290   SMTRY2   2  0.866025 -0.500000  0.000000        0.00000            
REMARK 290   SMTRY3   2  0.000000  0.000000  1.000000        0.00000            
REMARK 290   SMTRY1   3 -0.500000  0.866025  0.000000        0.00000            
REMARK 290   SMTRY2   3 -0.866025 -0.500000  0.000000        0.00000            
REMARK 290   SMTRY3   3  0.000000  0.000000  1.000000        0.00000            
REMARK 290   SMTRY1   4 -0.500000  0.866025  0.000000        0.00000            
REMARK 290   SMTRY2   4  0.866025  0.500000  0.000000        0.00000            
REMARK 290   SMTRY3   4  0.000000  0.000000 -1.000000        0.00000            
REMARK 290   SMTRY1   5  1.000000  0.000000  0.000000        0.00000            
REMARK 290   SMTRY2   5  0.000000 -1.000000  0.000000        0.00000            
REMARK 290   SMTRY3   5  0.000000  0.000000 -1.000000        0.00000            
REMARK 290   SMTRY1   6 -0.500000 -0.866025  0.000000        0.00000            
REMARK 290   SMTRY2   6 -0.866025  0.500000  0.000000        0.00000            
REMARK 290   SMTRY3   6  0.000000  0.000000 -1.000000        0.00000            
REMARK 290                                                                      
REMARK 290 REMARK: NULL                                                         
REMARK 300                                                                      
REMARK 300 BIOMOLECULE: 1, 2                                                    
REMARK 300 SEE REMARK 350 FOR THE AUTHOR PROVIDED AND/OR PROGRAM                
REMARK 300 GENERATED ASSEMBLY INFORMATION FOR THE STRUCTURE IN                  
REMARK 300 THIS ENTRY. THE REMARK MAY ALSO PROVIDE INFORMATION ON               
REMARK 300 BURIED SURFACE AREA.                                                 
REMARK 350                                                                      
REMARK 350 COORDINATES FOR A COMPLETE MULTIMER REPRESENTING THE KNOWN           
REMARK 350 BIOLOGICALLY SIGNIFICANT OLIGOMERIZATION STATE OF THE                
REMARK 350 MOLECULE CAN BE GENERATED BY APPLYING BIOMT TRANSFORMATIONS          
REMARK 350 GIVEN BELOW.  BOTH NON-CRYSTALLOGRAPHIC AND                          
REMARK 350 CRYSTALLOGRAPHIC OPERATIONS ARE GIVEN.                               
REMARK 350                                                                      
REMARK 350 BIOMOLECULE: 1                                                       
REMARK 350 AUTHOR DETERMINED BIOLOGICAL UNIT: DIMERIC                           
REMARK 350 SOFTWARE DETERMINED QUATERNARY STRUCTURE: DIMERIC                    
REMARK 350 SOFTWARE USED: PISA                                                  
REMARK 350 TOTAL BURIED SURFACE AREA: 1040 ANGSTROM**2                          
REMARK 350 SURFACE AREA OF THE COMPLEX: 6000 ANGSTROM**2                        
REMARK 350 CHANGE IN SOLVENT FREE ENERGY: -11.0 KCAL/MOL                        
REMARK 350 APPLY THE FOLLOWING TO CHAINS: A, L                                  
REMARK 350   BIOMT1   1  1.000000  0.000000  0.000000        0.00000            
REMARK 350   BIOMT2   1  0.000000  1.000000  0.000000        0.00000            
REMARK 350   BIOMT3   1  0.000000  0.000000  1.000000        0.00000            
REMARK 350                                                                      
REMARK 350 BIOMOLECULE: 2                                                       
REMARK 350 SOFTWARE DETERMINED QUATERNARY STRUCTURE: TETRAMERIC                 
REMARK 350 SOFTWARE USED: PISA                                                  
REMARK 350 TOTAL BURIED SURFACE AREA: 3930 ANGSTROM**2                          
REMARK 350 SURFACE AREA OF THE COMPLEX: 10150 ANGSTROM**2                       
REMARK 350 CHANGE IN SOLVENT FREE ENERGY: -32.0 KCAL/MOL                        
REMARK 350 APPLY THE FOLLOWING TO CHAINS: A, L                                  
REMARK 350   BIOMT1   1  1.000000  0.000000  0.000000        0.00000            
REMARK 350   BIOMT2   1  0.000000  1.000000  0.000000        0.00000            
REMARK 350   BIOMT3   1  0.000000  0.000000  1.000000        0.00000            
REMARK 350   BIOMT1   2 -0.500000  0.866025  0.000000        0.00000            
REMARK 350   BIOMT2   2  0.866025  0.500000  0.000000        0.00000            
REMARK 350   BIOMT3   2  0.000000  0.000000 -1.000000       31.99000            
REMARK 375                                                                      
REMARK 375 SPECIAL POSITION                                                     
REMARK 375 THE FOLLOWING ATOMS ARE FOUND TO BE WITHIN 0.15 ANGSTROMS            
REMARK 375 OF A SYMMETRY RELATED ATOM AND ARE ASSUMED TO BE ON SPECIAL          
REMARK 375 POSITIONS.                                                           
REMARK 375                                                                      
REMARK 375 ATOM RES CSSEQI                                                      
REMARK 375      HOH A 179  LIES ON A SPECIAL POSITION.                          
REMARK 375      HOH A 199  LIES ON A SPECIAL POSITION.                          
REMARK 465                                                                      
REMARK 465 MISSING RESIDUES                                                     
REMARK 465 THE FOLLOWING RESIDUES WERE NOT LOCATED IN THE                       
REMARK 465 EXPERIMENT. (M=MODEL NUMBER; RES=RESIDUE NAME; C=CHAIN               
REMARK 465 IDENTIFIER; SSSEQ=SEQUENCE NUMBER; I=INSERTION CODE.)                
REMARK 465                                                                      
REMARK 465   M RES C SSSEQI                                                     
REMARK 465     GLY A    47                                                      
REMARK 465     SER A    48                                                      
REMARK 465     PRO A    49                                                      
REMARK 465     LYS A    50                                                      
REMARK 465     ASN A    51                                                      
REMARK 465     TYR A    52                                                      
REMARK 465     ILE A    53                                                      
REMARK 465     GLU A    54                                                      
REMARK 465     GLN A   153                                                      
REMARK 465     VAL A   154                                                      
REMARK 465     PRO A   155                                                      
REMARK 465     GLN A   156                                                      
REMARK 465     GLN A   157                                                      
REMARK 465     PRO A   158                                                      
REMARK 465     THR A   159                                                      
REMARK 465     TYR A   160                                                      
REMARK 465     VAL A   161                                                      
REMARK 465     GLN A   162                                                      
REMARK 465     ALA A   163                                                      
REMARK 470                                                                      
REMARK 470 MISSING ATOM                                                         
REMARK 470 THE FOLLOWING RESIDUES HAVE MISSING ATOMS (M=MODEL NUMBER;           
REMARK 470 RES=RESIDUE NAME; C=CHAIN IDENTIFIER; SSEQ=SEQUENCE NUMBER;          
REMARK 470 I=INSERTION CODE):                                                   
REMARK 470   M RES CSSEQI  ATOMS                                                
REMARK 470     MET A  55    CG   SD   CE                                        
REMARK 500                                                                      
REMARK 500 GEOMETRY AND STEREOCHEMISTRY                                         
REMARK 500 SUBTOPIC: TORSION ANGLES                                             
REMARK 500                                                                      
REMARK 500 TORSION ANGLES OUTSIDE THE EXPECTED RAMACHANDRAN REGIONS:            
REMARK 500 (M=MODEL NUMBER; RES=RESIDUE NAME; C=CHAIN IDENTIFIER;               
REMARK 500 SSEQ=SEQUENCE NUMBER; I=INSERTION CODE).                             
REMARK 500                                                                      
REMARK 500 STANDARD TABLE:                                                      
REMARK 500 FORMAT:(10X,I3,1X,A3,1X,A1,I4,A1,4X,F7.2,3X,F7.2)                    
REMARK 500                                                                      
REMARK 500 EXPECTED VALUES: GJ KLEYWEGT AND TA JONES (1996). PHI/PSI-           
REMARK 500 CHOLOGY: RAMACHANDRAN REVISITED. STRUCTURE 4, 1395 - 1400            
REMARK 500                                                                      
REMARK 500  M RES CSSEQI        PSI       PHI                                   
REMARK 500    TRP A 121     -100.21   -124.89                                   
REMARK 500                                                                      
REMARK 500 REMARK: NULL                                                         
REMARK 800                                                                      
REMARK 800 SITE                                                                 
REMARK 800 SITE_IDENTIFIER: AC1                                                 
REMARK 800 EVIDENCE_CODE: SOFTWARE                                              
REMARK 800 SITE_DESCRIPTION: BINDING SITE FOR RESIDUE ACE L 1                   
DBREF  1BM2 A   47   163  UNP    P29354   GRB2_HUMAN      47    163             
DBREF  1BM2 L    1     7  PDB    1BM2     1BM2             1      7             
SEQADV 1BM2 GLY A   47  UNP  P29354    PHE    47 CLONING ARTIFACT               
SEQADV 1BM2 SER A   48  UNP  P29354    ILE    48 CLONING ARTIFACT               
SEQRES   1 A  117  GLY SER PRO LYS ASN TYR ILE GLU MET LYS PRO HIS PRO          
SEQRES   2 A  117  TRP PHE PHE GLY LYS ILE PRO ARG ALA LYS ALA GLU GLU          
SEQRES   3 A  117  MET LEU SER LYS GLN ARG HIS ASP GLY ALA PHE LEU ILE          
SEQRES   4 A  117  ARG GLU SER GLU SER ALA PRO GLY ASP PHE SER LEU SER          
SEQRES   5 A  117  VAL LYS PHE GLY ASN ASP VAL GLN HIS PHE LYS VAL LEU          
SEQRES   6 A  117  ARG ASP GLY ALA GLY LYS TYR PHE LEU TRP VAL VAL LYS          
SEQRES   7 A  117  PHE ASN SER LEU ASN GLU LEU VAL ASP TYR HIS ARG SER          
SEQRES   8 A  117  THR SER VAL SER ARG ASN GLN GLN ILE PHE LEU ARG ASP          
SEQRES   9 A  117  ILE GLU GLN VAL PRO GLN GLN PRO THR TYR VAL GLN ALA          
SEQRES   1 L    7  ACE SLZ PTR VAL ASN VAL PRO                                  
MODRES 1BM2 SLZ L    2  LYS  L-THIALYSINE                                       
MODRES 1BM2 PTR L    3  TYR  O-PHOSPHOTYROSINE                                  
HET    ACE  L   1       3                                                       
HET    SLZ  L   2       9                                                       
HET    PTR  L   3      16                                                       
HETNAM     ACE ACETYL GROUP                                                     
HETNAM     SLZ L-THIALYSINE                                                     
HETNAM     PTR O-PHOSPHOTYROSINE                                                
HETSYN     PTR PHOSPHONOTYROSINE                                                
FORMUL   2  ACE    C2 H4 O                                                      
FORMUL   2  SLZ    C5 H12 N2 O2 S                                               
FORMUL   2  PTR    C9 H12 N O6 P                                                
FORMUL   3  HOH   *70(H2 O)                                                     
HELIX    1   1 ARG A   67  LYS A   76  1                                  10    
HELIX    2   2 LEU A  128  SER A  137  1                                  10    
SHEET    1   A 3 PHE A  83  GLU A  87  0                                        
SHEET    2   A 3 PHE A  95  PHE A 101 -1  N  SER A  98   O  LEU A  84           
SHEET    3   A 3 ASP A 104  VAL A 110 -1  N  VAL A 110   O  PHE A  95           
LINK         C   ACE L   1                 N   SLZ L   2     1555   1555  1.33  
LINK         C   SLZ L   2                 N   PTR L   3     1555   1555  1.33  
LINK         NZ  SLZ L   2                 C   PRO L   7     1555   1555  1.33  
LINK         C   PTR L   3                 N   VAL L   4     1555   1555  1.33  
SITE     1 AC1  1 HOH L  10                                                     
CRYST1   83.780   83.780   31.990  90.00  90.00 120.00 P 3 2 1       6          
ORIGX1      1.000000  0.000000  0.000000        0.00000                         
ORIGX2      0.000000  1.000000  0.000000        0.00000                         
ORIGX3      0.000000  0.000000  1.000000        0.00000                         
SCALE1      0.011936  0.006891  0.000000        0.00000                         
SCALE2      0.000000  0.013782  0.000000        0.00000                         
SCALE3      0.000000  0.000000  0.031260        0.00000                         
ATOM      1  N   MET A  55       5.769  21.519   6.705  1.00 63.80           N  
ATOM      2  CA  MET A  55       4.610  20.784   7.200  1.00 64.25           C  
ATOM      3  C   MET A  55       4.910  20.191   8.573  1.00 63.40           C  
ATOM      4  O   MET A  55       4.010  20.016   9.402  1.00 65.12           O  
ATOM      5  CB  MET A  55       4.218  19.684   6.218  1.00 67.62           C  
ATOM      6  N   LYS A  56       6.175  19.851   8.794  1.00 58.83           N  
ATOM      7  CA  LYS A  56       6.603  19.305  10.071  1.00 54.17           C  
ATOM      8  C   LYS A  56       7.807  20.089  10.585  1.00 47.17           C  
ATOM      9  O   LYS A  56       8.591  20.626   9.800  1.00 45.64           O  
ATOM     10  CB  LYS A  56       6.874  17.801   9.955  1.00 58.87           C  
ATOM     11  CG  LYS A  56       5.576  16.995  10.027  1.00 66.39           C  
ATOM     12  CD  LYS A  56       5.738  15.521   9.716  1.00 72.18           C  
ATOM     13  CE  LYS A  56       4.397  14.814   9.866  1.00 76.00           C  
ATOM     14  NZ  LYS A  56       4.436  13.385   9.454  1.00 81.71           N  
ATOM     15  N   PRO A  57       7.917  20.236  11.915  1.00 41.68           N  
ATOM     16  CA  PRO A  57       9.022  20.971  12.533  1.00 37.85           C  
ATOM     17  C   PRO A  57      10.336  20.255  12.290  1.00 34.76           C  
ATOM     18  O   PRO A  57      10.355  19.054  12.031  1.00 34.25           O  
ATOM     19  CB  PRO A  57       8.640  20.965  14.009  1.00 38.53           C  
ATOM     20  CG  PRO A  57       7.936  19.648  14.156  1.00 38.83           C  
ATOM     21  CD  PRO A  57       7.058  19.622  12.942  1.00 41.08           C  
ATOM     22  N   HIS A  58      11.429  21.008  12.315  1.00 33.26           N  
ATOM     23  CA  HIS A  58      12.743  20.422  12.105  1.00 28.80           C  
ATOM     24  C   HIS A  58      13.150  19.606  13.317  1.00 28.70           C  
ATOM     25  O   HIS A  58      13.065  20.080  14.448  1.00 33.92           O  
ATOM     26  CB  HIS A  58      13.773  21.509  11.822  1.00 26.49           C  
ATOM     27  CG  HIS A  58      13.514  22.258  10.555  1.00 30.04           C  
ATOM     28  ND1 HIS A  58      13.407  21.630   9.331  1.00 28.03           N  
ATOM     29  CD2 HIS A  58      13.326  23.575  10.320  1.00 30.46           C  
ATOM     30  CE1 HIS A  58      13.163  22.532   8.396  1.00 27.56           C  
ATOM     31  NE2 HIS A  58      13.110  23.719   8.969  1.00 31.63           N  
ATOM     32  N   PRO A  59      13.622  18.374  13.092  1.00 28.45           N  
ATOM     33  CA  PRO A  59      14.049  17.473  14.164  1.00 26.79           C  
ATOM     34  C   PRO A  59      15.432  17.787  14.736  1.00 23.67           C  
ATOM     35  O   PRO A  59      15.911  17.093  15.631  1.00 29.01           O  
ATOM     36  CB  PRO A  59      14.059  16.122  13.464  1.00 27.48           C  
ATOM     37  CG  PRO A  59      14.555  16.482  12.103  1.00 30.26           C  
ATOM     38  CD  PRO A  59      13.724  17.705  11.780  1.00 29.59           C  
ATOM     39  N   TRP A  60      16.058  18.842  14.238  1.00 21.86           N  
ATOM     40  CA  TRP A  60      17.393  19.198  14.686  1.00 20.95           C  
ATOM     41  C   TRP A  60      17.532  20.383  15.635  1.00 19.28           C  
ATOM     42  O   TRP A  60      18.642  20.703  16.046  1.00 23.18           O  
ATOM     43  CB  TRP A  60      18.314  19.381  13.479  1.00 20.43           C  
ATOM     44  CG  TRP A  60      17.702  20.163  12.346  1.00 17.81           C  
ATOM     45  CD1 TRP A  60      17.132  19.652  11.219  1.00 16.03           C  
ATOM     46  CD2 TRP A  60      17.666  21.592  12.201  1.00 17.32           C  
ATOM     47  NE1 TRP A  60      16.756  20.669  10.375  1.00 16.28           N  
ATOM     48  CE2 TRP A  60      17.067  21.871  10.953  1.00 16.48           C  
ATOM     49  CE3 TRP A  60      18.072  22.663  13.008  1.00 17.77           C  
ATOM     50  CZ2 TRP A  60      16.880  23.181  10.480  1.00 16.87           C  
ATOM     51  CZ3 TRP A  60      17.884  23.967  12.541  1.00 19.15           C  
ATOM     52  CH2 TRP A  60      17.287  24.211  11.287  1.00 16.73           C  
ATOM     53  N   PHE A  61      16.437  21.053  15.971  1.00 17.09           N  
ATOM     54  CA  PHE A  61      16.535  22.181  16.887  1.00 19.77           C  
ATOM     55  C   PHE A  61      16.276  21.749  18.334  1.00 22.68           C  
ATOM     56  O   PHE A  61      15.160  21.365  18.695  1.00 22.27           O  
ATOM     57  CB  PHE A  61      15.588  23.313  16.492  1.00 15.21           C  
ATOM     58  CG  PHE A  61      15.880  24.592  17.204  1.00 19.92           C  
ATOM     59  CD1 PHE A  61      17.022  25.319  16.890  1.00 21.25           C  
ATOM     60  CD2 PHE A  61      15.057  25.040  18.233  1.00 20.83           C  
ATOM     61  CE1 PHE A  61      17.346  26.470  17.592  1.00 23.69           C  
ATOM     62  CE2 PHE A  61      15.370  26.188  18.940  1.00 19.31           C  
ATOM     63  CZ  PHE A  61      16.517  26.905  18.621  1.00 22.22           C  
ATOM     64  N   PHE A  62      17.306  21.850  19.169  1.00 23.02           N  
ATOM     65  CA  PHE A  62      17.208  21.437  20.566  1.00 25.23           C  
ATOM     66  C   PHE A  62      17.171  22.574  21.570  1.00 26.62           C  
ATOM     67  O   PHE A  62      17.114  22.354  22.778  1.00 29.03           O  
ATOM     68  CB  PHE A  62      18.329  20.444  20.898  1.00 20.76           C  
ATOM     69  CG  PHE A  62      18.034  19.047  20.452  1.00 20.79           C  
ATOM     70  CD1 PHE A  62      17.943  18.741  19.097  1.00 18.66           C  
ATOM     71  CD2 PHE A  62      17.777  18.052  21.386  1.00 22.08           C  
ATOM     72  CE1 PHE A  62      17.595  17.464  18.671  1.00 19.85           C  
ATOM     73  CE2 PHE A  62      17.429  16.772  20.976  1.00 23.46           C  
ATOM     74  CZ  PHE A  62      17.335  16.476  19.610  1.00 24.96           C  
ATOM     75  N   GLY A  63      17.157  23.797  21.069  1.00 23.17           N  
ATOM     76  CA  GLY A  63      17.107  24.931  21.957  1.00 19.68           C  
ATOM     77  C   GLY A  63      18.288  25.002  22.892  1.00 21.49           C  
ATOM     78  O   GLY A  63      19.419  24.662  22.536  1.00 19.75           O  
ATOM     79  N   LYS A  64      18.001  25.414  24.119  1.00 25.92           N  
ATOM     80  CA  LYS A  64      19.013  25.593  25.143  1.00 27.98           C  
ATOM     81  C   LYS A  64      19.380  24.336  25.934  1.00 29.12           C  
ATOM     82  O   LYS A  64      18.713  23.995  26.909  1.00 32.81           O  
ATOM     83  CB  LYS A  64      18.570  26.716  26.094  1.00 31.10           C  
ATOM     84  CG  LYS A  64      19.532  27.021  27.239  1.00 43.26           C  
ATOM     85  CD  LYS A  64      20.169  28.404  27.121  1.00 46.32           C  
ATOM     86  CE  LYS A  64      21.292  28.444  26.085  1.00 52.13           C  
ATOM     87  NZ  LYS A  64      21.862  29.815  25.903  1.00 54.09           N  
ATOM     88  N   ILE A  65      20.384  23.608  25.454  1.00 28.31           N  
ATOM     89  CA  ILE A  65      20.884  22.432  26.161  1.00 27.04           C  
ATOM     90  C   ILE A  65      22.380  22.658  26.285  1.00 29.70           C  
ATOM     91  O   ILE A  65      23.003  23.228  25.385  1.00 29.75           O  
ATOM     92  CB  ILE A  65      20.607  21.081  25.432  1.00 28.38           C  
ATOM     93  CG1 ILE A  65      21.215  21.043  24.034  1.00 27.70           C  
ATOM     94  CG2 ILE A  65      19.120  20.803  25.368  1.00 30.53           C  
ATOM     95  CD1 ILE A  65      21.073  19.665  23.392  1.00 26.99           C  
ATOM     96  N   PRO A  66      22.975  22.263  27.425  1.00 28.76           N  
ATOM     97  CA  PRO A  66      24.419  22.453  27.610  1.00 26.41           C  
ATOM     98  C   PRO A  66      25.238  21.613  26.616  1.00 21.77           C  
ATOM     99  O   PRO A  66      24.819  20.525  26.197  1.00 19.22           O  
ATOM    100  CB  PRO A  66      24.657  21.961  29.046  1.00 27.74           C  
ATOM    101  CG  PRO A  66      23.306  22.051  29.696  1.00 28.66           C  
ATOM    102  CD  PRO A  66      22.379  21.608  28.603  1.00 27.42           C  
ATOM    103  N   ARG A  67      26.434  22.102  26.305  1.00 17.26           N  
ATOM    104  CA  ARG A  67      27.359  21.436  25.400  1.00 17.58           C  
ATOM    105  C   ARG A  67      27.545  19.980  25.803  1.00 18.90           C  
ATOM    106  O   ARG A  67      27.440  19.073  24.973  1.00 23.94           O  
ATOM    107  CB  ARG A  67      28.689  22.186  25.437  1.00 17.54           C  
ATOM    108  CG  ARG A  67      29.829  21.574  24.644  1.00 20.50           C  
ATOM    109  CD  ARG A  67      30.970  22.583  24.561  1.00 18.65           C  
ATOM    110  NE  ARG A  67      32.185  22.021  23.977  1.00 29.51           N  
ATOM    111  CZ  ARG A  67      32.952  22.636  23.077  1.00 27.36           C  
ATOM    112  NH1 ARG A  67      32.635  23.843  22.623  1.00 22.59           N  
ATOM    113  NH2 ARG A  67      34.085  22.069  22.687  1.00 27.15           N  
ATOM    114  N   ALA A  68      27.757  19.759  27.094  1.00 22.28           N  
ATOM    115  CA  ALA A  68      27.956  18.421  27.638  1.00 21.62           C  
ATOM    116  C   ALA A  68      26.743  17.513  27.427  1.00 23.28           C  
ATOM    117  O   ALA A  68      26.887  16.308  27.221  1.00 23.85           O  
ATOM    118  CB  ALA A  68      28.301  18.511  29.121  1.00 21.78           C  
ATOM    119  N   LYS A  69      25.548  18.094  27.454  1.00 25.31           N  
ATOM    120  CA  LYS A  69      24.317  17.334  27.256  1.00 25.26           C  
ATOM    121  C   LYS A  69      24.230  16.845  25.803  1.00 23.40           C  
ATOM    122  O   LYS A  69      23.869  15.695  25.539  1.00 20.56           O  
ATOM    123  CB  LYS A  69      23.108  18.213  27.599  1.00 26.26           C  
ATOM    124  CG  LYS A  69      21.786  17.474  27.656  1.00 31.97           C  
ATOM    125  CD  LYS A  69      21.837  16.357  28.680  1.00 40.75           C  
ATOM    126  CE  LYS A  69      20.472  15.731  28.895  1.00 42.49           C  
ATOM    127  NZ  LYS A  69      20.586  14.442  29.635  1.00 44.87           N  
ATOM    128  N   ALA A  70      24.573  17.733  24.873  1.00 25.03           N  
ATOM    129  CA  ALA A  70      24.560  17.423  23.443  1.00 24.57           C  
ATOM    130  C   ALA A  70      25.533  16.280  23.152  1.00 22.56           C  
ATOM    131  O   ALA A  70      25.204  15.352  22.415  1.00 21.75           O  
ATOM    132  CB  ALA A  70      24.941  18.665  22.633  1.00 22.11           C  
ATOM    133  N   GLU A  71      26.729  16.346  23.733  1.00 23.47           N  
ATOM    134  CA  GLU A  71      27.723  15.292  23.540  1.00 24.37           C  
ATOM    135  C   GLU A  71      27.168  13.975  24.060  1.00 28.40           C  
ATOM    136  O   GLU A  71      27.337  12.924  23.445  1.00 28.41           O  
ATOM    137  CB  GLU A  71      29.014  15.625  24.276  1.00 22.00           C  
ATOM    138  CG  GLU A  71      29.799  16.752  23.654  1.00 25.92           C  
ATOM    139  CD  GLU A  71      30.994  17.161  24.482  1.00 31.67           C  
ATOM    140  OE1 GLU A  71      30.958  16.986  25.718  1.00 43.37           O  
ATOM    141  OE2 GLU A  71      31.971  17.673  23.905  1.00 33.57           O  
ATOM    142  N   GLU A  72      26.457  14.056  25.176  1.00 29.56           N  
ATOM    143  CA  GLU A  72      25.852  12.902  25.808  1.00 31.24           C  
ATOM    144  C   GLU A  72      24.904  12.186  24.856  1.00 29.01           C  
ATOM    145  O   GLU A  72      25.060  11.001  24.589  1.00 31.18           O  
ATOM    146  CB  GLU A  72      25.099  13.360  27.048  1.00 40.14           C  
ATOM    147  CG  GLU A  72      24.720  12.279  28.042  1.00 50.58           C  
ATOM    148  CD  GLU A  72      24.081  12.865  29.290  1.00 59.13           C  
ATOM    149  OE1 GLU A  72      24.810  13.485  30.108  1.00 61.29           O  
ATOM    150  OE2 GLU A  72      22.845  12.728  29.434  1.00 62.86           O  
ATOM    151  N   MET A  73      23.939  12.913  24.307  1.00 30.60           N  
ATOM    152  CA  MET A  73      22.944  12.330  23.402  1.00 33.04           C  
ATOM    153  C   MET A  73      23.534  11.841  22.089  1.00 31.40           C  
ATOM    154  O   MET A  73      23.212  10.748  21.619  1.00 30.99           O  
ATOM    155  CB  MET A  73      21.870  13.342  23.052  1.00 40.91           C  
ATOM    156  CG  MET A  73      21.295  14.153  24.183  1.00 54.64           C  
ATOM    157  SD  MET A  73      20.189  15.444  23.521  1.00 66.14           S  
ATOM    158  CE  MET A  73      19.616  16.216  25.058  1.00 67.28           C  
ATOM    159  N   LEU A  74      24.419  12.646  21.511  1.00 29.53           N  
ATOM    160  CA  LEU A  74      25.025  12.334  20.223  1.00 28.51           C  
ATOM    161  C   LEU A  74      25.952  11.125  20.232  1.00 28.73           C  
ATOM    162  O   LEU A  74      25.975  10.353  19.273  1.00 26.65           O  
ATOM    163  CB  LEU A  74      25.736  13.557  19.654  1.00 23.90           C  
ATOM    164  CG  LEU A  74      24.807  14.646  19.095  1.00 20.50           C  
ATOM    165  CD1 LEU A  74      25.621  15.827  18.605  1.00 19.24           C  
ATOM    166  CD2 LEU A  74      23.944  14.086  17.972  1.00 16.77           C  
ATOM    167  N   SER A  75      26.683  10.937  21.321  1.00 28.95           N  
ATOM    168  CA  SER A  75      27.578   9.810  21.421  1.00 33.04           C  
ATOM    169  C   SER A  75      26.782   8.518  21.290  1.00 35.23           C  
ATOM    170  O   SER A  75      27.286   7.512  20.798  1.00 41.27           O  
ATOM    171  CB  SER A  75      28.325   9.847  22.750  1.00 36.31           C  
ATOM    172  OG  SER A  75      29.193  10.973  22.798  1.00 43.69           O  
ATOM    173  N   LYS A  76      25.520   8.561  21.700  1.00 36.82           N  
ATOM    174  CA  LYS A  76      24.647   7.395  21.627  1.00 40.22           C  
ATOM    175  C   LYS A  76      24.173   7.099  20.197  1.00 40.35           C  
ATOM    176  O   LYS A  76      23.657   6.012  19.925  1.00 39.83           O  
ATOM    177  CB  LYS A  76      23.423   7.584  22.528  1.00 43.04           C  
ATOM    178  CG  LYS A  76      23.715   7.713  24.016  1.00 48.37           C  
ATOM    179  CD  LYS A  76      22.538   8.381  24.717  1.00 51.86           C  
ATOM    180  CE  LYS A  76      22.800   8.645  26.195  1.00 52.54           C  
ATOM    181  NZ  LYS A  76      21.890   9.721  26.719  1.00 54.15           N  
ATOM    182  N   GLN A  77      24.298   8.076  19.301  1.00 39.72           N  
ATOM    183  CA  GLN A  77      23.866   7.899  17.918  1.00 41.32           C  
ATOM    184  C   GLN A  77      24.705   6.867  17.190  1.00 43.72           C  
ATOM    185  O   GLN A  77      25.902   6.740  17.438  1.00 47.21           O  
ATOM    186  CB  GLN A  77      23.892   9.226  17.165  1.00 39.10           C  
ATOM    187  CG  GLN A  77      22.743  10.142  17.530  1.00 39.30           C  
ATOM    188  CD  GLN A  77      21.400   9.526  17.191  1.00 39.66           C  
ATOM    189  OE1 GLN A  77      21.124   9.221  16.026  1.00 41.10           O  
ATOM    190  NE2 GLN A  77      20.569   9.315  18.201  1.00 35.07           N  
ATOM    191  N   ARG A  78      24.074   6.148  16.268  1.00 45.55           N  
ATOM    192  CA  ARG A  78      24.750   5.106  15.510  1.00 47.33           C  
ATOM    193  C   ARG A  78      25.397   5.593  14.221  1.00 44.14           C  
ATOM    194  O   ARG A  78      26.247   4.900  13.652  1.00 44.79           O  
ATOM    195  CB  ARG A  78      23.758   3.991  15.153  1.00 54.81           C  
ATOM    196  CG  ARG A  78      22.946   3.452  16.322  1.00 68.67           C  
ATOM    197  CD  ARG A  78      21.948   2.404  15.846  1.00 78.76           C  
ATOM    198  NE  ARG A  78      20.942   2.095  16.861  1.00 88.62           N  
ATOM    199  CZ  ARG A  78      19.694   1.715  16.590  1.00 93.43           C  
ATOM    200  NH1 ARG A  78      19.288   1.590  15.329  1.00 94.34           N  
ATOM    201  NH2 ARG A  78      18.843   1.476  17.581  1.00 96.26           N  
ATOM    202  N   HIS A  79      25.026   6.770  13.747  1.00 37.70           N  
ATOM    203  CA  HIS A  79      25.572   7.239  12.488  1.00 34.52           C  
ATOM    204  C   HIS A  79      26.334   8.543  12.527  1.00 30.84           C  
ATOM    205  O   HIS A  79      25.861   9.522  13.120  1.00 31.22           O  
ATOM    206  CB 1HIS A  79      24.456   7.335  11.437  0.50 39.23           C  
ATOM    207  CB 2HIS A  79      24.480   7.290  11.410  0.50 33.10           C  
ATOM    208  CG 1HIS A  79      23.819   6.033  11.088  0.50 43.50           C  
ATOM    209  CG 2HIS A  79      23.325   8.181  11.761  0.50 30.81           C  
ATOM    210  ND11HIS A  79      22.784   5.487  11.818  0.50 45.81           N  
ATOM    211  ND12HIS A  79      22.557   7.995  12.894  0.50 30.36           N  
ATOM    212  CD21HIS A  79      24.073   5.158  10.089  0.50 44.75           C  
ATOM    213  CD22HIS A  79      22.799   9.254  11.125  0.50 29.67           C  
ATOM    214  CE11HIS A  79      22.419   4.329  11.283  0.50 45.35           C  
ATOM    215  CE12HIS A  79      21.607   8.910  12.931  0.50 29.73           C  
ATOM    216  NE21HIS A  79      23.186   4.104  10.230  0.50 47.17           N  
ATOM    217  NE22HIS A  79      21.731   9.686  11.870  0.50 29.02           N  
ATOM    218  N   ASP A  80      27.462   8.554  11.837  1.00 26.51           N  
ATOM    219  CA  ASP A  80      28.309   9.738  11.719  1.00 23.71           C  
ATOM    220  C   ASP A  80      27.497  10.800  11.012  1.00 23.24           C  
ATOM    221  O   ASP A  80      26.694  10.496  10.120  1.00 22.11           O  
ATOM    222  CB  ASP A  80      29.554   9.436  10.875  1.00 26.80           C  
ATOM    223  CG  ASP A  80      30.594   8.637  11.624  1.00 30.78           C  
ATOM    224  OD1 ASP A  80      30.524   8.586  12.873  1.00 37.02           O  
ATOM    225  OD2 ASP A  80      31.489   8.067  10.967  1.00 35.95           O  
ATOM    226  N   GLY A  81      27.702  12.044  11.411  1.00 20.03           N  
ATOM    227  CA  GLY A  81      26.962  13.130  10.814  1.00 18.33           C  
ATOM    228  C   GLY A  81      25.712  13.445  11.605  1.00 17.32           C  
ATOM    229  O   GLY A  81      25.074  14.465  11.332  1.00 16.54           O  
ATOM    230  N   ALA A  82      25.334  12.573  12.548  1.00 16.66           N  
ATOM    231  CA  ALA A  82      24.154  12.810  13.400  1.00 12.55           C  
ATOM    232  C   ALA A  82      24.429  14.153  14.057  1.00 11.56           C  
ATOM    233  O   ALA A  82      25.511  14.375  14.609  1.00 14.10           O  
ATOM    234  CB  ALA A  82      24.020  11.716  14.445  1.00 19.93           C  
ATOM    235  N   PHE A  83      23.463  15.056  14.001  1.00 10.68           N  
ATOM    236  CA  PHE A  83      23.705  16.388  14.516  1.00 10.63           C  
ATOM    237  C   PHE A  83      22.503  17.037  15.170  1.00  7.44           C  
ATOM    238  O   PHE A  83      21.374  16.568  15.045  1.00 11.27           O  
ATOM    239  CB  PHE A  83      24.134  17.288  13.347  1.00  8.80           C  
ATOM    240  CG  PHE A  83      22.977  17.701  12.451  1.00 11.48           C  
ATOM    241  CD1 PHE A  83      22.395  16.787  11.577  1.00 12.16           C  
ATOM    242  CD2 PHE A  83      22.438  18.986  12.528  1.00 11.41           C  
ATOM    243  CE1 PHE A  83      21.285  17.145  10.811  1.00 11.81           C  
ATOM    244  CE2 PHE A  83      21.330  19.345  11.765  1.00 12.16           C  
ATOM    245  CZ  PHE A  83      20.758  18.419  10.902  1.00  8.98           C  
ATOM    246  N   LEU A  84      22.762  18.179  15.794  1.00 10.22           N  
ATOM    247  CA  LEU A  84      21.731  18.979  16.435  1.00 14.23           C  
ATOM    248  C   LEU A  84      22.248  20.399  16.497  1.00  9.19           C  
ATOM    249  O   LEU A  84      23.452  20.631  16.440  1.00 13.50           O  
ATOM    250  CB  LEU A  84      21.396  18.466  17.851  1.00 16.73           C  
ATOM    251  CG  LEU A  84      22.440  18.426  18.981  1.00 17.53           C  
ATOM    252  CD1 LEU A  84      22.699  19.815  19.560  1.00  9.76           C  
ATOM    253  CD2 LEU A  84      21.912  17.496  20.068  1.00 16.19           C  
ATOM    254  N   ILE A  85      21.326  21.344  16.511  1.00 12.57           N  
ATOM    255  CA  ILE A  85      21.671  22.747  16.616  1.00 14.27           C  
ATOM    256  C   ILE A  85      21.207  23.115  18.020  1.00 11.61           C  
ATOM    257  O   ILE A  85      20.084  22.778  18.417  1.00 12.68           O  
ATOM    258  CB  ILE A  85      20.893  23.616  15.586  1.00 12.15           C  
ATOM    259  CG1 ILE A  85      21.326  23.272  14.161  1.00 14.52           C  
ATOM    260  CG2 ILE A  85      21.141  25.096  15.853  1.00 12.57           C  
ATOM    261  CD1 ILE A  85      22.640  23.852  13.781  1.00 13.91           C  
ATOM    262  N   ARG A  86      22.064  23.794  18.766  1.00 12.12           N  
ATOM    263  CA  ARG A  86      21.730  24.196  20.121  1.00 13.50           C  
ATOM    264  C   ARG A  86      22.060  25.656  20.287  1.00 13.14           C  
ATOM    265  O   ARG A  86      22.872  26.208  19.544  1.00 16.02           O  
ATOM    266  CB  ARG A  86      22.551  23.380  21.127  1.00 10.73           C  
ATOM    267  CG  ARG A  86      24.064  23.479  20.946  1.00  7.10           C  
ATOM    268  CD  ARG A  86      24.776  22.408  21.761  1.00  7.95           C  
ATOM    269  NE  ARG A  86      26.199  22.342  21.446  1.00  5.48           N  
ATOM    270  CZ  ARG A  86      27.105  23.219  21.862  1.00 10.72           C  
ATOM    271  NH1 ARG A  86      26.746  24.236  22.631  1.00 16.01           N  
ATOM    272  NH2 ARG A  86      28.367  23.111  21.466  1.00 10.69           N  
ATOM    273  N   GLU A  87      21.393  26.304  21.229  1.00 15.70           N  
ATOM    274  CA  GLU A  87      21.697  27.694  21.500  1.00 17.17           C  
ATOM    275  C   GLU A  87      22.969  27.647  22.346  1.00 20.36           C  
ATOM    276  O   GLU A  87      23.061  26.876  23.295  1.00 24.00           O  
ATOM    277  CB  GLU A  87      20.511  28.372  22.181  1.00 19.29           C  
ATOM    278  CG  GLU A  87      19.254  28.291  21.279  1.00 25.16           C  
ATOM    279  CD  GLU A  87      18.110  29.196  21.706  1.00 24.53           C  
ATOM    280  OE1 GLU A  87      18.266  30.434  21.646  1.00 26.72           O  
ATOM    281  OE2 GLU A  87      17.039  28.660  22.067  1.00 23.25           O  
ATOM    282  N   SER A  88      23.985  28.373  21.893  1.00 20.42           N  
ATOM    283  CA  SER A  88      25.302  28.407  22.516  1.00 23.96           C  
ATOM    284  C   SER A  88      25.395  28.789  23.983  1.00 24.92           C  
ATOM    285  O   SER A  88      24.609  29.596  24.484  1.00 24.37           O  
ATOM    286  CB  SER A  88      26.222  29.323  21.700  1.00 24.00           C  
ATOM    287  OG  SER A  88      27.537  29.397  22.243  1.00 31.44           O  
ATOM    288  N   GLU A  89      26.377  28.212  24.668  1.00 24.94           N  
ATOM    289  CA  GLU A  89      26.579  28.554  26.064  1.00 29.79           C  
ATOM    290  C   GLU A  89      27.742  29.526  26.204  1.00 31.30           C  
ATOM    291  O   GLU A  89      27.632  30.499  26.938  1.00 35.81           O  
ATOM    292  CB  GLU A  89      26.695  27.327  26.988  1.00 31.17           C  
ATOM    293  CG  GLU A  89      27.808  26.333  26.711  1.00 31.17           C  
ATOM    294  CD  GLU A  89      28.006  25.344  27.859  1.00 29.80           C  
ATOM    295  OE1 GLU A  89      28.750  25.691  28.798  1.00 29.23           O  
ATOM    296  OE2 GLU A  89      27.435  24.233  27.826  1.00 22.91           O  
ATOM    297  N   SER A  90      28.822  29.326  25.453  1.00 33.21           N  
ATOM    298  CA  SER A  90      29.941  30.258  25.542  1.00 38.16           C  
ATOM    299  C   SER A  90      29.455  31.638  25.072  1.00 41.52           C  
ATOM    300  O   SER A  90      29.901  32.672  25.579  1.00 41.86           O  
ATOM    301  CB  SER A  90      31.119  29.812  24.662  1.00 39.57           C  
ATOM    302  OG  SER A  90      30.815  29.941  23.279  1.00 46.83           O  
ATOM    303  N   ALA A  91      28.529  31.642  24.110  1.00 41.98           N  
ATOM    304  CA  ALA A  91      28.001  32.886  23.559  1.00 41.26           C  
ATOM    305  C   ALA A  91      26.488  32.893  23.413  1.00 41.16           C  
ATOM    306  O   ALA A  91      25.950  32.474  22.387  1.00 42.38           O  
ATOM    307  CB  ALA A  91      28.652  33.174  22.215  1.00 39.48           C  
ATOM    308  N   PRO A  92      25.776  33.361  24.446  1.00 43.88           N  
ATOM    309  CA  PRO A  92      24.311  33.423  24.423  1.00 41.72           C  
ATOM    310  C   PRO A  92      23.819  34.321  23.288  1.00 36.78           C  
ATOM    311  O   PRO A  92      24.408  35.370  23.006  1.00 36.31           O  
ATOM    312  CB  PRO A  92      23.973  33.990  25.800  1.00 46.65           C  
ATOM    313  CG  PRO A  92      25.192  34.814  26.142  1.00 49.37           C  
ATOM    314  CD  PRO A  92      26.305  33.896  25.710  1.00 46.01           C  
ATOM    315  N   GLY A  93      22.748  33.886  22.636  1.00 34.21           N  
ATOM    316  CA  GLY A  93      22.205  34.612  21.507  1.00 31.63           C  
ATOM    317  C   GLY A  93      22.710  33.936  20.241  1.00 30.65           C  
ATOM    318  O   GLY A  93      22.094  34.025  19.175  1.00 30.19           O  
ATOM    319  N   ASP A  94      23.837  33.238  20.365  1.00 27.70           N  
ATOM    320  CA  ASP A  94      24.439  32.537  19.239  1.00 22.40           C  
ATOM    321  C   ASP A  94      23.995  31.099  19.180  1.00 21.13           C  
ATOM    322  O   ASP A  94      23.315  30.618  20.086  1.00 21.38           O  
ATOM    323  CB  ASP A  94      25.958  32.613  19.307  1.00 20.12           C  
ATOM    324  CG  ASP A  94      26.487  33.976  18.930  1.00 23.94           C  
ATOM    325  OD1 ASP A  94      25.710  34.864  18.520  1.00 29.86           O  
ATOM    326  OD2 ASP A  94      27.708  34.162  19.023  1.00 33.07           O  
ATOM    327  N   PHE A  95      24.385  30.417  18.109  1.00 19.00           N  
ATOM    328  CA  PHE A  95      24.031  29.021  17.898  1.00 17.03           C  
ATOM    329  C   PHE A  95      25.265  28.168  17.680  1.00 14.06           C  
ATOM    330  O   PHE A  95      26.274  28.644  17.164  1.00 16.47           O  
ATOM    331  CB  PHE A  95      23.109  28.880  16.687  1.00 14.44           C  
ATOM    332  CG  PHE A  95      21.775  29.533  16.864  1.00 16.42           C  
ATOM    333  CD1 PHE A  95      20.748  28.881  17.536  1.00 18.63           C  
ATOM    334  CD2 PHE A  95      21.539  30.803  16.361  1.00 18.44           C  
ATOM    335  CE1 PHE A  95      19.506  29.487  17.708  1.00 17.26           C  
ATOM    336  CE2 PHE A  95      20.294  31.418  16.530  1.00 20.47           C  
ATOM    337  CZ  PHE A  95      19.277  30.755  17.204  1.00 16.68           C  
ATOM    338  N   SER A  96      25.174  26.906  18.078  1.00 12.89           N  
ATOM    339  CA  SER A  96      26.271  25.978  17.911  1.00 13.58           C  
ATOM    340  C   SER A  96      25.746  24.716  17.280  1.00 15.08           C  
ATOM    341  O   SER A  96      24.592  24.341  17.504  1.00 14.90           O  
ATOM    342  CB  SER A  96      26.921  25.663  19.254  1.00 14.02           C  
ATOM    343  OG  SER A  96      27.560  26.808  19.772  1.00 17.57           O  
ATOM    344  N   LEU A  97      26.594  24.082  16.475  1.00 15.58           N  
ATOM    345  CA  LEU A  97      26.254  22.856  15.766  1.00 14.65           C  
ATOM    346  C   LEU A  97      27.114  21.721  16.332  1.00 11.71           C  
ATOM    347  O   LEU A  97      28.335  21.836  16.358  1.00 13.54           O  
ATOM    348  CB 1LEU A  97      26.504  23.055  14.263  0.50 15.27           C  
ATOM    349  CB 2LEU A  97      26.543  23.033  14.271  0.50 12.99           C  
ATOM    350  CG 1LEU A  97      25.793  22.175  13.228  0.50 18.21           C  
ATOM    351  CG 2LEU A  97      26.482  21.836  13.316  0.50 12.47           C  
ATOM    352  CD11LEU A  97      25.694  22.899  11.899  0.50 18.49           C  
ATOM    353  CD12LEU A  97      25.052  21.359  13.122  0.50 11.17           C  
ATOM    354  CD21LEU A  97      26.521  20.880  13.052  0.50 15.10           C  
ATOM    355  CD22LEU A  97      27.059  22.257  11.981  0.50 13.01           C  
ATOM    356  N   SER A  98      26.475  20.665  16.837  1.00 11.61           N  
ATOM    357  CA  SER A  98      27.188  19.511  17.395  1.00 15.29           C  
ATOM    358  C   SER A  98      26.969  18.312  16.485  1.00 16.25           C  
ATOM    359  O   SER A  98      25.833  18.000  16.136  1.00 18.26           O  
ATOM    360  CB  SER A  98      26.698  19.201  18.811  1.00 13.76           C  
ATOM    361  OG  SER A  98      27.102  20.220  19.712  1.00 19.64           O  
ATOM    362  N   VAL A  99      28.053  17.638  16.108  1.00 18.98           N  
ATOM    363  CA  VAL A  99      27.970  16.505  15.188  1.00 16.33           C  
ATOM    364  C   VAL A  99      28.743  15.295  15.676  1.00 15.99           C  
ATOM    365  O   VAL A  99      29.877  15.415  16.139  1.00 18.83           O  
ATOM    366  CB  VAL A  99      28.586  16.866  13.782  1.00 18.37           C  
ATOM    367  CG1 VAL A  99      28.203  15.823  12.742  1.00 14.97           C  
ATOM    368  CG2 VAL A  99      28.138  18.219  13.328  1.00 18.03           C  
ATOM    369  N   LYS A 100      28.142  14.123  15.552  1.00 15.35           N  
ATOM    370  CA  LYS A 100      28.839  12.916  15.936  1.00 18.10           C  
ATOM    371  C   LYS A 100      29.721  12.491  14.766  1.00 18.09           C  
ATOM    372  O   LYS A 100      29.282  12.485  13.621  1.00 19.77           O  
ATOM    373  CB  LYS A 100      27.868  11.786  16.256  1.00 19.75           C  
ATOM    374  CG  LYS A 100      28.591  10.487  16.597  1.00 22.21           C  
ATOM    375  CD  LYS A 100      27.702   9.279  16.401  1.00 31.37           C  
ATOM    376  CE  LYS A 100      28.439   7.995  16.741  1.00 33.42           C  
ATOM    377  NZ  LYS A 100      28.930   8.036  18.144  1.00 37.54           N  
ATOM    378  N   PHE A 101      30.972  12.164  15.050  1.00 21.77           N  
ATOM    379  CA  PHE A 101      31.890  11.711  14.022  1.00 22.30           C  
ATOM    380  C   PHE A 101      32.868  10.743  14.673  1.00 26.00           C  
ATOM    381  O   PHE A 101      33.680  11.133  15.524  1.00 21.56           O  
ATOM    382  CB  PHE A 101      32.634  12.884  13.386  1.00 23.46           C  
ATOM    383  CG  PHE A 101      33.469  12.493  12.197  1.00 21.47           C  
ATOM    384  CD1 PHE A 101      32.867  11.986  11.047  1.00 26.27           C  
ATOM    385  CD2 PHE A 101      34.858  12.598  12.236  1.00 21.73           C  
ATOM    386  CE1 PHE A 101      33.648  11.582   9.948  1.00 25.66           C  
ATOM    387  CE2 PHE A 101      35.643  12.198  11.148  1.00 19.60           C  
ATOM    388  CZ  PHE A 101      35.037  11.692  10.008  1.00 20.48           C  
ATOM    389  N   GLY A 102      32.769   9.481  14.275  1.00 28.47           N  
ATOM    390  CA  GLY A 102      33.626   8.450  14.825  1.00 33.26           C  
ATOM    391  C   GLY A 102      33.264   8.199  16.270  1.00 36.64           C  
ATOM    392  O   GLY A 102      32.100   7.969  16.607  1.00 36.21           O  
ATOM    393  N   ASN A 103      34.256   8.325  17.137  1.00 39.10           N  
ATOM    394  CA  ASN A 103      34.051   8.101  18.558  1.00 41.05           C  
ATOM    395  C   ASN A 103      33.986   9.434  19.283  1.00 37.91           C  
ATOM    396  O   ASN A 103      34.177   9.504  20.494  1.00 38.53           O  
ATOM    397  CB  ASN A 103      35.212   7.280  19.120  1.00 49.93           C  
ATOM    398  CG  ASN A 103      35.611   6.125  18.214  1.00 59.09           C  
ATOM    399  OD1 ASN A 103      34.760   5.400  17.686  1.00 62.29           O  
ATOM    400  ND2 ASN A 103      36.918   5.953  18.018  1.00 62.51           N  
ATOM    401  N   ASP A 104      33.713  10.502  18.550  1.00 36.20           N  
ATOM    402  CA  ASP A 104      33.666  11.814  19.166  1.00 33.31           C  
ATOM    403  C   ASP A 104      32.493  12.655  18.698  1.00 26.58           C  
ATOM    404  O   ASP A 104      31.720  12.245  17.840  1.00 23.08           O  
ATOM    405  CB  ASP A 104      34.970  12.556  18.882  1.00 42.03           C  
ATOM    406  CG  ASP A 104      35.529  13.246  20.109  1.00 51.99           C  
ATOM    407  OD1 ASP A 104      34.854  14.143  20.653  1.00 57.92           O  
ATOM    408  OD2 ASP A 104      36.651  12.897  20.530  1.00 61.03           O  
ATOM    409  N   VAL A 105      32.358  13.822  19.311  1.00 22.83           N  
ATOM    410  CA  VAL A 105      31.314  14.775  18.983  1.00 21.53           C  
ATOM    411  C   VAL A 105      32.042  16.083  18.727  1.00 19.54           C  
ATOM    412  O   VAL A 105      32.753  16.576  19.599  1.00 17.34           O  
ATOM    413  CB  VAL A 105      30.305  14.958  20.150  1.00 17.76           C  
ATOM    414  CG1 VAL A 105      29.339  16.095  19.840  1.00 15.52           C  
ATOM    415  CG2 VAL A 105      29.530  13.677  20.374  1.00 13.12           C  
ATOM    416  N   GLN A 106      31.928  16.601  17.510  1.00 16.92           N  
ATOM    417  CA  GLN A 106      32.587  17.848  17.177  1.00 12.33           C  
ATOM    418  C   GLN A 106      31.602  19.004  17.286  1.00 10.88           C  
ATOM    419  O   GLN A 106      30.405  18.831  17.073  1.00 13.42           O  
ATOM    420  CB  GLN A 106      33.199  17.770  15.781  1.00 14.25           C  
ATOM    421  CG  GLN A 106      34.303  16.730  15.645  1.00 13.88           C  
ATOM    422  CD  GLN A 106      34.981  16.792  14.293  1.00 15.46           C  
ATOM    423  OE1 GLN A 106      34.690  17.662  13.488  1.00 15.52           O  
ATOM    424  NE2 GLN A 106      35.895  15.875  14.046  1.00 14.20           N  
ATOM    425  N   HIS A 107      32.105  20.171  17.664  1.00  9.80           N  
ATOM    426  CA  HIS A 107      31.267  21.349  17.821  1.00 12.54           C  
ATOM    427  C   HIS A 107      31.705  22.450  16.858  1.00 14.65           C  
ATOM    428  O   HIS A 107      32.895  22.734  16.732  1.00 19.62           O  
ATOM    429  CB  HIS A 107      31.336  21.865  19.264  1.00 13.08           C  
ATOM    430  CG  HIS A 107      30.923  20.848  20.282  1.00 14.29           C  
ATOM    431  ND1 HIS A 107      29.607  20.535  20.533  1.00 12.37           N  
ATOM    432  CD2 HIS A 107      31.660  20.018  21.062  1.00 16.15           C  
ATOM    433  CE1 HIS A 107      29.547  19.551  21.414  1.00 17.41           C  
ATOM    434  NE2 HIS A 107      30.782  19.223  21.749  1.00 12.65           N  
ATOM    435  N   PHE A 108      30.734  23.077  16.205  1.00 14.48           N  
ATOM    436  CA  PHE A 108      30.997  24.141  15.258  1.00 11.20           C  
ATOM    437  C   PHE A 108      30.211  25.337  15.726  1.00  6.63           C  
ATOM    438  O   PHE A 108      29.055  25.214  16.110  1.00 14.06           O  
ATOM    439  CB  PHE A 108      30.515  23.739  13.860  1.00  9.81           C  
ATOM    440  CG  PHE A 108      31.221  22.545  13.302  1.00  5.36           C  
ATOM    441  CD1 PHE A 108      30.823  21.262  13.647  1.00 10.74           C  
ATOM    442  CD2 PHE A 108      32.292  22.705  12.433  1.00  7.86           C  
ATOM    443  CE1 PHE A 108      31.480  20.152  13.130  1.00 14.07           C  
ATOM    444  CE2 PHE A 108      32.954  21.607  11.910  1.00  8.31           C  
ATOM    445  CZ  PHE A 108      32.550  20.327  12.259  1.00 11.89           C  
ATOM    446  N   LYS A 109      30.866  26.487  15.770  1.00  9.05           N  
ATOM    447  CA  LYS A 109      30.223  27.715  16.179  1.00 13.53           C  
ATOM    448  C   LYS A 109      29.515  28.341  14.985  1.00 15.05           C  
ATOM    449  O   LYS A 109      30.129  28.485  13.929  1.00 14.15           O  
ATOM    450  CB  LYS A 109      31.269  28.718  16.695  1.00 13.23           C  
ATOM    451  CG  LYS A 109      30.649  29.984  17.267  1.00 24.13           C  
ATOM    452  CD  LYS A 109      31.691  31.075  17.501  1.00 41.53           C  
ATOM    453  CE  LYS A 109      31.030  32.351  18.037  1.00 53.43           C  
ATOM    454  NZ  LYS A 109      31.980  33.483  18.251  1.00 58.78           N  
ATOM    455  N   VAL A 110      28.228  28.664  15.078  1.00 16.49           N  
ATOM    456  CA  VAL A 110      27.556  29.302  13.968  1.00 12.07           C  
ATOM    457  C   VAL A 110      27.855  30.808  14.037  1.00 13.57           C  
ATOM    458  O   VAL A 110      27.397  31.511  14.935  1.00 15.93           O  
ATOM    459  CB  VAL A 110      26.039  29.074  13.982  1.00 14.97           C  
ATOM    460  CG1 VAL A 110      25.388  29.803  12.811  1.00 15.58           C  
ATOM    461  CG2 VAL A 110      25.749  27.590  13.898  1.00 10.66           C  
ATOM    462  N   LEU A 111      28.693  31.272  13.126  1.00 12.20           N  
ATOM    463  CA  LEU A 111      29.078  32.660  13.081  1.00 11.20           C  
ATOM    464  C   LEU A 111      28.028  33.514  12.373  1.00 15.96           C  
ATOM    465  O   LEU A 111      27.188  33.004  11.627  1.00 14.84           O  
ATOM    466  CB  LEU A 111      30.436  32.797  12.386  1.00 12.94           C  
ATOM    467  CG  LEU A 111      31.563  31.945  12.986  1.00 17.25           C  
ATOM    468  CD1 LEU A 111      32.765  31.881  12.061  1.00 15.94           C  
ATOM    469  CD2 LEU A 111      31.967  32.526  14.327  1.00 17.74           C  
ATOM    470  N   ARG A 112      28.076  34.815  12.637  1.00 16.99           N  
ATOM    471  CA  ARG A 112      27.166  35.785  12.044  1.00 23.68           C  
ATOM    472  C   ARG A 112      27.956  36.995  11.572  1.00 25.07           C  
ATOM    473  O   ARG A 112      29.037  37.272  12.098  1.00 30.78           O  
ATOM    474  CB  ARG A 112      26.161  36.248  13.085  1.00 29.77           C  
ATOM    475  CG  ARG A 112      25.107  35.235  13.432  1.00 40.14           C  
ATOM    476  CD  ARG A 112      23.863  35.439  12.589  1.00 43.87           C  
ATOM    477  NE  ARG A 112      22.677  35.299  13.425  1.00 53.79           N  
ATOM    478  CZ  ARG A 112      21.648  36.137  13.420  1.00 58.63           C  
ATOM    479  NH1 ARG A 112      21.639  37.189  12.609  1.00 60.36           N  
ATOM    480  NH2 ARG A 112      20.643  35.940  14.265  1.00 62.09           N  
ATOM    481  N   ASP A 113      27.452  37.700  10.565  1.00 25.31           N  
ATOM    482  CA  ASP A 113      28.139  38.902  10.100  1.00 25.37           C  
ATOM    483  C   ASP A 113      27.232  40.097  10.346  1.00 25.75           C  
ATOM    484  O   ASP A 113      26.161  39.948  10.935  1.00 24.88           O  
ATOM    485  CB  ASP A 113      28.579  38.797   8.623  1.00 25.91           C  
ATOM    486  CG  ASP A 113      27.416  38.643   7.644  1.00 27.94           C  
ATOM    487  OD1 ASP A 113      26.238  38.793   8.023  1.00 34.82           O  
ATOM    488  OD2 ASP A 113      27.685  38.376   6.461  1.00 30.94           O  
ATOM    489  N   GLY A 114      27.631  41.260   9.846  1.00 27.61           N  
ATOM    490  CA  GLY A 114      26.844  42.466  10.039  1.00 29.99           C  
ATOM    491  C   GLY A 114      25.502  42.493   9.337  1.00 31.82           C  
ATOM    492  O   GLY A 114      24.623  43.277   9.704  1.00 34.77           O  
ATOM    493  N   ALA A 115      25.348  41.643   8.326  1.00 31.22           N  
ATOM    494  CA  ALA A 115      24.107  41.562   7.562  1.00 28.93           C  
ATOM    495  C   ALA A 115      23.162  40.478   8.094  1.00 28.67           C  
ATOM    496  O   ALA A 115      22.171  40.141   7.450  1.00 32.69           O  
ATOM    497  CB  ALA A 115      24.414  41.328   6.081  1.00 29.67           C  
ATOM    498  N   GLY A 116      23.506  39.891   9.236  1.00 25.20           N  
ATOM    499  CA  GLY A 116      22.663  38.874   9.831  1.00 22.34           C  
ATOM    500  C   GLY A 116      22.800  37.482   9.257  1.00 23.70           C  
ATOM    501  O   GLY A 116      22.078  36.574   9.664  1.00 23.94           O  
ATOM    502  N   LYS A 117      23.720  37.303   8.315  1.00 24.35           N  
ATOM    503  CA  LYS A 117      23.939  35.995   7.695  1.00 24.84           C  
ATOM    504  C   LYS A 117      24.663  35.036   8.623  1.00 21.23           C  
ATOM    505  O   LYS A 117      25.441  35.458   9.479  1.00 20.51           O  
ATOM    506  CB  LYS A 117      24.726  36.143   6.395  1.00 29.80           C  
ATOM    507  CG  LYS A 117      23.928  36.799   5.285  1.00 39.90           C  
ATOM    508  CD  LYS A 117      24.825  37.099   4.114  1.00 52.33           C  
ATOM    509  CE  LYS A 117      24.069  37.735   2.965  1.00 57.12           C  
ATOM    510  NZ  LYS A 117      25.033  38.246   1.943  1.00 65.71           N  
ATOM    511  N   TYR A 118      24.380  33.751   8.453  1.00 15.05           N  
ATOM    512  CA  TYR A 118      24.984  32.698   9.244  1.00 15.00           C  
ATOM    513  C   TYR A 118      26.024  31.959   8.408  1.00 17.29           C  
ATOM    514  O   TYR A 118      25.820  31.730   7.215  1.00 18.69           O  
ATOM    515  CB  TYR A 118      23.922  31.680   9.650  1.00 13.61           C  
ATOM    516  CG  TYR A 118      22.761  32.210  10.442  1.00 16.14           C  
ATOM    517  CD1 TYR A 118      21.608  32.686   9.807  1.00 17.80           C  
ATOM    518  CD2 TYR A 118      22.764  32.141  11.827  1.00 18.25           C  
ATOM    519  CE1 TYR A 118      20.481  33.069  10.542  1.00 20.74           C  
ATOM    520  CE2 TYR A 118      21.645  32.516  12.574  1.00 21.56           C  
ATOM    521  CZ  TYR A 118      20.505  32.974  11.931  1.00 23.37           C  
ATOM    522  OH  TYR A 118      19.392  33.291  12.684  1.00 25.44           O  
ATOM    523  N   PHE A 119      27.119  31.551   9.039  1.00 16.24           N  
ATOM    524  CA  PHE A 119      28.169  30.803   8.353  1.00 15.77           C  
ATOM    525  C   PHE A 119      29.077  30.073   9.342  1.00 16.31           C  
ATOM    526  O   PHE A 119      29.103  30.389  10.531  1.00 17.67           O  
ATOM    527  CB  PHE A 119      29.007  31.714   7.434  1.00 12.52           C  
ATOM    528  CG  PHE A 119      29.737  32.822   8.150  1.00 11.85           C  
ATOM    529  CD1 PHE A 119      29.049  33.935   8.638  1.00 10.90           C  
ATOM    530  CD2 PHE A 119      31.121  32.770   8.297  1.00  9.65           C  
ATOM    531  CE1 PHE A 119      29.727  34.977   9.259  1.00  9.64           C  
ATOM    532  CE2 PHE A 119      31.807  33.807   8.916  1.00  8.20           C  
ATOM    533  CZ  PHE A 119      31.108  34.915   9.398  1.00 10.98           C  
ATOM    534  N   LEU A 120      29.779  29.066   8.843  1.00 11.37           N  
ATOM    535  CA  LEU A 120      30.709  28.290   9.638  1.00  9.49           C  
ATOM    536  C   LEU A 120      32.106  28.563   9.123  1.00 15.56           C  
ATOM    537  O   LEU A 120      33.054  28.702   9.904  1.00 14.48           O  
ATOM    538  CB  LEU A 120      30.404  26.796   9.517  1.00 10.66           C  
ATOM    539  CG  LEU A 120      29.065  26.349  10.100  1.00 13.67           C  
ATOM    540  CD1 LEU A 120      28.849  24.892   9.789  1.00 14.05           C  
ATOM    541  CD2 LEU A 120      29.030  26.600  11.598  1.00 12.15           C  
ATOM    542  N   TRP A 121      32.222  28.658   7.797  1.00 15.47           N  
ATOM    543  CA  TRP A 121      33.505  28.890   7.152  1.00 14.65           C  
ATOM    544  C   TRP A 121      33.498  30.115   6.232  1.00 17.08           C  
ATOM    545  O   TRP A 121      33.577  31.254   6.696  1.00 14.80           O  
ATOM    546  CB  TRP A 121      33.909  27.634   6.382  1.00  9.91           C  
ATOM    547  CG  TRP A 121      33.862  26.378   7.212  1.00 10.78           C  
ATOM    548  CD1 TRP A 121      32.845  25.466   7.263  1.00 11.53           C  
ATOM    549  CD2 TRP A 121      34.890  25.877   8.072  1.00  9.49           C  
ATOM    550  NE1 TRP A 121      33.181  24.425   8.093  1.00 12.12           N  
ATOM    551  CE2 TRP A 121      34.431  24.651   8.605  1.00 10.38           C  
ATOM    552  CE3 TRP A 121      36.162  26.340   8.441  1.00 11.26           C  
ATOM    553  CZ2 TRP A 121      35.192  23.881   9.481  1.00 10.87           C  
ATOM    554  CZ3 TRP A 121      36.924  25.571   9.314  1.00 13.85           C  
ATOM    555  CH2 TRP A 121      36.436  24.355   9.824  1.00 14.74           C  
ATOM    556  N   VAL A 122      33.369  29.887   4.929  1.00 20.55           N  
ATOM    557  CA  VAL A 122      33.367  30.992   3.964  1.00 25.20           C  
ATOM    558  C   VAL A 122      31.981  31.258   3.342  1.00 24.38           C  
ATOM    559  O   VAL A 122      31.539  32.406   3.250  1.00 27.69           O  
ATOM    560  CB  VAL A 122      34.457  30.772   2.863  1.00 26.35           C  
ATOM    561  CG1 VAL A 122      34.400  31.881   1.818  1.00 24.25           C  
ATOM    562  CG2 VAL A 122      35.853  30.731   3.506  1.00 20.32           C  
ATOM    563  N   VAL A 123      31.300  30.196   2.921  1.00 23.16           N  
ATOM    564  CA  VAL A 123      29.970  30.319   2.329  1.00 21.27           C  
ATOM    565  C   VAL A 123      29.015  30.869   3.383  1.00 24.26           C  
ATOM    566  O   VAL A 123      29.019  30.410   4.524  1.00 25.93           O  
ATOM    567  CB  VAL A 123      29.455  28.940   1.846  1.00 22.16           C  
ATOM    568  CG1 VAL A 123      27.989  29.015   1.492  1.00 20.48           C  
ATOM    569  CG2 VAL A 123      30.266  28.460   0.647  1.00 21.85           C  
ATOM    570  N   LYS A 124      28.222  31.868   3.010  1.00 25.11           N  
ATOM    571  CA  LYS A 124      27.261  32.470   3.927  1.00 20.18           C  
ATOM    572  C   LYS A 124      25.836  32.094   3.579  1.00 21.55           C  
ATOM    573  O   LYS A 124      25.508  31.907   2.414  1.00 23.62           O  
ATOM    574  CB  LYS A 124      27.431  33.980   3.963  1.00 18.61           C  
ATOM    575  CG  LYS A 124      28.797  34.365   4.471  1.00 21.01           C  
ATOM    576  CD  LYS A 124      28.886  35.820   4.746  1.00 23.87           C  
ATOM    577  CE  LYS A 124      30.190  36.117   5.432  1.00 30.22           C  
ATOM    578  NZ  LYS A 124      30.265  37.560   5.733  1.00 37.22           N  
ATOM    579  N   PHE A 125      25.001  31.944   4.602  1.00 22.90           N  
ATOM    580  CA  PHE A 125      23.610  31.561   4.421  1.00 17.97           C  
ATOM    581  C   PHE A 125      22.686  32.566   5.076  1.00 22.33           C  
ATOM    582  O   PHE A 125      23.059  33.235   6.037  1.00 22.84           O  
ATOM    583  CB  PHE A 125      23.373  30.178   5.006  1.00 15.95           C  
ATOM    584  CG  PHE A 125      24.389  29.160   4.567  1.00 21.04           C  
ATOM    585  CD1 PHE A 125      25.597  29.008   5.262  1.00 13.59           C  
ATOM    586  CD2 PHE A 125      24.138  28.337   3.475  1.00 17.20           C  
ATOM    587  CE1 PHE A 125      26.536  28.051   4.872  1.00 18.76           C  
ATOM    588  CE2 PHE A 125      25.072  27.380   3.081  1.00 20.50           C  
ATOM    589  CZ  PHE A 125      26.276  27.235   3.785  1.00 19.23           C  
ATOM    590  N   ASN A 126      21.481  32.671   4.528  1.00 27.97           N  
ATOM    591  CA  ASN A 126      20.468  33.606   5.003  1.00 29.97           C  
ATOM    592  C   ASN A 126      19.653  33.071   6.161  1.00 27.77           C  
ATOM    593  O   ASN A 126      18.906  33.814   6.798  1.00 31.65           O  
ATOM    594  CB  ASN A 126      19.524  33.982   3.858  1.00 34.82           C  
ATOM    595  CG  ASN A 126      19.954  35.239   3.139  1.00 41.00           C  
ATOM    596  OD1 ASN A 126      21.057  35.315   2.592  1.00 44.98           O  
ATOM    597  ND2 ASN A 126      19.084  36.242   3.138  1.00 47.51           N  
ATOM    598  N   SER A 127      19.754  31.772   6.404  1.00 24.06           N  
ATOM    599  CA  SER A 127      19.015  31.157   7.489  1.00 23.43           C  
ATOM    600  C   SER A 127      19.723  29.891   7.953  1.00 23.19           C  
ATOM    601  O   SER A 127      20.492  29.288   7.197  1.00 25.20           O  
ATOM    602  CB  SER A 127      17.588  30.817   7.026  1.00 24.39           C  
ATOM    603  OG  SER A 127      17.587  29.814   6.020  1.00 23.27           O  
ATOM    604  N   LEU A 128      19.484  29.508   9.206  1.00 20.45           N  
ATOM    605  CA  LEU A 128      20.071  28.293   9.770  1.00 17.37           C  
ATOM    606  C   LEU A 128      19.600  27.132   8.941  1.00 10.67           C  
ATOM    607  O   LEU A 128      20.323  26.177   8.716  1.00 15.68           O  
ATOM    608  CB  LEU A 128      19.565  28.051  11.197  1.00 19.51           C  
ATOM    609  CG  LEU A 128      20.213  28.759  12.372  1.00 18.25           C  
ATOM    610  CD1 LEU A 128      19.328  28.558  13.594  1.00 20.12           C  
ATOM    611  CD2 LEU A 128      21.596  28.195  12.590  1.00 17.17           C  
ATOM    612  N   ASN A 129      18.332  27.201   8.564  1.00 15.33           N  
ATOM    613  CA  ASN A 129      17.691  26.166   7.776  1.00 15.03           C  
ATOM    614  C   ASN A 129      18.496  25.833   6.513  1.00 16.77           C  
ATOM    615  O   ASN A 129      18.735  24.659   6.218  1.00 16.73           O  
ATOM    616  CB  ASN A 129      16.280  26.617   7.413  1.00 12.08           C  
ATOM    617  CG  ASN A 129      15.374  25.471   7.098  1.00 15.32           C  
ATOM    618  OD1 ASN A 129      14.158  25.600   7.177  1.00 18.87           O  
ATOM    619  ND2 ASN A 129      15.952  24.321   6.775  1.00 19.68           N  
ATOM    620  N   GLU A 130      18.917  26.869   5.788  1.00 16.23           N  
ATOM    621  CA  GLU A 130      19.698  26.699   4.568  1.00 17.28           C  
ATOM    622  C   GLU A 130      21.100  26.204   4.868  1.00 15.21           C  
ATOM    623  O   GLU A 130      21.638  25.359   4.150  1.00 12.25           O  
ATOM    624  CB  GLU A 130      19.736  28.008   3.780  1.00 20.74           C  
ATOM    625  CG  GLU A 130      18.359  28.415   3.282  1.00 33.50           C  
ATOM    626  CD  GLU A 130      18.360  29.752   2.582  1.00 38.55           C  
ATOM    627  OE1 GLU A 130      18.650  29.787   1.369  1.00 49.93           O  
ATOM    628  OE2 GLU A 130      18.074  30.771   3.241  1.00 37.92           O  
ATOM    629  N   LEU A 131      21.688  26.711   5.947  1.00 15.35           N  
ATOM    630  CA  LEU A 131      23.026  26.280   6.349  1.00 13.43           C  
ATOM    631  C   LEU A 131      23.016  24.769   6.599  1.00 13.61           C  
ATOM    632  O   LEU A 131      23.907  24.033   6.149  1.00 16.38           O  
ATOM    633  CB  LEU A 131      23.477  27.054   7.594  1.00 14.20           C  
ATOM    634  CG  LEU A 131      24.850  26.769   8.209  1.00 13.41           C  
ATOM    635  CD1 LEU A 131      25.302  27.990   8.973  1.00 18.74           C  
ATOM    636  CD2 LEU A 131      24.794  25.544   9.123  1.00 13.07           C  
ATOM    637  N   VAL A 132      21.975  24.310   7.282  1.00 13.41           N  
ATOM    638  CA  VAL A 132      21.816  22.904   7.605  1.00 14.48           C  
ATOM    639  C   VAL A 132      21.646  22.056   6.350  1.00 18.97           C  
ATOM    640  O   VAL A 132      22.379  21.090   6.150  1.00 17.20           O  
ATOM    641  CB  VAL A 132      20.609  22.693   8.566  1.00 17.29           C  
ATOM    642  CG1 VAL A 132      20.213  21.233   8.628  1.00 13.83           C  
ATOM    643  CG2 VAL A 132      20.969  23.191   9.966  1.00 18.03           C  
ATOM    644  N   ASP A 133      20.700  22.430   5.492  1.00 18.39           N  
ATOM    645  CA  ASP A 133      20.453  21.664   4.271  1.00 19.79           C  
ATOM    646  C   ASP A 133      21.660  21.582   3.343  1.00 16.99           C  
ATOM    647  O   ASP A 133      21.979  20.514   2.826  1.00 19.94           O  
ATOM    648  CB  ASP A 133      19.233  22.210   3.536  1.00 23.36           C  
ATOM    649  CG  ASP A 133      17.953  22.022   4.329  1.00 30.05           C  
ATOM    650  OD1 ASP A 133      17.903  21.098   5.173  1.00 32.13           O  
ATOM    651  OD2 ASP A 133      16.999  22.796   4.109  1.00 34.34           O  
ATOM    652  N   TYR A 134      22.371  22.692   3.193  1.00 15.38           N  
ATOM    653  CA  TYR A 134      23.549  22.727   2.345  1.00 15.11           C  
ATOM    654  C   TYR A 134      24.555  21.676   2.789  1.00 18.19           C  
ATOM    655  O   TYR A 134      25.107  20.929   1.971  1.00 18.46           O  
ATOM    656  CB  TYR A 134      24.176  24.113   2.407  1.00 15.26           C  
ATOM    657  CG  TYR A 134      25.472  24.272   1.645  1.00 23.32           C  
ATOM    658  CD1 TYR A 134      25.467  24.580   0.290  1.00 24.54           C  
ATOM    659  CD2 TYR A 134      26.706  24.181   2.294  1.00 26.10           C  
ATOM    660  CE1 TYR A 134      26.645  24.803  -0.395  1.00 21.33           C  
ATOM    661  CE2 TYR A 134      27.892  24.402   1.614  1.00 24.52           C  
ATOM    662  CZ  TYR A 134      27.851  24.716   0.269  1.00 24.23           C  
ATOM    663  OH  TYR A 134      29.014  24.963  -0.413  1.00 25.53           O  
ATOM    664  N   HIS A 135      24.750  21.578   4.097  1.00 18.04           N  
ATOM    665  CA  HIS A 135      25.704  20.628   4.646  1.00 16.23           C  
ATOM    666  C   HIS A 135      25.290  19.159   4.738  1.00 15.95           C  
ATOM    667  O   HIS A 135      26.006  18.330   5.322  1.00 15.02           O  
ATOM    668  CB  HIS A 135      26.282  21.161   5.952  1.00 15.08           C  
ATOM    669  CG  HIS A 135      27.163  22.352   5.754  1.00  9.05           C  
ATOM    670  ND1 HIS A 135      26.787  23.629   6.100  1.00 12.72           N  
ATOM    671  CD2 HIS A 135      28.398  22.460   5.206  1.00  7.02           C  
ATOM    672  CE1 HIS A 135      27.749  24.477   5.776  1.00 11.56           C  
ATOM    673  NE2 HIS A 135      28.737  23.788   5.233  1.00  9.44           N  
ATOM    674  N   ARG A 136      24.131  18.841   4.169  1.00 13.60           N  
ATOM    675  CA  ARG A 136      23.678  17.465   4.109  1.00 14.03           C  
ATOM    676  C   ARG A 136      24.382  16.838   2.889  1.00 18.26           C  
ATOM    677  O   ARG A 136      24.568  15.621   2.829  1.00 18.46           O  
ATOM    678  CB  ARG A 136      22.171  17.394   3.917  1.00 16.47           C  
ATOM    679  CG  ARG A 136      21.354  17.925   5.077  1.00 20.57           C  
ATOM    680  CD  ARG A 136      19.888  17.681   4.799  1.00 21.88           C  
ATOM    681  NE  ARG A 136      19.011  18.157   5.861  1.00 25.55           N  
ATOM    682  CZ  ARG A 136      18.781  17.505   6.996  1.00 21.75           C  
ATOM    683  NH1 ARG A 136      19.361  16.339   7.232  1.00 20.22           N  
ATOM    684  NH2 ARG A 136      17.960  18.023   7.897  1.00 26.35           N  
ATOM    685  N   SER A 137      24.783  17.674   1.928  1.00 18.24           N  
ATOM    686  CA  SER A 137      25.467  17.191   0.721  1.00 20.02           C  
ATOM    687  C   SER A 137      26.923  17.647   0.670  1.00 17.50           C  
ATOM    688  O   SER A 137      27.781  16.969   0.096  1.00 17.38           O  
ATOM    689  CB 1SER A 137      24.734  17.650  -0.546  0.50 16.71           C  
ATOM    690  CB 2SER A 137      24.727  17.669  -0.534  0.50 20.80           C  
ATOM    691  OG 1SER A 137      24.659  19.059  -0.615  0.50 10.37           O  
ATOM    692  OG 2SER A 137      23.398  17.171  -0.552  0.50 26.99           O  
ATOM    693  N   THR A 138      27.192  18.785   1.289  1.00 13.38           N  
ATOM    694  CA  THR A 138      28.528  19.351   1.331  1.00 15.32           C  
ATOM    695  C   THR A 138      29.082  19.188   2.763  1.00 17.75           C  
ATOM    696  O   THR A 138      28.367  19.422   3.735  1.00 17.65           O  
ATOM    697  CB  THR A 138      28.462  20.840   0.933  1.00 18.42           C  
ATOM    698  OG1 THR A 138      27.570  20.992  -0.185  1.00 27.74           O  
ATOM    699  CG2 THR A 138      29.842  21.374   0.580  1.00 14.59           C  
ATOM    700  N   SER A 139      30.350  18.796   2.875  1.00 17.18           N  
ATOM    701  CA  SER A 139      31.004  18.571   4.163  1.00 17.02           C  
ATOM    702  C   SER A 139      30.886  19.757   5.089  1.00 15.82           C  
ATOM    703  O   SER A 139      31.227  20.879   4.713  1.00 13.24           O  
ATOM    704  CB  SER A 139      32.480  18.261   3.972  1.00 17.00           C  
ATOM    705  OG  SER A 139      33.068  17.911   5.212  1.00 16.15           O  
ATOM    706  N   VAL A 140      30.405  19.506   6.304  1.00 16.66           N  
ATOM    707  CA  VAL A 140      30.235  20.561   7.298  1.00 12.79           C  
ATOM    708  C   VAL A 140      31.597  20.996   7.816  1.00 11.85           C  
ATOM    709  O   VAL A 140      31.743  22.052   8.431  1.00 13.98           O  
ATOM    710  CB  VAL A 140      29.323  20.097   8.467  1.00 16.15           C  
ATOM    711  CG1 VAL A 140      30.039  19.076   9.349  1.00 13.73           C  
ATOM    712  CG2 VAL A 140      28.864  21.292   9.274  1.00 16.97           C  
ATOM    713  N   SER A 141      32.613  20.207   7.507  1.00 11.02           N  
ATOM    714  CA  SER A 141      33.952  20.526   7.959  1.00 14.16           C  
ATOM    715  C   SER A 141      34.983  20.587   6.843  1.00 16.41           C  
ATOM    716  O   SER A 141      34.929  19.808   5.885  1.00 20.55           O  
ATOM    717  CB  SER A 141      34.411  19.490   8.984  1.00 10.59           C  
ATOM    718  OG  SER A 141      35.752  19.740   9.355  1.00 15.23           O  
ATOM    719  N   ARG A 142      35.968  21.465   7.018  1.00 19.82           N  
ATOM    720  CA  ARG A 142      37.066  21.599   6.071  1.00 22.71           C  
ATOM    721  C   ARG A 142      38.219  20.665   6.437  1.00 21.46           C  
ATOM    722  O   ARG A 142      39.185  20.549   5.681  1.00 22.84           O  
ATOM    723  CB  ARG A 142      37.577  23.039   6.018  1.00 24.48           C  
ATOM    724  CG  ARG A 142      36.637  24.000   5.310  1.00 32.70           C  
ATOM    725  CD  ARG A 142      37.402  24.953   4.409  1.00 46.23           C  
ATOM    726  NE  ARG A 142      38.758  25.242   4.887  1.00 57.37           N  
ATOM    727  CZ  ARG A 142      39.838  25.261   4.107  1.00 62.90           C  
ATOM    728  NH1 ARG A 142      39.752  24.999   2.811  1.00 67.45           N  
ATOM    729  NH2 ARG A 142      41.013  25.580   4.612  1.00 64.81           N  
ATOM    730  N   ASN A 143      38.125  20.018   7.601  1.00 17.53           N  
ATOM    731  CA  ASN A 143      39.165  19.101   8.077  1.00 16.61           C  
ATOM    732  C   ASN A 143      38.926  17.671   7.656  1.00 15.86           C  
ATOM    733  O   ASN A 143      39.844  16.995   7.208  1.00 17.82           O  
ATOM    734  CB  ASN A 143      39.307  19.195   9.597  1.00 19.52           C  
ATOM    735  CG  ASN A 143      39.777  20.560  10.040  1.00 23.34           C  
ATOM    736  OD1 ASN A 143      39.510  21.007  11.155  1.00 29.29           O  
ATOM    737  ND2 ASN A 143      40.461  21.247   9.148  1.00 18.21           N  
ATOM    738  N   GLN A 144      37.709  17.191   7.879  1.00 16.00           N  
ATOM    739  CA  GLN A 144      37.325  15.843   7.488  1.00 15.35           C  
ATOM    740  C   GLN A 144      36.053  15.979   6.664  1.00 15.31           C  
ATOM    741  O   GLN A 144      35.433  17.045   6.628  1.00 16.58           O  
ATOM    742  CB  GLN A 144      37.057  14.940   8.703  1.00 12.04           C  
ATOM    743  CG  GLN A 144      38.285  14.534   9.519  1.00 10.37           C  
ATOM    744  CD  GLN A 144      38.663  15.567  10.560  1.00 12.10           C  
ATOM    745  OE1 GLN A 144      37.799  16.221  11.137  1.00 13.20           O  
ATOM    746  NE2 GLN A 144      39.951  15.731  10.793  1.00 15.38           N  
ATOM    747  N   GLN A 145      35.675  14.899   5.997  1.00 14.62           N  
ATOM    748  CA  GLN A 145      34.477  14.877   5.184  1.00 16.85           C  
ATOM    749  C   GLN A 145      33.334  14.423   6.089  1.00 15.55           C  
ATOM    750  O   GLN A 145      33.239  13.247   6.425  1.00 15.25           O  
ATOM    751  CB  GLN A 145      34.675  13.897   4.025  1.00 22.83           C  
ATOM    752  CG  GLN A 145      33.933  14.267   2.754  1.00 42.27           C  
ATOM    753  CD  GLN A 145      34.424  13.505   1.517  1.00 50.90           C  
ATOM    754  OE1 GLN A 145      34.411  12.272   1.489  1.00 54.62           O  
ATOM    755  NE2 GLN A 145      34.841  14.239   0.487  1.00 54.51           N  
ATOM    756  N   ILE A 146      32.494  15.363   6.517  1.00 19.64           N  
ATOM    757  CA  ILE A 146      31.369  15.053   7.398  1.00 15.55           C  
ATOM    758  C   ILE A 146      30.084  15.673   6.857  1.00 12.93           C  
ATOM    759  O   ILE A 146      30.001  16.882   6.689  1.00 12.04           O  
ATOM    760  CB  ILE A 146      31.608  15.596   8.834  1.00 19.60           C  
ATOM    761  CG1 ILE A 146      32.979  15.154   9.355  1.00 19.66           C  
ATOM    762  CG2 ILE A 146      30.520  15.078   9.768  1.00 18.88           C  
ATOM    763  CD1 ILE A 146      33.412  15.852  10.635  1.00 19.07           C  
ATOM    764  N   PHE A 147      29.094  14.830   6.577  1.00 13.58           N  
ATOM    765  CA  PHE A 147      27.804  15.272   6.051  1.00 15.26           C  
ATOM    766  C   PHE A 147      26.712  15.118   7.101  1.00 18.13           C  
ATOM    767  O   PHE A 147      26.579  14.051   7.710  1.00 20.38           O  
ATOM    768  CB  PHE A 147      27.452  14.447   4.813  1.00 17.77           C  
ATOM    769  CG  PHE A 147      28.521  14.464   3.772  1.00 16.83           C  
ATOM    770  CD1 PHE A 147      28.738  15.599   3.009  1.00 15.96           C  
ATOM    771  CD2 PHE A 147      29.365  13.376   3.612  1.00 19.89           C  
ATOM    772  CE1 PHE A 147      29.784  15.661   2.104  1.00 19.22           C  
ATOM    773  CE2 PHE A 147      30.415  13.423   2.711  1.00 20.38           C  
ATOM    774  CZ  PHE A 147      30.626  14.575   1.954  1.00 20.41           C  
ATOM    775  N   LEU A 148      25.921  16.171   7.292  1.00 17.02           N  
ATOM    776  CA  LEU A 148      24.851  16.166   8.282  1.00 15.26           C  
ATOM    777  C   LEU A 148      23.745  15.171   7.986  1.00 19.26           C  
ATOM    778  O   LEU A 148      23.249  15.087   6.862  1.00 22.02           O  
ATOM    779  CB  LEU A 148      24.251  17.565   8.453  1.00 12.01           C  
ATOM    780  CG  LEU A 148      25.190  18.700   8.883  1.00  9.87           C  
ATOM    781  CD1 LEU A 148      24.386  19.958   9.168  1.00  7.41           C  
ATOM    782  CD2 LEU A 148      25.999  18.289  10.105  1.00 14.54           C  
ATOM    783  N   ARG A 149      23.370  14.423   9.014  1.00 21.52           N  
ATOM    784  CA  ARG A 149      22.315  13.433   8.934  1.00 25.81           C  
ATOM    785  C   ARG A 149      21.434  13.633  10.156  1.00 28.61           C  
ATOM    786  O   ARG A 149      21.932  13.871  11.254  1.00 31.83           O  
ATOM    787  CB  ARG A 149      22.902  12.026   8.962  1.00 31.35           C  
ATOM    788  CG  ARG A 149      23.846  11.723   7.807  1.00 46.38           C  
ATOM    789  CD  ARG A 149      24.042  10.231   7.669  1.00 56.43           C  
ATOM    790  NE  ARG A 149      22.751   9.548   7.669  1.00 64.00           N  
ATOM    791  CZ  ARG A 149      22.595   8.234   7.790  1.00 67.63           C  
ATOM    792  NH1 ARG A 149      23.654   7.444   7.912  1.00 69.60           N  
ATOM    793  NH2 ARG A 149      21.375   7.717   7.837  1.00 69.50           N  
ATOM    794  N   ASP A 150      20.127  13.546   9.965  1.00 29.04           N  
ATOM    795  CA  ASP A 150      19.188  13.719  11.063  1.00 31.73           C  
ATOM    796  C   ASP A 150      19.399  12.710  12.175  1.00 33.66           C  
ATOM    797  O   ASP A 150      19.774  11.555  11.937  1.00 31.56           O  
ATOM    798  CB  ASP A 150      17.744  13.620  10.564  1.00 33.19           C  
ATOM    799  CG  ASP A 150      17.290  14.868   9.830  1.00 33.83           C  
ATOM    800  OD1 ASP A 150      17.896  15.942  10.016  1.00 32.51           O  
ATOM    801  OD2 ASP A 150      16.308  14.780   9.070  1.00 40.49           O  
ATOM    802  N   ILE A 151      19.240  13.187  13.399  1.00 38.15           N  
ATOM    803  CA  ILE A 151      19.353  12.349  14.577  1.00 43.86           C  
ATOM    804  C   ILE A 151      18.219  11.321  14.464  1.00 50.33           C  
ATOM    805  O   ILE A 151      17.117  11.663  14.021  1.00 51.54           O  
ATOM    806  CB  ILE A 151      19.200  13.225  15.845  1.00 44.13           C  
ATOM    807  CG1 ILE A 151      20.578  13.594  16.386  1.00 44.01           C  
ATOM    808  CG2 ILE A 151      18.336  12.553  16.897  1.00 45.19           C  
ATOM    809  CD1 ILE A 151      20.532  14.553  17.545  1.00 48.60           C  
ATOM    810  N   GLU A 152      18.499  10.063  14.804  1.00 55.28           N  
ATOM    811  CA  GLU A 152      17.478   9.015  14.724  1.00 61.36           C  
ATOM    812  C   GLU A 152      16.863   8.691  16.084  1.00 60.82           C  
ATOM    813  O   GLU A 152      17.577   8.464  17.065  1.00 63.35           O  
ATOM    814  CB  GLU A 152      18.057   7.741  14.100  1.00 65.68           C  
ATOM    815  CG  GLU A 152      19.039   7.004  14.996  1.00 75.71           C  
ATOM    816  CD  GLU A 152      19.627   5.787  14.336  1.00 83.12           C  
ATOM    817  OE1 GLU A 152      20.521   5.959  13.484  1.00 88.97           O  
ATOM    818  OE2 GLU A 152      19.200   4.659  14.665  1.00 86.71           O  
TER     819      GLU A 152                                                      
HETATM  820  C   ACE L   1      35.454  27.712  22.816  1.00 37.40           C  
HETATM  821  O   ACE L   1      35.641  28.693  22.089  1.00 38.31           O  
HETATM  822  CH3 ACE L   1      34.657  27.844  24.100  1.00 36.06           C  
HETATM  823  N   SLZ L   2      35.930  26.497  22.549  1.00 34.63           N  
HETATM  824  CA  SLZ L   2      36.708  26.191  21.359  1.00 30.71           C  
HETATM  825  CB  SLZ L   2      37.967  25.424  21.729  1.00 32.95           C  
HETATM  826  SG  SLZ L   2      39.061  26.259  22.887  1.00 36.06           S  
HETATM  827  CD  SLZ L   2      39.304  27.840  22.048  1.00 29.75           C  
HETATM  828  CE  SLZ L   2      40.549  27.909  21.171  1.00 33.05           C  
HETATM  829  NZ  SLZ L   2      40.350  27.184  19.917  1.00 35.12           N  
HETATM  830  C   SLZ L   2      35.879  25.338  20.410  1.00 28.02           C  
HETATM  831  O   SLZ L   2      35.169  24.414  20.830  1.00 25.82           O  
HETATM  832  N   PTR L   3      35.985  25.638  19.124  1.00 22.63           N  
HETATM  833  CA  PTR L   3      35.231  24.902  18.128  1.00 18.93           C  
HETATM  834  C   PTR L   3      36.127  24.484  16.981  1.00 15.82           C  
HETATM  835  O   PTR L   3      37.235  24.991  16.840  1.00 17.42           O  
HETATM  836  CB  PTR L   3      34.067  25.752  17.633  1.00 12.13           C  
HETATM  837  CG  PTR L   3      33.093  26.135  18.730  1.00 13.49           C  
HETATM  838  CD1 PTR L   3      31.911  25.430  18.920  1.00 11.95           C  
HETATM  839  CD2 PTR L   3      33.337  27.231  19.553  1.00 15.63           C  
HETATM  840  CE1 PTR L   3      30.987  25.816  19.899  1.00 14.01           C  
HETATM  841  CE2 PTR L   3      32.420  27.620  20.537  1.00 14.42           C  
HETATM  842  CZ  PTR L   3      31.248  26.917  20.701  1.00 10.69           C  
HETATM  843  OH  PTR L   3      30.286  27.397  21.604  1.00 23.69           O  
HETATM  844  P   PTR L   3      29.700  26.485  22.742  1.00 20.16           P  
HETATM  845  O1P PTR L   3      30.216  27.072  24.082  1.00 24.89           O  
HETATM  846  O2P PTR L   3      30.181  25.028  22.551  1.00 20.55           O  
HETATM  847  O3P PTR L   3      28.161  26.568  22.673  1.00 23.53           O  
ATOM    848  N   VAL L   4      35.654  23.541  16.177  1.00 17.53           N  
ATOM    849  CA  VAL L   4      36.417  23.058  15.041  1.00 14.09           C  
ATOM    850  C   VAL L   4      36.732  24.213  14.090  1.00 12.59           C  
ATOM    851  O   VAL L   4      37.879  24.375  13.674  1.00 12.36           O  
ATOM    852  CB  VAL L   4      35.653  21.939  14.300  1.00 16.43           C  
ATOM    853  CG1 VAL L   4      36.389  21.538  13.019  1.00 17.11           C  
ATOM    854  CG2 VAL L   4      35.488  20.733  15.215  1.00 14.24           C  
ATOM    855  N   ASN L   5      35.737  25.058  13.813  1.00 15.01           N  
ATOM    856  CA  ASN L   5      35.919  26.194  12.906  1.00 13.85           C  
ATOM    857  C   ASN L   5      36.532  27.435  13.541  1.00 15.12           C  
ATOM    858  O   ASN L   5      36.877  28.385  12.841  1.00 15.73           O  
ATOM    859  CB  ASN L   5      34.620  26.541  12.169  1.00 11.35           C  
ATOM    860  CG  ASN L   5      33.493  26.903  13.105  1.00 17.24           C  
ATOM    861  OD1 ASN L   5      33.359  26.329  14.191  1.00 18.25           O  
ATOM    862  ND2 ASN L   5      32.657  27.839  12.685  1.00  8.47           N  
ATOM    863  N   VAL L   6      36.597  27.461  14.867  1.00 16.77           N  
ATOM    864  CA  VAL L   6      37.231  28.567  15.584  1.00 20.98           C  
ATOM    865  C   VAL L   6      37.986  27.935  16.764  1.00 24.53           C  
ATOM    866  O   VAL L   6      37.439  27.793  17.866  1.00 25.47           O  
ATOM    867  CB  VAL L   6      36.222  29.620  16.112  1.00 21.84           C  
ATOM    868  CG1 VAL L   6      36.980  30.822  16.657  1.00 20.06           C  
ATOM    869  CG2 VAL L   6      35.255  30.061  15.014  1.00 24.40           C  
ATOM    870  N   PRO L   7      39.209  27.428  16.507  1.00 25.14           N  
ATOM    871  CA  PRO L   7      40.035  26.800  17.541  1.00 29.40           C  
ATOM    872  C   PRO L   7      40.258  27.753  18.719  1.00 33.62           C  
ATOM    873  O   PRO L   7      40.354  28.973  18.536  1.00 35.72           O  
ATOM    874  CB  PRO L   7      41.341  26.523  16.796  1.00 25.92           C  
ATOM    875  CG  PRO L   7      40.890  26.269  15.410  1.00 24.09           C  
ATOM    876  CD  PRO L   7      39.907  27.388  15.207  1.00 23.58           C  
TER     877      PRO L   7                                                      
HETATM  878  O   HOH A 164      29.944  28.497   6.104  1.00 12.99           O  
HETATM  879  O   HOH A 165      25.006  31.992  15.841  1.00 16.92           O  
HETATM  880  O   HOH A 166      36.231  18.260  11.430  1.00 18.19           O  
HETATM  881  O   HOH A 167      28.324  21.936  28.960  1.00 22.77           O  
HETATM  882  O   HOH A 168      24.775  24.983  24.370  1.00 23.25           O  
HETATM  883  O   HOH A 169      34.239  33.731   5.864  1.00 23.78           O  
HETATM  884  O   HOH A 170      20.479  31.667  20.914  1.00 24.24           O  
HETATM  885  O   HOH A 171      32.118  18.321   0.591  1.00 24.75           O  
HETATM  886  O   HOH A 172      19.160  15.991  13.692  1.00 26.10           O  
HETATM  887  O   HOH A 173      29.784  26.129   5.021  1.00 26.47           O  
HETATM  888  O   HOH A 174      33.108  27.475   2.981  1.00 27.60           O  
HETATM  889  O   HOH A 175      21.937  19.436   0.323  1.00 27.80           O  
HETATM  890  O   HOH A 176      29.283  35.619  15.386  1.00 28.99           O  
HETATM  891  O   HOH A 177      28.971  11.935   7.617  1.00 30.25           O  
HETATM  892  O   HOH A 178      34.406   8.560   7.741  1.00 31.20           O  
HETATM  893  O   HOH A 179      41.907  24.198  23.124  0.50 31.22           O  
HETATM  894  O   HOH A 180      34.595  20.712  19.109  1.00 31.35           O  
HETATM  895  O   HOH A 181      16.419  20.618   7.495  1.00 33.19           O  
HETATM  896  O   HOH A 182      21.520  31.595  23.576  1.00 33.72           O  
HETATM  897  O   HOH A 183      34.604   8.435  10.712  1.00 34.58           O  
HETATM  898  O   HOH A 184      38.479  18.995  12.877  1.00 34.91           O  
HETATM  899  O   HOH A 185      18.992  12.540   7.489  1.00 36.24           O  
HETATM  900  O   HOH A 186      20.363  36.887   7.120  1.00 38.06           O  
HETATM  901  O   HOH A 187      28.397  33.102   0.038  1.00 38.83           O  
HETATM  902  O   HOH A 188      35.401  11.183   6.723  1.00 39.77           O  
HETATM  903  O   HOH A 189      36.600  18.433   3.819  1.00 40.66           O  
HETATM  904  O   HOH A 190      28.446   6.000  10.355  1.00 42.71           O  
HETATM  905  O   HOH A 191      36.237  13.703  15.784  1.00 43.05           O  
HETATM  906  O   HOH A 192      31.264  10.741   5.775  1.00 43.50           O  
HETATM  907  O   HOH A 193      31.614  36.607  13.083  1.00 44.58           O  
HETATM  908  O   HOH A 194      15.781  26.148   3.441  1.00 44.59           O  
HETATM  909  O   HOH A 195      27.849  14.118  -0.921  1.00 44.68           O  
HETATM  910  O   HOH A 196      31.154  21.302  28.883  1.00 45.16           O  
HETATM  911  O   HOH A 197      33.043  22.889   4.127  1.00 45.72           O  
HETATM  912  O   HOH A 198      33.677  16.133  22.168  1.00 46.33           O  
HETATM  913  O   HOH A 199      10.862  18.746  15.997  0.33 46.85           O  
HETATM  914  O   HOH A 200      36.807  22.012  23.410  1.00 47.15           O  
HETATM  915  O   HOH A 201      24.651  34.956   1.173  1.00 47.17           O  
HETATM  916  O   HOH A 202      24.552  30.374   0.314  1.00 50.06           O  
HETATM  917  O   HOH A 203      22.079  42.204  11.706  1.00 50.12           O  
HETATM  918  O   HOH A 204      32.879  34.921   3.529  1.00 50.20           O  
HETATM  919  O   HOH A 205      14.494  22.261   5.391  1.00 51.54           O  
HETATM  920  O   HOH A 206      29.486  14.738  28.377  1.00 51.84           O  
HETATM  921  O   HOH A 207      30.799   9.781  19.776  1.00 52.08           O  
HETATM  922  O   HOH A 208      22.563  25.902  29.493  1.00 52.40           O  
HETATM  923  O   HOH A 209      31.683  25.238   3.341  1.00 52.84           O  
HETATM  924  O   HOH A 210      21.132  25.669   1.301  1.00 52.89           O  
HETATM  925  O   HOH A 211      19.348  20.227  -1.891  1.00 53.49           O  
HETATM  926  O   HOH A 212      34.983  16.966   1.760  1.00 53.54           O  
HETATM  927  O   HOH A 213      23.794  13.083   4.391  1.00 53.99           O  
HETATM  928  O   HOH A 214      21.164  31.038   2.041  1.00 55.10           O  
HETATM  929  O   HOH A 215      23.397  34.331  16.506  1.00 55.18           O  
HETATM  930  O   HOH A 216      13.894  20.955  16.577  1.00 55.29           O  
HETATM  931  O   HOH A 217      30.499   5.873  19.511  1.00 56.32           O  
HETATM  932  O   HOH A 218       9.156  23.198   7.499  1.00 56.71           O  
HETATM  933  O   HOH A 219      39.167  23.445  24.256  1.00 56.92           O  
HETATM  934  O   HOH A 220      36.151   5.857  15.256  1.00 57.32           O  
HETATM  935  O   HOH A 221      30.120  30.451  20.310  1.00 58.38           O  
HETATM  936  O   HOH A 222      31.612  24.969   0.316  1.00 58.79           O  
HETATM  937  O   HOH A 223      20.571  16.909  32.332  1.00 59.72           O  
HETATM  938  O   HOH A 224      20.690  14.361   5.818  1.00 59.96           O  
HETATM  939  O   HOH A 225      36.372  10.553  15.883  1.00 60.13           O  
HETATM  940  O   HOH A 226      17.799  17.766  -1.289  1.00 61.73           O  
HETATM  941  O   HOH A 227      40.656  18.422   4.660  1.00 64.58           O  
HETATM  942  O   HOH A 228      28.559  36.535  20.503  1.00 70.92           O  
HETATM  943  O   HOH L   8      39.991  23.792  11.979  1.00 23.64           O  
HETATM  944  O   HOH L   9      31.435  25.894  26.233  1.00 34.72           O  
HETATM  945  O   HOH L  10      36.583  29.795  19.722  1.00 41.66           O  
HETATM  946  O   HOH L  11      40.187  31.694  18.158  1.00 52.21           O  
HETATM  947  O   HOH L  12      35.643  24.434  24.401  1.00 61.96           O  
CONECT  820  821  822  823                                                      
CONECT  821  820                                                                
CONECT  822  820                                                                
CONECT  823  820  824                                                           
CONECT  824  823  825  830                                                      
CONECT  825  824  826                                                           
CONECT  826  825  827                                                           
CONECT  827  826  828                                                           
CONECT  828  827  829                                                           
CONECT  829  828  872                                                           
CONECT  830  824  831  832                                                      
CONECT  831  830                                                                
CONECT  832  830  833                                                           
CONECT  833  832  834  836                                                      
CONECT  834  833  835  848                                                      
CONECT  835  834                                                                
CONECT  836  833  837                                                           
CONECT  837  836  838  839                                                      
CONECT  838  837  840                                                           
CONECT  839  837  841                                                           
CONECT  840  838  842                                                           
CONECT  841  839  842                                                           
CONECT  842  840  841  843                                                      
CONECT  843  842  844                                                           
CONECT  844  843  845  846  847                                                 
CONECT  845  844                                                                
CONECT  846  844                                                                
CONECT  847  844                                                                
CONECT  848  834                                                                
CONECT  872  829                                                                
MASTER      299    0    3    2    3    0    1    6  933    2   30   10          
END                                                                             
