# Supplementary material for: Analysis of the effects of perfluorooctane sulfonate on COPD using network toxicology and molecular docking
Source: iScience. 2025 Aug 18;28(9):113372. doi: 10.1016/j.isci.2025.113372 (PMC12454616; doi:10.1016/j.isci.2025.113372)
Supplement: Table S5. KEGG signaling pathway analysis by the SangerBox platform, related to Figure 5 [file mmc7.zip › HSP90AA1/1byq.pdb]

HEADER    CHAPERONE                               19-OCT-98   1BYQ              
TITLE     HSP90 N-TERMINAL DOMAIN BOUND TO ADP-MG                               
COMPND    MOL_ID: 1;                                                            
COMPND   2 MOLECULE: PROTEIN (HEAT SHOCK PROTEIN 90);                           
COMPND   3 CHAIN: A;                                                            
COMPND   4 FRAGMENT: RESIDUES 9 - 236;                                          
COMPND   5 SYNONYM: HSP90;                                                      
COMPND   6 ENGINEERED: YES                                                      
SOURCE    MOL_ID: 1;                                                            
SOURCE   2 ORGANISM_SCIENTIFIC: HOMO SAPIENS;                                   
SOURCE   3 ORGANISM_COMMON: HUMAN;                                              
SOURCE   4 ORGANISM_TAXID: 9606;                                                
SOURCE   5 EXPRESSION_SYSTEM: ESCHERICHIA COLI;                                 
SOURCE   6 EXPRESSION_SYSTEM_TAXID: 562;                                        
SOURCE   7 EXPRESSION_SYSTEM_PLASMID: PET3D                                     
KEYWDS    CHAPERONE PROTEIN, ATP BINDING, CHAPERONE                             
EXPDTA    X-RAY DIFFRACTION                                                     
AUTHOR    A.A.RUSSO,N.P.PAVLETICH                                               
REVDAT   5   09-AUG-23 1BYQ    1       REMARK LINK                              
REVDAT   4   24-FEB-09 1BYQ    1       VERSN                                    
REVDAT   3   01-APR-03 1BYQ    1       JRNL                                     
REVDAT   2   22-DEC-99 1BYQ    4       HEADER COMPND REMARK JRNL                
REVDAT   2 2                   4       ATOM   SOURCE SEQRES                     
REVDAT   1   28-OCT-98 1BYQ    0                                                
JRNL        AUTH   W.M.OBERMANN,H.SONDERMANN,A.A.RUSSO,N.P.PAVLETICH,F.U.HARTL  
JRNL        TITL   IN VIVO FUNCTION OF HSP90 IS DEPENDENT ON ATP BINDING AND    
JRNL        TITL 2 ATP HYDROLYSIS.                                              
JRNL        REF    J.CELL BIOL.                  V. 143   901 1998              
JRNL        REFN                   ISSN 0021-9525                               
JRNL        PMID   9817749                                                      
JRNL        DOI    10.1083/JCB.143.4.901                                        
REMARK   2                                                                      
REMARK   2 RESOLUTION.    1.50 ANGSTROMS.                                       
REMARK   3                                                                      
REMARK   3 REFINEMENT.                                                          
REMARK   3   PROGRAM     : X-PLOR                                               
REMARK   3   AUTHORS     : BRUNGER                                              
REMARK   3                                                                      
REMARK   3  DATA USED IN REFINEMENT.                                            
REMARK   3   RESOLUTION RANGE HIGH (ANGSTROMS) : 1.50                           
REMARK   3   RESOLUTION RANGE LOW  (ANGSTROMS) : 10.00                          
REMARK   3   DATA CUTOFF            (SIGMA(F)) : 2.000                          
REMARK   3   DATA CUTOFF HIGH         (ABS(F)) : NULL                           
REMARK   3   DATA CUTOFF LOW          (ABS(F)) : NULL                           
REMARK   3   COMPLETENESS (WORKING+TEST)   (%) : 90.1                           
REMARK   3   NUMBER OF REFLECTIONS             : 31430                          
REMARK   3                                                                      
REMARK   3  FIT TO DATA USED IN REFINEMENT.                                     
REMARK   3   CROSS-VALIDATION METHOD          : THROUGHOUT                      
REMARK   3   FREE R VALUE TEST SET SELECTION  : RANDOM                          
REMARK   3   R VALUE            (WORKING SET) : 0.189                           
REMARK   3   FREE R VALUE                     : 0.247                           
REMARK   3   FREE R VALUE TEST SET SIZE   (%) : 4.600                           
REMARK   3   FREE R VALUE TEST SET COUNT      : 1600                            
REMARK   3   ESTIMATED ERROR OF FREE R VALUE  : NULL                            
REMARK   3                                                                      
REMARK   3  FIT IN THE HIGHEST RESOLUTION BIN.                                  
REMARK   3   TOTAL NUMBER OF BINS USED           : NULL                         
REMARK   3   BIN RESOLUTION RANGE HIGH       (A) : NULL                         
REMARK   3   BIN RESOLUTION RANGE LOW        (A) : NULL                         
REMARK   3   BIN COMPLETENESS (WORKING+TEST) (%) : NULL                         
REMARK   3   REFLECTIONS IN BIN    (WORKING SET) : NULL                         
REMARK   3   BIN R VALUE           (WORKING SET) : NULL                         
REMARK   3   BIN FREE R VALUE                    : NULL                         
REMARK   3   BIN FREE R VALUE TEST SET SIZE  (%) : NULL                         
REMARK   3   BIN FREE R VALUE TEST SET COUNT     : NULL                         
REMARK   3   ESTIMATED ERROR OF BIN FREE R VALUE : NULL                         
REMARK   3                                                                      
REMARK   3  NUMBER OF NON-HYDROGEN ATOMS USED IN REFINEMENT.                    
REMARK   3   PROTEIN ATOMS            : 1678                                    
REMARK   3   NUCLEIC ACID ATOMS       : 0                                       
REMARK   3   HETEROGEN ATOMS          : 28                                      
REMARK   3   SOLVENT ATOMS            : 384                                     
REMARK   3                                                                      
REMARK   3  B VALUES.                                                           
REMARK   3   FROM WILSON PLOT           (A**2) : NULL                           
REMARK   3   MEAN B VALUE      (OVERALL, A**2) : NULL                           
REMARK   3   OVERALL ANISOTROPIC B VALUE.                                       
REMARK   3    B11 (A**2) : NULL                                                 
REMARK   3    B22 (A**2) : NULL                                                 
REMARK   3    B33 (A**2) : NULL                                                 
REMARK   3    B12 (A**2) : NULL                                                 
REMARK   3    B13 (A**2) : NULL                                                 
REMARK   3    B23 (A**2) : NULL                                                 
REMARK   3                                                                      
REMARK   3  ESTIMATED COORDINATE ERROR.                                         
REMARK   3   ESD FROM LUZZATI PLOT        (A) : NULL                            
REMARK   3   ESD FROM SIGMAA              (A) : NULL                            
REMARK   3   LOW RESOLUTION CUTOFF        (A) : NULL                            
REMARK   3                                                                      
REMARK   3  CROSS-VALIDATED ESTIMATED COORDINATE ERROR.                         
REMARK   3   ESD FROM C-V LUZZATI PLOT    (A) : NULL                            
REMARK   3   ESD FROM C-V SIGMAA          (A) : NULL                            
REMARK   3                                                                      
REMARK   3  RMS DEVIATIONS FROM IDEAL VALUES.                                   
REMARK   3   BOND LENGTHS                 (A) : 0.014                           
REMARK   3   BOND ANGLES            (DEGREES) : 1.600                           
REMARK   3   DIHEDRAL ANGLES        (DEGREES) : NULL                            
REMARK   3   IMPROPER ANGLES        (DEGREES) : NULL                            
REMARK   3                                                                      
REMARK   3  ISOTROPIC THERMAL MODEL : RESTRAINED                                
REMARK   3                                                                      
REMARK   3  ISOTROPIC THERMAL FACTOR RESTRAINTS.    RMS    SIGMA                
REMARK   3   MAIN-CHAIN BOND              (A**2) : 3.600 ; NULL                 
REMARK   3   MAIN-CHAIN ANGLE             (A**2) : NULL  ; NULL                 
REMARK   3   SIDE-CHAIN BOND              (A**2) : 6.500 ; NULL                 
REMARK   3   SIDE-CHAIN ANGLE             (A**2) : NULL  ; NULL                 
REMARK   3                                                                      
REMARK   3  NCS MODEL : NULL                                                    
REMARK   3                                                                      
REMARK   3  NCS RESTRAINTS.                         RMS   SIGMA/WEIGHT          
REMARK   3   GROUP  1  POSITIONAL            (A) : NULL  ; NULL                 
REMARK   3   GROUP  1  B-FACTOR           (A**2) : NULL  ; NULL                 
REMARK   3                                                                      
REMARK   3  PARAMETER FILE  1  : PARHCSDX.PRO                                   
REMARK   3  PARAMETER FILE  2  : NULL                                           
REMARK   3  TOPOLOGY FILE  1   : NULL                                           
REMARK   3  TOPOLOGY FILE  2   : NULL                                           
REMARK   3                                                                      
REMARK   3  OTHER REFINEMENT REMARKS: NULL                                      
REMARK   4                                                                      
REMARK   4 1BYQ COMPLIES WITH FORMAT V. 3.30, 13-JUL-11                         
REMARK 100                                                                      
REMARK 100 THIS ENTRY HAS BEEN PROCESSED BY RCSB.                               
REMARK 100 THE DEPOSITION ID IS D_1000008151.                                   
REMARK 200                                                                      
REMARK 200 EXPERIMENTAL DETAILS                                                 
REMARK 200  EXPERIMENT TYPE                : X-RAY DIFFRACTION                  
REMARK 200  DATE OF DATA COLLECTION        : 04-JUL-97                          
REMARK 200  TEMPERATURE           (KELVIN) : 108.0                              
REMARK 200  PH                             : 8.50                               
REMARK 200  NUMBER OF CRYSTALS USED        : 1                                  
REMARK 200                                                                      
REMARK 200  SYNCHROTRON              (Y/N) : Y                                  
REMARK 200  RADIATION SOURCE               : CHESS                              
REMARK 200  BEAMLINE                       : A1                                 
REMARK 200  X-RAY GENERATOR MODEL          : NULL                               
REMARK 200  MONOCHROMATIC OR LAUE    (M/L) : M                                  
REMARK 200  WAVELENGTH OR RANGE        (A) : 0.9                                
REMARK 200  MONOCHROMATOR                  : NULL                               
REMARK 200  OPTICS                         : NULL                               
REMARK 200                                                                      
REMARK 200  DETECTOR TYPE                  : NULL                               
REMARK 200  DETECTOR MANUFACTURER          : NULL                               
REMARK 200  INTENSITY-INTEGRATION SOFTWARE : NULL                               
REMARK 200  DATA SCALING SOFTWARE          : NULL                               
REMARK 200                                                                      
REMARK 200  NUMBER OF UNIQUE REFLECTIONS   : 33303                              
REMARK 200  RESOLUTION RANGE HIGH      (A) : 1.500                              
REMARK 200  RESOLUTION RANGE LOW       (A) : 20.000                             
REMARK 200  REJECTION CRITERIA  (SIGMA(I)) : 0.000                              
REMARK 200                                                                      
REMARK 200 OVERALL.                                                             
REMARK 200  COMPLETENESS FOR RANGE     (%) : 95.1                               
REMARK 200  DATA REDUNDANCY                : 3.500                              
REMARK 200  R MERGE                    (I) : 0.05900                            
REMARK 200  R SYM                      (I) : NULL                               
REMARK 200  <I/SIGMA(I)> FOR THE DATA SET  : NULL                               
REMARK 200                                                                      
REMARK 200 IN THE HIGHEST RESOLUTION SHELL.                                     
REMARK 200  HIGHEST RESOLUTION SHELL, RANGE HIGH (A) : NULL                     
REMARK 200  HIGHEST RESOLUTION SHELL, RANGE LOW  (A) : NULL                     
REMARK 200  COMPLETENESS FOR SHELL     (%) : NULL                               
REMARK 200  DATA REDUNDANCY IN SHELL       : NULL                               
REMARK 200  R MERGE FOR SHELL          (I) : NULL                               
REMARK 200  R SYM FOR SHELL            (I) : NULL                               
REMARK 200  <I/SIGMA(I)> FOR SHELL         : NULL                               
REMARK 200                                                                      
REMARK 200 DIFFRACTION PROTOCOL: SINGLE WAVELENGTH                              
REMARK 200 METHOD USED TO DETERMINE THE STRUCTURE: MOLECULAR REPLACEMENT        
REMARK 200 SOFTWARE USED: NULL                                                  
REMARK 200 STARTING MODEL: 1YES                                                 
REMARK 200                                                                      
REMARK 200 REMARK: NULL                                                         
REMARK 280                                                                      
REMARK 280 CRYSTAL                                                              
REMARK 280 SOLVENT CONTENT, VS   (%): 42.56                                     
REMARK 280 MATTHEWS COEFFICIENT, VM (ANGSTROMS**3/DA): 2.14                     
REMARK 280                                                                      
REMARK 280 CRYSTALLIZATION CONDITIONS: PH 8.50                                  
REMARK 290                                                                      
REMARK 290 CRYSTALLOGRAPHIC SYMMETRY                                            
REMARK 290 SYMMETRY OPERATORS FOR SPACE GROUP: P 1 21 1                         
REMARK 290                                                                      
REMARK 290      SYMOP   SYMMETRY                                                
REMARK 290     NNNMMM   OPERATOR                                                
REMARK 290       1555   X,Y,Z                                                   
REMARK 290       2555   -X,Y+1/2,-Z                                             
REMARK 290                                                                      
REMARK 290     WHERE NNN -> OPERATOR NUMBER                                     
REMARK 290           MMM -> TRANSLATION VECTOR                                  
REMARK 290                                                                      
REMARK 290 CRYSTALLOGRAPHIC SYMMETRY TRANSFORMATIONS                            
REMARK 290 THE FOLLOWING TRANSFORMATIONS OPERATE ON THE ATOM/HETATM             
REMARK 290 RECORDS IN THIS ENTRY TO PRODUCE CRYSTALLOGRAPHICALLY                
REMARK 290 RELATED MOLECULES.                                                   
REMARK 290   SMTRY1   1  1.000000  0.000000  0.000000        0.00000            
REMARK 290   SMTRY2   1  0.000000  1.000000  0.000000        0.00000            
REMARK 290   SMTRY3   1  0.000000  0.000000  1.000000        0.00000            
REMARK 290   SMTRY1   2 -1.000000  0.000000  0.000000        0.00000            
REMARK 290   SMTRY2   2  0.000000  1.000000  0.000000       21.25000            
REMARK 290   SMTRY3   2  0.000000  0.000000 -1.000000        0.00000            
REMARK 290                                                                      
REMARK 290 REMARK: NULL                                                         
REMARK 300                                                                      
REMARK 300 BIOMOLECULE: 1                                                       
REMARK 300 SEE REMARK 350 FOR THE AUTHOR PROVIDED AND/OR PROGRAM                
REMARK 300 GENERATED ASSEMBLY INFORMATION FOR THE STRUCTURE IN                  
REMARK 300 THIS ENTRY. THE REMARK MAY ALSO PROVIDE INFORMATION ON               
REMARK 300 BURIED SURFACE AREA.                                                 
REMARK 350                                                                      
REMARK 350 COORDINATES FOR A COMPLETE MULTIMER REPRESENTING THE KNOWN           
REMARK 350 BIOLOGICALLY SIGNIFICANT OLIGOMERIZATION STATE OF THE                
REMARK 350 MOLECULE CAN BE GENERATED BY APPLYING BIOMT TRANSFORMATIONS          
REMARK 350 GIVEN BELOW.  BOTH NON-CRYSTALLOGRAPHIC AND                          
REMARK 350 CRYSTALLOGRAPHIC OPERATIONS ARE GIVEN.                               
REMARK 350                                                                      
REMARK 350 BIOMOLECULE: 1                                                       
REMARK 350 AUTHOR DETERMINED BIOLOGICAL UNIT: MONOMERIC                         
REMARK 350 APPLY THE FOLLOWING TO CHAINS: A                                     
REMARK 350   BIOMT1   1  1.000000  0.000000  0.000000        0.00000            
REMARK 350   BIOMT2   1  0.000000  1.000000  0.000000        0.00000            
REMARK 350   BIOMT3   1  0.000000  0.000000  1.000000        0.00000            
REMARK 465                                                                      
REMARK 465 MISSING RESIDUES                                                     
REMARK 465 THE FOLLOWING RESIDUES WERE NOT LOCATED IN THE                       
REMARK 465 EXPERIMENT. (M=MODEL NUMBER; RES=RESIDUE NAME; C=CHAIN               
REMARK 465 IDENTIFIER; SSSEQ=SEQUENCE NUMBER; I=INSERTION CODE.)                
REMARK 465                                                                      
REMARK 465   M RES C SSSEQI                                                     
REMARK 465     ASP A     9                                                      
REMARK 465     GLN A    10                                                      
REMARK 465     LYS A   224                                                      
REMARK 465     GLU A   225                                                      
REMARK 465     ARG A   226                                                      
REMARK 465     ASP A   227                                                      
REMARK 465     LYS A   228                                                      
REMARK 465     GLU A   229                                                      
REMARK 465     VAL A   230                                                      
REMARK 465     SER A   231                                                      
REMARK 465     ASP A   232                                                      
REMARK 465     ASP A   233                                                      
REMARK 465     GLU A   234                                                      
REMARK 465     ALA A   235                                                      
REMARK 465     GLU A   236                                                      
REMARK 500                                                                      
REMARK 500 GEOMETRY AND STEREOCHEMISTRY                                         
REMARK 500 SUBTOPIC: COVALENT BOND ANGLES                                       
REMARK 500                                                                      
REMARK 500 THE STEREOCHEMICAL PARAMETERS OF THE FOLLOWING RESIDUES              
REMARK 500 HAVE VALUES WHICH DEVIATE FROM EXPECTED VALUES BY MORE               
REMARK 500 THAN 6*RMSD (M=MODEL NUMBER; RES=RESIDUE NAME; C=CHAIN               
REMARK 500 IDENTIFIER; SSEQ=SEQUENCE NUMBER; I=INSERTION CODE).                 
REMARK 500                                                                      
REMARK 500 STANDARD TABLE:                                                      
REMARK 500 FORMAT: (10X,I3,1X,A3,1X,A1,I4,A1,3(1X,A4,2X),12X,F5.1)              
REMARK 500                                                                      
REMARK 500 EXPECTED VALUES PROTEIN: ENGH AND HUBER, 1999                        
REMARK 500 EXPECTED VALUES NUCLEIC ACID: CLOWNEY ET AL 1996                     
REMARK 500                                                                      
REMARK 500  M RES CSSEQI ATM1   ATM2   ATM3                                     
REMARK 500    ARG A 201   NE  -  CZ  -  NH1 ANGL. DEV. =   3.0 DEGREES          
REMARK 500    ARG A 201   NE  -  CZ  -  NH2 ANGL. DEV. =  -4.2 DEGREES          
REMARK 500                                                                      
REMARK 500 REMARK: NULL                                                         
REMARK 500                                                                      
REMARK 500 GEOMETRY AND STEREOCHEMISTRY                                         
REMARK 500 SUBTOPIC: TORSION ANGLES                                             
REMARK 500                                                                      
REMARK 500 TORSION ANGLES OUTSIDE THE EXPECTED RAMACHANDRAN REGIONS:            
REMARK 500 (M=MODEL NUMBER; RES=RESIDUE NAME; C=CHAIN IDENTIFIER;               
REMARK 500 SSEQ=SEQUENCE NUMBER; I=INSERTION CODE).                             
REMARK 500                                                                      
REMARK 500 STANDARD TABLE:                                                      
REMARK 500 FORMAT:(10X,I3,1X,A3,1X,A1,I4,A1,4X,F7.2,3X,F7.2)                    
REMARK 500                                                                      
REMARK 500 EXPECTED VALUES: GJ KLEYWEGT AND TA JONES (1996). PHI/PSI-           
REMARK 500 CHOLOGY: RAMACHANDRAN REVISITED. STRUCTURE 4, 1395 - 1400            
REMARK 500                                                                      
REMARK 500  M RES CSSEQI        PSI       PHI                                   
REMARK 500    THR A  63     -111.23    -54.74                                   
REMARK 500    LEU A  64      -36.29    -23.51                                   
REMARK 500    LYS A  69       17.80   -170.11                                   
REMARK 500    SER A  72      175.36     38.62                                   
REMARK 500    LYS A  74      -68.06    178.93                                   
REMARK 500    ALA A 166     -143.65     70.86                                   
REMARK 500    GLN A 212       39.17    -83.40                                   
REMARK 500    PHE A 213       10.79   -160.71                                   
REMARK 500                                                                      
REMARK 500 REMARK: NULL                                                         
REMARK 620                                                                      
REMARK 620 METAL COORDINATION                                                   
REMARK 620 (M=MODEL NUMBER; RES=RESIDUE NAME; C=CHAIN IDENTIFIER;               
REMARK 620 SSEQ=SEQUENCE NUMBER; I=INSERTION CODE):                             
REMARK 620                                                                      
REMARK 620 COORDINATION ANGLES FOR:  M RES CSSEQI METAL                         
REMARK 620                              MG A1001  MG                            
REMARK 620 N RES CSSEQI ATOM                                                    
REMARK 620 1 ASN A  51   OD1                                                    
REMARK 620 2 ADP A2001   O1A  89.9                                              
REMARK 620 3 ADP A2001   O1B  94.2  86.2                                        
REMARK 620 4 HOH A2289   O    87.4 175.4  90.3                                  
REMARK 620 5 HOH A2290   O   169.5  97.2  93.9  86.0                            
REMARK 620 6 HOH A2291   O    85.2  92.5 178.5  91.0  86.8                      
REMARK 620 N                    1     2     3     4     5                       
REMARK 800                                                                      
REMARK 800 SITE                                                                 
REMARK 800 SITE_IDENTIFIER: AC1                                                 
REMARK 800 EVIDENCE_CODE: SOFTWARE                                              
REMARK 800 SITE_DESCRIPTION: BINDING SITE FOR RESIDUE MG A 1001                 
REMARK 800                                                                      
REMARK 800 SITE_IDENTIFIER: AC2                                                 
REMARK 800 EVIDENCE_CODE: SOFTWARE                                              
REMARK 800 SITE_DESCRIPTION: BINDING SITE FOR RESIDUE ADP A 2001                
DBREF  1BYQ A    9   236  UNP    P07900   HS90A_HUMAN      8    235             
SEQRES   1 A  228  ASP GLN PRO MET GLU GLU GLU GLU VAL GLU THR PHE ALA          
SEQRES   2 A  228  PHE GLN ALA GLU ILE ALA GLN LEU MET SER LEU ILE ILE          
SEQRES   3 A  228  ASN THR PHE TYR SER ASN LYS GLU ILE PHE LEU ARG GLU          
SEQRES   4 A  228  LEU ILE SER ASN SER SER ASP ALA LEU ASP LYS ILE ARG          
SEQRES   5 A  228  TYR GLU THR LEU THR ASP PRO SER LYS LEU ASP SER GLY          
SEQRES   6 A  228  LYS GLU LEU HIS ILE ASN LEU ILE PRO ASN LYS GLN ASP          
SEQRES   7 A  228  ARG THR LEU THR ILE VAL ASP THR GLY ILE GLY MET THR          
SEQRES   8 A  228  LYS ALA ASP LEU ILE ASN ASN LEU GLY THR ILE ALA LYS          
SEQRES   9 A  228  SER GLY THR LYS ALA PHE MET GLU ALA LEU GLN ALA GLY          
SEQRES  10 A  228  ALA ASP ILE SER MET ILE GLY GLN PHE GLY VAL GLY PHE          
SEQRES  11 A  228  TYR SER ALA TYR LEU VAL ALA GLU LYS VAL THR VAL ILE          
SEQRES  12 A  228  THR LYS HIS ASN ASP ASP GLU GLN TYR ALA TRP GLU SER          
SEQRES  13 A  228  SER ALA GLY GLY SER PHE THR VAL ARG THR ASP THR GLY          
SEQRES  14 A  228  GLU PRO MET GLY ARG GLY THR LYS VAL ILE LEU HIS LEU          
SEQRES  15 A  228  LYS GLU ASP GLN THR GLU TYR LEU GLU GLU ARG ARG ILE          
SEQRES  16 A  228  LYS GLU ILE VAL LYS LYS HIS SER GLN PHE ILE GLY TYR          
SEQRES  17 A  228  PRO ILE THR LEU PHE VAL GLU LYS GLU ARG ASP LYS GLU          
SEQRES  18 A  228  VAL SER ASP ASP GLU ALA GLU                                  
HET     MG  A1001       1                                                       
HET    ADP  A2001      27                                                       
HETNAM      MG MAGNESIUM ION                                                    
HETNAM     ADP ADENOSINE-5'-DIPHOSPHATE                                         
FORMUL   2   MG    MG 2+                                                        
FORMUL   3  ADP    C10 H15 N5 O10 P2                                            
FORMUL   4  HOH   *384(H2 O)                                                    
HELIX    1   1 ALA A   24  ASN A   35  1                                  12    
HELIX    2   2 LYS A   41  GLU A   62  5                                  22    
HELIX    3   3 LYS A  100  ASN A  106  1                                   7    
HELIX    4   4 THR A  115  ALA A  124  1                                  10    
HELIX    5   5 ILE A  128  PHE A  134  5                                   7    
HELIX    6   6 GLY A  137  LEU A  143  5                                   7    
HELIX    7   7 GLU A  192  LEU A  198  5                                   7    
HELIX    8   8 GLU A  200  HIS A  210  1                                  11    
SHEET    1   A 8 VAL A  17  ALA A  21  0                                        
SHEET    2   A 8 SER A 169  THR A 174 -1  N  VAL A 172   O  GLU A  18           
SHEET    3   A 8 GLN A 159  SER A 164 -1  N  GLU A 163   O  THR A 171           
SHEET    4   A 8 ALA A 145  LYS A 153 -1  N  THR A 152   O  TYR A 160           
SHEET    5   A 8 GLY A 183  LEU A 190 -1  N  HIS A 189   O  GLU A 146           
SHEET    6   A 8 THR A  88  ASP A  93 -1  N  ASP A  93   O  THR A 184           
SHEET    7   A 8 HIS A  77  ASN A  83 -1  N  ASN A  83   O  THR A  88           
SHEET    8   A 8 PRO A 217  PHE A 221  1  N  PRO A 217   O  ILE A  78           
LINK         OD1 ASN A  51                MG    MG A1001     1555   1555  2.06  
LINK        MG    MG A1001                 O1A ADP A2001     1555   1555  2.08  
LINK        MG    MG A1001                 O1B ADP A2001     1555   1555  2.08  
LINK        MG    MG A1001                 O   HOH A2289     1555   1555  2.16  
LINK        MG    MG A1001                 O   HOH A2290     1555   1555  2.10  
LINK        MG    MG A1001                 O   HOH A2291     1555   1555  2.15  
SITE     1 AC1  5 ASN A  51  ADP A2001  HOH A2289  HOH A2290                    
SITE     2 AC1  5 HOH A2291                                                     
SITE     1 AC2 26 ASN A  51  ALA A  55  ASP A  93  MET A  98                    
SITE     2 AC2 26 ASN A 106  LEU A 107  VAL A 136  GLY A 137                    
SITE     3 AC2 26 PHE A 138  THR A 184   MG A1001  HOH A2003                    
SITE     4 AC2 26 HOH A2004  HOH A2012  HOH A2014  HOH A2108                    
SITE     5 AC2 26 HOH A2129  HOH A2140  HOH A2170  HOH A2187                    
SITE     6 AC2 26 HOH A2253  HOH A2260  HOH A2289  HOH A2290                    
SITE     7 AC2 26 HOH A2291  HOH A2366                                          
CRYST1   53.140   42.500   53.960  90.00 115.53  90.00 P 1 21 1      2          
ORIGX1      1.000000  0.000000  0.000000        0.00000                         
ORIGX2      0.000000  1.000000  0.000000        0.00000                         
ORIGX3      0.000000  0.000000  1.000000        0.00000                         
SCALE1      0.018818  0.000000  0.008988        0.00000                         
SCALE2      0.000000  0.023529  0.000000        0.00000                         
SCALE3      0.000000  0.000000  0.020537        0.00000                         
ATOM      1  N   PRO A  11      37.343 -51.746  29.415  1.00 46.65           N  
ATOM      2  CA  PRO A  11      37.829 -53.121  29.601  1.00 38.96           C  
ATOM      3  C   PRO A  11      37.508 -53.597  31.018  1.00 38.04           C  
ATOM      4  O   PRO A  11      37.066 -52.820  31.874  1.00 29.99           O  
ATOM      5  CB  PRO A  11      39.338 -53.082  29.384  1.00 42.49           C  
ATOM      6  CG  PRO A  11      39.485 -51.873  28.483  1.00 45.48           C  
ATOM      7  CD  PRO A  11      38.459 -50.875  29.032  1.00 45.41           C  
ATOM      8  N   MET A  12      37.700 -54.885  31.243  1.00 27.92           N  
ATOM      9  CA  MET A  12      37.471 -55.478  32.549  1.00 22.64           C  
ATOM     10  C   MET A  12      38.572 -55.008  33.515  1.00 24.59           C  
ATOM     11  O   MET A  12      39.749 -55.000  33.160  1.00 24.62           O  
ATOM     12  CB  MET A  12      37.519 -56.996  32.426  1.00 19.83           C  
ATOM     13  CG  MET A  12      37.647 -57.697  33.760  1.00 17.92           C  
ATOM     14  SD  MET A  12      37.617 -59.489  33.623  1.00 27.58           S  
ATOM     15  CE  MET A  12      36.716 -59.880  35.079  1.00 45.35           C  
ATOM     16  N   GLU A  13      38.169 -54.615  34.726  1.00 19.37           N  
ATOM     17  CA  GLU A  13      39.105 -54.149  35.769  1.00 28.32           C  
ATOM     18  C   GLU A  13      39.650 -55.364  36.527  1.00 26.91           C  
ATOM     19  O   GLU A  13      38.991 -56.403  36.617  1.00 18.61           O  
ATOM     20  CB  GLU A  13      38.395 -53.228  36.780  1.00 35.10           C  
ATOM     21  CG  GLU A  13      37.926 -51.881  36.233  1.00 59.64           C  
ATOM     22  CD  GLU A  13      39.041 -50.850  36.123  1.00 55.13           C  
ATOM     23  OE1 GLU A  13      39.401 -50.260  37.162  1.00 69.67           O  
ATOM     24  OE2 GLU A  13      39.546 -50.614  35.002  1.00 72.87           O  
ATOM     25  N   GLU A  14      40.834 -55.209  37.104  1.00 22.21           N  
ATOM     26  CA  GLU A  14      41.457 -56.287  37.873  1.00 27.14           C  
ATOM     27  C   GLU A  14      41.869 -55.699  39.239  1.00 26.72           C  
ATOM     28  O   GLU A  14      42.331 -54.560  39.312  1.00 30.00           O  
ATOM     29  CB  GLU A  14      42.681 -56.826  37.128  1.00 32.81           C  
ATOM     30  CG  GLU A  14      43.353 -58.021  37.786  1.00 59.87           C  
ATOM     31  CD  GLU A  14      44.691 -58.356  37.147  1.00 59.52           C  
ATOM     32  OE1 GLU A  14      45.608 -57.511  37.240  1.00 77.25           O  
ATOM     33  OE2 GLU A  14      44.831 -59.452  36.551  1.00 73.28           O  
ATOM     34  N   GLU A  15      41.610 -56.424  40.321  1.00 23.10           N  
ATOM     35  CA  GLU A  15      41.978 -55.966  41.663  1.00 19.51           C  
ATOM     36  C   GLU A  15      42.747 -57.086  42.353  1.00 23.05           C  
ATOM     37  O   GLU A  15      42.328 -58.248  42.287  1.00 16.63           O  
ATOM     38  CB  GLU A  15      40.734 -55.648  42.493  1.00 25.99           C  
ATOM     39  CG  GLU A  15      39.852 -54.538  41.955  1.00 30.84           C  
ATOM     40  CD  GLU A  15      38.615 -54.325  42.799  1.00 37.90           C  
ATOM     41  OE1 GLU A  15      38.046 -55.311  43.324  1.00 42.69           O  
ATOM     42  OE2 GLU A  15      38.201 -53.162  42.935  1.00 43.31           O  
ATOM     43  N   GLU A  16      43.872 -56.748  42.984  1.00 16.77           N  
ATOM     44  CA  GLU A  16      44.688 -57.734  43.703  1.00 24.77           C  
ATOM     45  C   GLU A  16      44.093 -57.874  45.101  1.00 15.55           C  
ATOM     46  O   GLU A  16      43.803 -56.871  45.746  1.00 18.12           O  
ATOM     47  CB  GLU A  16      46.148 -57.267  43.812  1.00 25.49           C  
ATOM     48  CG  GLU A  16      47.029 -58.179  44.668  1.00 45.58           C  
ATOM     49  CD  GLU A  16      48.315 -57.503  45.156  1.00 48.28           C  
ATOM     50  OE1 GLU A  16      48.235 -56.426  45.797  1.00 52.18           O  
ATOM     51  OE2 GLU A  16      49.406 -58.064  44.917  1.00 54.84           O  
ATOM     52  N   VAL A  17      43.888 -59.110  45.547  1.00 12.07           N  
ATOM     53  CA  VAL A  17      43.305 -59.366  46.858  1.00 11.12           C  
ATOM     54  C   VAL A  17      44.322 -60.100  47.747  1.00 15.56           C  
ATOM     55  O   VAL A  17      44.915 -61.104  47.338  1.00 16.12           O  
ATOM     56  CB  VAL A  17      42.060 -60.266  46.757  1.00 13.22           C  
ATOM     57  CG1 VAL A  17      41.417 -60.439  48.136  1.00 15.14           C  
ATOM     58  CG2 VAL A  17      41.067 -59.703  45.741  1.00 15.95           C  
ATOM     59  N   GLU A  18      44.531 -59.566  48.949  1.00 12.30           N  
ATOM     60  CA  GLU A  18      45.427 -60.158  49.941  1.00 12.63           C  
ATOM     61  C   GLU A  18      44.589 -60.549  51.161  1.00 17.60           C  
ATOM     62  O   GLU A  18      43.743 -59.774  51.630  1.00 13.14           O  
ATOM     63  CB  GLU A  18      46.474 -59.144  50.396  1.00 16.74           C  
ATOM     64  CG  GLU A  18      47.454 -58.710  49.327  1.00 35.57           C  
ATOM     65  CD  GLU A  18      48.400 -57.645  49.830  1.00 32.33           C  
ATOM     66  OE1 GLU A  18      48.074 -56.447  49.713  1.00 39.83           O  
ATOM     67  OE2 GLU A  18      49.464 -58.019  50.359  1.00 41.87           O  
ATOM     68  N   THR A  19      44.850 -61.740  51.683  1.00 16.30           N  
ATOM     69  CA  THR A  19      44.153 -62.261  52.848  1.00 14.44           C  
ATOM     70  C   THR A  19      45.100 -62.276  54.053  1.00 17.18           C  
ATOM     71  O   THR A  19      46.308 -62.569  53.926  1.00 16.82           O  
ATOM     72  CB  THR A  19      43.620 -63.677  52.566  1.00 17.53           C  
ATOM     73  OG1 THR A  19      42.715 -63.623  51.449  1.00 18.77           O  
ATOM     74  CG2 THR A  19      42.876 -64.234  53.793  1.00 15.06           C  
ATOM     75  N   PHE A  20      44.562 -61.909  55.211  1.00 12.63           N  
ATOM     76  CA  PHE A  20      45.354 -61.834  56.437  1.00 13.39           C  
ATOM     77  C   PHE A  20      44.660 -62.501  57.616  1.00 12.24           C  
ATOM     78  O   PHE A  20      43.444 -62.436  57.760  1.00 14.80           O  
ATOM     79  CB  PHE A  20      45.611 -60.352  56.820  1.00 11.36           C  
ATOM     80  CG  PHE A  20      46.368 -59.568  55.783  1.00 12.74           C  
ATOM     81  CD1 PHE A  20      47.763 -59.538  55.791  1.00 16.33           C  
ATOM     82  CD2 PHE A  20      45.689 -58.871  54.778  1.00 15.96           C  
ATOM     83  CE1 PHE A  20      48.472 -58.825  54.807  1.00 15.08           C  
ATOM     84  CE2 PHE A  20      46.390 -58.163  53.795  1.00 18.25           C  
ATOM     85  CZ  PHE A  20      47.788 -58.139  53.810  1.00 13.57           C  
ATOM     86  N   ALA A  21      45.442 -63.117  58.495  1.00 11.48           N  
ATOM     87  CA  ALA A  21      44.849 -63.700  59.693  1.00 13.94           C  
ATOM     88  C   ALA A  21      44.805 -62.625  60.787  1.00 13.23           C  
ATOM     89  O   ALA A  21      45.754 -61.844  60.958  1.00 14.62           O  
ATOM     90  CB  ALA A  21      45.680 -64.891  60.206  1.00 12.17           C  
ATOM     91  N   PHE A  22      43.702 -62.584  61.519  1.00 13.11           N  
ATOM     92  CA  PHE A  22      43.590 -61.656  62.635  1.00 11.27           C  
ATOM     93  C   PHE A  22      44.586 -62.140  63.703  1.00 11.83           C  
ATOM     94  O   PHE A  22      44.903 -63.329  63.775  1.00 14.29           O  
ATOM     95  CB  PHE A  22      42.184 -61.727  63.238  1.00 11.85           C  
ATOM     96  CG  PHE A  22      41.152 -60.914  62.489  1.00  9.17           C  
ATOM     97  CD1 PHE A  22      41.204 -59.518  62.505  1.00 13.67           C  
ATOM     98  CD2 PHE A  22      40.133 -61.542  61.775  1.00 11.96           C  
ATOM     99  CE1 PHE A  22      40.262 -58.757  61.811  1.00 10.69           C  
ATOM    100  CE2 PHE A  22      39.188 -60.789  61.077  1.00 10.75           C  
ATOM    101  CZ  PHE A  22      39.251 -59.401  61.097  1.00 10.66           C  
ATOM    102  N   GLN A  23      45.086 -61.220  64.509  1.00 11.04           N  
ATOM    103  CA  GLN A  23      45.983 -61.593  65.611  1.00 11.42           C  
ATOM    104  C   GLN A  23      45.137 -62.549  66.479  1.00 11.17           C  
ATOM    105  O   GLN A  23      43.929 -62.354  66.624  1.00 11.63           O  
ATOM    106  CB  GLN A  23      46.386 -60.326  66.388  1.00 10.88           C  
ATOM    107  CG  GLN A  23      47.517 -60.522  67.371  1.00 14.12           C  
ATOM    108  CD  GLN A  23      47.037 -60.935  68.751  1.00 14.34           C  
ATOM    109  OE1 GLN A  23      47.809 -61.482  69.549  1.00 21.68           O  
ATOM    110  NE2 GLN A  23      45.772 -60.678  69.050  1.00  9.12           N  
ATOM    111  N   ALA A  24      45.766 -63.596  67.024  1.00 13.78           N  
ATOM    112  CA  ALA A  24      45.099 -64.630  67.833  1.00 15.15           C  
ATOM    113  C   ALA A  24      44.033 -64.173  68.807  1.00 12.38           C  
ATOM    114  O   ALA A  24      42.923 -64.697  68.806  1.00 13.47           O  
ATOM    115  CB  ALA A  24      46.147 -65.481  68.586  1.00 16.92           C  
ATOM    116  N   GLU A  25      44.361 -63.203  69.652  1.00 11.33           N  
ATOM    117  CA  GLU A  25      43.383 -62.727  70.632  1.00 11.19           C  
ATOM    118  C   GLU A  25      42.267 -61.905  70.017  1.00  9.53           C  
ATOM    119  O   GLU A  25      41.132 -61.923  70.522  1.00 11.05           O  
ATOM    120  CB  GLU A  25      44.058 -61.949  71.778  1.00 15.76           C  
ATOM    121  CG  GLU A  25      44.765 -62.844  72.805  1.00 18.07           C  
ATOM    122  CD  GLU A  25      46.114 -63.362  72.323  1.00 20.93           C  
ATOM    123  OE1 GLU A  25      47.003 -62.526  72.095  1.00 19.48           O  
ATOM    124  OE2 GLU A  25      46.293 -64.598  72.186  1.00 27.53           O  
ATOM    125  N   ILE A  26      42.572 -61.190  68.931  1.00 10.65           N  
ATOM    126  CA  ILE A  26      41.539 -60.392  68.252  1.00 11.58           C  
ATOM    127  C   ILE A  26      40.550 -61.404  67.656  1.00 12.48           C  
ATOM    128  O   ILE A  26      39.336 -61.211  67.737  1.00 12.92           O  
ATOM    129  CB  ILE A  26      42.124 -59.501  67.115  1.00 13.24           C  
ATOM    130  CG1 ILE A  26      43.086 -58.438  67.684  1.00 14.90           C  
ATOM    131  CG2 ILE A  26      40.987 -58.850  66.298  1.00 11.61           C  
ATOM    132  CD1 ILE A  26      42.461 -57.521  68.695  1.00 18.10           C  
ATOM    133  N   ALA A  27      41.067 -62.505  67.098  1.00 11.14           N  
ATOM    134  CA  ALA A  27      40.185 -63.545  66.544  1.00 11.58           C  
ATOM    135  C   ALA A  27      39.300 -64.164  67.664  1.00 10.96           C  
ATOM    136  O   ALA A  27      38.096 -64.357  67.482  1.00 10.35           O  
ATOM    137  CB  ALA A  27      41.008 -64.617  65.809  1.00 12.56           C  
ATOM    138  N   GLN A  28      39.882 -64.426  68.837  1.00  9.86           N  
ATOM    139  CA  GLN A  28      39.108 -64.962  69.976  1.00 12.91           C  
ATOM    140  C   GLN A  28      38.008 -63.984  70.421  1.00 10.86           C  
ATOM    141  O   GLN A  28      36.889 -64.395  70.764  1.00 13.04           O  
ATOM    142  CB  GLN A  28      40.028 -65.218  71.174  1.00 14.01           C  
ATOM    143  CG  GLN A  28      41.154 -66.168  70.893  1.00 24.28           C  
ATOM    144  CD  GLN A  28      42.147 -66.242  72.055  1.00 26.09           C  
ATOM    145  OE1 GLN A  28      41.775 -66.026  73.207  1.00 31.00           O  
ATOM    146  NE2 GLN A  28      43.406 -66.531  71.753  1.00 33.57           N  
ATOM    147  N   LEU A  29      38.357 -62.693  70.481  1.00 10.97           N  
ATOM    148  CA  LEU A  29      37.409 -61.639  70.865  1.00 10.83           C  
ATOM    149  C   LEU A  29      36.253 -61.576  69.858  1.00  8.44           C  
ATOM    150  O   LEU A  29      35.087 -61.480  70.254  1.00 11.82           O  
ATOM    151  CB  LEU A  29      38.116 -60.270  70.935  1.00 11.60           C  
ATOM    152  CG  LEU A  29      37.188 -59.061  71.145  1.00 11.52           C  
ATOM    153  CD1 LEU A  29      36.522 -59.152  72.511  1.00 14.21           C  
ATOM    154  CD2 LEU A  29      37.957 -57.755  70.985  1.00 13.51           C  
ATOM    155  N   MET A  30      36.571 -61.635  68.566  1.00 10.67           N  
ATOM    156  CA  MET A  30      35.517 -61.621  67.547  1.00  9.90           C  
ATOM    157  C   MET A  30      34.581 -62.823  67.715  1.00 13.36           C  
ATOM    158  O   MET A  30      33.368 -62.663  67.628  1.00 13.01           O  
ATOM    159  CB  MET A  30      36.113 -61.580  66.136  1.00 10.72           C  
ATOM    160  CG  MET A  30      36.723 -60.244  65.787  1.00 11.05           C  
ATOM    161  SD  MET A  30      37.562 -60.192  64.196  1.00 12.25           S  
ATOM    162  CE  MET A  30      36.143 -59.950  63.046  1.00 14.30           C  
ATOM    163  N   SER A  31      35.127 -64.025  67.951  1.00 11.56           N  
ATOM    164  CA  SER A  31      34.286 -65.203  68.142  1.00 11.65           C  
ATOM    165  C   SER A  31      33.370 -65.038  69.348  1.00 14.94           C  
ATOM    166  O   SER A  31      32.185 -65.377  69.284  1.00 13.93           O  
ATOM    167  CB  SER A  31      35.122 -66.465  68.325  1.00 15.41           C  
ATOM    168  OG  SER A  31      35.680 -66.878  67.085  1.00 37.78           O  
ATOM    169  N   LEU A  32      33.911 -64.481  70.432  1.00 12.92           N  
ATOM    170  CA  LEU A  32      33.151 -64.255  71.668  1.00 16.92           C  
ATOM    171  C   LEU A  32      31.992 -63.316  71.386  1.00 17.11           C  
ATOM    172  O   LEU A  32      30.851 -63.607  71.727  1.00 15.49           O  
ATOM    173  CB  LEU A  32      34.048 -63.612  72.738  1.00 17.38           C  
ATOM    174  CG  LEU A  32      34.333 -64.193  74.138  1.00 32.94           C  
ATOM    175  CD1 LEU A  32      34.771 -63.011  75.013  1.00 20.21           C  
ATOM    176  CD2 LEU A  32      33.127 -64.918  74.796  1.00 16.55           C  
ATOM    177  N   ILE A  33      32.308 -62.209  70.714  1.00 13.55           N  
ATOM    178  CA  ILE A  33      31.344 -61.182  70.371  1.00 12.29           C  
ATOM    179  C   ILE A  33      30.190 -61.725  69.543  1.00 13.81           C  
ATOM    180  O   ILE A  33      29.025 -61.489  69.846  1.00 15.79           O  
ATOM    181  CB  ILE A  33      32.047 -59.999  69.622  1.00 10.08           C  
ATOM    182  CG1 ILE A  33      32.834 -59.157  70.623  1.00 11.80           C  
ATOM    183  CG2 ILE A  33      31.020 -59.111  68.898  1.00 16.25           C  
ATOM    184  CD1 ILE A  33      33.594 -57.999  70.009  1.00 13.18           C  
ATOM    185  N   ILE A  34      30.523 -62.475  68.505  1.00 13.93           N  
ATOM    186  CA  ILE A  34      29.527 -63.036  67.612  1.00 16.00           C  
ATOM    187  C   ILE A  34      28.653 -64.140  68.211  1.00 22.76           C  
ATOM    188  O   ILE A  34      27.441 -64.209  67.964  1.00 23.08           O  
ATOM    189  CB  ILE A  34      30.215 -63.577  66.351  1.00 15.09           C  
ATOM    190  CG1 ILE A  34      30.675 -62.399  65.486  1.00 16.52           C  
ATOM    191  CG2 ILE A  34      29.274 -64.521  65.585  1.00 21.42           C  
ATOM    192  CD1 ILE A  34      31.513 -62.773  64.289  1.00 20.78           C  
ATOM    193  N   ASN A  35      29.247 -64.957  69.060  1.00 16.99           N  
ATOM    194  CA  ASN A  35      28.530 -66.101  69.590  1.00 17.53           C  
ATOM    195  C   ASN A  35      27.981 -66.013  71.000  1.00 16.89           C  
ATOM    196  O   ASN A  35      27.462 -66.999  71.524  1.00 21.70           O  
ATOM    197  CB  ASN A  35      29.421 -67.340  69.440  1.00 21.69           C  
ATOM    198  CG  ASN A  35      29.731 -67.651  67.987  1.00 24.72           C  
ATOM    199  OD1 ASN A  35      28.824 -67.919  67.199  1.00 25.79           O  
ATOM    200  ND2 ASN A  35      31.003 -67.543  67.611  1.00 23.10           N  
ATOM    201  N   THR A  36      28.064 -64.836  71.607  1.00 16.17           N  
ATOM    202  CA  THR A  36      27.559 -64.652  72.968  1.00 16.26           C  
ATOM    203  C   THR A  36      26.504 -63.560  72.971  1.00 16.50           C  
ATOM    204  O   THR A  36      26.617 -62.585  72.212  1.00 16.39           O  
ATOM    205  CB  THR A  36      28.706 -64.231  73.924  1.00 14.68           C  
ATOM    206  OG1 THR A  36      29.756 -65.195  73.836  1.00 20.53           O  
ATOM    207  CG2 THR A  36      28.218 -64.116  75.383  1.00 16.13           C  
ATOM    208  N   PHE A  37      25.464 -63.718  73.794  1.00 15.43           N  
ATOM    209  CA  PHE A  37      24.442 -62.687  73.875  1.00 13.02           C  
ATOM    210  C   PHE A  37      24.951 -61.581  74.792  1.00 15.07           C  
ATOM    211  O   PHE A  37      25.506 -61.880  75.839  1.00 12.86           O  
ATOM    212  CB  PHE A  37      23.123 -63.221  74.474  1.00 11.50           C  
ATOM    213  CG  PHE A  37      22.118 -62.125  74.776  1.00 14.45           C  
ATOM    214  CD1 PHE A  37      21.332 -61.570  73.747  1.00 13.46           C  
ATOM    215  CD2 PHE A  37      22.044 -61.556  76.051  1.00 10.47           C  
ATOM    216  CE1 PHE A  37      20.501 -60.460  73.990  1.00 12.54           C  
ATOM    217  CE2 PHE A  37      21.222 -60.448  76.305  1.00 15.65           C  
ATOM    218  CZ  PHE A  37      20.444 -59.890  75.268  1.00 15.62           C  
ATOM    219  N   TYR A  38      24.778 -60.321  74.393  1.00 12.98           N  
ATOM    220  CA  TYR A  38      25.139 -59.169  75.224  1.00 13.98           C  
ATOM    221  C   TYR A  38      23.981 -58.179  75.179  1.00 18.41           C  
ATOM    222  O   TYR A  38      23.355 -57.997  74.140  1.00 18.05           O  
ATOM    223  CB  TYR A  38      26.395 -58.438  74.716  1.00 12.38           C  
ATOM    224  CG  TYR A  38      27.649 -59.263  74.833  1.00 13.26           C  
ATOM    225  CD1 TYR A  38      28.301 -59.391  76.058  1.00 16.80           C  
ATOM    226  CD2 TYR A  38      28.119 -60.003  73.746  1.00 13.13           C  
ATOM    227  CE1 TYR A  38      29.396 -60.245  76.203  1.00 15.27           C  
ATOM    228  CE2 TYR A  38      29.210 -60.854  73.875  1.00 16.30           C  
ATOM    229  CZ  TYR A  38      29.840 -60.978  75.105  1.00 15.93           C  
ATOM    230  OH  TYR A  38      30.908 -61.844  75.238  1.00 20.60           O  
ATOM    231  N   SER A  39      23.654 -57.581  76.310  1.00 13.60           N  
ATOM    232  CA  SER A  39      22.621 -56.551  76.312  1.00 14.66           C  
ATOM    233  C   SER A  39      23.350 -55.264  75.898  1.00 17.30           C  
ATOM    234  O   SER A  39      24.578 -55.266  75.757  1.00 18.29           O  
ATOM    235  CB  SER A  39      22.035 -56.401  77.711  1.00 19.57           C  
ATOM    236  OG  SER A  39      21.442 -57.622  78.105  1.00 37.69           O  
ATOM    237  N   ASN A  40      22.622 -54.184  75.653  1.00 16.92           N  
ATOM    238  CA  ASN A  40      23.261 -52.920  75.311  1.00 15.17           C  
ATOM    239  C   ASN A  40      24.159 -52.936  74.048  1.00 15.33           C  
ATOM    240  O   ASN A  40      25.200 -52.271  74.014  1.00 12.41           O  
ATOM    241  CB  ASN A  40      24.070 -52.432  76.535  1.00 22.16           C  
ATOM    242  CG  ASN A  40      24.258 -50.928  76.553  1.00 22.93           C  
ATOM    243  OD1 ASN A  40      23.420 -50.181  76.026  1.00 25.42           O  
ATOM    244  ND2 ASN A  40      25.334 -50.466  77.192  1.00 21.09           N  
ATOM    245  N   LYS A  41      23.734 -53.660  73.010  1.00 12.69           N  
ATOM    246  CA  LYS A  41      24.479 -53.730  71.750  1.00 14.02           C  
ATOM    247  C   LYS A  41      24.540 -52.390  71.004  1.00 11.06           C  
ATOM    248  O   LYS A  41      25.453 -52.162  70.203  1.00 11.70           O  
ATOM    249  CB  LYS A  41      23.844 -54.763  70.813  1.00 15.38           C  
ATOM    250  CG  LYS A  41      23.902 -56.185  71.336  1.00 17.57           C  
ATOM    251  CD  LYS A  41      23.364 -57.145  70.271  1.00 19.98           C  
ATOM    252  CE  LYS A  41      23.559 -58.604  70.646  1.00 31.16           C  
ATOM    253  NZ  LYS A  41      22.604 -59.074  71.683  1.00 35.04           N  
ATOM    254  N   GLU A  42      23.606 -51.498  71.301  1.00  9.17           N  
ATOM    255  CA  GLU A  42      23.551 -50.193  70.622  1.00 10.94           C  
ATOM    256  C   GLU A  42      24.841 -49.353  70.664  1.00 13.48           C  
ATOM    257  O   GLU A  42      25.010 -48.413  69.862  1.00 12.28           O  
ATOM    258  CB  GLU A  42      22.418 -49.355  71.202  1.00 11.92           C  
ATOM    259  CG  GLU A  42      22.672 -48.904  72.641  1.00 13.98           C  
ATOM    260  CD  GLU A  42      21.421 -48.337  73.300  1.00 25.03           C  
ATOM    261  OE1 GLU A  42      20.365 -49.005  73.274  1.00 21.67           O  
ATOM    262  OE2 GLU A  42      21.491 -47.220  73.844  1.00 22.90           O  
ATOM    263  N   ILE A  43      25.730 -49.663  71.612  1.00 11.27           N  
ATOM    264  CA  ILE A  43      26.971 -48.908  71.738  1.00  8.48           C  
ATOM    265  C   ILE A  43      27.922 -49.082  70.537  1.00  9.80           C  
ATOM    266  O   ILE A  43      28.931 -48.365  70.425  1.00 11.60           O  
ATOM    267  CB  ILE A  43      27.696 -49.191  73.110  1.00  9.68           C  
ATOM    268  CG1 ILE A  43      28.138 -50.664  73.241  1.00 10.71           C  
ATOM    269  CG2 ILE A  43      26.757 -48.828  74.254  1.00 12.28           C  
ATOM    270  CD1 ILE A  43      29.504 -50.993  72.702  1.00  8.79           C  
ATOM    271  N   PHE A  44      27.594 -49.975  69.601  1.00  8.36           N  
ATOM    272  CA  PHE A  44      28.470 -50.122  68.431  1.00  7.81           C  
ATOM    273  C   PHE A  44      28.518 -48.771  67.684  1.00  6.04           C  
ATOM    274  O   PHE A  44      29.567 -48.355  67.153  1.00  8.63           O  
ATOM    275  CB  PHE A  44      27.941 -51.221  67.468  1.00  9.77           C  
ATOM    276  CG  PHE A  44      26.740 -50.784  66.654  1.00  8.40           C  
ATOM    277  CD1 PHE A  44      25.450 -50.874  67.186  1.00 10.03           C  
ATOM    278  CD2 PHE A  44      26.905 -50.224  65.377  1.00 10.48           C  
ATOM    279  CE1 PHE A  44      24.324 -50.401  66.451  1.00 11.79           C  
ATOM    280  CE2 PHE A  44      25.794 -49.745  64.635  1.00  9.64           C  
ATOM    281  CZ  PHE A  44      24.515 -49.836  65.169  1.00  8.03           C  
ATOM    282  N   LEU A  45      27.389 -48.061  67.658  1.00  7.13           N  
ATOM    283  CA  LEU A  45      27.347 -46.795  66.901  1.00  9.60           C  
ATOM    284  C   LEU A  45      28.258 -45.747  67.532  1.00  8.89           C  
ATOM    285  O   LEU A  45      28.945 -44.985  66.841  1.00  9.05           O  
ATOM    286  CB  LEU A  45      25.902 -46.259  66.773  1.00 10.01           C  
ATOM    287  CG  LEU A  45      25.447 -45.720  65.397  1.00 20.26           C  
ATOM    288  CD1 LEU A  45      24.465 -44.583  65.566  1.00 13.96           C  
ATOM    289  CD2 LEU A  45      26.577 -45.312  64.469  1.00 16.07           C  
ATOM    290  N   ARG A  46      28.235 -45.686  68.857  1.00 10.13           N  
ATOM    291  CA  ARG A  46      29.108 -44.757  69.591  1.00 11.44           C  
ATOM    292  C   ARG A  46      30.576 -45.020  69.219  1.00  6.40           C  
ATOM    293  O   ARG A  46      31.366 -44.090  68.975  1.00  8.47           O  
ATOM    294  CB  ARG A  46      28.944 -44.972  71.103  1.00 10.32           C  
ATOM    295  CG  ARG A  46      29.753 -43.990  71.944  1.00 10.82           C  
ATOM    296  CD  ARG A  46      29.870 -44.461  73.396  1.00 11.04           C  
ATOM    297  NE  ARG A  46      30.678 -45.675  73.514  1.00 12.22           N  
ATOM    298  CZ  ARG A  46      30.489 -46.614  74.443  1.00 14.43           C  
ATOM    299  NH1 ARG A  46      29.521 -46.503  75.351  1.00 15.19           N  
ATOM    300  NH2 ARG A  46      31.271 -47.671  74.465  1.00 10.84           N  
ATOM    301  N   GLU A  47      30.958 -46.288  69.208  1.00  7.60           N  
ATOM    302  CA  GLU A  47      32.327 -46.641  68.863  1.00  9.08           C  
ATOM    303  C   GLU A  47      32.703 -46.207  67.424  1.00 10.20           C  
ATOM    304  O   GLU A  47      33.819 -45.711  67.201  1.00 10.36           O  
ATOM    305  CB  GLU A  47      32.553 -48.153  69.013  1.00  9.00           C  
ATOM    306  CG  GLU A  47      32.509 -48.647  70.451  1.00 10.87           C  
ATOM    307  CD  GLU A  47      33.543 -47.959  71.351  1.00 17.03           C  
ATOM    308  OE1 GLU A  47      34.665 -47.628  70.895  1.00 17.55           O  
ATOM    309  OE2 GLU A  47      33.219 -47.759  72.534  1.00 22.06           O  
ATOM    310  N   LEU A  48      31.805 -46.412  66.455  1.00  8.13           N  
ATOM    311  CA  LEU A  48      32.123 -46.026  65.089  1.00  8.57           C  
ATOM    312  C   LEU A  48      32.200 -44.517  64.913  1.00  6.51           C  
ATOM    313  O   LEU A  48      33.084 -44.022  64.221  1.00  8.01           O  
ATOM    314  CB  LEU A  48      31.151 -46.653  64.095  1.00  8.58           C  
ATOM    315  CG  LEU A  48      31.113 -48.190  64.202  1.00 11.03           C  
ATOM    316  CD1 LEU A  48      30.159 -48.722  63.128  1.00 14.53           C  
ATOM    317  CD2 LEU A  48      32.512 -48.801  64.055  1.00 15.84           C  
ATOM    318  N   ILE A  49      31.293 -43.795  65.568  1.00  7.56           N  
ATOM    319  CA  ILE A  49      31.271 -42.332  65.510  1.00  8.74           C  
ATOM    320  C   ILE A  49      32.552 -41.793  66.171  1.00  6.64           C  
ATOM    321  O   ILE A  49      33.179 -40.874  65.661  1.00  8.87           O  
ATOM    322  CB  ILE A  49      29.971 -41.789  66.178  1.00  8.64           C  
ATOM    323  CG1 ILE A  49      28.779 -42.045  65.227  1.00  7.08           C  
ATOM    324  CG2 ILE A  49      30.086 -40.296  66.546  1.00  9.84           C  
ATOM    325  CD1 ILE A  49      27.423 -41.633  65.783  1.00  9.43           C  
ATOM    326  N   SER A  50      32.973 -42.414  67.277  1.00  8.97           N  
ATOM    327  CA  SER A  50      34.211 -41.982  67.945  1.00  8.41           C  
ATOM    328  C   SER A  50      35.429 -42.163  67.030  1.00 10.89           C  
ATOM    329  O   SER A  50      36.335 -41.330  67.006  1.00  9.49           O  
ATOM    330  CB  SER A  50      34.416 -42.746  69.271  1.00 13.45           C  
ATOM    331  OG  SER A  50      33.414 -42.367  70.217  1.00 17.50           O  
ATOM    332  N   ASN A  51      35.456 -43.242  66.261  1.00  7.44           N  
ATOM    333  CA  ASN A  51      36.576 -43.456  65.364  1.00  5.97           C  
ATOM    334  C   ASN A  51      36.569 -42.407  64.260  1.00  9.98           C  
ATOM    335  O   ASN A  51      37.626 -41.966  63.799  1.00  8.70           O  
ATOM    336  CB  ASN A  51      36.524 -44.864  64.770  1.00  9.00           C  
ATOM    337  CG  ASN A  51      36.973 -45.919  65.752  1.00 11.62           C  
ATOM    338  OD1 ASN A  51      37.690 -45.617  66.730  1.00 10.37           O  
ATOM    339  ND2 ASN A  51      36.549 -47.168  65.525  1.00  8.98           N  
ATOM    340  N   SER A  52      35.378 -42.042  63.790  1.00  8.87           N  
ATOM    341  CA  SER A  52      35.286 -41.006  62.759  1.00  8.39           C  
ATOM    342  C   SER A  52      35.769 -39.670  63.360  1.00 10.00           C  
ATOM    343  O   SER A  52      36.529 -38.926  62.720  1.00  9.22           O  
ATOM    344  CB  SER A  52      33.841 -40.892  62.259  1.00  7.96           C  
ATOM    345  OG  SER A  52      33.523 -41.996  61.427  1.00  7.76           O  
ATOM    346  N   SER A  53      35.303 -39.373  64.576  1.00 10.39           N  
ATOM    347  CA  SER A  53      35.702 -38.161  65.289  1.00 11.82           C  
ATOM    348  C   SER A  53      37.232 -38.097  65.414  1.00 11.50           C  
ATOM    349  O   SER A  53      37.842 -37.066  65.123  1.00 12.97           O  
ATOM    350  CB  SER A  53      35.050 -38.134  66.678  1.00 12.54           C  
ATOM    351  OG  SER A  53      35.396 -36.942  67.361  1.00 15.38           O  
ATOM    352  N   ASP A  54      37.858 -39.208  65.799  1.00  9.52           N  
ATOM    353  CA  ASP A  54      39.326 -39.249  65.931  1.00 11.41           C  
ATOM    354  C   ASP A  54      40.001 -38.947  64.590  1.00 12.26           C  
ATOM    355  O   ASP A  54      40.985 -38.222  64.543  1.00  9.80           O  
ATOM    356  CB  ASP A  54      39.794 -40.635  66.420  1.00 11.37           C  
ATOM    357  CG  ASP A  54      39.370 -40.936  67.861  1.00 11.90           C  
ATOM    358  OD1 ASP A  54      38.880 -40.020  68.540  1.00 13.45           O  
ATOM    359  OD2 ASP A  54      39.533 -42.097  68.313  1.00 14.07           O  
ATOM    360  N   ALA A  55      39.495 -39.551  63.509  1.00  9.89           N  
ATOM    361  CA  ALA A  55      40.042 -39.342  62.157  1.00  9.74           C  
ATOM    362  C   ALA A  55      39.918 -37.873  61.710  1.00  8.70           C  
ATOM    363  O   ALA A  55      40.746 -37.373  60.931  1.00 13.00           O  
ATOM    364  CB  ALA A  55      39.333 -40.272  61.141  1.00  6.51           C  
ATOM    365  N   LEU A  56      38.836 -37.221  62.126  1.00  8.84           N  
ATOM    366  CA  LEU A  56      38.607 -35.819  61.804  1.00  9.46           C  
ATOM    367  C   LEU A  56      39.581 -34.965  62.615  1.00  9.52           C  
ATOM    368  O   LEU A  56      40.039 -33.935  62.130  1.00 13.90           O  
ATOM    369  CB  LEU A  56      37.131 -35.430  62.063  1.00  9.92           C  
ATOM    370  CG  LEU A  56      36.139 -36.096  61.081  1.00  8.72           C  
ATOM    371  CD1 LEU A  56      34.700 -36.001  61.600  1.00 10.04           C  
ATOM    372  CD2 LEU A  56      36.219 -35.428  59.712  1.00 11.96           C  
ATOM    373  N   ASP A  57      39.832 -35.331  63.872  1.00 10.49           N  
ATOM    374  CA  ASP A  57      40.833 -34.589  64.671  1.00 13.94           C  
ATOM    375  C   ASP A  57      42.217 -34.672  63.953  1.00 11.68           C  
ATOM    376  O   ASP A  57      42.957 -33.682  63.867  1.00 13.38           O  
ATOM    377  CB  ASP A  57      40.997 -35.208  66.072  1.00  9.16           C  
ATOM    378  CG  ASP A  57      39.837 -34.899  67.022  1.00 11.90           C  
ATOM    379  OD1 ASP A  57      39.111 -33.930  66.806  1.00 13.87           O  
ATOM    380  OD2 ASP A  57      39.672 -35.628  68.032  1.00 14.98           O  
ATOM    381  N   LYS A  58      42.574 -35.855  63.460  1.00 10.77           N  
ATOM    382  CA  LYS A  58      43.859 -36.029  62.779  1.00 11.70           C  
ATOM    383  C   LYS A  58      44.030 -35.135  61.547  1.00 19.23           C  
ATOM    384  O   LYS A  58      45.097 -34.555  61.324  1.00 15.70           O  
ATOM    385  CB  LYS A  58      44.061 -37.491  62.407  1.00 13.29           C  
ATOM    386  CG  LYS A  58      44.330 -38.396  63.607  1.00 14.74           C  
ATOM    387  CD  LYS A  58      44.637 -39.812  63.138  1.00 16.96           C  
ATOM    388  CE  LYS A  58      45.046 -40.725  64.271  1.00 26.56           C  
ATOM    389  NZ  LYS A  58      43.946 -41.114  65.185  1.00 25.98           N  
ATOM    390  N   ILE A  59      42.982 -35.019  60.740  1.00 17.00           N  
ATOM    391  CA  ILE A  59      43.079 -34.195  59.555  1.00 17.55           C  
ATOM    392  C   ILE A  59      43.211 -32.737  60.002  1.00 15.93           C  
ATOM    393  O   ILE A  59      44.005 -31.980  59.444  1.00 24.05           O  
ATOM    394  CB  ILE A  59      41.901 -34.493  58.526  1.00 18.59           C  
ATOM    395  CG1 ILE A  59      42.283 -34.013  57.128  1.00 24.06           C  
ATOM    396  CG2 ILE A  59      40.618 -33.826  58.947  1.00 21.53           C  
ATOM    397  CD1 ILE A  59      43.551 -34.635  56.572  1.00 24.54           C  
ATOM    398  N   ARG A  60      42.538 -32.376  61.090  1.00 20.69           N  
ATOM    399  CA  ARG A  60      42.625 -31.019  61.629  1.00 18.60           C  
ATOM    400  C   ARG A  60      44.055 -30.712  62.084  1.00 24.74           C  
ATOM    401  O   ARG A  60      44.593 -29.672  61.740  1.00 22.79           O  
ATOM    402  CB  ARG A  60      41.660 -30.832  62.809  1.00 23.53           C  
ATOM    403  CG  ARG A  60      40.806 -29.582  62.700  1.00 30.38           C  
ATOM    404  CD  ARG A  60      39.743 -29.485  63.785  1.00 30.59           C  
ATOM    405  NE  ARG A  60      40.266 -28.938  65.034  1.00 40.47           N  
ATOM    406  CZ  ARG A  60      40.253 -29.568  66.205  1.00 37.74           C  
ATOM    407  NH1 ARG A  60      39.749 -30.787  66.313  1.00 38.99           N  
ATOM    408  NH2 ARG A  60      40.740 -28.958  67.275  1.00 41.76           N  
ATOM    409  N   TYR A  61      44.681 -31.628  62.823  1.00 20.89           N  
ATOM    410  CA  TYR A  61      46.053 -31.398  63.285  1.00 20.68           C  
ATOM    411  C   TYR A  61      47.092 -31.588  62.210  1.00 24.32           C  
ATOM    412  O   TYR A  61      48.225 -31.163  62.368  1.00 23.18           O  
ATOM    413  CB  TYR A  61      46.417 -32.254  64.519  1.00 18.24           C  
ATOM    414  CG  TYR A  61      45.822 -31.720  65.810  1.00 15.20           C  
ATOM    415  CD1 TYR A  61      44.519 -32.050  66.193  1.00 13.07           C  
ATOM    416  CD2 TYR A  61      46.542 -30.820  66.611  1.00 13.86           C  
ATOM    417  CE1 TYR A  61      43.929 -31.491  67.337  1.00 16.79           C  
ATOM    418  CE2 TYR A  61      45.968 -30.258  67.754  1.00 15.67           C  
ATOM    419  CZ  TYR A  61      44.659 -30.596  68.108  1.00 19.25           C  
ATOM    420  OH  TYR A  61      44.087 -30.024  69.216  1.00 24.15           O  
ATOM    421  N   GLU A  62      46.732 -32.231  61.114  1.00 26.04           N  
ATOM    422  CA  GLU A  62      47.707 -32.416  60.046  1.00 39.13           C  
ATOM    423  C   GLU A  62      47.793 -31.173  59.159  1.00 37.33           C  
ATOM    424  O   GLU A  62      48.855 -30.877  58.603  1.00 38.89           O  
ATOM    425  CB  GLU A  62      47.355 -33.633  59.193  1.00 34.84           C  
ATOM    426  CG  GLU A  62      48.381 -33.922  58.114  1.00 53.20           C  
ATOM    427  CD  GLU A  62      48.453 -35.384  57.743  1.00 50.46           C  
ATOM    428  OE1 GLU A  62      49.232 -36.113  58.396  1.00 53.55           O  
ATOM    429  OE2 GLU A  62      47.736 -35.799  56.803  1.00 64.13           O  
ATOM    430  N   THR A  63      46.680 -30.441  59.092  1.00 51.44           N  
ATOM    431  CA  THR A  63      46.514 -29.245  58.262  1.00 63.26           C  
ATOM    432  C   THR A  63      47.547 -28.132  58.457  1.00 65.59           C  
ATOM    433  O   THR A  63      48.706 -28.296  58.097  1.00 71.02           O  
ATOM    434  CB  THR A  63      45.055 -28.662  58.393  1.00 61.45           C  
ATOM    435  OG1 THR A  63      44.081 -29.700  58.210  1.00 68.64           O  
ATOM    436  CG2 THR A  63      44.803 -27.584  57.344  1.00 70.84           C  
ATOM    437  N   LEU A  64      47.111 -27.002  59.019  1.00 73.53           N  
ATOM    438  CA  LEU A  64      47.941 -25.817  59.268  1.00 75.99           C  
ATOM    439  C   LEU A  64      49.440 -26.043  59.382  1.00 76.21           C  
ATOM    440  O   LEU A  64      50.236 -25.178  59.012  1.00 80.11           O  
ATOM    441  CB  LEU A  64      47.456 -25.103  60.524  1.00 69.73           C  
ATOM    442  CG  LEU A  64      47.332 -25.961  61.780  1.00 71.55           C  
ATOM    443  CD1 LEU A  64      47.372 -25.065  63.008  1.00 69.12           C  
ATOM    444  CD2 LEU A  64      46.053 -26.804  61.727  1.00 60.85           C  
ATOM    445  N   THR A  65      49.809 -27.171  59.976  1.00 79.28           N  
ATOM    446  CA  THR A  65      51.200 -27.552  60.147  1.00 74.54           C  
ATOM    447  C   THR A  65      51.827 -27.742  58.767  1.00 77.94           C  
ATOM    448  O   THR A  65      52.828 -27.101  58.417  1.00 78.39           O  
ATOM    449  CB  THR A  65      51.272 -28.883  60.881  1.00 72.42           C  
ATOM    450  OG1 THR A  65      50.516 -28.788  62.094  1.00 64.81           O  
ATOM    451  CG2 THR A  65      52.712 -29.250  61.171  1.00 69.90           C  
ATOM    452  N   ASP A  66      51.219 -28.644  58.004  1.00 72.77           N  
ATOM    453  CA  ASP A  66      51.646 -28.972  56.658  1.00 61.81           C  
ATOM    454  C   ASP A  66      50.406 -28.773  55.796  1.00 58.53           C  
ATOM    455  O   ASP A  66      49.591 -29.684  55.634  1.00 49.56           O  
ATOM    456  CB  ASP A  66      52.113 -30.425  56.604  1.00 61.14           C  
ATOM    457  CG  ASP A  66      53.248 -30.724  57.586  1.00 57.13           C  
ATOM    458  OD1 ASP A  66      54.408 -30.365  57.286  1.00 64.82           O  
ATOM    459  OD2 ASP A  66      52.992 -31.324  58.658  1.00 61.75           O  
ATOM    460  N   PRO A  67      50.194 -27.546  55.309  1.00 58.24           N  
ATOM    461  CA  PRO A  67      49.030 -27.230  54.464  1.00 59.60           C  
ATOM    462  C   PRO A  67      49.233 -27.698  53.006  1.00 67.09           C  
ATOM    463  O   PRO A  67      48.280 -28.081  52.302  1.00 59.19           O  
ATOM    464  CB  PRO A  67      48.948 -25.701  54.544  1.00 58.09           C  
ATOM    465  CG  PRO A  67      49.872 -25.327  55.712  1.00 57.41           C  
ATOM    466  CD  PRO A  67      50.964 -26.330  55.616  1.00 53.06           C  
ATOM    467  N   SER A  68      50.492 -27.690  52.577  1.00 72.70           N  
ATOM    468  CA  SER A  68      50.873 -28.085  51.226  1.00 81.98           C  
ATOM    469  C   SER A  68      50.848 -29.598  50.998  1.00 80.94           C  
ATOM    470  O   SER A  68      51.797 -30.173  50.458  1.00 85.54           O  
ATOM    471  CB  SER A  68      52.258 -27.512  50.896  1.00 77.01           C  
ATOM    472  OG  SER A  68      53.080 -27.479  52.049  1.00 80.14           O  
ATOM    473  N   LYS A  69      49.742 -30.229  51.372  1.00 81.03           N  
ATOM    474  CA  LYS A  69      49.596 -31.667  51.214  1.00 79.91           C  
ATOM    475  C   LYS A  69      48.152 -32.061  51.497  1.00 81.56           C  
ATOM    476  O   LYS A  69      47.844 -33.231  51.760  1.00 80.34           O  
ATOM    477  CB  LYS A  69      50.572 -32.418  52.141  1.00 79.17           C  
ATOM    478  CG  LYS A  69      50.393 -32.168  53.638  1.00 72.73           C  
ATOM    479  CD  LYS A  69      51.338 -33.032  54.467  1.00 77.90           C  
ATOM    480  CE  LYS A  69      50.784 -33.267  55.868  1.00 75.00           C  
ATOM    481  NZ  LYS A  69      51.640 -34.151  56.720  1.00 71.47           N  
ATOM    482  N   LEU A  70      47.276 -31.062  51.453  1.00 82.89           N  
ATOM    483  CA  LEU A  70      45.850 -31.259  51.695  1.00 84.83           C  
ATOM    484  C   LEU A  70      45.186 -31.750  50.406  1.00 82.78           C  
ATOM    485  O   LEU A  70      45.494 -31.246  49.329  1.00 81.75           O  
ATOM    486  CB  LEU A  70      45.201 -29.936  52.137  1.00 81.01           C  
ATOM    487  CG  LEU A  70      45.783 -29.180  53.337  1.00 76.83           C  
ATOM    488  CD1 LEU A  70      44.825 -28.059  53.757  1.00 73.09           C  
ATOM    489  CD2 LEU A  70      46.018 -30.144  54.493  1.00 78.06           C  
ATOM    490  N   ASP A  71      44.311 -32.750  50.522  1.00 84.63           N  
ATOM    491  CA  ASP A  71      43.594 -33.328  49.384  1.00 78.23           C  
ATOM    492  C   ASP A  71      42.222 -33.794  49.849  1.00 77.90           C  
ATOM    493  O   ASP A  71      42.022 -34.023  51.045  1.00 64.99           O  
ATOM    494  CB  ASP A  71      44.332 -34.536  48.777  1.00 87.13           C  
ATOM    495  CG  ASP A  71      45.588 -34.153  48.014  1.00 85.86           C  
ATOM    496  OD1 ASP A  71      45.491 -33.363  47.052  1.00 94.00           O  
ATOM    497  OD2 ASP A  71      46.676 -34.668  48.360  1.00 92.98           O  
ATOM    498  N   SER A  72      41.341 -33.989  48.859  1.00 68.60           N  
ATOM    499  CA  SER A  72      39.943 -34.428  48.961  1.00 69.60           C  
ATOM    500  C   SER A  72      39.030 -33.946  50.086  1.00 67.23           C  
ATOM    501  O   SER A  72      39.436 -33.164  50.947  1.00 76.90           O  
ATOM    502  CB  SER A  72      39.824 -35.935  48.765  1.00 62.13           C  
ATOM    503  OG  SER A  72      40.104 -36.317  47.432  1.00 63.61           O  
ATOM    504  N   GLY A  73      37.760 -34.346  50.004  1.00 64.00           N  
ATOM    505  CA  GLY A  73      36.784 -33.936  50.995  1.00 53.68           C  
ATOM    506  C   GLY A  73      36.727 -32.419  50.993  1.00 46.59           C  
ATOM    507  O   GLY A  73      37.059 -31.793  49.989  1.00 55.51           O  
ATOM    508  N   LYS A  74      36.286 -31.827  52.098  1.00 44.03           N  
ATOM    509  CA  LYS A  74      36.215 -30.367  52.241  1.00 29.98           C  
ATOM    510  C   LYS A  74      35.642 -30.019  53.614  1.00 29.04           C  
ATOM    511  O   LYS A  74      36.346 -29.483  54.470  1.00 21.90           O  
ATOM    512  CB  LYS A  74      35.392 -29.711  51.132  1.00 38.56           C  
ATOM    513  CG  LYS A  74      35.305 -28.200  51.261  1.00 17.39           C  
ATOM    514  CD  LYS A  74      36.686 -27.601  51.419  1.00 32.14           C  
ATOM    515  CE  LYS A  74      37.481 -27.688  50.140  1.00 16.19           C  
ATOM    516  NZ  LYS A  74      38.926 -27.851  50.412  1.00 21.25           N  
ATOM    517  N   GLU A  75      34.368 -30.322  53.823  1.00 22.28           N  
ATOM    518  CA  GLU A  75      33.734 -30.063  55.127  1.00 27.90           C  
ATOM    519  C   GLU A  75      34.080 -31.250  56.065  1.00 21.36           C  
ATOM    520  O   GLU A  75      33.996 -32.400  55.631  1.00 17.18           O  
ATOM    521  CB  GLU A  75      32.213 -29.985  54.971  1.00 30.35           C  
ATOM    522  CG  GLU A  75      31.717 -29.576  53.572  1.00 53.10           C  
ATOM    523  CD  GLU A  75      31.987 -30.619  52.468  1.00 46.71           C  
ATOM    524  OE1 GLU A  75      32.041 -31.837  52.748  1.00 57.56           O  
ATOM    525  OE2 GLU A  75      32.163 -30.210  51.305  1.00 64.53           O  
ATOM    526  N   LEU A  76      34.520 -30.987  57.297  1.00 14.11           N  
ATOM    527  CA  LEU A  76      34.832 -32.086  58.226  1.00 14.60           C  
ATOM    528  C   LEU A  76      33.515 -32.518  58.878  1.00 15.37           C  
ATOM    529  O   LEU A  76      32.941 -31.777  59.688  1.00 13.15           O  
ATOM    530  CB  LEU A  76      35.836 -31.646  59.286  1.00 15.53           C  
ATOM    531  CG  LEU A  76      37.190 -31.100  58.789  1.00 13.26           C  
ATOM    532  CD1 LEU A  76      38.152 -31.082  59.957  1.00 17.28           C  
ATOM    533  CD2 LEU A  76      37.740 -31.964  57.668  1.00 17.78           C  
ATOM    534  N   HIS A  77      33.054 -33.727  58.559  1.00 10.38           N  
ATOM    535  CA  HIS A  77      31.770 -34.201  59.090  1.00 12.18           C  
ATOM    536  C   HIS A  77      31.569 -35.729  59.093  1.00  6.33           C  
ATOM    537  O   HIS A  77      32.383 -36.477  58.530  1.00 10.69           O  
ATOM    538  CB  HIS A  77      30.598 -33.509  58.317  1.00 13.24           C  
ATOM    539  CG  HIS A  77      30.548 -33.805  56.837  1.00 16.31           C  
ATOM    540  ND1 HIS A  77      30.969 -35.000  56.283  1.00 29.35           N  
ATOM    541  CD2 HIS A  77      30.065 -33.076  55.804  1.00 22.73           C  
ATOM    542  CE1 HIS A  77      30.741 -34.990  54.983  1.00 20.38           C  
ATOM    543  NE2 HIS A  77      30.191 -33.835  54.666  1.00 22.86           N  
ATOM    544  N   ILE A  78      30.444 -36.143  59.682  1.00 10.93           N  
ATOM    545  CA  ILE A  78      30.029 -37.546  59.783  1.00  8.50           C  
ATOM    546  C   ILE A  78      28.594 -37.699  59.250  1.00 12.20           C  
ATOM    547  O   ILE A  78      27.708 -36.922  59.617  1.00 10.72           O  
ATOM    548  CB  ILE A  78      30.044 -38.011  61.259  1.00 10.23           C  
ATOM    549  CG1 ILE A  78      31.443 -37.773  61.876  1.00 16.53           C  
ATOM    550  CG2 ILE A  78      29.628 -39.499  61.348  1.00 11.92           C  
ATOM    551  CD1 ILE A  78      31.497 -37.870  63.405  1.00 11.83           C  
ATOM    552  N   ASN A  79      28.393 -38.618  58.312  1.00  9.25           N  
ATOM    553  CA  ASN A  79      27.052 -38.895  57.773  1.00  9.14           C  
ATOM    554  C   ASN A  79      26.670 -40.348  58.117  1.00  7.10           C  
ATOM    555  O   ASN A  79      27.507 -41.254  58.026  1.00  9.55           O  
ATOM    556  CB  ASN A  79      27.028 -38.733  56.234  1.00 10.06           C  
ATOM    557  CG  ASN A  79      27.308 -37.296  55.765  1.00 19.41           C  
ATOM    558  OD1 ASN A  79      27.127 -36.327  56.512  1.00 16.27           O  
ATOM    559  ND2 ASN A  79      27.762 -37.164  54.516  1.00 18.43           N  
ATOM    560  N   LEU A  80      25.406 -40.556  58.493  1.00 10.32           N  
ATOM    561  CA  LEU A  80      24.839 -41.872  58.813  1.00  7.91           C  
ATOM    562  C   LEU A  80      23.795 -42.135  57.717  1.00 11.58           C  
ATOM    563  O   LEU A  80      22.860 -41.343  57.545  1.00 10.72           O  
ATOM    564  CB  LEU A  80      24.160 -41.870  60.191  1.00  9.30           C  
ATOM    565  CG  LEU A  80      25.089 -41.402  61.337  1.00 10.97           C  
ATOM    566  CD1 LEU A  80      24.369 -41.487  62.672  1.00 10.10           C  
ATOM    567  CD2 LEU A  80      26.362 -42.271  61.357  1.00  9.79           C  
ATOM    568  N   ILE A  81      23.923 -43.280  57.043  1.00 10.60           N  
ATOM    569  CA  ILE A  81      23.065 -43.633  55.910  1.00  8.59           C  
ATOM    570  C   ILE A  81      22.474 -45.048  56.005  1.00  9.40           C  
ATOM    571  O   ILE A  81      23.147 -46.046  55.669  1.00 10.57           O  
ATOM    572  CB  ILE A  81      23.900 -43.520  54.596  1.00 12.45           C  
ATOM    573  CG1 ILE A  81      24.701 -42.195  54.590  1.00 13.39           C  
ATOM    574  CG2 ILE A  81      22.991 -43.636  53.361  1.00 13.51           C  
ATOM    575  CD1 ILE A  81      25.419 -41.886  53.304  1.00 15.64           C  
ATOM    576  N   PRO A  82      21.256 -45.179  56.521  1.00 10.76           N  
ATOM    577  CA  PRO A  82      20.635 -46.507  56.621  1.00 10.39           C  
ATOM    578  C   PRO A  82      19.989 -46.854  55.261  1.00 12.73           C  
ATOM    579  O   PRO A  82      19.520 -45.942  54.573  1.00 15.13           O  
ATOM    580  CB  PRO A  82      19.565 -46.313  57.682  1.00 12.33           C  
ATOM    581  CG  PRO A  82      19.154 -44.854  57.470  1.00 13.85           C  
ATOM    582  CD  PRO A  82      20.454 -44.149  57.240  1.00 12.70           C  
ATOM    583  N   ASN A  83      20.033 -48.109  54.836  1.00 10.98           N  
ATOM    584  CA  ASN A  83      19.378 -48.501  53.567  1.00 11.67           C  
ATOM    585  C   ASN A  83      18.517 -49.742  53.888  1.00 12.77           C  
ATOM    586  O   ASN A  83      19.037 -50.858  54.092  1.00 13.38           O  
ATOM    587  CB  ASN A  83      20.403 -48.785  52.446  1.00 10.57           C  
ATOM    588  CG  ASN A  83      19.730 -49.093  51.124  1.00 13.57           C  
ATOM    589  OD1 ASN A  83      18.942 -50.027  51.023  1.00 14.88           O  
ATOM    590  ND2 ASN A  83      19.995 -48.272  50.119  1.00 17.21           N  
ATOM    591  N   LYS A  84      17.203 -49.541  54.000  1.00 13.97           N  
ATOM    592  CA  LYS A  84      16.281 -50.632  54.365  1.00 14.27           C  
ATOM    593  C   LYS A  84      16.229 -51.793  53.372  1.00 14.66           C  
ATOM    594  O   LYS A  84      16.128 -52.963  53.748  1.00 20.10           O  
ATOM    595  CB  LYS A  84      14.848 -50.088  54.594  1.00 19.54           C  
ATOM    596  CG  LYS A  84      14.529 -49.569  56.003  1.00 26.40           C  
ATOM    597  CD  LYS A  84      14.428 -50.726  56.996  1.00 47.06           C  
ATOM    598  CE  LYS A  84      14.113 -50.238  58.406  1.00 52.21           C  
ATOM    599  NZ  LYS A  84      14.159 -51.307  59.464  1.00 51.15           N  
ATOM    600  N   GLN A  85      16.376 -51.465  52.099  1.00 20.28           N  
ATOM    601  CA  GLN A  85      16.327 -52.462  51.044  1.00 22.99           C  
ATOM    602  C   GLN A  85      17.512 -53.421  51.094  1.00 18.38           C  
ATOM    603  O   GLN A  85      17.351 -54.628  50.956  1.00 18.63           O  
ATOM    604  CB  GLN A  85      16.269 -51.808  49.657  1.00 24.14           C  
ATOM    605  CG  GLN A  85      16.369 -50.279  49.569  1.00 46.60           C  
ATOM    606  CD  GLN A  85      15.401 -49.522  50.477  1.00 45.18           C  
ATOM    607  OE1 GLN A  85      15.833 -48.712  51.294  1.00 48.26           O  
ATOM    608  NE2 GLN A  85      14.104 -49.802  50.362  1.00 55.58           N  
ATOM    609  N   ASP A  86      18.701 -52.863  51.278  1.00 15.54           N  
ATOM    610  CA  ASP A  86      19.930 -53.646  51.325  1.00 15.82           C  
ATOM    611  C   ASP A  86      20.279 -54.164  52.703  1.00 16.32           C  
ATOM    612  O   ASP A  86      21.209 -54.971  52.827  1.00 17.10           O  
ATOM    613  CB  ASP A  86      21.114 -52.829  50.833  1.00 14.52           C  
ATOM    614  CG  ASP A  86      20.897 -52.227  49.453  1.00 19.22           C  
ATOM    615  OD1 ASP A  86      20.031 -52.704  48.674  1.00 16.92           O  
ATOM    616  OD2 ASP A  86      21.634 -51.269  49.147  1.00 17.96           O  
ATOM    617  N   ARG A  87      19.549 -53.689  53.714  1.00 11.92           N  
ATOM    618  CA  ARG A  87      19.760 -54.041  55.112  1.00 15.03           C  
ATOM    619  C   ARG A  87      21.170 -53.641  55.573  1.00 13.12           C  
ATOM    620  O   ARG A  87      21.849 -54.414  56.278  1.00 12.94           O  
ATOM    621  CB  ARG A  87      19.506 -55.529  55.368  1.00 20.21           C  
ATOM    622  CG  ARG A  87      19.068 -55.834  56.786  1.00 33.37           C  
ATOM    623  CD  ARG A  87      18.653 -57.297  56.940  1.00 34.55           C  
ATOM    624  NE  ARG A  87      19.798 -58.185  57.154  1.00 45.99           N  
ATOM    625  CZ  ARG A  87      19.705 -59.502  57.322  1.00 37.15           C  
ATOM    626  NH1 ARG A  87      18.510 -60.087  57.294  1.00 55.38           N  
ATOM    627  NH2 ARG A  87      20.791 -60.227  57.551  1.00 44.47           N  
ATOM    628  N   THR A  88      21.593 -52.441  55.159  1.00 11.66           N  
ATOM    629  CA  THR A  88      22.911 -51.879  55.522  1.00  9.95           C  
ATOM    630  C   THR A  88      22.837 -50.515  56.244  1.00 10.53           C  
ATOM    631  O   THR A  88      21.910 -49.708  56.038  1.00  9.76           O  
ATOM    632  CB  THR A  88      23.858 -51.679  54.277  1.00 10.82           C  
ATOM    633  OG1 THR A  88      23.266 -50.767  53.328  1.00 11.69           O  
ATOM    634  CG2 THR A  88      24.187 -53.012  53.591  1.00 12.49           C  
ATOM    635  N   LEU A  89      23.810 -50.278  57.128  1.00  9.08           N  
ATOM    636  CA  LEU A  89      23.927 -49.002  57.824  1.00  7.77           C  
ATOM    637  C   LEU A  89      25.363 -48.565  57.571  1.00 10.27           C  
ATOM    638  O   LEU A  89      26.325 -49.270  57.944  1.00 11.01           O  
ATOM    639  CB  LEU A  89      23.664 -49.120  59.337  1.00 11.02           C  
ATOM    640  CG  LEU A  89      23.959 -47.837  60.142  1.00  8.78           C  
ATOM    641  CD1 LEU A  89      22.992 -46.694  59.699  1.00 11.31           C  
ATOM    642  CD2 LEU A  89      23.801 -48.136  61.645  1.00 10.51           C  
ATOM    643  N   THR A  90      25.504 -47.423  56.912  1.00  7.86           N  
ATOM    644  CA  THR A  90      26.816 -46.899  56.578  1.00 10.69           C  
ATOM    645  C   THR A  90      27.161 -45.619  57.356  1.00 10.75           C  
ATOM    646  O   THR A  90      26.315 -44.719  57.517  1.00  9.47           O  
ATOM    647  CB  THR A  90      26.921 -46.640  55.035  1.00 14.55           C  
ATOM    648  OG1 THR A  90      26.603 -47.856  54.332  1.00 12.83           O  
ATOM    649  CG2 THR A  90      28.319 -46.172  54.640  1.00 15.32           C  
ATOM    650  N   ILE A  91      28.378 -45.613  57.920  1.00 10.91           N  
ATOM    651  CA  ILE A  91      28.921 -44.483  58.676  1.00  8.87           C  
ATOM    652  C   ILE A  91      30.058 -43.924  57.816  1.00  9.33           C  
ATOM    653  O   ILE A  91      31.076 -44.600  57.562  1.00  9.23           O  
ATOM    654  CB  ILE A  91      29.455 -44.906  60.092  1.00 11.29           C  
ATOM    655  CG1 ILE A  91      28.323 -45.483  60.949  1.00 14.12           C  
ATOM    656  CG2 ILE A  91      30.075 -43.707  60.820  1.00 11.35           C  
ATOM    657  CD1 ILE A  91      28.035 -46.959  60.696  1.00 17.75           C  
ATOM    658  N   VAL A  92      29.877 -42.691  57.351  1.00  9.32           N  
ATOM    659  CA  VAL A  92      30.847 -42.052  56.463  1.00  8.92           C  
ATOM    660  C   VAL A  92      31.489 -40.801  57.103  1.00 10.42           C  
ATOM    661  O   VAL A  92      30.794 -40.011  57.749  1.00 11.28           O  
ATOM    662  CB  VAL A  92      30.132 -41.606  55.124  1.00 12.85           C  
ATOM    663  CG1 VAL A  92      31.125 -40.955  54.157  1.00 15.47           C  
ATOM    664  CG2 VAL A  92      29.456 -42.791  54.441  1.00 15.01           C  
ATOM    665  N   ASP A  93      32.796 -40.635  56.945  1.00  8.43           N  
ATOM    666  CA  ASP A  93      33.482 -39.445  57.451  1.00 10.41           C  
ATOM    667  C   ASP A  93      34.480 -38.923  56.415  1.00  8.89           C  
ATOM    668  O   ASP A  93      34.884 -39.656  55.501  1.00 10.16           O  
ATOM    669  CB  ASP A  93      34.194 -39.701  58.812  1.00  7.69           C  
ATOM    670  CG  ASP A  93      35.423 -40.640  58.698  1.00 13.31           C  
ATOM    671  OD1 ASP A  93      36.426 -40.270  58.047  1.00 12.52           O  
ATOM    672  OD2 ASP A  93      35.401 -41.760  59.276  1.00 10.91           O  
ATOM    673  N   THR A  94      34.849 -37.649  56.568  1.00 10.71           N  
ATOM    674  CA  THR A  94      35.821 -36.970  55.707  1.00 11.74           C  
ATOM    675  C   THR A  94      37.148 -36.807  56.474  1.00 10.36           C  
ATOM    676  O   THR A  94      37.884 -35.828  56.309  1.00 10.54           O  
ATOM    677  CB  THR A  94      35.269 -35.567  55.252  1.00 12.89           C  
ATOM    678  OG1 THR A  94      34.795 -34.841  56.396  1.00 10.17           O  
ATOM    679  CG2 THR A  94      34.091 -35.723  54.264  1.00 11.30           C  
ATOM    680  N   GLY A  95      37.419 -37.772  57.349  1.00 10.88           N  
ATOM    681  CA  GLY A  95      38.644 -37.744  58.144  1.00 11.18           C  
ATOM    682  C   GLY A  95      39.906 -38.015  57.341  1.00 14.94           C  
ATOM    683  O   GLY A  95      39.872 -38.069  56.108  1.00 13.12           O  
ATOM    684  N   ILE A  96      40.988 -38.337  58.046  1.00 10.81           N  
ATOM    685  CA  ILE A  96      42.269 -38.590  57.408  1.00 13.33           C  
ATOM    686  C   ILE A  96      42.349 -39.834  56.499  1.00 16.62           C  
ATOM    687  O   ILE A  96      43.195 -39.887  55.585  1.00 13.49           O  
ATOM    688  CB  ILE A  96      43.423 -38.648  58.469  1.00 18.23           C  
ATOM    689  CG1 ILE A  96      44.786 -38.568  57.757  1.00 21.10           C  
ATOM    690  CG2 ILE A  96      43.316 -39.940  59.319  1.00 14.35           C  
ATOM    691  CD1 ILE A  96      45.881 -37.922  58.590  1.00 27.71           C  
ATOM    692  N   GLY A  97      41.522 -40.843  56.780  1.00  9.42           N  
ATOM    693  CA  GLY A  97      41.542 -42.052  55.978  1.00 13.40           C  
ATOM    694  C   GLY A  97      42.705 -42.935  56.355  1.00 13.40           C  
ATOM    695  O   GLY A  97      43.467 -42.583  57.279  1.00 14.37           O  
ATOM    696  N   MET A  98      42.860 -44.067  55.666  1.00 12.80           N  
ATOM    697  CA  MET A  98      43.956 -44.993  55.982  1.00 12.27           C  
ATOM    698  C   MET A  98      44.663 -45.508  54.730  1.00 17.67           C  
ATOM    699  O   MET A  98      44.012 -45.769  53.710  1.00 14.11           O  
ATOM    700  CB  MET A  98      43.427 -46.209  56.749  1.00 14.79           C  
ATOM    701  CG  MET A  98      42.827 -45.928  58.128  1.00 11.39           C  
ATOM    702  SD  MET A  98      42.121 -47.441  58.861  1.00 15.40           S  
ATOM    703  CE  MET A  98      40.422 -47.371  58.274  1.00 13.56           C  
ATOM    704  N   THR A  99      45.989 -45.651  54.816  1.00 15.07           N  
ATOM    705  CA  THR A  99      46.798 -46.213  53.715  1.00 17.14           C  
ATOM    706  C   THR A  99      46.627 -47.742  53.800  1.00 17.97           C  
ATOM    707  O   THR A  99      46.080 -48.253  54.790  1.00 12.46           O  
ATOM    708  CB  THR A  99      48.297 -45.946  53.928  1.00 23.32           C  
ATOM    709  OG1 THR A  99      48.725 -46.616  55.130  1.00 16.16           O  
ATOM    710  CG2 THR A  99      48.574 -44.432  54.034  1.00 17.79           C  
ATOM    711  N   LYS A 100      47.152 -48.478  52.819  1.00 18.01           N  
ATOM    712  CA  LYS A 100      47.034 -49.941  52.846  1.00 18.19           C  
ATOM    713  C   LYS A 100      47.701 -50.521  54.107  1.00 13.52           C  
ATOM    714  O   LYS A 100      47.157 -51.409  54.768  1.00 16.56           O  
ATOM    715  CB  LYS A 100      47.667 -50.582  51.602  1.00 15.77           C  
ATOM    716  CG  LYS A 100      47.404 -52.084  51.532  1.00 19.88           C  
ATOM    717  CD  LYS A 100      48.115 -52.750  50.347  1.00 26.24           C  
ATOM    718  CE  LYS A 100      49.278 -53.593  50.822  1.00 35.16           C  
ATOM    719  NZ  LYS A 100      49.923 -54.330  49.708  1.00 50.34           N  
ATOM    720  N   ALA A 101      48.870 -49.992  54.437  1.00 15.54           N  
ATOM    721  CA  ALA A 101      49.623 -50.444  55.622  1.00 13.07           C  
ATOM    722  C   ALA A 101      48.805 -50.166  56.872  1.00 19.07           C  
ATOM    723  O   ALA A 101      48.731 -51.027  57.755  1.00 16.79           O  
ATOM    724  CB  ALA A 101      50.978 -49.742  55.705  1.00 16.69           C  
ATOM    725  N   ASP A 102      48.170 -48.987  56.937  1.00 14.16           N  
ATOM    726  CA  ASP A 102      47.323 -48.631  58.095  1.00 13.10           C  
ATOM    727  C   ASP A 102      46.205 -49.664  58.302  1.00 14.42           C  
ATOM    728  O   ASP A 102      45.932 -50.068  59.434  1.00 14.49           O  
ATOM    729  CB  ASP A 102      46.671 -47.254  57.917  1.00 15.49           C  
ATOM    730  CG  ASP A 102      47.659 -46.095  57.998  1.00 22.50           C  
ATOM    731  OD1 ASP A 102      48.750 -46.258  58.603  1.00 19.39           O  
ATOM    732  OD2 ASP A 102      47.310 -45.001  57.473  1.00 18.50           O  
ATOM    733  N   LEU A 103      45.517 -50.048  57.222  1.00 13.53           N  
ATOM    734  CA  LEU A 103      44.419 -51.029  57.309  1.00 13.75           C  
ATOM    735  C   LEU A 103      44.881 -52.345  57.904  1.00 17.48           C  
ATOM    736  O   LEU A 103      44.254 -52.896  58.839  1.00 16.70           O  
ATOM    737  CB  LEU A 103      43.825 -51.332  55.919  1.00 14.41           C  
ATOM    738  CG  LEU A 103      42.760 -50.389  55.364  1.00 14.45           C  
ATOM    739  CD1 LEU A 103      42.384 -50.820  53.953  1.00 10.02           C  
ATOM    740  CD2 LEU A 103      41.499 -50.400  56.292  1.00 12.63           C  
ATOM    741  N   ILE A 104      45.983 -52.841  57.348  1.00 11.56           N  
ATOM    742  CA  ILE A 104      46.566 -54.105  57.759  1.00 16.80           C  
ATOM    743  C   ILE A 104      47.040 -54.068  59.214  1.00 14.63           C  
ATOM    744  O   ILE A 104      46.736 -54.980  60.006  1.00 18.08           O  
ATOM    745  CB  ILE A 104      47.767 -54.486  56.804  1.00 14.29           C  
ATOM    746  CG1 ILE A 104      47.241 -54.738  55.394  1.00 14.81           C  
ATOM    747  CG2 ILE A 104      48.536 -55.729  57.344  1.00 16.23           C  
ATOM    748  CD1 ILE A 104      48.330 -54.739  54.336  1.00 18.72           C  
ATOM    749  N   ASN A 105      47.733 -52.992  59.573  1.00 13.00           N  
ATOM    750  CA  ASN A 105      48.270 -52.884  60.924  1.00 19.44           C  
ATOM    751  C   ASN A 105      47.273 -52.519  62.010  1.00 17.87           C  
ATOM    752  O   ASN A 105      47.280 -53.103  63.086  1.00 20.97           O  
ATOM    753  CB  ASN A 105      49.435 -51.898  60.962  1.00 18.90           C  
ATOM    754  CG  ASN A 105      50.642 -52.391  60.168  1.00 34.44           C  
ATOM    755  OD1 ASN A 105      50.957 -53.592  60.159  1.00 29.43           O  
ATOM    756  ND2 ASN A 105      51.321 -51.465  59.496  1.00 29.53           N  
ATOM    757  N   ASN A 106      46.409 -51.558  61.718  1.00 14.98           N  
ATOM    758  CA  ASN A 106      45.454 -51.062  62.692  1.00 10.81           C  
ATOM    759  C   ASN A 106      44.170 -51.847  62.820  1.00 13.74           C  
ATOM    760  O   ASN A 106      43.502 -51.765  63.863  1.00 13.65           O  
ATOM    761  CB  ASN A 106      45.088 -49.596  62.388  1.00 16.82           C  
ATOM    762  CG  ASN A 106      46.291 -48.678  62.333  1.00 18.02           C  
ATOM    763  OD1 ASN A 106      47.293 -48.896  63.007  1.00 27.08           O  
ATOM    764  ND2 ASN A 106      46.195 -47.646  61.526  1.00 27.44           N  
ATOM    765  N   LEU A 107      43.772 -52.534  61.748  1.00 12.45           N  
ATOM    766  CA  LEU A 107      42.518 -53.273  61.794  1.00 10.82           C  
ATOM    767  C   LEU A 107      42.615 -54.787  61.771  1.00 16.65           C  
ATOM    768  O   LEU A 107      41.942 -55.461  60.969  1.00 13.05           O  
ATOM    769  CB  LEU A 107      41.489 -52.769  60.749  1.00 12.06           C  
ATOM    770  CG  LEU A 107      40.727 -51.463  61.003  1.00 15.17           C  
ATOM    771  CD1 LEU A 107      39.730 -51.248  59.851  1.00 17.03           C  
ATOM    772  CD2 LEU A 107      40.014 -51.471  62.346  1.00 12.14           C  
ATOM    773  N   GLY A 108      43.501 -55.332  62.593  1.00 12.29           N  
ATOM    774  CA  GLY A 108      43.523 -56.775  62.686  1.00 12.91           C  
ATOM    775  C   GLY A 108      44.770 -57.564  63.000  1.00 13.33           C  
ATOM    776  O   GLY A 108      44.706 -58.573  63.708  1.00 13.57           O  
ATOM    777  N   THR A 109      45.892 -57.137  62.432  1.00 13.48           N  
ATOM    778  CA  THR A 109      47.147 -57.846  62.586  1.00 16.14           C  
ATOM    779  C   THR A 109      47.925 -57.609  63.876  1.00 15.83           C  
ATOM    780  O   THR A 109      48.626 -58.506  64.325  1.00 22.17           O  
ATOM    781  CB  THR A 109      48.053 -57.529  61.357  1.00 19.98           C  
ATOM    782  OG1 THR A 109      47.453 -58.098  60.180  1.00 27.44           O  
ATOM    783  CG2 THR A 109      49.462 -58.086  61.529  1.00 36.58           C  
ATOM    784  N   ILE A 110      47.831 -56.423  64.462  1.00 15.59           N  
ATOM    785  CA  ILE A 110      48.620 -56.128  65.661  1.00 20.22           C  
ATOM    786  C   ILE A 110      47.906 -56.348  66.984  1.00 15.78           C  
ATOM    787  O   ILE A 110      46.718 -56.081  67.124  1.00 16.50           O  
ATOM    788  CB  ILE A 110      49.214 -54.702  65.575  1.00 21.34           C  
ATOM    789  CG1 ILE A 110      50.149 -54.626  64.352  1.00 25.38           C  
ATOM    790  CG2 ILE A 110      49.982 -54.341  66.866  1.00 22.30           C  
ATOM    791  CD1 ILE A 110      50.720 -53.234  64.072  1.00 31.65           C  
ATOM    792  N   ALA A 111      48.644 -56.888  67.947  1.00 15.65           N  
ATOM    793  CA  ALA A 111      48.084 -57.165  69.269  1.00 16.51           C  
ATOM    794  C   ALA A 111      47.741 -55.910  70.063  1.00 13.54           C  
ATOM    795  O   ALA A 111      48.449 -54.901  69.991  1.00 15.77           O  
ATOM    796  CB  ALA A 111      49.055 -58.058  70.087  1.00 13.51           C  
ATOM    797  N   LYS A 112      46.620 -55.970  70.786  1.00 13.89           N  
ATOM    798  CA  LYS A 112      46.192 -54.868  71.650  1.00 14.53           C  
ATOM    799  C   LYS A 112      46.430 -55.402  73.065  1.00 16.21           C  
ATOM    800  O   LYS A 112      46.021 -56.531  73.384  1.00 13.70           O  
ATOM    801  CB  LYS A 112      44.706 -54.515  71.423  1.00 13.96           C  
ATOM    802  CG  LYS A 112      44.444 -53.855  70.087  1.00 19.80           C  
ATOM    803  CD  LYS A 112      45.238 -52.562  69.963  1.00 20.41           C  
ATOM    804  CE  LYS A 112      45.357 -52.116  68.509  1.00 33.71           C  
ATOM    805  NZ  LYS A 112      46.332 -52.915  67.697  1.00 36.02           N  
ATOM    806  N   SER A 113      47.081 -54.606  73.908  1.00 14.21           N  
ATOM    807  CA  SER A 113      47.390 -55.074  75.264  1.00 16.27           C  
ATOM    808  C   SER A 113      46.186 -55.309  76.179  1.00 15.78           C  
ATOM    809  O   SER A 113      46.276 -56.060  77.153  1.00 14.53           O  
ATOM    810  CB  SER A 113      48.447 -54.182  75.941  1.00 18.56           C  
ATOM    811  OG  SER A 113      47.953 -52.885  76.198  1.00 27.73           O  
ATOM    812  N   GLY A 114      45.042 -54.730  75.833  1.00 12.13           N  
ATOM    813  CA  GLY A 114      43.872 -54.914  76.659  1.00 12.21           C  
ATOM    814  C   GLY A 114      42.909 -56.008  76.240  1.00 10.24           C  
ATOM    815  O   GLY A 114      41.936 -56.283  76.981  1.00 12.60           O  
ATOM    816  N   THR A 115      43.177 -56.669  75.111  1.00 11.70           N  
ATOM    817  CA  THR A 115      42.266 -57.714  74.613  1.00 10.78           C  
ATOM    818  C   THR A 115      41.950 -58.859  75.595  1.00 10.52           C  
ATOM    819  O   THR A 115      40.775 -59.167  75.833  1.00 11.71           O  
ATOM    820  CB  THR A 115      42.743 -58.320  73.271  1.00 11.93           C  
ATOM    821  OG1 THR A 115      43.155 -57.277  72.381  1.00 12.28           O  
ATOM    822  CG2 THR A 115      41.576 -59.076  72.624  1.00 14.39           C  
ATOM    823  N   LYS A 116      42.996 -59.462  76.195  1.00 15.19           N  
ATOM    824  CA  LYS A 116      42.807 -60.564  77.162  1.00 14.06           C  
ATOM    825  C   LYS A 116      42.022 -60.113  78.375  1.00 11.91           C  
ATOM    826  O   LYS A 116      41.115 -60.808  78.810  1.00 12.83           O  
ATOM    827  CB  LYS A 116      44.152 -61.163  77.607  1.00 14.96           C  
ATOM    828  CG  LYS A 116      44.898 -61.854  76.479  1.00 16.45           C  
ATOM    829  CD  LYS A 116      46.130 -62.586  76.978  1.00 20.35           C  
ATOM    830  CE  LYS A 116      46.981 -63.007  75.820  1.00 26.32           C  
ATOM    831  NZ  LYS A 116      47.911 -64.099  76.185  1.00 39.66           N  
ATOM    832  N   ALA A 117      42.388 -58.946  78.907  1.00 11.99           N  
ATOM    833  CA  ALA A 117      41.710 -58.362  80.067  1.00 13.18           C  
ATOM    834  C   ALA A 117      40.221 -58.149  79.770  1.00 17.86           C  
ATOM    835  O   ALA A 117      39.345 -58.411  80.629  1.00 11.86           O  
ATOM    836  CB  ALA A 117      42.353 -57.011  80.437  1.00 11.53           C  
ATOM    837  N   PHE A 118      39.937 -57.663  78.552  1.00 13.37           N  
ATOM    838  CA  PHE A 118      38.556 -57.407  78.192  1.00 11.81           C  
ATOM    839  C   PHE A 118      37.748 -58.684  78.145  1.00 11.87           C  
ATOM    840  O   PHE A 118      36.615 -58.731  78.652  1.00 13.23           O  
ATOM    841  CB  PHE A 118      38.418 -56.639  76.876  1.00 13.00           C  
ATOM    842  CG  PHE A 118      36.983 -56.207  76.582  1.00 10.97           C  
ATOM    843  CD1 PHE A 118      36.241 -55.521  77.540  1.00  8.90           C  
ATOM    844  CD2 PHE A 118      36.383 -56.500  75.355  1.00 12.83           C  
ATOM    845  CE1 PHE A 118      34.908 -55.126  77.279  1.00 11.94           C  
ATOM    846  CE2 PHE A 118      35.058 -56.110  75.080  1.00 12.40           C  
ATOM    847  CZ  PHE A 118      34.321 -55.422  76.042  1.00 13.61           C  
ATOM    848  N   MET A 119      38.321 -59.720  77.540  1.00 12.39           N  
ATOM    849  CA  MET A 119      37.623 -61.012  77.473  1.00 14.44           C  
ATOM    850  C   MET A 119      37.380 -61.589  78.875  1.00 19.53           C  
ATOM    851  O   MET A 119      36.309 -62.153  79.158  1.00 17.77           O  
ATOM    852  CB  MET A 119      38.381 -61.992  76.594  1.00 13.44           C  
ATOM    853  CG  MET A 119      38.401 -61.544  75.148  1.00 16.48           C  
ATOM    854  SD  MET A 119      38.998 -62.799  74.047  1.00 19.98           S  
ATOM    855  CE  MET A 119      40.770 -62.814  74.411  1.00 17.35           C  
ATOM    856  N   GLU A 120      38.353 -61.405  79.766  1.00 15.14           N  
ATOM    857  CA  GLU A 120      38.221 -61.874  81.148  1.00 23.94           C  
ATOM    858  C   GLU A 120      37.076 -61.085  81.817  1.00 19.63           C  
ATOM    859  O   GLU A 120      36.212 -61.651  82.489  1.00 21.01           O  
ATOM    860  CB  GLU A 120      39.549 -61.637  81.883  1.00 25.70           C  
ATOM    861  CG  GLU A 120      39.789 -62.466  83.139  1.00 46.24           C  
ATOM    862  CD  GLU A 120      41.129 -62.141  83.806  1.00 44.63           C  
ATOM    863  OE1 GLU A 120      41.286 -61.010  84.323  1.00 55.45           O  
ATOM    864  OE2 GLU A 120      42.029 -63.011  83.815  1.00 50.07           O  
ATOM    865  N   ALA A 121      37.055 -59.775  81.606  1.00 17.69           N  
ATOM    866  CA  ALA A 121      36.019 -58.930  82.186  1.00 15.61           C  
ATOM    867  C   ALA A 121      34.623 -59.356  81.696  1.00 22.66           C  
ATOM    868  O   ALA A 121      33.694 -59.502  82.500  1.00 19.04           O  
ATOM    869  CB  ALA A 121      36.288 -57.463  81.844  1.00 15.05           C  
ATOM    870  N   LEU A 122      34.468 -59.524  80.382  1.00 13.64           N  
ATOM    871  CA  LEU A 122      33.187 -59.928  79.813  1.00 19.42           C  
ATOM    872  C   LEU A 122      32.666 -61.248  80.388  1.00 22.06           C  
ATOM    873  O   LEU A 122      31.478 -61.371  80.715  1.00 22.40           O  
ATOM    874  CB  LEU A 122      33.286 -60.061  78.299  1.00 13.29           C  
ATOM    875  CG  LEU A 122      33.355 -58.779  77.485  1.00 15.01           C  
ATOM    876  CD1 LEU A 122      33.469 -59.142  75.989  1.00 13.52           C  
ATOM    877  CD2 LEU A 122      32.116 -57.867  77.780  1.00 13.70           C  
ATOM    878  N   GLN A 123      33.551 -62.231  80.512  1.00 22.23           N  
ATOM    879  CA  GLN A 123      33.149 -63.534  81.026  1.00 32.87           C  
ATOM    880  C   GLN A 123      32.757 -63.501  82.512  1.00 24.04           C  
ATOM    881  O   GLN A 123      32.228 -64.480  83.044  1.00 41.32           O  
ATOM    882  CB  GLN A 123      34.252 -64.554  80.742  1.00 32.66           C  
ATOM    883  CG  GLN A 123      34.520 -64.718  79.253  1.00 50.89           C  
ATOM    884  CD  GLN A 123      35.592 -65.749  78.941  1.00 54.19           C  
ATOM    885  OE1 GLN A 123      35.290 -66.861  78.505  1.00 61.31           O  
ATOM    886  NE2 GLN A 123      36.851 -65.377  79.145  1.00 58.10           N  
ATOM    887  N   ALA A 124      33.034 -62.378  83.171  1.00 30.26           N  
ATOM    888  CA  ALA A 124      32.706 -62.167  84.584  1.00 30.86           C  
ATOM    889  C   ALA A 124      31.519 -61.199  84.761  1.00 31.33           C  
ATOM    890  O   ALA A 124      31.264 -60.731  85.869  1.00 44.10           O  
ATOM    891  CB  ALA A 124      33.928 -61.631  85.330  1.00 25.18           C  
ATOM    892  N   GLY A 125      30.858 -60.833  83.662  1.00 29.01           N  
ATOM    893  CA  GLY A 125      29.707 -59.948  83.746  1.00 26.88           C  
ATOM    894  C   GLY A 125      29.830 -58.466  83.393  1.00 27.54           C  
ATOM    895  O   GLY A 125      28.870 -57.720  83.603  1.00 28.15           O  
ATOM    896  N   ALA A 126      30.973 -58.011  82.880  1.00 21.60           N  
ATOM    897  CA  ALA A 126      31.102 -56.599  82.517  1.00 16.24           C  
ATOM    898  C   ALA A 126      30.195 -56.275  81.312  1.00 20.76           C  
ATOM    899  O   ALA A 126      29.927 -57.137  80.474  1.00 18.63           O  
ATOM    900  CB  ALA A 126      32.549 -56.255  82.190  1.00 17.06           C  
ATOM    901  N   ASP A 127      29.743 -55.027  81.221  1.00 18.76           N  
ATOM    902  CA  ASP A 127      28.897 -54.580  80.111  1.00 23.61           C  
ATOM    903  C   ASP A 127      29.773 -54.370  78.863  1.00 16.20           C  
ATOM    904  O   ASP A 127      30.877 -53.809  78.975  1.00 13.80           O  
ATOM    905  CB  ASP A 127      28.240 -53.239  80.491  1.00 27.35           C  
ATOM    906  CG  ASP A 127      27.100 -52.869  79.563  1.00 33.02           C  
ATOM    907  OD1 ASP A 127      25.948 -53.291  79.808  1.00 37.23           O  
ATOM    908  OD2 ASP A 127      27.367 -52.164  78.575  1.00 22.40           O  
ATOM    909  N   ILE A 128      29.299 -54.798  77.682  1.00 19.29           N  
ATOM    910  CA  ILE A 128      30.089 -54.585  76.457  1.00 12.30           C  
ATOM    911  C   ILE A 128      30.442 -53.116  76.226  1.00 11.25           C  
ATOM    912  O   ILE A 128      31.388 -52.812  75.494  1.00 12.89           O  
ATOM    913  CB  ILE A 128      29.439 -55.106  75.120  1.00 18.71           C  
ATOM    914  CG1 ILE A 128      27.937 -55.210  75.262  1.00 25.98           C  
ATOM    915  CG2 ILE A 128      30.257 -56.284  74.485  1.00 17.43           C  
ATOM    916  CD1 ILE A 128      27.285 -53.873  75.318  1.00 19.47           C  
ATOM    917  N   SER A 129      29.706 -52.197  76.836  1.00 10.47           N  
ATOM    918  CA  SER A 129      30.025 -50.779  76.676  1.00 14.64           C  
ATOM    919  C   SER A 129      31.495 -50.452  77.022  1.00 14.66           C  
ATOM    920  O   SER A 129      32.078 -49.541  76.442  1.00 16.62           O  
ATOM    921  CB  SER A 129      29.090 -49.913  77.512  1.00 15.92           C  
ATOM    922  OG  SER A 129      29.376 -48.547  77.296  1.00 18.66           O  
ATOM    923  N   MET A 130      32.112 -51.231  77.911  1.00 13.67           N  
ATOM    924  CA  MET A 130      33.514 -50.991  78.284  1.00 14.33           C  
ATOM    925  C   MET A 130      34.521 -51.274  77.159  1.00 14.39           C  
ATOM    926  O   MET A 130      35.720 -50.961  77.286  1.00 13.71           O  
ATOM    927  CB  MET A 130      33.910 -51.878  79.482  1.00 19.02           C  
ATOM    928  CG  MET A 130      33.112 -51.684  80.765  1.00 22.95           C  
ATOM    929  SD  MET A 130      33.527 -50.191  81.665  1.00 42.31           S  
ATOM    930  CE  MET A 130      35.248 -50.348  81.921  1.00 24.32           C  
ATOM    931  N   ILE A 131      34.054 -51.863  76.056  1.00 13.18           N  
ATOM    932  CA  ILE A 131      34.959 -52.236  74.971  1.00 11.73           C  
ATOM    933  C   ILE A 131      35.895 -51.138  74.474  1.00 12.52           C  
ATOM    934  O   ILE A 131      37.055 -51.418  74.153  1.00 15.47           O  
ATOM    935  CB  ILE A 131      34.185 -52.866  73.759  1.00 12.36           C  
ATOM    936  CG1 ILE A 131      35.168 -53.489  72.756  1.00 12.44           C  
ATOM    937  CG2 ILE A 131      33.259 -51.823  73.076  1.00 10.75           C  
ATOM    938  CD1 ILE A 131      34.493 -54.387  71.719  1.00 14.12           C  
ATOM    939  N   GLY A 132      35.403 -49.905  74.409  1.00 13.86           N  
ATOM    940  CA  GLY A 132      36.228 -48.808  73.929  1.00 15.28           C  
ATOM    941  C   GLY A 132      37.420 -48.555  74.831  1.00 20.26           C  
ATOM    942  O   GLY A 132      38.551 -48.315  74.364  1.00 19.46           O  
ATOM    943  N   GLN A 133      37.184 -48.648  76.135  1.00 16.18           N  
ATOM    944  CA  GLN A 133      38.251 -48.426  77.104  1.00 15.46           C  
ATOM    945  C   GLN A 133      39.344 -49.493  77.128  1.00 14.96           C  
ATOM    946  O   GLN A 133      40.420 -49.265  77.706  1.00 17.02           O  
ATOM    947  CB  GLN A 133      37.671 -48.231  78.508  1.00 20.83           C  
ATOM    948  CG  GLN A 133      37.005 -46.877  78.708  1.00 18.29           C  
ATOM    949  CD  GLN A 133      36.844 -46.533  80.163  1.00 32.28           C  
ATOM    950  OE1 GLN A 133      37.551 -45.665  80.692  1.00 34.82           O  
ATOM    951  NE2 GLN A 133      35.928 -47.220  80.831  1.00 27.15           N  
ATOM    952  N   PHE A 134      39.074 -50.661  76.543  1.00 15.09           N  
ATOM    953  CA  PHE A 134      40.079 -51.728  76.483  1.00 11.66           C  
ATOM    954  C   PHE A 134      40.909 -51.721  75.196  1.00  9.56           C  
ATOM    955  O   PHE A 134      41.755 -52.584  75.003  1.00 13.77           O  
ATOM    956  CB  PHE A 134      39.452 -53.096  76.772  1.00 14.27           C  
ATOM    957  CG  PHE A 134      39.130 -53.326  78.246  1.00 17.95           C  
ATOM    958  CD1 PHE A 134      37.959 -52.797  78.819  1.00 15.49           C  
ATOM    959  CD2 PHE A 134      39.997 -54.064  79.061  1.00 15.42           C  
ATOM    960  CE1 PHE A 134      37.657 -53.005  80.183  1.00 19.44           C  
ATOM    961  CE2 PHE A 134      39.701 -54.275  80.418  1.00 15.07           C  
ATOM    962  CZ  PHE A 134      38.533 -53.743  80.976  1.00 14.51           C  
ATOM    963  N   GLY A 135      40.657 -50.724  74.332  1.00 15.12           N  
ATOM    964  CA  GLY A 135      41.385 -50.526  73.080  1.00 11.54           C  
ATOM    965  C   GLY A 135      40.987 -51.364  71.869  1.00 17.69           C  
ATOM    966  O   GLY A 135      41.764 -51.471  70.894  1.00 14.57           O  
ATOM    967  N   VAL A 136      39.759 -51.880  71.877  1.00 11.91           N  
ATOM    968  CA  VAL A 136      39.287 -52.754  70.788  1.00 11.54           C  
ATOM    969  C   VAL A 136      37.846 -52.395  70.349  1.00  9.24           C  
ATOM    970  O   VAL A 136      37.062 -53.246  69.915  1.00 10.65           O  
ATOM    971  CB  VAL A 136      39.374 -54.271  71.209  1.00 10.94           C  
ATOM    972  CG1 VAL A 136      40.828 -54.743  71.167  1.00 12.77           C  
ATOM    973  CG2 VAL A 136      38.781 -54.492  72.610  1.00  9.16           C  
ATOM    974  N   GLY A 137      37.538 -51.108  70.430  1.00  9.06           N  
ATOM    975  CA  GLY A 137      36.201 -50.634  70.085  1.00  9.81           C  
ATOM    976  C   GLY A 137      35.623 -50.945  68.713  1.00 10.04           C  
ATOM    977  O   GLY A 137      34.401 -51.120  68.600  1.00  8.95           O  
ATOM    978  N   PHE A 138      36.466 -50.994  67.678  1.00  6.76           N  
ATOM    979  CA  PHE A 138      35.974 -51.283  66.321  1.00  9.54           C  
ATOM    980  C   PHE A 138      35.206 -52.626  66.203  1.00  9.72           C  
ATOM    981  O   PHE A 138      34.189 -52.741  65.483  1.00  9.28           O  
ATOM    982  CB  PHE A 138      37.146 -51.310  65.316  1.00  9.02           C  
ATOM    983  CG  PHE A 138      36.737 -51.728  63.912  1.00 11.84           C  
ATOM    984  CD1 PHE A 138      36.157 -50.804  63.034  1.00 10.64           C  
ATOM    985  CD2 PHE A 138      36.968 -53.048  63.460  1.00 13.57           C  
ATOM    986  CE1 PHE A 138      35.811 -51.182  61.725  1.00 13.25           C  
ATOM    987  CE2 PHE A 138      36.626 -53.439  62.146  1.00 12.39           C  
ATOM    988  CZ  PHE A 138      36.046 -52.500  61.281  1.00 12.66           C  
ATOM    989  N   TYR A 139      35.669 -53.642  66.927  1.00  9.49           N  
ATOM    990  CA  TYR A 139      35.043 -54.956  66.828  1.00  6.14           C  
ATOM    991  C   TYR A 139      33.607 -55.021  67.350  1.00  9.25           C  
ATOM    992  O   TYR A 139      32.906 -56.025  67.137  1.00  9.54           O  
ATOM    993  CB  TYR A 139      35.985 -55.992  67.456  1.00  8.93           C  
ATOM    994  CG  TYR A 139      37.351 -55.920  66.808  1.00  7.85           C  
ATOM    995  CD1 TYR A 139      37.575 -56.498  65.556  1.00  8.38           C  
ATOM    996  CD2 TYR A 139      38.394 -55.179  67.388  1.00 11.04           C  
ATOM    997  CE1 TYR A 139      38.791 -56.343  64.883  1.00  9.08           C  
ATOM    998  CE2 TYR A 139      39.624 -55.018  66.709  1.00  9.21           C  
ATOM    999  CZ  TYR A 139      39.803 -55.602  65.454  1.00  8.84           C  
ATOM   1000  OH  TYR A 139      40.970 -55.389  64.730  1.00 14.63           O  
ATOM   1001  N   SER A 140      33.157 -53.948  68.016  1.00  8.69           N  
ATOM   1002  CA  SER A 140      31.762 -53.885  68.505  1.00 10.06           C  
ATOM   1003  C   SER A 140      30.798 -53.927  67.270  1.00  9.95           C  
ATOM   1004  O   SER A 140      29.610 -54.244  67.402  1.00  8.26           O  
ATOM   1005  CB  SER A 140      31.509 -52.599  69.321  1.00 10.51           C  
ATOM   1006  OG  SER A 140      31.663 -51.423  68.530  1.00  9.43           O  
ATOM   1007  N   ALA A 141      31.351 -53.647  66.084  1.00  7.42           N  
ATOM   1008  CA  ALA A 141      30.566 -53.687  64.853  1.00 10.44           C  
ATOM   1009  C   ALA A 141      29.926 -55.063  64.694  1.00 10.39           C  
ATOM   1010  O   ALA A 141      28.790 -55.164  64.240  1.00 10.57           O  
ATOM   1011  CB  ALA A 141      31.444 -53.350  63.638  1.00  7.29           C  
ATOM   1012  N   TYR A 142      30.610 -56.112  65.148  1.00  8.68           N  
ATOM   1013  CA  TYR A 142      30.089 -57.475  65.006  1.00  8.64           C  
ATOM   1014  C   TYR A 142      28.971 -57.873  65.976  1.00  9.26           C  
ATOM   1015  O   TYR A 142      28.466 -58.995  65.923  1.00 12.40           O  
ATOM   1016  CB  TYR A 142      31.249 -58.489  64.974  1.00  8.65           C  
ATOM   1017  CG  TYR A 142      32.095 -58.328  63.723  1.00  8.94           C  
ATOM   1018  CD1 TYR A 142      31.751 -59.000  62.526  1.00 10.44           C  
ATOM   1019  CD2 TYR A 142      33.188 -57.457  63.700  1.00  9.41           C  
ATOM   1020  CE1 TYR A 142      32.471 -58.799  61.333  1.00 10.56           C  
ATOM   1021  CE2 TYR A 142      33.934 -57.243  62.509  1.00  9.16           C  
ATOM   1022  CZ  TYR A 142      33.571 -57.915  61.333  1.00 10.30           C  
ATOM   1023  OH  TYR A 142      34.304 -57.694  60.183  1.00 11.48           O  
ATOM   1024  N   LEU A 143      28.604 -56.968  66.877  1.00  8.56           N  
ATOM   1025  CA  LEU A 143      27.468 -57.229  67.774  1.00 11.82           C  
ATOM   1026  C   LEU A 143      26.190 -57.166  66.906  1.00 12.80           C  
ATOM   1027  O   LEU A 143      25.180 -57.808  67.207  1.00 12.63           O  
ATOM   1028  CB  LEU A 143      27.360 -56.116  68.818  1.00  9.36           C  
ATOM   1029  CG  LEU A 143      28.449 -56.101  69.901  1.00 11.39           C  
ATOM   1030  CD1 LEU A 143      28.384 -54.797  70.713  1.00  9.81           C  
ATOM   1031  CD2 LEU A 143      28.295 -57.344  70.800  1.00 11.99           C  
ATOM   1032  N   VAL A 144      26.231 -56.342  65.857  1.00 10.82           N  
ATOM   1033  CA  VAL A 144      25.055 -56.164  64.994  1.00 12.44           C  
ATOM   1034  C   VAL A 144      25.219 -56.519  63.494  1.00 14.19           C  
ATOM   1035  O   VAL A 144      24.206 -56.711  62.785  1.00 12.10           O  
ATOM   1036  CB  VAL A 144      24.515 -54.702  65.080  1.00 11.62           C  
ATOM   1037  CG1 VAL A 144      24.165 -54.300  66.561  1.00 10.44           C  
ATOM   1038  CG2 VAL A 144      25.523 -53.734  64.437  1.00 11.59           C  
ATOM   1039  N   ALA A 145      26.463 -56.599  63.016  1.00  9.81           N  
ATOM   1040  CA  ALA A 145      26.736 -56.897  61.603  1.00 11.75           C  
ATOM   1041  C   ALA A 145      27.316 -58.298  61.392  1.00 17.54           C  
ATOM   1042  O   ALA A 145      28.148 -58.758  62.178  1.00 12.75           O  
ATOM   1043  CB  ALA A 145      27.700 -55.856  61.023  1.00 11.39           C  
ATOM   1044  N   GLU A 146      26.852 -58.977  60.338  1.00 13.98           N  
ATOM   1045  CA  GLU A 146      27.348 -60.314  59.999  1.00 14.71           C  
ATOM   1046  C   GLU A 146      28.582 -60.162  59.086  1.00 13.77           C  
ATOM   1047  O   GLU A 146      29.454 -61.047  59.017  1.00 12.85           O  
ATOM   1048  CB  GLU A 146      26.233 -61.123  59.327  1.00 18.69           C  
ATOM   1049  CG  GLU A 146      25.632 -60.443  58.081  1.00 21.01           C  
ATOM   1050  CD  GLU A 146      24.213 -60.899  57.765  1.00 34.45           C  
ATOM   1051  OE1 GLU A 146      23.708 -61.846  58.408  1.00 39.04           O  
ATOM   1052  OE2 GLU A 146      23.590 -60.290  56.869  1.00 40.84           O  
ATOM   1053  N   LYS A 147      28.652 -59.020  58.397  1.00 11.49           N  
ATOM   1054  CA  LYS A 147      29.768 -58.691  57.509  1.00 13.15           C  
ATOM   1055  C   LYS A 147      30.029 -57.188  57.594  1.00 10.09           C  
ATOM   1056  O   LYS A 147      29.094 -56.391  57.748  1.00 12.80           O  
ATOM   1057  CB  LYS A 147      29.439 -59.042  56.057  1.00 12.80           C  
ATOM   1058  CG  LYS A 147      30.590 -58.726  55.093  1.00 20.32           C  
ATOM   1059  CD  LYS A 147      30.350 -59.294  53.699  1.00 27.59           C  
ATOM   1060  CE  LYS A 147      29.091 -58.707  53.076  1.00 33.90           C  
ATOM   1061  NZ  LYS A 147      28.785 -59.299  51.741  1.00 35.95           N  
ATOM   1062  N   VAL A 148      31.297 -56.809  57.530  1.00  9.64           N  
ATOM   1063  CA  VAL A 148      31.674 -55.403  57.580  1.00  9.22           C  
ATOM   1064  C   VAL A 148      32.673 -55.109  56.485  1.00 10.17           C  
ATOM   1065  O   VAL A 148      33.648 -55.861  56.275  1.00 10.20           O  
ATOM   1066  CB  VAL A 148      32.331 -55.001  58.953  1.00  9.24           C  
ATOM   1067  CG1 VAL A 148      32.736 -53.505  58.932  1.00  8.51           C  
ATOM   1068  CG2 VAL A 148      31.376 -55.285  60.125  1.00  8.40           C  
ATOM   1069  N   THR A 149      32.408 -54.031  55.762  1.00  8.84           N  
ATOM   1070  CA  THR A 149      33.284 -53.561  54.687  1.00 10.34           C  
ATOM   1071  C   THR A 149      33.750 -52.143  55.024  1.00  9.98           C  
ATOM   1072  O   THR A 149      32.948 -51.293  55.443  1.00 14.03           O  
ATOM   1073  CB  THR A 149      32.527 -53.496  53.317  1.00 11.17           C  
ATOM   1074  OG1 THR A 149      31.949 -54.777  53.033  1.00 16.09           O  
ATOM   1075  CG2 THR A 149      33.491 -53.102  52.205  1.00 13.38           C  
ATOM   1076  N   VAL A 150      35.036 -51.881  54.872  1.00  9.49           N  
ATOM   1077  CA  VAL A 150      35.563 -50.549  55.143  1.00  9.17           C  
ATOM   1078  C   VAL A 150      36.251 -50.013  53.880  1.00 11.93           C  
ATOM   1079  O   VAL A 150      37.240 -50.600  53.440  1.00 13.56           O  
ATOM   1080  CB  VAL A 150      36.606 -50.561  56.311  1.00 10.78           C  
ATOM   1081  CG1 VAL A 150      37.154 -49.162  56.535  1.00 11.14           C  
ATOM   1082  CG2 VAL A 150      35.969 -51.126  57.607  1.00 10.97           C  
ATOM   1083  N   ILE A 151      35.706 -48.941  53.288  1.00  9.04           N  
ATOM   1084  CA  ILE A 151      36.289 -48.303  52.106  1.00 10.33           C  
ATOM   1085  C   ILE A 151      37.025 -47.079  52.637  1.00 12.95           C  
ATOM   1086  O   ILE A 151      36.442 -46.282  53.375  1.00 13.83           O  
ATOM   1087  CB  ILE A 151      35.194 -47.828  51.091  1.00 11.51           C  
ATOM   1088  CG1 ILE A 151      34.205 -48.965  50.807  1.00 12.90           C  
ATOM   1089  CG2 ILE A 151      35.839 -47.331  49.797  1.00  8.52           C  
ATOM   1090  CD1 ILE A 151      34.846 -50.199  50.220  1.00 15.39           C  
ATOM   1091  N   THR A 152      38.269 -46.883  52.217  1.00  9.59           N  
ATOM   1092  CA  THR A 152      39.037 -45.767  52.744  1.00  9.14           C  
ATOM   1093  C   THR A 152      40.000 -45.203  51.687  1.00 10.88           C  
ATOM   1094  O   THR A 152      40.405 -45.908  50.739  1.00 13.37           O  
ATOM   1095  CB  THR A 152      39.800 -46.245  54.061  1.00 10.66           C  
ATOM   1096  OG1 THR A 152      40.345 -45.126  54.783  1.00 11.66           O  
ATOM   1097  CG2 THR A 152      40.920 -47.201  53.705  1.00 10.36           C  
ATOM   1098  N   LYS A 153      40.266 -43.902  51.795  1.00  9.84           N  
ATOM   1099  CA  LYS A 153      41.147 -43.182  50.873  1.00  8.60           C  
ATOM   1100  C   LYS A 153      41.965 -42.148  51.671  1.00 12.23           C  
ATOM   1101  O   LYS A 153      41.399 -41.258  52.327  1.00 11.46           O  
ATOM   1102  CB  LYS A 153      40.299 -42.469  49.813  1.00 12.23           C  
ATOM   1103  CG  LYS A 153      41.080 -41.536  48.870  1.00 14.76           C  
ATOM   1104  CD  LYS A 153      42.042 -42.275  47.964  1.00 14.47           C  
ATOM   1105  CE  LYS A 153      42.781 -41.307  47.042  1.00 23.62           C  
ATOM   1106  NZ  LYS A 153      43.893 -40.549  47.722  1.00 24.68           N  
ATOM   1107  N   HIS A 154      43.290 -42.296  51.634  1.00 12.54           N  
ATOM   1108  CA  HIS A 154      44.215 -41.409  52.350  1.00 15.17           C  
ATOM   1109  C   HIS A 154      44.970 -40.597  51.293  1.00 19.55           C  
ATOM   1110  O   HIS A 154      45.271 -41.119  50.220  1.00 21.82           O  
ATOM   1111  CB  HIS A 154      45.204 -42.257  53.192  1.00 18.16           C  
ATOM   1112  CG  HIS A 154      46.206 -41.476  53.996  1.00 20.41           C  
ATOM   1113  ND1 HIS A 154      46.121 -41.342  55.371  1.00 26.35           N  
ATOM   1114  CD2 HIS A 154      47.370 -40.882  53.641  1.00 18.38           C  
ATOM   1115  CE1 HIS A 154      47.191 -40.712  55.826  1.00 18.86           C  
ATOM   1116  NE2 HIS A 154      47.970 -40.418  54.797  1.00 24.18           N  
ATOM   1117  N   ASN A 155      45.297 -39.343  51.605  1.00 19.03           N  
ATOM   1118  CA  ASN A 155      46.025 -38.483  50.656  1.00 29.08           C  
ATOM   1119  C   ASN A 155      47.326 -39.102  50.092  1.00 29.77           C  
ATOM   1120  O   ASN A 155      47.736 -38.804  48.963  1.00 31.54           O  
ATOM   1121  CB  ASN A 155      46.314 -37.094  51.279  1.00 30.31           C  
ATOM   1122  CG  ASN A 155      45.020 -36.236  51.515  1.00 35.20           C  
ATOM   1123  OD1 ASN A 155      43.937 -36.516  50.973  1.00 35.68           O  
ATOM   1124  ND2 ASN A 155      45.155 -35.179  52.320  1.00 33.94           N  
ATOM   1125  N   ASP A 156      47.898 -40.046  50.825  1.00 31.47           N  
ATOM   1126  CA  ASP A 156      49.156 -40.665  50.415  1.00 50.01           C  
ATOM   1127  C   ASP A 156      49.030 -42.045  49.779  1.00 48.17           C  
ATOM   1128  O   ASP A 156      50.019 -42.776  49.724  1.00 52.63           O  
ATOM   1129  CB  ASP A 156      50.111 -40.772  51.614  1.00 61.53           C  
ATOM   1130  CG  ASP A 156      50.522 -39.422  52.177  1.00 66.20           C  
ATOM   1131  OD1 ASP A 156      49.726 -38.460  52.126  1.00 78.88           O  
ATOM   1132  OD2 ASP A 156      51.656 -39.328  52.691  1.00 75.93           O  
ATOM   1133  N   ASP A 157      47.857 -42.402  49.266  1.00 40.98           N  
ATOM   1134  CA  ASP A 157      47.692 -43.734  48.692  1.00 34.34           C  
ATOM   1135  C   ASP A 157      46.420 -43.753  47.824  1.00 27.45           C  
ATOM   1136  O   ASP A 157      45.744 -42.736  47.673  1.00 27.42           O  
ATOM   1137  CB  ASP A 157      47.587 -44.748  49.859  1.00 31.83           C  
ATOM   1138  CG  ASP A 157      48.194 -46.119  49.548  1.00 39.48           C  
ATOM   1139  OD1 ASP A 157      48.259 -46.522  48.368  1.00 27.55           O  
ATOM   1140  OD2 ASP A 157      48.580 -46.820  50.515  1.00 34.18           O  
ATOM   1141  N   GLU A 158      46.126 -44.909  47.233  1.00 27.28           N  
ATOM   1142  CA  GLU A 158      44.941 -45.087  46.405  1.00 25.23           C  
ATOM   1143  C   GLU A 158      43.814 -45.591  47.329  1.00 26.58           C  
ATOM   1144  O   GLU A 158      44.031 -45.761  48.536  1.00 20.39           O  
ATOM   1145  CB  GLU A 158      45.239 -46.105  45.306  1.00 27.69           C  
ATOM   1146  CG  GLU A 158      45.443 -47.515  45.809  1.00 50.03           C  
ATOM   1147  CD  GLU A 158      45.989 -48.461  44.749  1.00 54.52           C  
ATOM   1148  OE1 GLU A 158      45.296 -48.693  43.733  1.00 64.43           O  
ATOM   1149  OE2 GLU A 158      47.108 -48.988  44.949  1.00 59.48           O  
ATOM   1150  N   GLN A 159      42.628 -45.819  46.777  1.00 17.63           N  
ATOM   1151  CA  GLN A 159      41.489 -46.301  47.570  1.00 14.20           C  
ATOM   1152  C   GLN A 159      41.558 -47.807  47.794  1.00 14.59           C  
ATOM   1153  O   GLN A 159      41.843 -48.570  46.869  1.00 13.74           O  
ATOM   1154  CB  GLN A 159      40.178 -45.938  46.860  1.00 17.26           C  
ATOM   1155  CG  GLN A 159      38.856 -46.063  47.686  1.00 14.37           C  
ATOM   1156  CD  GLN A 159      37.674 -45.367  46.978  1.00 16.76           C  
ATOM   1157  OE1 GLN A 159      37.705 -44.157  46.742  1.00 17.13           O  
ATOM   1158  NE2 GLN A 159      36.651 -46.138  46.619  1.00 17.33           N  
ATOM   1159  N   TYR A 160      41.260 -48.239  49.017  1.00 12.40           N  
ATOM   1160  CA  TYR A 160      41.274 -49.667  49.359  1.00 13.26           C  
ATOM   1161  C   TYR A 160      39.992 -50.106  50.037  1.00 12.08           C  
ATOM   1162  O   TYR A 160      39.282 -49.276  50.648  1.00 13.82           O  
ATOM   1163  CB  TYR A 160      42.427 -49.983  50.310  1.00 13.51           C  
ATOM   1164  CG  TYR A 160      43.770 -49.830  49.669  1.00 18.21           C  
ATOM   1165  CD1 TYR A 160      44.310 -50.856  48.900  1.00 16.76           C  
ATOM   1166  CD2 TYR A 160      44.500 -48.651  49.818  1.00 22.53           C  
ATOM   1167  CE1 TYR A 160      45.552 -50.705  48.275  1.00 30.34           C  
ATOM   1168  CE2 TYR A 160      45.734 -48.488  49.206  1.00 28.12           C  
ATOM   1169  CZ  TYR A 160      46.254 -49.519  48.431  1.00 26.65           C  
ATOM   1170  OH  TYR A 160      47.462 -49.344  47.789  1.00 42.96           O  
ATOM   1171  N   ALA A 161      39.731 -51.412  49.987  1.00 11.08           N  
ATOM   1172  CA  ALA A 161      38.578 -51.994  50.638  1.00  9.23           C  
ATOM   1173  C   ALA A 161      39.051 -53.136  51.570  1.00 15.25           C  
ATOM   1174  O   ALA A 161      39.796 -54.051  51.165  1.00 15.39           O  
ATOM   1175  CB  ALA A 161      37.543 -52.517  49.609  1.00 12.85           C  
ATOM   1176  N   TRP A 162      38.645 -53.033  52.828  1.00 11.63           N  
ATOM   1177  CA  TRP A 162      38.948 -54.034  53.861  1.00 12.26           C  
ATOM   1178  C   TRP A 162      37.619 -54.744  54.061  1.00  8.59           C  
ATOM   1179  O   TRP A 162      36.574 -54.093  54.062  1.00 10.78           O  
ATOM   1180  CB  TRP A 162      39.350 -53.307  55.169  1.00 10.44           C  
ATOM   1181  CG  TRP A 162      39.619 -54.175  56.442  1.00  9.70           C  
ATOM   1182  CD1 TRP A 162      40.857 -54.464  57.001  1.00 11.62           C  
ATOM   1183  CD2 TRP A 162      38.644 -54.740  57.343  1.00 10.57           C  
ATOM   1184  NE1 TRP A 162      40.700 -55.145  58.185  1.00 10.68           N  
ATOM   1185  CE2 TRP A 162      39.354 -55.337  58.423  1.00 11.25           C  
ATOM   1186  CE3 TRP A 162      37.233 -54.789  57.360  1.00 10.42           C  
ATOM   1187  CZ2 TRP A 162      38.704 -55.989  59.486  1.00  9.48           C  
ATOM   1188  CZ3 TRP A 162      36.585 -55.428  58.416  1.00 11.67           C  
ATOM   1189  CH2 TRP A 162      37.327 -56.021  59.474  1.00  8.66           C  
ATOM   1190  N   GLU A 163      37.623 -56.056  54.256  1.00  9.77           N  
ATOM   1191  CA  GLU A 163      36.375 -56.765  54.482  1.00  9.73           C  
ATOM   1192  C   GLU A 163      36.533 -58.015  55.338  1.00 11.00           C  
ATOM   1193  O   GLU A 163      37.548 -58.731  55.218  1.00  8.89           O  
ATOM   1194  CB  GLU A 163      35.720 -57.138  53.149  1.00 16.07           C  
ATOM   1195  CG  GLU A 163      34.234 -57.428  53.278  1.00 26.50           C  
ATOM   1196  CD  GLU A 163      33.539 -57.599  51.935  1.00 41.29           C  
ATOM   1197  OE1 GLU A 163      33.556 -58.733  51.398  1.00 38.38           O  
ATOM   1198  OE2 GLU A 163      32.981 -56.602  51.418  1.00 33.86           O  
ATOM   1199  N   SER A 164      35.536 -58.272  56.190  1.00  9.68           N  
ATOM   1200  CA  SER A 164      35.549 -59.486  57.006  1.00 10.07           C  
ATOM   1201  C   SER A 164      34.186 -59.937  57.493  1.00 10.73           C  
ATOM   1202  O   SER A 164      33.365 -59.106  57.891  1.00 12.08           O  
ATOM   1203  CB  SER A 164      36.492 -59.343  58.213  1.00 10.58           C  
ATOM   1204  OG  SER A 164      36.576 -60.567  58.941  1.00 12.47           O  
ATOM   1205  N   SER A 165      33.954 -61.250  57.440  1.00  9.93           N  
ATOM   1206  CA  SER A 165      32.732 -61.878  57.955  1.00 12.91           C  
ATOM   1207  C   SER A 165      33.204 -62.713  59.147  1.00 15.25           C  
ATOM   1208  O   SER A 165      32.522 -63.655  59.556  1.00 17.58           O  
ATOM   1209  CB  SER A 165      32.062 -62.803  56.920  1.00 15.07           C  
ATOM   1210  OG  SER A 165      31.470 -62.062  55.863  1.00 22.11           O  
ATOM   1211  N   ALA A 166      34.346 -62.323  59.729  1.00 16.84           N  
ATOM   1212  CA  ALA A 166      34.962 -63.028  60.866  1.00 16.51           C  
ATOM   1213  C   ALA A 166      35.547 -64.385  60.421  1.00 12.99           C  
ATOM   1214  O   ALA A 166      36.110 -64.497  59.333  1.00 19.83           O  
ATOM   1215  CB  ALA A 166      33.966 -63.188  62.018  1.00 19.22           C  
ATOM   1216  N   GLY A 167      35.466 -65.406  61.254  1.00 21.80           N  
ATOM   1217  CA  GLY A 167      36.051 -66.668  60.847  1.00 23.90           C  
ATOM   1218  C   GLY A 167      37.579 -66.670  60.879  1.00 26.64           C  
ATOM   1219  O   GLY A 167      38.209 -67.551  60.289  1.00 23.11           O  
ATOM   1220  N   GLY A 168      38.191 -65.642  61.474  1.00 19.48           N  
ATOM   1221  CA  GLY A 168      39.639 -65.627  61.607  1.00 15.17           C  
ATOM   1222  C   GLY A 168      40.516 -64.891  60.621  1.00 13.34           C  
ATOM   1223  O   GLY A 168      41.741 -64.801  60.833  1.00 15.02           O  
ATOM   1224  N   SER A 169      39.928 -64.337  59.563  1.00 16.16           N  
ATOM   1225  CA  SER A 169      40.710 -63.612  58.566  1.00 11.57           C  
ATOM   1226  C   SER A 169      39.917 -62.464  57.957  1.00 10.74           C  
ATOM   1227  O   SER A 169      38.688 -62.352  58.161  1.00 11.31           O  
ATOM   1228  CB  SER A 169      41.164 -64.557  57.450  1.00 16.88           C  
ATOM   1229  OG  SER A 169      40.072 -64.965  56.631  1.00 18.23           O  
ATOM   1230  N   PHE A 170      40.643 -61.585  57.275  1.00 11.30           N  
ATOM   1231  CA  PHE A 170      40.056 -60.431  56.584  1.00 13.19           C  
ATOM   1232  C   PHE A 170      40.831 -60.248  55.295  1.00 11.48           C  
ATOM   1233  O   PHE A 170      41.929 -60.792  55.156  1.00 12.18           O  
ATOM   1234  CB  PHE A 170      40.132 -59.134  57.440  1.00 12.45           C  
ATOM   1235  CG  PHE A 170      41.550 -58.646  57.748  1.00 12.19           C  
ATOM   1236  CD1 PHE A 170      42.249 -59.117  58.866  1.00 12.96           C  
ATOM   1237  CD2 PHE A 170      42.121 -57.624  57.000  1.00 11.66           C  
ATOM   1238  CE1 PHE A 170      43.484 -58.566  59.232  1.00 11.62           C  
ATOM   1239  CE2 PHE A 170      43.361 -57.063  57.355  1.00 15.05           C  
ATOM   1240  CZ  PHE A 170      44.039 -57.537  58.479  1.00 14.29           C  
ATOM   1241  N   THR A 171      40.262 -59.517  54.336  1.00 11.80           N  
ATOM   1242  CA  THR A 171      40.969 -59.248  53.065  1.00 12.15           C  
ATOM   1243  C   THR A 171      41.142 -57.741  52.873  1.00 13.81           C  
ATOM   1244  O   THR A 171      40.387 -56.939  53.459  1.00 12.86           O  
ATOM   1245  CB  THR A 171      40.184 -59.751  51.807  1.00 15.30           C  
ATOM   1246  OG1 THR A 171      38.866 -59.172  51.788  1.00 14.59           O  
ATOM   1247  CG2 THR A 171      40.076 -61.270  51.800  1.00 15.46           C  
ATOM   1248  N   VAL A 172      42.122 -57.373  52.054  1.00 12.40           N  
ATOM   1249  CA  VAL A 172      42.378 -55.975  51.685  1.00 11.01           C  
ATOM   1250  C   VAL A 172      42.661 -55.983  50.192  1.00 15.97           C  
ATOM   1251  O   VAL A 172      43.412 -56.832  49.691  1.00 14.11           O  
ATOM   1252  CB  VAL A 172      43.595 -55.355  52.435  1.00 13.54           C  
ATOM   1253  CG1 VAL A 172      43.910 -53.977  51.870  1.00 13.22           C  
ATOM   1254  CG2 VAL A 172      43.301 -55.247  53.944  1.00 12.24           C  
ATOM   1255  N   ARG A 173      42.036 -55.066  49.470  1.00 19.60           N  
ATOM   1256  CA  ARG A 173      42.240 -55.001  48.033  1.00 19.63           C  
ATOM   1257  C   ARG A 173      42.074 -53.578  47.517  1.00 22.41           C  
ATOM   1258  O   ARG A 173      41.492 -52.725  48.196  1.00 16.82           O  
ATOM   1259  CB  ARG A 173      41.226 -55.904  47.337  1.00 19.06           C  
ATOM   1260  CG  ARG A 173      39.806 -55.365  47.414  1.00 23.80           C  
ATOM   1261  CD  ARG A 173      38.793 -56.424  47.081  1.00 26.60           C  
ATOM   1262  NE  ARG A 173      38.775 -57.491  48.083  1.00 40.03           N  
ATOM   1263  CZ  ARG A 173      38.187 -58.673  47.904  1.00 40.14           C  
ATOM   1264  NH1 ARG A 173      37.579 -58.948  46.760  1.00 45.52           N  
ATOM   1265  NH2 ARG A 173      38.159 -59.561  48.884  1.00 36.10           N  
ATOM   1266  N   THR A 174      42.612 -53.323  46.326  1.00 20.89           N  
ATOM   1267  CA  THR A 174      42.482 -52.018  45.682  1.00 25.23           C  
ATOM   1268  C   THR A 174      41.010 -51.913  45.336  1.00 18.98           C  
ATOM   1269  O   THR A 174      40.365 -52.917  44.997  1.00 25.06           O  
ATOM   1270  CB  THR A 174      43.266 -51.951  44.356  1.00 30.53           C  
ATOM   1271  OG1 THR A 174      43.063 -53.173  43.620  1.00 40.19           O  
ATOM   1272  CG2 THR A 174      44.758 -51.702  44.609  1.00 33.08           C  
ATOM   1273  N   ASP A 175      40.438 -50.742  45.543  1.00 19.13           N  
ATOM   1274  CA  ASP A 175      39.040 -50.566  45.233  1.00 22.28           C  
ATOM   1275  C   ASP A 175      38.940 -49.743  43.948  1.00 23.69           C  
ATOM   1276  O   ASP A 175      39.267 -48.555  43.943  1.00 21.46           O  
ATOM   1277  CB  ASP A 175      38.315 -49.860  46.376  1.00 16.31           C  
ATOM   1278  CG  ASP A 175      36.821 -49.771  46.139  1.00 30.94           C  
ATOM   1279  OD1 ASP A 175      36.297 -50.570  45.328  1.00 29.96           O  
ATOM   1280  OD2 ASP A 175      36.167 -48.906  46.760  1.00 25.43           O  
ATOM   1281  N   THR A 176      38.511 -50.380  42.863  1.00 23.81           N  
ATOM   1282  CA  THR A 176      38.369 -49.685  41.578  1.00 36.20           C  
ATOM   1283  C   THR A 176      36.950 -49.148  41.375  1.00 31.53           C  
ATOM   1284  O   THR A 176      36.655 -48.553  40.338  1.00 41.65           O  
ATOM   1285  CB  THR A 176      38.784 -50.588  40.370  1.00 28.45           C  
ATOM   1286  OG1 THR A 176      38.068 -51.826  40.400  1.00 35.84           O  
ATOM   1287  CG2 THR A 176      40.263 -50.881  40.424  1.00 26.84           C  
ATOM   1288  N   GLY A 177      36.083 -49.385  42.366  1.00 38.16           N  
ATOM   1289  CA  GLY A 177      34.704 -48.911  42.321  1.00 32.43           C  
ATOM   1290  C   GLY A 177      34.617 -47.393  42.462  1.00 28.50           C  
ATOM   1291  O   GLY A 177      35.634 -46.710  42.399  1.00 29.78           O  
ATOM   1292  N   GLU A 178      33.422 -46.868  42.690  1.00 26.41           N  
ATOM   1293  CA  GLU A 178      33.228 -45.425  42.824  1.00 24.19           C  
ATOM   1294  C   GLU A 178      34.214 -44.753  43.799  1.00 25.01           C  
ATOM   1295  O   GLU A 178      34.390 -45.196  44.955  1.00 20.95           O  
ATOM   1296  CB  GLU A 178      31.777 -45.130  43.250  1.00 30.11           C  
ATOM   1297  CG  GLU A 178      31.438 -43.642  43.363  1.00 42.84           C  
ATOM   1298  CD  GLU A 178      29.933 -43.340  43.336  1.00 47.15           C  
ATOM   1299  OE1 GLU A 178      29.127 -44.208  42.928  1.00 54.28           O  
ATOM   1300  OE2 GLU A 178      29.556 -42.205  43.700  1.00 55.78           O  
ATOM   1301  N   PRO A 179      34.915 -43.711  43.323  1.00 19.01           N  
ATOM   1302  CA  PRO A 179      35.878 -42.991  44.167  1.00 21.88           C  
ATOM   1303  C   PRO A 179      35.074 -42.364  45.292  1.00 27.34           C  
ATOM   1304  O   PRO A 179      33.961 -41.890  45.059  1.00 24.15           O  
ATOM   1305  CB  PRO A 179      36.447 -41.928  43.214  1.00 23.15           C  
ATOM   1306  CG  PRO A 179      36.304 -42.577  41.837  1.00 21.61           C  
ATOM   1307  CD  PRO A 179      34.930 -43.195  41.940  1.00 21.81           C  
ATOM   1308  N   MET A 180      35.618 -42.359  46.500  1.00 19.38           N  
ATOM   1309  CA  MET A 180      34.879 -41.802  47.624  1.00 22.18           C  
ATOM   1310  C   MET A 180      35.454 -40.501  48.176  1.00 21.13           C  
ATOM   1311  O   MET A 180      34.809 -39.846  49.002  1.00 22.00           O  
ATOM   1312  CB  MET A 180      34.789 -42.823  48.760  1.00 27.40           C  
ATOM   1313  CG  MET A 180      36.139 -43.165  49.413  1.00 19.94           C  
ATOM   1314  SD  MET A 180      35.878 -43.754  51.113  1.00 24.42           S  
ATOM   1315  CE  MET A 180      35.649 -42.154  51.970  1.00 18.61           C  
ATOM   1316  N   GLY A 181      36.649 -40.124  47.721  1.00 23.91           N  
ATOM   1317  CA  GLY A 181      37.285 -38.926  48.241  1.00 20.87           C  
ATOM   1318  C   GLY A 181      37.853 -39.264  49.620  1.00 21.79           C  
ATOM   1319  O   GLY A 181      37.439 -40.245  50.254  1.00 20.08           O  
ATOM   1320  N   ARG A 182      38.749 -38.408  50.105  1.00 18.63           N  
ATOM   1321  CA  ARG A 182      39.453 -38.568  51.397  1.00 14.39           C  
ATOM   1322  C   ARG A 182      38.479 -38.908  52.521  1.00 15.33           C  
ATOM   1323  O   ARG A 182      37.460 -38.240  52.704  1.00 12.32           O  
ATOM   1324  CB  ARG A 182      40.217 -37.284  51.768  1.00 11.04           C  
ATOM   1325  CG  ARG A 182      41.112 -37.421  53.002  1.00 12.01           C  
ATOM   1326  CD  ARG A 182      41.404 -36.061  53.658  1.00 12.22           C  
ATOM   1327  NE  ARG A 182      40.224 -35.478  54.311  1.00 16.58           N  
ATOM   1328  CZ  ARG A 182      39.824 -34.208  54.176  1.00 14.33           C  
ATOM   1329  NH1 ARG A 182      40.520 -33.363  53.407  1.00 19.79           N  
ATOM   1330  NH2 ARG A 182      38.729 -33.773  54.801  1.00 13.60           N  
ATOM   1331  N   GLY A 183      38.807 -39.955  53.263  1.00 10.92           N  
ATOM   1332  CA  GLY A 183      37.984 -40.342  54.377  1.00 11.81           C  
ATOM   1333  C   GLY A 183      37.776 -41.840  54.457  1.00  9.46           C  
ATOM   1334  O   GLY A 183      38.447 -42.615  53.773  1.00  9.45           O  
ATOM   1335  N   THR A 184      36.793 -42.227  55.270  1.00  7.88           N  
ATOM   1336  CA  THR A 184      36.475 -43.633  55.497  1.00 10.41           C  
ATOM   1337  C   THR A 184      34.970 -43.857  55.549  1.00  9.94           C  
ATOM   1338  O   THR A 184      34.230 -43.003  56.051  1.00 11.65           O  
ATOM   1339  CB  THR A 184      37.119 -44.117  56.825  1.00 10.69           C  
ATOM   1340  OG1 THR A 184      38.542 -43.942  56.733  1.00 10.95           O  
ATOM   1341  CG2 THR A 184      36.840 -45.582  57.076  1.00  9.40           C  
ATOM   1342  N   LYS A 185      34.545 -45.000  55.026  1.00  8.28           N  
ATOM   1343  CA  LYS A 185      33.153 -45.380  55.000  1.00 11.24           C  
ATOM   1344  C   LYS A 185      33.068 -46.800  55.596  1.00 10.79           C  
ATOM   1345  O   LYS A 185      33.788 -47.714  55.141  1.00 12.16           O  
ATOM   1346  CB  LYS A 185      32.661 -45.363  53.527  1.00 17.15           C  
ATOM   1347  CG  LYS A 185      31.405 -46.124  53.265  1.00 20.30           C  
ATOM   1348  CD  LYS A 185      31.318 -46.526  51.800  1.00 34.38           C  
ATOM   1349  CE  LYS A 185      31.351 -45.327  50.867  1.00 30.39           C  
ATOM   1350  NZ  LYS A 185      31.133 -45.746  49.430  1.00 32.31           N  
ATOM   1351  N   VAL A 186      32.309 -46.960  56.680  1.00  8.91           N  
ATOM   1352  CA  VAL A 186      32.143 -48.280  57.289  1.00  9.77           C  
ATOM   1353  C   VAL A 186      30.759 -48.800  56.931  1.00 11.02           C  
ATOM   1354  O   VAL A 186      29.760 -48.202  57.322  1.00 10.96           O  
ATOM   1355  CB  VAL A 186      32.313 -48.218  58.835  1.00 11.17           C  
ATOM   1356  CG1 VAL A 186      32.042 -49.609  59.475  1.00  9.59           C  
ATOM   1357  CG2 VAL A 186      33.746 -47.717  59.180  1.00 11.82           C  
ATOM   1358  N   ILE A 187      30.700 -49.897  56.180  1.00  7.78           N  
ATOM   1359  CA  ILE A 187      29.417 -50.465  55.766  1.00  8.95           C  
ATOM   1360  C   ILE A 187      29.054 -51.710  56.621  1.00 10.23           C  
ATOM   1361  O   ILE A 187      29.760 -52.729  56.608  1.00  9.85           O  
ATOM   1362  CB  ILE A 187      29.432 -50.846  54.239  1.00  9.57           C  
ATOM   1363  CG1 ILE A 187      29.936 -49.667  53.391  1.00 10.51           C  
ATOM   1364  CG2 ILE A 187      28.010 -51.268  53.793  1.00 12.40           C  
ATOM   1365  CD1 ILE A 187      30.388 -50.063  51.964  1.00 16.17           C  
ATOM   1366  N   LEU A 188      27.971 -51.609  57.375  1.00  6.48           N  
ATOM   1367  CA  LEU A 188      27.530 -52.709  58.218  1.00 10.38           C  
ATOM   1368  C   LEU A 188      26.391 -53.486  57.552  1.00 12.83           C  
ATOM   1369  O   LEU A 188      25.358 -52.904  57.228  1.00 11.42           O  
ATOM   1370  CB  LEU A 188      27.029 -52.164  59.575  1.00 10.11           C  
ATOM   1371  CG  LEU A 188      28.021 -51.302  60.381  1.00  9.70           C  
ATOM   1372  CD1 LEU A 188      27.370 -50.811  61.655  1.00 12.89           C  
ATOM   1373  CD2 LEU A 188      29.237 -52.091  60.719  1.00 10.98           C  
ATOM   1374  N   HIS A 189      26.605 -54.777  57.302  1.00 11.65           N  
ATOM   1375  CA  HIS A 189      25.553 -55.624  56.736  1.00 10.30           C  
ATOM   1376  C   HIS A 189      24.879 -56.218  57.991  1.00 12.77           C  
ATOM   1377  O   HIS A 189      25.391 -57.159  58.616  1.00 10.25           O  
ATOM   1378  CB  HIS A 189      26.146 -56.702  55.823  1.00 10.65           C  
ATOM   1379  CG  HIS A 189      26.792 -56.154  54.593  1.00 15.83           C  
ATOM   1380  ND1 HIS A 189      28.036 -55.557  54.611  1.00 22.41           N  
ATOM   1381  CD2 HIS A 189      26.365 -56.095  53.309  1.00 21.43           C  
ATOM   1382  CE1 HIS A 189      28.352 -55.155  53.393  1.00 22.76           C  
ATOM   1383  NE2 HIS A 189      27.355 -55.467  52.581  1.00 17.30           N  
ATOM   1384  N   LEU A 190      23.757 -55.621  58.380  1.00  9.67           N  
ATOM   1385  CA  LEU A 190      23.072 -56.011  59.599  1.00 11.46           C  
ATOM   1386  C   LEU A 190      22.466 -57.418  59.635  1.00 15.37           C  
ATOM   1387  O   LEU A 190      21.966 -57.922  58.627  1.00 12.76           O  
ATOM   1388  CB  LEU A 190      21.989 -54.973  59.939  1.00 11.29           C  
ATOM   1389  CG  LEU A 190      22.428 -53.518  60.146  1.00 10.56           C  
ATOM   1390  CD1 LEU A 190      21.197 -52.689  60.512  1.00 11.14           C  
ATOM   1391  CD2 LEU A 190      23.513 -53.435  61.254  1.00 11.48           C  
ATOM   1392  N   LYS A 191      22.574 -58.056  60.799  1.00 13.91           N  
ATOM   1393  CA  LYS A 191      21.998 -59.383  61.022  1.00 15.03           C  
ATOM   1394  C   LYS A 191      20.461 -59.215  60.987  1.00 15.19           C  
ATOM   1395  O   LYS A 191      19.944 -58.145  61.319  1.00 16.84           O  
ATOM   1396  CB  LYS A 191      22.397 -59.904  62.411  1.00 16.06           C  
ATOM   1397  CG  LYS A 191      23.886 -60.020  62.619  1.00 21.65           C  
ATOM   1398  CD  LYS A 191      24.237 -60.230  64.089  1.00 23.56           C  
ATOM   1399  CE  LYS A 191      25.749 -60.173  64.294  1.00 30.36           C  
ATOM   1400  NZ  LYS A 191      26.128 -60.507  65.698  1.00 37.83           N  
ATOM   1401  N   GLU A 192      19.743 -60.289  60.648  1.00 19.04           N  
ATOM   1402  CA  GLU A 192      18.269 -60.295  60.547  1.00 23.10           C  
ATOM   1403  C   GLU A 192      17.489 -59.749  61.729  1.00 24.27           C  
ATOM   1404  O   GLU A 192      16.421 -59.158  61.566  1.00 24.80           O  
ATOM   1405  CB  GLU A 192      17.760 -61.716  60.272  1.00 26.11           C  
ATOM   1406  CG  GLU A 192      18.287 -62.763  61.266  1.00 55.65           C  
ATOM   1407  CD  GLU A 192      17.405 -63.997  61.372  1.00 52.30           C  
ATOM   1408  OE1 GLU A 192      16.797 -64.402  60.354  1.00 69.28           O  
ATOM   1409  OE2 GLU A 192      17.325 -64.565  62.482  1.00 67.36           O  
ATOM   1410  N   ASP A 193      18.010 -59.975  62.925  1.00 23.43           N  
ATOM   1411  CA  ASP A 193      17.342 -59.535  64.150  1.00 20.04           C  
ATOM   1412  C   ASP A 193      17.787 -58.154  64.648  1.00 20.87           C  
ATOM   1413  O   ASP A 193      17.368 -57.715  65.731  1.00 19.71           O  
ATOM   1414  CB  ASP A 193      17.558 -60.589  65.253  1.00 29.78           C  
ATOM   1415  CG  ASP A 193      19.040 -60.860  65.531  1.00 39.17           C  
ATOM   1416  OD1 ASP A 193      19.825 -61.036  64.573  1.00 47.75           O  
ATOM   1417  OD2 ASP A 193      19.431 -60.888  66.713  1.00 49.73           O  
ATOM   1418  N   GLN A 194      18.609 -57.464  63.855  1.00 16.45           N  
ATOM   1419  CA  GLN A 194      19.134 -56.152  64.238  1.00 13.41           C  
ATOM   1420  C   GLN A 194      18.737 -55.052  63.270  1.00 14.66           C  
ATOM   1421  O   GLN A 194      19.420 -54.031  63.183  1.00 16.97           O  
ATOM   1422  CB  GLN A 194      20.667 -56.213  64.339  1.00 10.27           C  
ATOM   1423  CG  GLN A 194      21.176 -57.296  65.273  1.00 14.69           C  
ATOM   1424  CD  GLN A 194      20.716 -57.122  66.726  1.00 14.18           C  
ATOM   1425  OE1 GLN A 194      20.534 -58.104  67.449  1.00 21.02           O  
ATOM   1426  NE2 GLN A 194      20.573 -55.880  67.169  1.00 12.05           N  
ATOM   1427  N   THR A 195      17.606 -55.221  62.592  1.00 14.68           N  
ATOM   1428  CA  THR A 195      17.155 -54.231  61.625  1.00 17.78           C  
ATOM   1429  C   THR A 195      16.589 -52.949  62.260  1.00 14.93           C  
ATOM   1430  O   THR A 195      16.298 -51.965  61.569  1.00 14.12           O  
ATOM   1431  CB  THR A 195      16.140 -54.861  60.631  1.00 22.33           C  
ATOM   1432  OG1 THR A 195      14.961 -55.280  61.329  1.00 21.48           O  
ATOM   1433  CG2 THR A 195      16.770 -56.069  59.960  1.00 25.23           C  
ATOM   1434  N   GLU A 196      16.449 -52.951  63.582  1.00 14.76           N  
ATOM   1435  CA  GLU A 196      15.955 -51.762  64.271  1.00 16.03           C  
ATOM   1436  C   GLU A 196      16.903 -50.605  64.028  1.00 11.90           C  
ATOM   1437  O   GLU A 196      16.499 -49.443  64.066  1.00 13.67           O  
ATOM   1438  CB  GLU A 196      15.825 -52.003  65.780  1.00 13.56           C  
ATOM   1439  CG  GLU A 196      17.139 -52.331  66.508  1.00 17.37           C  
ATOM   1440  CD  GLU A 196      16.887 -52.776  67.960  1.00 19.22           C  
ATOM   1441  OE1 GLU A 196      16.632 -53.978  68.185  1.00 23.51           O  
ATOM   1442  OE2 GLU A 196      16.935 -51.919  68.865  1.00 15.77           O  
ATOM   1443  N   TYR A 197      18.158 -50.932  63.719  1.00 11.49           N  
ATOM   1444  CA  TYR A 197      19.153 -49.898  63.498  1.00 10.92           C  
ATOM   1445  C   TYR A 197      19.096 -49.232  62.131  1.00 12.73           C  
ATOM   1446  O   TYR A 197      19.987 -48.458  61.773  1.00 14.38           O  
ATOM   1447  CB  TYR A 197      20.552 -50.411  63.870  1.00 10.79           C  
ATOM   1448  CG  TYR A 197      20.631 -50.772  65.338  1.00  8.58           C  
ATOM   1449  CD1 TYR A 197      20.526 -49.781  66.320  1.00  9.60           C  
ATOM   1450  CD2 TYR A 197      20.758 -52.106  65.744  1.00 10.71           C  
ATOM   1451  CE1 TYR A 197      20.534 -50.116  67.686  1.00 10.80           C  
ATOM   1452  CE2 TYR A 197      20.772 -52.459  67.091  1.00 11.69           C  
ATOM   1453  CZ  TYR A 197      20.651 -51.463  68.060  1.00 14.79           C  
ATOM   1454  OH  TYR A 197      20.586 -51.818  69.401  1.00 17.39           O  
ATOM   1455  N   LEU A 198      18.053 -49.556  61.363  1.00 12.60           N  
ATOM   1456  CA  LEU A 198      17.826 -48.927  60.071  1.00 12.15           C  
ATOM   1457  C   LEU A 198      16.747 -47.832  60.223  1.00 12.93           C  
ATOM   1458  O   LEU A 198      16.535 -47.017  59.312  1.00 16.09           O  
ATOM   1459  CB  LEU A 198      17.334 -49.959  59.048  1.00 13.78           C  
ATOM   1460  CG  LEU A 198      18.318 -51.093  58.719  1.00 14.67           C  
ATOM   1461  CD1 LEU A 198      17.612 -52.222  57.977  1.00 17.67           C  
ATOM   1462  CD2 LEU A 198      19.514 -50.560  57.948  1.00 18.49           C  
ATOM   1463  N   GLU A 199      16.088 -47.811  61.380  1.00 13.93           N  
ATOM   1464  CA  GLU A 199      15.005 -46.873  61.642  1.00 14.80           C  
ATOM   1465  C   GLU A 199      15.469 -45.521  62.138  1.00 15.34           C  
ATOM   1466  O   GLU A 199      16.317 -45.426  63.028  1.00 14.27           O  
ATOM   1467  CB  GLU A 199      14.013 -47.489  62.633  1.00 23.02           C  
ATOM   1468  CG  GLU A 199      13.120 -48.552  62.007  1.00 34.36           C  
ATOM   1469  CD  GLU A 199      12.191 -47.964  60.928  1.00 43.89           C  
ATOM   1470  OE1 GLU A 199      11.515 -46.936  61.179  1.00 48.65           O  
ATOM   1471  OE2 GLU A 199      12.135 -48.531  59.821  1.00 52.69           O  
ATOM   1472  N   GLU A 200      14.871 -44.468  61.579  1.00 15.63           N  
ATOM   1473  CA  GLU A 200      15.231 -43.099  61.941  1.00 15.31           C  
ATOM   1474  C   GLU A 200      15.150 -42.776  63.442  1.00 13.82           C  
ATOM   1475  O   GLU A 200      16.085 -42.211  64.017  1.00 13.09           O  
ATOM   1476  CB  GLU A 200      14.388 -42.089  61.144  1.00 23.71           C  
ATOM   1477  CG  GLU A 200      12.902 -42.386  61.117  1.00 39.24           C  
ATOM   1478  CD  GLU A 200      12.440 -43.074  59.830  1.00 44.64           C  
ATOM   1479  OE1 GLU A 200      12.745 -44.277  59.636  1.00 44.65           O  
ATOM   1480  OE2 GLU A 200      11.749 -42.410  59.022  1.00 41.52           O  
ATOM   1481  N   ARG A 201      14.031 -43.136  64.071  1.00 11.88           N  
ATOM   1482  CA  ARG A 201      13.838 -42.842  65.491  1.00 13.79           C  
ATOM   1483  C   ARG A 201      14.892 -43.535  66.383  1.00 11.81           C  
ATOM   1484  O   ARG A 201      15.467 -42.916  67.294  1.00 13.47           O  
ATOM   1485  CB  ARG A 201      12.436 -43.244  65.921  1.00 11.03           C  
ATOM   1486  CG  ARG A 201      11.962 -42.517  67.165  1.00 18.36           C  
ATOM   1487  CD  ARG A 201      11.414 -43.449  68.190  1.00 31.85           C  
ATOM   1488  NE  ARG A 201      12.510 -44.305  68.623  1.00 41.29           N  
ATOM   1489  CZ  ARG A 201      12.579 -44.960  69.777  1.00 53.12           C  
ATOM   1490  NH1 ARG A 201      11.601 -44.923  70.713  1.00 25.57           N  
ATOM   1491  NH2 ARG A 201      13.689 -45.623  70.000  1.00 27.78           N  
ATOM   1492  N   ARG A 202      15.168 -44.803  66.090  1.00 11.80           N  
ATOM   1493  CA  ARG A 202      16.134 -45.559  66.869  1.00  8.46           C  
ATOM   1494  C   ARG A 202      17.553 -44.966  66.731  1.00 12.68           C  
ATOM   1495  O   ARG A 202      18.288 -44.837  67.731  1.00 11.31           O  
ATOM   1496  CB  ARG A 202      16.079 -47.030  66.449  1.00  9.60           C  
ATOM   1497  CG  ARG A 202      16.972 -47.956  67.246  1.00  9.92           C  
ATOM   1498  CD  ARG A 202      16.541 -48.068  68.742  1.00 12.15           C  
ATOM   1499  NE  ARG A 202      17.361 -49.074  69.420  1.00 12.44           N  
ATOM   1500  CZ  ARG A 202      17.915 -48.963  70.620  1.00 11.44           C  
ATOM   1501  NH1 ARG A 202      17.754 -47.867  71.358  1.00 12.80           N  
ATOM   1502  NH2 ARG A 202      18.705 -49.938  71.038  1.00 10.85           N  
ATOM   1503  N   ILE A 203      17.932 -44.577  65.507  1.00  9.80           N  
ATOM   1504  CA  ILE A 203      19.240 -43.997  65.264  1.00 10.61           C  
ATOM   1505  C   ILE A 203      19.370 -42.662  66.032  1.00 13.97           C  
ATOM   1506  O   ILE A 203      20.367 -42.435  66.719  1.00 11.65           O  
ATOM   1507  CB  ILE A 203      19.507 -43.800  63.744  1.00 13.15           C  
ATOM   1508  CG1 ILE A 203      19.469 -45.158  63.041  1.00 11.24           C  
ATOM   1509  CG2 ILE A 203      20.925 -43.136  63.527  1.00 10.69           C  
ATOM   1510  CD1 ILE A 203      19.543 -45.072  61.520  1.00 14.19           C  
ATOM   1511  N   LYS A 204      18.344 -41.812  65.958  1.00 12.72           N  
ATOM   1512  CA  LYS A 204      18.356 -40.536  66.690  1.00 11.91           C  
ATOM   1513  C   LYS A 204      18.472 -40.762  68.211  1.00 11.56           C  
ATOM   1514  O   LYS A 204      19.240 -40.070  68.913  1.00 11.52           O  
ATOM   1515  CB  LYS A 204      17.099 -39.713  66.397  1.00 12.16           C  
ATOM   1516  CG  LYS A 204      17.039 -39.202  64.943  1.00 16.48           C  
ATOM   1517  CD  LYS A 204      16.088 -38.015  64.754  1.00 21.08           C  
ATOM   1518  CE  LYS A 204      14.668 -38.348  65.164  1.00 29.94           C  
ATOM   1519  NZ  LYS A 204      13.712 -37.245  64.787  1.00 36.75           N  
ATOM   1520  N   GLU A 205      17.769 -41.777  68.699  1.00 10.73           N  
ATOM   1521  CA  GLU A 205      17.773 -42.101  70.121  1.00 12.31           C  
ATOM   1522  C   GLU A 205      19.176 -42.441  70.609  1.00 12.36           C  
ATOM   1523  O   GLU A 205      19.658 -41.886  71.609  1.00 12.70           O  
ATOM   1524  CB  GLU A 205      16.834 -43.287  70.406  1.00 14.33           C  
ATOM   1525  CG  GLU A 205      16.879 -43.733  71.894  1.00 15.81           C  
ATOM   1526  CD  GLU A 205      15.925 -44.874  72.223  1.00 19.79           C  
ATOM   1527  OE1 GLU A 205      15.703 -45.731  71.350  1.00 17.21           O  
ATOM   1528  OE2 GLU A 205      15.399 -44.917  73.358  1.00 22.03           O  
ATOM   1529  N   ILE A 206      19.840 -43.350  69.903  1.00 13.27           N  
ATOM   1530  CA  ILE A 206      21.183 -43.749  70.333  1.00 11.94           C  
ATOM   1531  C   ILE A 206      22.256 -42.677  70.122  1.00 14.48           C  
ATOM   1532  O   ILE A 206      23.214 -42.591  70.919  1.00 13.76           O  
ATOM   1533  CB  ILE A 206      21.582 -45.152  69.786  1.00 13.43           C  
ATOM   1534  CG1 ILE A 206      21.728 -45.164  68.264  1.00 14.26           C  
ATOM   1535  CG2 ILE A 206      20.500 -46.189  70.181  1.00 16.47           C  
ATOM   1536  CD1 ILE A 206      22.026 -46.566  67.740  1.00 15.13           C  
ATOM   1537  N   VAL A 207      22.117 -41.841  69.084  1.00 11.40           N  
ATOM   1538  CA  VAL A 207      23.106 -40.763  68.892  1.00 10.63           C  
ATOM   1539  C   VAL A 207      22.977 -39.749  70.056  1.00 14.47           C  
ATOM   1540  O   VAL A 207      23.977 -39.284  70.604  1.00 14.08           O  
ATOM   1541  CB  VAL A 207      22.970 -40.038  67.495  1.00 13.80           C  
ATOM   1542  CG1 VAL A 207      23.841 -38.768  67.460  1.00 12.34           C  
ATOM   1543  CG2 VAL A 207      23.427 -40.993  66.344  1.00 13.13           C  
ATOM   1544  N   LYS A 208      21.740 -39.433  70.435  1.00 13.25           N  
ATOM   1545  CA  LYS A 208      21.467 -38.523  71.552  1.00 14.47           C  
ATOM   1546  C   LYS A 208      21.951 -39.123  72.899  1.00 14.80           C  
ATOM   1547  O   LYS A 208      22.499 -38.419  73.768  1.00 16.38           O  
ATOM   1548  CB  LYS A 208      19.957 -38.263  71.626  1.00 15.00           C  
ATOM   1549  CG  LYS A 208      19.541 -37.332  72.751  1.00 16.94           C  
ATOM   1550  CD  LYS A 208      20.335 -36.039  72.699  1.00 18.19           C  
ATOM   1551  CE  LYS A 208      19.845 -35.081  73.788  1.00 24.58           C  
ATOM   1552  NZ  LYS A 208      20.646 -33.826  73.792  1.00 29.93           N  
ATOM   1553  N   LYS A 209      21.742 -40.420  73.074  1.00 14.85           N  
ATOM   1554  CA  LYS A 209      22.157 -41.077  74.302  1.00 15.30           C  
ATOM   1555  C   LYS A 209      23.655 -41.245  74.472  1.00 18.88           C  
ATOM   1556  O   LYS A 209      24.161 -41.018  75.557  1.00 19.22           O  
ATOM   1557  CB  LYS A 209      21.504 -42.460  74.427  1.00 16.52           C  
ATOM   1558  CG  LYS A 209      21.601 -43.067  75.856  1.00 29.56           C  
ATOM   1559  CD  LYS A 209      21.003 -44.484  75.963  1.00 30.72           C  
ATOM   1560  CE  LYS A 209      19.514 -44.504  75.623  1.00 44.02           C  
ATOM   1561  NZ  LYS A 209      18.975 -45.877  75.387  1.00 44.66           N  
ATOM   1562  N   HIS A 210      24.379 -41.591  73.411  1.00 14.90           N  
ATOM   1563  CA  HIS A 210      25.802 -41.885  73.556  1.00 13.31           C  
ATOM   1564  C   HIS A 210      26.819 -41.023  72.823  1.00 16.33           C  
ATOM   1565  O   HIS A 210      28.026 -41.145  73.093  1.00 16.35           O  
ATOM   1566  CB  HIS A 210      26.065 -43.333  73.116  1.00 15.16           C  
ATOM   1567  CG  HIS A 210      25.394 -44.368  73.962  1.00 16.98           C  
ATOM   1568  ND1 HIS A 210      24.296 -45.085  73.535  1.00 23.08           N  
ATOM   1569  CD2 HIS A 210      25.672 -44.817  75.208  1.00 16.69           C  
ATOM   1570  CE1 HIS A 210      23.925 -45.929  74.481  1.00 18.37           C  
ATOM   1571  NE2 HIS A 210      24.749 -45.785  75.506  1.00 24.98           N  
ATOM   1572  N   SER A 211      26.372 -40.215  71.865  1.00 13.66           N  
ATOM   1573  CA  SER A 211      27.301 -39.403  71.079  1.00 16.11           C  
ATOM   1574  C   SER A 211      26.944 -37.906  71.081  1.00 22.19           C  
ATOM   1575  O   SER A 211      27.252 -37.172  70.141  1.00 23.43           O  
ATOM   1576  CB  SER A 211      27.369 -39.958  69.641  1.00 15.82           C  
ATOM   1577  OG  SER A 211      27.726 -41.338  69.615  1.00 13.61           O  
ATOM   1578  N   GLN A 212      26.384 -37.451  72.193  1.00 28.76           N  
ATOM   1579  CA  GLN A 212      25.945 -36.063  72.351  1.00 47.88           C  
ATOM   1580  C   GLN A 212      27.042 -35.070  72.762  1.00 47.01           C  
ATOM   1581  O   GLN A 212      26.794 -34.152  73.552  1.00 62.42           O  
ATOM   1582  CB  GLN A 212      24.807 -36.009  73.380  1.00 49.54           C  
ATOM   1583  CG  GLN A 212      25.234 -36.330  74.819  1.00 58.47           C  
ATOM   1584  CD  GLN A 212      25.337 -37.817  75.122  1.00 59.17           C  
ATOM   1585  OE1 GLN A 212      26.302 -38.495  74.742  1.00 47.19           O  
ATOM   1586  NE2 GLN A 212      24.337 -38.333  75.823  1.00 61.31           N  
ATOM   1587  N   PHE A 213      28.240 -35.226  72.214  1.00 50.89           N  
ATOM   1588  CA  PHE A 213      29.369 -34.351  72.555  1.00 47.09           C  
ATOM   1589  C   PHE A 213      30.493 -34.381  71.508  1.00 48.80           C  
ATOM   1590  O   PHE A 213      31.605 -33.906  71.763  1.00 47.32           O  
ATOM   1591  CB  PHE A 213      29.920 -34.754  73.923  1.00 58.14           C  
ATOM   1592  CG  PHE A 213      29.733 -36.219  74.236  1.00 70.19           C  
ATOM   1593  CD1 PHE A 213      29.799 -37.184  73.221  1.00 65.65           C  
ATOM   1594  CD2 PHE A 213      29.466 -36.634  75.538  1.00 71.44           C  
ATOM   1595  CE1 PHE A 213      29.600 -38.523  73.500  1.00 74.97           C  
ATOM   1596  CE2 PHE A 213      29.265 -37.983  75.828  1.00 77.24           C  
ATOM   1597  CZ  PHE A 213      29.332 -38.928  74.805  1.00 75.01           C  
ATOM   1598  N   ILE A 214      30.216 -34.992  70.360  1.00 30.61           N  
ATOM   1599  CA  ILE A 214      31.172 -35.080  69.253  1.00 22.42           C  
ATOM   1600  C   ILE A 214      31.374 -33.662  68.673  1.00 23.38           C  
ATOM   1601  O   ILE A 214      30.399 -32.957  68.384  1.00 27.07           O  
ATOM   1602  CB  ILE A 214      30.601 -36.057  68.182  1.00 20.12           C  
ATOM   1603  CG1 ILE A 214      30.564 -37.477  68.775  1.00 21.52           C  
ATOM   1604  CG2 ILE A 214      31.373 -35.967  66.854  1.00 17.59           C  
ATOM   1605  CD1 ILE A 214      31.945 -38.119  69.065  1.00 15.92           C  
ATOM   1606  N   GLY A 215      32.623 -33.256  68.475  1.00 22.40           N  
ATOM   1607  CA  GLY A 215      32.902 -31.918  67.977  1.00 16.59           C  
ATOM   1608  C   GLY A 215      32.812 -31.678  66.474  1.00 24.90           C  
ATOM   1609  O   GLY A 215      33.532 -30.816  65.963  1.00 21.21           O  
ATOM   1610  N   TYR A 216      31.922 -32.384  65.772  1.00 14.91           N  
ATOM   1611  CA  TYR A 216      31.764 -32.242  64.312  1.00 14.30           C  
ATOM   1612  C   TYR A 216      30.306 -32.502  63.949  1.00 12.52           C  
ATOM   1613  O   TYR A 216      29.596 -33.207  64.681  1.00 14.37           O  
ATOM   1614  CB  TYR A 216      32.633 -33.272  63.587  1.00 13.74           C  
ATOM   1615  CG  TYR A 216      34.108 -33.124  63.901  1.00 15.68           C  
ATOM   1616  CD1 TYR A 216      34.891 -32.176  63.233  1.00 13.92           C  
ATOM   1617  CD2 TYR A 216      34.715 -33.908  64.881  1.00 12.94           C  
ATOM   1618  CE1 TYR A 216      36.245 -32.013  63.540  1.00 14.60           C  
ATOM   1619  CE2 TYR A 216      36.073 -33.754  65.195  1.00 14.95           C  
ATOM   1620  CZ  TYR A 216      36.823 -32.804  64.517  1.00 12.96           C  
ATOM   1621  OH  TYR A 216      38.161 -32.622  64.798  1.00 16.30           O  
ATOM   1622  N   PRO A 217      29.829 -31.921  62.830  1.00 15.32           N  
ATOM   1623  CA  PRO A 217      28.432 -32.131  62.423  1.00 15.16           C  
ATOM   1624  C   PRO A 217      28.170 -33.608  62.072  1.00 16.48           C  
ATOM   1625  O   PRO A 217      28.998 -34.261  61.426  1.00 14.98           O  
ATOM   1626  CB  PRO A 217      28.313 -31.271  61.170  1.00 14.63           C  
ATOM   1627  CG  PRO A 217      29.364 -30.249  61.328  1.00 16.76           C  
ATOM   1628  CD  PRO A 217      30.507 -30.994  61.906  1.00 12.75           C  
ATOM   1629  N   ILE A 218      27.053 -34.135  62.574  1.00 13.64           N  
ATOM   1630  CA  ILE A 218      26.619 -35.497  62.310  1.00 11.44           C  
ATOM   1631  C   ILE A 218      25.245 -35.325  61.630  1.00 13.89           C  
ATOM   1632  O   ILE A 218      24.361 -34.624  62.154  1.00 14.48           O  
ATOM   1633  CB  ILE A 218      26.443 -36.344  63.609  1.00 13.27           C  
ATOM   1634  CG1 ILE A 218      27.752 -36.425  64.405  1.00 18.51           C  
ATOM   1635  CG2 ILE A 218      26.058 -37.793  63.257  1.00 17.01           C  
ATOM   1636  CD1 ILE A 218      27.632 -37.269  65.699  1.00 16.34           C  
ATOM   1637  N   THR A 219      25.086 -35.926  60.454  1.00 12.10           N  
ATOM   1638  CA  THR A 219      23.823 -35.839  59.704  1.00 11.90           C  
ATOM   1639  C   THR A 219      23.299 -37.214  59.328  1.00  8.17           C  
ATOM   1640  O   THR A 219      24.038 -38.062  58.848  1.00 11.13           O  
ATOM   1641  CB  THR A 219      23.994 -35.004  58.422  1.00 12.84           C  
ATOM   1642  OG1 THR A 219      24.631 -33.760  58.757  1.00 17.88           O  
ATOM   1643  CG2 THR A 219      22.619 -34.687  57.753  1.00 12.59           C  
ATOM   1644  N   LEU A 220      22.004 -37.411  59.554  1.00 10.74           N  
ATOM   1645  CA  LEU A 220      21.321 -38.656  59.245  1.00  9.54           C  
ATOM   1646  C   LEU A 220      20.526 -38.483  57.923  1.00 13.90           C  
ATOM   1647  O   LEU A 220      19.667 -37.583  57.811  1.00 11.95           O  
ATOM   1648  CB  LEU A 220      20.365 -39.017  60.397  1.00  9.59           C  
ATOM   1649  CG  LEU A 220      19.411 -40.195  60.196  1.00  9.77           C  
ATOM   1650  CD1 LEU A 220      20.242 -41.482  59.935  1.00 11.91           C  
ATOM   1651  CD2 LEU A 220      18.447 -40.379  61.403  1.00 12.06           C  
ATOM   1652  N   PHE A 221      20.819 -39.321  56.928  1.00 10.07           N  
ATOM   1653  CA  PHE A 221      20.112 -39.249  55.636  1.00 12.46           C  
ATOM   1654  C   PHE A 221      18.981 -40.268  55.731  1.00 13.90           C  
ATOM   1655  O   PHE A 221      19.237 -41.467  55.863  1.00 16.75           O  
ATOM   1656  CB  PHE A 221      21.009 -39.697  54.464  1.00 14.39           C  
ATOM   1657  CG  PHE A 221      22.196 -38.782  54.140  1.00 16.44           C  
ATOM   1658  CD1 PHE A 221      22.599 -37.749  54.980  1.00 24.32           C  
ATOM   1659  CD2 PHE A 221      22.944 -39.019  52.988  1.00 26.82           C  
ATOM   1660  CE1 PHE A 221      23.728 -36.972  54.678  1.00 22.14           C  
ATOM   1661  CE2 PHE A 221      24.065 -38.249  52.684  1.00 31.79           C  
ATOM   1662  CZ  PHE A 221      24.453 -37.225  53.534  1.00 39.61           C  
ATOM   1663  N   VAL A 222      17.738 -39.815  55.618  1.00 14.82           N  
ATOM   1664  CA  VAL A 222      16.609 -40.738  55.694  1.00 16.60           C  
ATOM   1665  C   VAL A 222      15.829 -40.886  54.379  1.00 15.42           C  
ATOM   1666  O   VAL A 222      15.351 -39.899  53.822  1.00 15.92           O  
ATOM   1667  CB  VAL A 222      15.676 -40.358  56.849  1.00 23.14           C  
ATOM   1668  CG1 VAL A 222      16.263 -40.862  58.159  1.00 24.54           C  
ATOM   1669  CG2 VAL A 222      15.536 -38.853  56.931  1.00 29.28           C  
ATOM   1670  N   GLU A 223      15.737 -42.117  53.881  1.00 18.56           N  
ATOM   1671  CA  GLU A 223      15.030 -42.424  52.633  1.00 22.55           C  
ATOM   1672  C   GLU A 223      13.544 -42.040  52.716  1.00 18.44           C  
ATOM   1673  O   GLU A 223      12.847 -42.564  53.611  1.00 16.52           O  
ATOM   1674  CB  GLU A 223      15.151 -43.919  52.304  1.00 22.19           C  
ATOM   1675  CG  GLU A 223      16.550 -44.485  52.544  1.00 33.95           C  
ATOM   1676  CD  GLU A 223      16.614 -46.009  52.429  1.00 36.30           C  
ATOM   1677  OE1 GLU A 223      16.297 -46.711  53.430  1.00 26.55           O  
ATOM   1678  OE2 GLU A 223      17.007 -46.497  51.342  1.00 34.94           O  
TER    1679      GLU A 223                                                      
HETATM 1680 MG    MG A1001      37.976 -46.355  68.629  1.00 13.06          MG  
HETATM 1681  PB  ADP A2001      41.119 -47.134  69.022  1.00 13.54           P  
HETATM 1682  O1B ADP A2001      40.044 -46.149  68.564  1.00 12.88           O  
HETATM 1683  O2B ADP A2001      42.453 -46.963  68.380  1.00 13.74           O  
HETATM 1684  O3B ADP A2001      41.151 -47.293  70.570  1.00 17.04           O  
HETATM 1685  PA  ADP A2001      39.504 -49.082  67.575  1.00 10.37           P  
HETATM 1686  O1A ADP A2001      38.280 -48.255  67.840  1.00 11.21           O  
HETATM 1687  O2A ADP A2001      39.382 -50.544  67.648  1.00  8.77           O  
HETATM 1688  O3A ADP A2001      40.638 -48.574  68.627  1.00 12.17           O  
HETATM 1689  O5' ADP A2001      40.122 -48.604  66.174  1.00 11.12           O  
HETATM 1690  C5' ADP A2001      41.308 -49.261  65.665  1.00  9.32           C  
HETATM 1691  C4' ADP A2001      42.072 -48.387  64.701  1.00 10.85           C  
HETATM 1692  O4' ADP A2001      41.358 -48.438  63.397  1.00 11.60           O  
HETATM 1693  C3' ADP A2001      42.046 -46.904  65.019  1.00 12.20           C  
HETATM 1694  O3' ADP A2001      43.129 -46.578  65.914  1.00 15.41           O  
HETATM 1695  C2' ADP A2001      42.360 -46.252  63.610  1.00 12.34           C  
HETATM 1696  O2' ADP A2001      43.776 -46.402  63.283  1.00 15.89           O  
HETATM 1697  C1' ADP A2001      41.587 -47.222  62.681  1.00 11.19           C  
HETATM 1698  N9  ADP A2001      40.230 -46.674  62.249  1.00  8.48           N  
HETATM 1699  C8  ADP A2001      39.051 -47.098  62.659  1.00  9.29           C  
HETATM 1700  N7  ADP A2001      38.091 -46.395  62.194  1.00 11.30           N  
HETATM 1701  C5  ADP A2001      38.701 -45.416  61.412  1.00  9.72           C  
HETATM 1702  C6  ADP A2001      38.218 -44.303  60.645  1.00  8.65           C  
HETATM 1703  N6  ADP A2001      36.898 -43.928  60.609  1.00 11.21           N  
HETATM 1704  N1  ADP A2001      39.126 -43.549  60.016  1.00 11.21           N  
HETATM 1705  C2  ADP A2001      40.401 -43.841  60.137  1.00 12.25           C  
HETATM 1706  N3  ADP A2001      40.943 -44.834  60.836  1.00  9.95           N  
HETATM 1707  C4  ADP A2001      40.034 -45.589  61.450  1.00 10.09           C  
HETATM 1708  O   HOH A2002      34.117 -45.062  61.618  1.00  8.61           O  
HETATM 1709  O   HOH A2003      35.421 -47.336  62.783  1.00 10.03           O  
HETATM 1710  O   HOH A2004      38.951 -41.504  58.078  1.00 11.63           O  
HETATM 1711  O   HOH A2005      39.997 -43.582  64.141  1.00 10.93           O  
HETATM 1712  O   HOH A2006      45.291 -58.585  70.924  1.00 13.01           O  
HETATM 1713  O   HOH A2007      33.670 -44.204  58.963  1.00  9.18           O  
HETATM 1714  O   HOH A2008      21.234 -51.927  72.999  1.00 15.76           O  
HETATM 1715  O   HOH A2009      25.547 -58.506  78.993  1.00 11.70           O  
HETATM 1716  O   HOH A2010      37.593 -63.442  63.095  1.00 14.49           O  
HETATM 1717  O   HOH A2011      45.004 -57.775  78.799  1.00 12.92           O  
HETATM 1718  O   HOH A2012      40.623 -44.092  66.770  1.00 13.99           O  
HETATM 1719  O   HOH A2013      26.463 -55.665  77.884  1.00 19.51           O  
HETATM 1720  O   HOH A2014      41.550 -52.096  68.080  1.00 15.03           O  
HETATM 1721  O   HOH A2015      30.445 -41.332  69.779  1.00 12.77           O  
HETATM 1722  O   HOH A2016      25.633 -43.316  69.372  1.00 12.53           O  
HETATM 1723  O   HOH A2017      44.723 -38.205  54.071  1.00 15.01           O  
HETATM 1724  O   HOH A2018      42.796 -38.566  66.790  1.00 13.18           O  
HETATM 1725  O   HOH A2019      45.841 -58.693  75.283  1.00 13.71           O  
HETATM 1726  O   HOH A2020      19.751 -58.512  70.634  1.00 16.34           O  
HETATM 1727  O   HOH A2021      34.732 -34.799  68.910  1.00 19.87           O  
HETATM 1728  O   HOH A2022      25.621 -45.914  70.463  1.00 18.65           O  
HETATM 1729  O   HOH A2023      31.166 -62.999  77.884  1.00 20.61           O  
HETATM 1730  O   HOH A2024      11.602 -44.453  62.731  1.00 19.61           O  
HETATM 1731  O   HOH A2025      38.659 -56.635  50.649  1.00 20.23           O  
HETATM 1732  O   HOH A2026      34.472 -65.978  64.291  1.00 17.71           O  
HETATM 1733  O   HOH A2027      42.296 -42.251  62.990  1.00 19.10           O  
HETATM 1734  O   HOH A2028      23.707 -50.801  50.637  1.00 17.43           O  
HETATM 1735  O   HOH A2029      19.888 -37.592  67.644  1.00 18.71           O  
HETATM 1736  O   HOH A2030      16.241 -55.143  65.529  1.00 17.80           O  
HETATM 1737  O   HOH A2031      20.983 -56.089  73.038  1.00 26.42           O  
HETATM 1738  O   HOH A2032      38.865 -30.808  54.586  1.00 17.72           O  
HETATM 1739  O   HOH A2033      44.551 -44.668  51.038  1.00 15.53           O  
HETATM 1740  O   HOH A2034      48.441 -64.139  66.395  1.00 17.66           O  
HETATM 1741  O   HOH A2035      37.637 -37.511  68.757  1.00 19.30           O  
HETATM 1742  O   HOH A2036      44.428 -52.529  74.264  1.00 21.48           O  
HETATM 1743  O   HOH A2037      34.836 -28.234  58.452  1.00 25.45           O  
HETATM 1744  O   HOH A2038      35.871 -63.397  56.692  1.00 17.22           O  
HETATM 1745  O   HOH A2039      42.710 -38.254  49.261  1.00 21.12           O  
HETATM 1746  O   HOH A2040      34.295 -47.974  76.438  1.00 27.09           O  
HETATM 1747  O   HOH A2041      48.368 -61.876  61.654  1.00 32.55           O  
HETATM 1748  O   HOH A2042      38.782 -63.363  54.682  1.00 34.50           O  
HETATM 1749  O   HOH A2043      46.705 -59.845  72.953  1.00 18.62           O  
HETATM 1750  O   HOH A2044      19.835 -51.754  45.799  1.00 21.08           O  
HETATM 1751  O   HOH A2045      48.001 -51.796  72.906  1.00 27.27           O  
HETATM 1752  O   HOH A2046      28.109 -39.156  52.462  1.00 23.88           O  
HETATM 1753  O   HOH A2047      23.615 -46.579  51.394  1.00 25.85           O  
HETATM 1754  O   HOH A2048      45.304 -43.555  59.045  1.00 19.54           O  
HETATM 1755  O   HOH A2049      21.210 -62.601  59.730  1.00 24.89           O  
HETATM 1756  O   HOH A2050      33.333 -44.489  72.192  1.00 22.81           O  
HETATM 1757  O   HOH A2051      50.437 -48.399  52.316  1.00 23.71           O  
HETATM 1758  O   HOH A2052      28.947 -41.802  75.595  1.00 30.46           O  
HETATM 1759  O   HOH A2053      18.371 -41.141  74.033  1.00 25.38           O  
HETATM 1760  O   HOH A2054      51.146 -45.780  55.742  1.00 27.18           O  
HETATM 1761  O   HOH A2055      48.432 -63.304  58.001  1.00 23.53           O  
HETATM 1762  O   HOH A2056      38.525 -67.635  64.397  1.00 28.34           O  
HETATM 1763  O   HOH A2057      33.596 -38.994  52.851  1.00 26.28           O  
HETATM 1764  O   HOH A2058      21.050 -45.487  51.158  1.00 31.12           O  
HETATM 1765  O   HOH A2059      19.939 -54.651  69.820  1.00 25.00           O  
HETATM 1766  O   HOH A2060      18.010 -47.899  47.920  1.00 30.02           O  
HETATM 1767  O   HOH A2061      42.703 -68.031  53.296  1.00 22.33           O  
HETATM 1768  O   HOH A2062      39.776 -58.418  83.371  1.00 38.24           O  
HETATM 1769  O   HOH A2063      37.197 -65.242  65.022  1.00 17.37           O  
HETATM 1770  O   HOH A2064      36.545 -66.884  71.776  1.00 26.20           O  
HETATM 1771  O   HOH A2065      22.135 -56.114  50.398  1.00 44.50           O  
HETATM 1772  O   HOH A2066      26.109 -47.429  77.927  1.00 26.04           O  
HETATM 1773  O   HOH A2067      25.954 -59.891  54.645  1.00 34.21           O  
HETATM 1774  O   HOH A2068      43.309 -65.729  63.444  1.00 26.05           O  
HETATM 1775  O   HOH A2069      27.140 -47.801  51.466  1.00 21.00           O  
HETATM 1776  O   HOH A2070      37.167 -67.261  74.526  1.00 48.09           O  
HETATM 1777  O   HOH A2071      16.159 -45.053  55.988  1.00 35.61           O  
HETATM 1778  O   HOH A2072      10.980 -42.877  51.177  1.00 24.67           O  
HETATM 1779  O   HOH A2073      12.662 -47.119  67.590  1.00 29.50           O  
HETATM 1780  O   HOH A2074      45.642 -24.604  56.620  1.00 33.98           O  
HETATM 1781  O   HOH A2075      38.770 -67.936  67.379  1.00 32.83           O  
HETATM 1782  O   HOH A2076      27.523 -34.688  53.113  1.00 38.06           O  
HETATM 1783  O   HOH A2077      15.142 -57.175  62.947  1.00 29.60           O  
HETATM 1784  O   HOH A2078      23.142 -56.622  54.305  1.00 27.16           O  
HETATM 1785  O   HOH A2079      36.761 -64.078  84.126  1.00 37.09           O  
HETATM 1786  O   HOH A2080      28.140 -62.576  80.291  1.00 27.33           O  
HETATM 1787  O   HOH A2081      51.269 -52.729  53.014  1.00 34.09           O  
HETATM 1788  O   HOH A2082      25.334 -63.816  65.424  1.00 55.27           O  
HETATM 1789  O   HOH A2083      37.159 -69.950  59.868  1.00 42.99           O  
HETATM 1790  O   HOH A2084      51.055 -58.522  67.366  1.00 33.94           O  
HETATM 1791  O   HOH A2085      37.324 -33.171  68.718  1.00 39.08           O  
HETATM 1792  O   HOH A2086      14.470 -45.791  47.574  1.00 40.70           O  
HETATM 1793  O   HOH A2087      44.742 -50.029  66.176  1.00 33.76           O  
HETATM 1794  O   HOH A2088      22.857 -62.259  70.412  1.00 32.07           O  
HETATM 1795  O   HOH A2089      49.057 -22.971  52.907  1.00 26.02           O  
HETATM 1796  O   HOH A2090      41.909 -67.895  68.009  1.00 34.24           O  
HETATM 1797  O   HOH A2091      54.378 -24.763  53.060  1.00 43.13           O  
HETATM 1798  O   HOH A2092      50.285 -65.745  69.158  1.00 44.12           O  
HETATM 1799  O   HOH A2093      12.960 -43.119  48.245  1.00 48.39           O  
HETATM 1800  O   HOH A2094      25.848 -56.089  82.100  1.00 43.12           O  
HETATM 1801  O   HOH A2095      16.597 -50.853  74.185  1.00 42.28           O  
HETATM 1802  O   HOH A2096      31.162 -40.734  72.501  1.00 40.19           O  
HETATM 1803  O   HOH A2097      31.009 -66.910  71.974  1.00 60.89           O  
HETATM 1804  O   HOH A2098      49.672 -45.616  41.035  1.00 65.08           O  
HETATM 1805  O   HOH A2099      21.491 -35.209  68.669  1.00 25.19           O  
HETATM 1806  O   HOH A2100      11.725 -46.409  65.149  1.00 49.24           O  
HETATM 1807  O   HOH A2101      17.702 -35.795  68.089  1.00 26.87           O  
HETATM 1808  O   HOH A2102      13.069 -46.774  52.778  1.00 39.11           O  
HETATM 1809  O   HOH A2103      14.090 -48.161  71.544  1.00 35.39           O  
HETATM 1810  O   HOH A2104      29.558 -63.444  60.467  1.00 32.51           O  
HETATM 1811  O   HOH A2105      24.697 -55.546  50.139  1.00 57.98           O  
HETATM 1812  O   HOH A2106      47.009 -68.882  70.845  1.00 32.72           O  
HETATM 1813  O   HOH A2107      30.454 -53.102  83.197  1.00 69.49           O  
HETATM 1814  O   HOH A2108      43.696 -49.504  68.773  1.00 39.94           O  
HETATM 1815  O   HOH A2109      31.818 -67.420  80.101  1.00 58.32           O  
HETATM 1816  O   HOH A2110      29.021 -59.834  79.983  1.00 35.69           O  
HETATM 1817  O   HOH A2111      27.533 -34.773  68.632  1.00 37.26           O  
HETATM 1818  O   HOH A2112      12.536 -45.885  50.189  1.00 58.92           O  
HETATM 1819  O   HOH A2113       9.868 -42.242  62.402  1.00 56.87           O  
HETATM 1820  O   HOH A2114      49.604 -24.567  50.929  1.00 42.05           O  
HETATM 1821  O   HOH A2115      56.489 -56.574  68.212  1.00 58.10           O  
HETATM 1822  O   HOH A2116      11.703 -40.149  64.665  1.00 28.98           O  
HETATM 1823  O   HOH A2117      41.512 -63.418  78.290  1.00 30.75           O  
HETATM 1824  O   HOH A2118      19.766 -42.309  51.374  1.00 32.80           O  
HETATM 1825  O   HOH A2119      26.444 -60.551  70.604  1.00 27.95           O  
HETATM 1826  O   HOH A2120      32.849 -66.657  59.083  1.00 43.97           O  
HETATM 1827  O   HOH A2121      48.962 -62.738  55.083  1.00 27.90           O  
HETATM 1828  O   HOH A2122      29.752 -54.325  51.051  1.00 29.78           O  
HETATM 1829  O   HOH A2123      16.731 -32.327  67.261  1.00 47.24           O  
HETATM 1830  O   HOH A2124      27.956 -44.101  76.402  1.00 25.85           O  
HETATM 1831  O   HOH A2125      12.721 -39.956  59.749  1.00 43.13           O  
HETATM 1832  O   HOH A2126      40.379 -67.836  55.884  1.00 41.43           O  
HETATM 1833  O   HOH A2127      49.126 -61.494  45.413  1.00 51.98           O  
HETATM 1834  O   HOH A2128      40.630 -28.432  58.847  1.00 47.44           O  
HETATM 1835  O   HOH A2129      43.339 -43.702  66.423  1.00 27.05           O  
HETATM 1836  O   HOH A2130      49.182 -43.585  60.301  1.00 55.38           O  
HETATM 1837  O   HOH A2131      24.722 -31.559  60.872  1.00 47.87           O  
HETATM 1838  O   HOH A2132      50.720 -48.587  59.106  1.00 57.06           O  
HETATM 1839  O   HOH A2133      49.309 -58.958  73.835  1.00 31.41           O  
HETATM 1840  O   HOH A2134      44.611 -28.112  64.272  1.00 60.26           O  
HETATM 1841  O   HOH A2135      39.623 -44.006  43.563  1.00 29.68           O  
HETATM 1842  O   HOH A2136      13.435 -55.160  64.599  1.00 28.10           O  
HETATM 1843  O   HOH A2137      51.707 -22.902  57.934  1.00 51.66           O  
HETATM 1844  O   HOH A2138      33.657 -61.840  54.037  1.00 30.58           O  
HETATM 1845  O   HOH A2139      45.819 -55.884  40.112  1.00 40.01           O  
HETATM 1846  O   HOH A2140      44.124 -44.674  68.942  1.00 50.25           O  
HETATM 1847  O   HOH A2141      58.987 -56.472  66.837  1.00 67.87           O  
HETATM 1848  O   HOH A2142      26.802 -61.876  78.332  1.00 26.93           O  
HETATM 1849  O   HOH A2143      26.155 -66.578  66.866  1.00 44.53           O  
HETATM 1850  O   HOH A2144      33.225 -46.238  47.347  1.00 43.16           O  
HETATM 1851  O   HOH A2145      35.384 -46.555  83.630  1.00 54.46           O  
HETATM 1852  O   HOH A2146      16.209 -57.119  68.290  1.00 50.38           O  
HETATM 1853  O   HOH A2147      25.879 -34.122  55.294  1.00 39.60           O  
HETATM 1854  O   HOH A2148      38.494 -41.926  45.841  1.00 57.27           O  
HETATM 1855  O   HOH A2149      30.842 -47.881  79.666  1.00 35.73           O  
HETATM 1856  O   HOH A2150      52.808 -47.120  39.755  1.00 51.78           O  
HETATM 1857  O   HOH A2151      42.200 -44.778  44.134  1.00 29.65           O  
HETATM 1858  O   HOH A2152      14.115 -63.144  56.551  1.00 66.55           O  
HETATM 1859  O   HOH A2153      32.875 -33.708  50.738  1.00 31.37           O  
HETATM 1860  O   HOH A2154      55.752 -33.929  56.880  1.00 66.03           O  
HETATM 1861  O   HOH A2155      55.108 -54.296  66.023  1.00 62.01           O  
HETATM 1862  O   HOH A2156      49.380 -60.562  51.331  1.00 50.87           O  
HETATM 1863  O   HOH A2157      22.657 -47.431  76.796  1.00 34.78           O  
HETATM 1864  O   HOH A2158      36.671 -53.817  45.705  1.00 43.98           O  
HETATM 1865  O   HOH A2159      35.606 -52.329  39.442  1.00 41.62           O  
HETATM 1866  O   HOH A2160      23.845 -48.029  53.769  1.00 11.75           O  
HETATM 1867  O   HOH A2161      41.529 -37.824  69.005  1.00 15.37           O  
HETATM 1868  O   HOH A2162      42.651 -53.467  65.833  1.00 14.94           O  
HETATM 1869  O   HOH A2163      27.308 -34.240  58.620  1.00 20.42           O  
HETATM 1870  O   HOH A2164      33.284 -29.244  60.650  1.00 24.36           O  
HETATM 1871  O   HOH A2165      19.172 -43.215  53.928  1.00 25.20           O  
HETATM 1872  O   HOH A2166      38.155 -46.117  43.237  1.00 24.94           O  
HETATM 1873  O   HOH A2167      33.495 -48.826  46.973  1.00 38.20           O  
HETATM 1874  O   HOH A2168      30.998 -37.125  52.919  1.00 30.64           O  
HETATM 1875  O   HOH A2169      47.586 -36.125  61.116  1.00 40.26           O  
HETATM 1876  O   HOH A2170      43.685 -43.767  61.278  1.00 26.93           O  
HETATM 1877  O   HOH A2171      12.504 -45.612  73.630  1.00 32.85           O  
HETATM 1878  O   HOH A2172      36.378 -70.911  62.497  1.00 31.40           O  
HETATM 1879  O   HOH A2173       7.744 -43.517  50.148  1.00 31.02           O  
HETATM 1880  O   HOH A2174      50.896 -61.490  68.894  1.00 27.83           O  
HETATM 1881  O   HOH A2175      29.067 -63.856  82.329  1.00 33.06           O  
HETATM 1882  O   HOH A2176      30.899 -41.410  41.126  1.00 45.39           O  
HETATM 1883  O   HOH A2177      41.096 -68.614  64.010  1.00 38.10           O  
HETATM 1884  O   HOH A2178      39.741 -42.303  41.347  1.00 47.37           O  
HETATM 1885  O   HOH A2179      36.605 -69.525  65.847  1.00 42.74           O  
HETATM 1886  O   HOH A2180      19.515 -54.981  75.606  1.00 34.07           O  
HETATM 1887  O   HOH A2181      52.165 -23.108  53.067  1.00 29.27           O  
HETATM 1888  O   HOH A2182      17.716 -60.297  70.412  1.00 41.70           O  
HETATM 1889  O   HOH A2183      49.351 -43.178  57.656  1.00 28.01           O  
HETATM 1890  O   HOH A2184      41.059 -66.842  84.354  1.00 47.40           O  
HETATM 1891  O   HOH A2185      49.395 -60.857  63.892  1.00 25.08           O  
HETATM 1892  O   HOH A2186      51.143 -54.563  70.039  1.00 42.62           O  
HETATM 1893  O   HOH A2187      40.437 -44.389  71.315  1.00 40.21           O  
HETATM 1894  O   HOH A2188      34.802 -65.686  55.868  1.00 42.26           O  
HETATM 1895  O   HOH A2189      50.099 -55.190  72.654  1.00 51.50           O  
HETATM 1896  O   HOH A2190      33.844 -57.601  84.660  1.00 47.67           O  
HETATM 1897  O   HOH A2191      36.087 -56.011  49.910  1.00 31.62           O  
HETATM 1898  O   HOH A2192      24.548 -64.182  59.697  1.00 39.34           O  
HETATM 1899  O   HOH A2193      30.544 -48.612  82.328  1.00 67.23           O  
HETATM 1900  O   HOH A2194      34.469 -39.667  70.925  1.00 29.41           O  
HETATM 1901  O   HOH A2195      52.123 -60.812  48.758  1.00 34.06           O  
HETATM 1902  O   HOH A2196      19.775 -48.470  76.433  1.00 45.82           O  
HETATM 1903  O   HOH A2197      37.883 -68.859  69.919  1.00 35.18           O  
HETATM 1904  O   HOH A2198      37.339 -66.059  57.382  1.00 51.57           O  
HETATM 1905  O   HOH A2199      49.600 -28.176  64.133  1.00 33.13           O  
HETATM 1906  O   HOH A2200      49.411 -66.528  66.613  1.00 46.93           O  
HETATM 1907  O   HOH A2201      53.723 -51.545  57.830  1.00 39.73           O  
HETATM 1908  O   HOH A2202      24.055 -58.933  52.438  1.00 53.88           O  
HETATM 1909  O   HOH A2203      15.870 -42.981  75.248  1.00 29.94           O  
HETATM 1910  O   HOH A2204      49.206 -51.888  70.052  1.00 47.04           O  
HETATM 1911  O   HOH A2205       5.283 -44.565  49.727  1.00 43.48           O  
HETATM 1912  O   HOH A2206      39.561 -67.000  52.099  1.00 53.32           O  
HETATM 1913  O   HOH A2207      40.281 -67.642  78.480  1.00 51.05           O  
HETATM 1914  O   HOH A2208      47.522 -53.717  43.891  1.00 59.82           O  
HETATM 1915  O   HOH A2209      27.516 -34.684  76.336  1.00 58.32           O  
HETATM 1916  O   HOH A2210      25.680 -33.340  65.618  1.00 40.65           O  
HETATM 1917  O   HOH A2211      34.266 -45.467  75.101  1.00 36.96           O  
HETATM 1918  O   HOH A2212      43.296 -65.119  75.437  1.00 45.78           O  
HETATM 1919  O   HOH A2213      13.061 -61.140  58.043  1.00 67.81           O  
HETATM 1920  O   HOH A2214      36.025 -30.016  67.018  1.00 32.39           O  
HETATM 1921  O   HOH A2215      29.736 -29.138  57.285  1.00 43.38           O  
HETATM 1922  O   HOH A2216      18.015 -34.778  65.686  1.00 45.02           O  
HETATM 1923  O   HOH A2217      51.894 -50.514  51.733  1.00 66.41           O  
HETATM 1924  O   HOH A2218      28.714 -60.363  87.260  1.00 42.76           O  
HETATM 1925  O   HOH A2219      22.302 -45.307  48.254  1.00 44.30           O  
HETATM 1926  O   HOH A2220      51.524 -61.069  43.488  1.00 49.05           O  
HETATM 1927  O   HOH A2221      26.041 -57.923  50.838  1.00 61.59           O  
HETATM 1928  O   HOH A2222      31.758 -65.804  77.845  1.00 49.66           O  
HETATM 1929  O   HOH A2223      21.532 -42.745  47.475  1.00 41.05           O  
HETATM 1930  O   HOH A2224      24.692 -48.332  49.660  1.00 40.01           O  
HETATM 1931  O   HOH A2225      32.082 -43.047  39.271  1.00 52.06           O  
HETATM 1932  O   HOH A2226      44.338 -20.952  49.077  1.00 24.53           O  
HETATM 1933  O   HOH A2227      32.465 -41.777  74.629  1.00 60.53           O  
HETATM 1934  O   HOH A2228      15.417 -59.399  69.525  1.00 39.44           O  
HETATM 1935  O   HOH A2229      10.497 -47.955  71.391  1.00 41.18           O  
HETATM 1936  O   HOH A2230      22.160 -41.215  50.253  1.00 36.10           O  
HETATM 1937  O   HOH A2231      30.796 -71.203  67.063  1.00 46.84           O  
HETATM 1938  O   HOH A2232      24.169 -35.204  67.986  1.00 40.79           O  
HETATM 1939  O   HOH A2233      51.769 -57.431  48.445  1.00 49.40           O  
HETATM 1940  O   HOH A2234      30.938 -50.032  48.083  1.00 45.18           O  
HETATM 1941  O   HOH A2235      31.387 -41.355  46.144  1.00 49.80           O  
HETATM 1942  O   HOH A2236      52.362 -46.789  53.644  1.00 53.25           O  
HETATM 1943  O   HOH A2237      38.148 -60.237  84.799  1.00 46.91           O  
HETATM 1944  O   HOH A2238      16.846 -68.570  66.011  1.00 61.10           O  
HETATM 1945  O   HOH A2239      28.134 -61.530  62.778  1.00 66.54           O  
HETATM 1946  O   HOH A2240      32.260 -70.481  69.115  1.00 38.46           O  
HETATM 1947  O   HOH A2241      15.639 -54.221  56.268  1.00 48.13           O  
HETATM 1948  O   HOH A2242      23.237 -32.467  73.991  1.00 68.23           O  
HETATM 1949  O   HOH A2243      35.402 -70.897  76.512  1.00 69.08           O  
HETATM 1950  O   HOH A2244      35.746 -55.891  47.175  1.00 66.05           O  
HETATM 1951  O   HOH A2245      28.237 -31.841  58.129  1.00 62.90           O  
HETATM 1952  O   HOH A2246       7.721 -52.951  56.639  1.00 52.16           O  
HETATM 1953  O   HOH A2247      44.937 -54.259  38.259  1.00 52.75           O  
HETATM 1954  O   HOH A2248      54.046 -42.431  50.726  1.00 53.24           O  
HETATM 1955  O   HOH A2249      51.997 -53.419  55.551  1.00 65.74           O  
HETATM 1956  O   HOH A2250      33.843 -68.185  71.768  1.00 31.22           O  
HETATM 1957  O   HOH A2251       9.346 -50.648  66.462  1.00 68.31           O  
HETATM 1958  O   HOH A2252      42.570 -41.767  40.583  1.00 48.92           O  
HETATM 1959  O   HOH A2253      46.170 -46.841  65.644  1.00 44.10           O  
HETATM 1960  O   HOH A2254      36.283 -60.499  51.380  1.00 51.37           O  
HETATM 1961  O   HOH A2255      44.885 -54.579  45.012  1.00 38.13           O  
HETATM 1962  O   HOH A2256      40.742 -28.937  70.160  1.00 40.95           O  
HETATM 1963  O   HOH A2257      17.561 -67.266  59.957  1.00 69.70           O  
HETATM 1964  O   HOH A2258      55.247 -25.820  57.678  1.00 45.74           O  
HETATM 1965  O   HOH A2259      31.830 -55.946  87.247  1.00 61.75           O  
HETATM 1966  O   HOH A2260      45.935 -44.704  62.828  1.00 42.74           O  
HETATM 1967  O   HOH A2261      25.086 -64.531  69.786  1.00 47.64           O  
HETATM 1968  O   HOH A2262      50.775 -41.952  55.425  1.00 57.87           O  
HETATM 1969  O   HOH A2263      31.359 -42.795  76.873  1.00 51.52           O  
HETATM 1970  O   HOH A2264      33.961 -51.553  46.204  1.00 36.87           O  
HETATM 1971  O   HOH A2265      55.932 -59.999  61.128  1.00 68.69           O  
HETATM 1972  O   HOH A2266      13.824 -53.288  69.076  1.00 59.07           O  
HETATM 1973  O   HOH A2267      26.964 -50.265  48.523  1.00 46.58           O  
HETATM 1974  O   HOH A2268      35.039 -40.708  74.731  1.00 62.52           O  
HETATM 1975  O   HOH A2269      54.246 -45.817  37.488  1.00 64.46           O  
HETATM 1976  O   HOH A2270      50.323 -48.600  48.985  1.00 55.21           O  
HETATM 1977  O   HOH A2271      39.217 -31.488  72.066  1.00 51.17           O  
HETATM 1978  O   HOH A2272      24.389 -43.172  49.700  1.00 48.49           O  
HETATM 1979  O   HOH A2273      42.582 -52.518  41.095  1.00 63.94           O  
HETATM 1980  O   HOH A2274      52.527 -57.379  70.978  1.00 47.99           O  
HETATM 1981  O   HOH A2275      33.624 -62.753  50.106  1.00 44.15           O  
HETATM 1982  O   HOH A2276      54.112 -51.080  53.666  1.00 63.68           O  
HETATM 1983  O   HOH A2277      43.277 -25.760  60.536  1.00 63.31           O  
HETATM 1984  O   HOH A2278      22.390 -63.804  61.650  1.00 55.96           O  
HETATM 1985  O   HOH A2279      24.825 -30.375  68.092  1.00 68.39           O  
HETATM 1986  O   HOH A2280       9.668 -40.422  60.495  1.00 46.30           O  
HETATM 1987  O   HOH A2281      27.864 -47.486  41.887  1.00 54.11           O  
HETATM 1988  O   HOH A2282      37.539 -69.442  76.057  1.00 65.76           O  
HETATM 1989  O   HOH A2283      20.904 -51.286  76.814  1.00 41.93           O  
HETATM 1990  O   HOH A2284      51.539 -50.587  67.373  1.00 68.60           O  
HETATM 1991  O   HOH A2285      51.293 -56.504  52.165  1.00 40.42           O  
HETATM 1992  O   HOH A2286      47.267 -30.965  47.379  1.00 64.11           O  
HETATM 1993  O   HOH A2287      43.045 -65.506  78.441  1.00 50.33           O  
HETATM 1994  O   HOH A2288      54.270 -38.407  52.380  1.00 64.33           O  
HETATM 1995  O   HOH A2289      37.785 -44.326  69.341  1.00 17.00           O  
HETATM 1996  O   HOH A2290      37.951 -46.911  70.657  1.00 14.37           O  
HETATM 1997  O   HOH A2291      35.840 -46.606  68.657  1.00 13.55           O  
HETATM 1998  O   HOH A2292       8.829 -42.845  53.176  1.00 56.15           O  
HETATM 1999  O   HOH A2293      30.772 -42.400  48.932  1.00 46.42           O  
HETATM 2000  O   HOH A2294      32.946 -29.039  63.653  1.00 48.29           O  
HETATM 2001  O   HOH A2295      35.530 -52.437  42.643  1.00 58.39           O  
HETATM 2002  O   HOH A2296      32.651 -40.240  77.539  1.00 60.62           O  
HETATM 2003  O   HOH A2297      57.691 -54.185  64.119  1.00 57.75           O  
HETATM 2004  O   HOH A2298      27.811 -36.115  80.099  1.00 48.30           O  
HETATM 2005  O   HOH A2299      14.317 -62.543  62.419  1.00 43.43           O  
HETATM 2006  O   HOH A2300      22.198 -32.611  70.765  1.00 62.85           O  
HETATM 2007  O   HOH A2301      49.281 -38.690  59.335  1.00 58.97           O  
HETATM 2008  O   HOH A2302      51.267 -60.994  55.073  1.00 62.40           O  
HETATM 2009  O   HOH A2303      19.053 -62.091  69.125  1.00 55.40           O  
HETATM 2010  O   HOH A2304      32.882 -48.672  36.838  1.00 55.87           O  
HETATM 2011  O   HOH A2305      42.749 -68.514  76.475  1.00 46.61           O  
HETATM 2012  O   HOH A2306      31.714 -31.101  72.383  1.00 62.81           O  
HETATM 2013  O   HOH A2307      39.329 -43.684  39.149  1.00 43.49           O  
HETATM 2014  O   HOH A2308      40.772 -29.245  55.975  1.00 52.80           O  
HETATM 2015  O   HOH A2309      50.875 -38.993  55.591  1.00 55.20           O  
HETATM 2016  O   HOH A2310      50.989 -44.137  37.374  1.00 56.96           O  
HETATM 2017  O   HOH A2311      31.187 -65.775  91.439  1.00 51.80           O  
HETATM 2018  O   HOH A2312      37.522 -27.950  56.772  1.00 57.90           O  
HETATM 2019  O   HOH A2313      47.814 -68.563  67.426  1.00 30.66           O  
HETATM 2020  O   HOH A2314      20.019 -65.753  61.136  1.00 53.05           O  
HETATM 2021  O   HOH A2315      50.522 -37.860  49.129  1.00 43.67           O  
HETATM 2022  O   HOH A2316      36.512 -71.142  69.459  1.00 68.89           O  
HETATM 2023  O   HOH A2317      29.630 -44.716  38.344  1.00 59.06           O  
HETATM 2024  O   HOH A2318      54.192 -49.117  46.357  1.00 55.34           O  
HETATM 2025  O   HOH A2319      32.642 -47.040  83.262  1.00 53.12           O  
HETATM 2026  O   HOH A2320      59.018 -21.510  52.738  1.00 57.47           O  
HETATM 2027  O   HOH A2321      26.486 -33.104  79.934  1.00 64.31           O  
HETATM 2028  O   HOH A2322      28.241 -41.984  50.882  1.00 47.83           O  
HETATM 2029  O   HOH A2323      29.197 -47.859  49.610  1.00 39.24           O  
HETATM 2030  O   HOH A2324      55.904 -24.851  50.677  1.00 56.06           O  
HETATM 2031  O   HOH A2325      52.322 -44.418  43.011  1.00 64.07           O  
HETATM 2032  O   HOH A2326      49.350 -63.950  71.503  1.00 49.74           O  
HETATM 2033  O   HOH A2327       5.617 -43.022  46.953  1.00 67.15           O  
HETATM 2034  O   HOH A2328       7.127 -52.313  66.267  1.00 64.39           O  
HETATM 2035  O   HOH A2329       9.276 -57.944  56.609  1.00 61.02           O  
HETATM 2036  O   HOH A2330      49.967 -47.301  35.038  1.00 65.43           O  
HETATM 2037  O   HOH A2331      27.946 -45.217  79.882  1.00 60.46           O  
HETATM 2038  O   HOH A2332      17.689 -70.132  60.277  1.00 49.54           O  
HETATM 2039  O   HOH A2333      13.225 -57.868  65.003  1.00 58.74           O  
HETATM 2040  O   HOH A2334      12.851 -44.329  55.626  1.00 39.62           O  
HETATM 2041  O   HOH A2335      45.872 -55.499  48.210  1.00 36.25           O  
HETATM 2042  O   HOH A2336      45.515 -54.388  64.407  1.00 28.29           O  
HETATM 2043  O   HOH A2337      35.433 -64.200  52.613  1.00 54.89           O  
HETATM 2044  O   HOH A2338      36.868 -43.070  81.054  1.00 53.97           O  
HETATM 2045  O   HOH A2339      26.484 -52.155  50.370  1.00 65.50           O  
HETATM 2046  O   HOH A2340      56.224 -57.539  71.074  1.00 67.30           O  
HETATM 2047  O   HOH A2341      27.992 -43.310  47.451  1.00 52.09           O  
HETATM 2048  O   HOH A2342      30.844 -69.519  71.699  1.00 64.84           O  
HETATM 2049  O   HOH A2343      23.377 -47.439  79.442  1.00 58.02           O  
HETATM 2050  O   HOH A2344      52.605 -66.784  70.399  1.00 50.16           O  
HETATM 2051  O   HOH A2345      31.050 -48.478  42.677  1.00 51.83           O  
HETATM 2052  O   HOH A2346      15.672 -34.711  63.201  1.00 60.24           O  
HETATM 2053  O   HOH A2347      53.086 -43.757  35.484  1.00 55.82           O  
HETATM 2054  O   HOH A2348      52.963 -55.354  68.086  1.00 61.43           O  
HETATM 2055  O   HOH A2349      25.837 -52.187  83.175  1.00 61.60           O  
HETATM 2056  O   HOH A2350      35.157 -47.230  37.067  1.00 47.37           O  
HETATM 2057  O   HOH A2351      52.284 -50.194  41.331  1.00 66.95           O  
HETATM 2058  O   HOH A2352      13.457 -66.210  57.680  1.00 62.23           O  
HETATM 2059  O   HOH A2353      25.797 -46.882  47.541  1.00 68.59           O  
HETATM 2060  O   HOH A2354      14.198 -58.845  59.989  1.00 62.23           O  
HETATM 2061  O   HOH A2355      31.875 -61.691  52.054  1.00 58.83           O  
HETATM 2062  O   HOH A2356      37.402 -67.510  54.380  1.00 65.14           O  
HETATM 2063  O   HOH A2357      51.868 -52.099  69.407  1.00 43.67           O  
HETATM 2064  O   HOH A2358       5.831 -56.988  56.273  1.00 41.15           O  
HETATM 2065  O   HOH A2359      30.993 -28.138  59.497  1.00 63.30           O  
HETATM 2066  O   HOH A2360      53.819 -53.899  71.751  1.00 49.44           O  
HETATM 2067  O   HOH A2361      36.032 -64.520  87.570  1.00 61.98           O  
HETATM 2068  O   HOH A2362      18.165 -45.121  49.320  1.00 54.83           O  
HETATM 2069  O   HOH A2363      53.303 -51.597  44.688  1.00 65.49           O  
HETATM 2070  O   HOH A2364      61.265 -19.907  56.535  1.00 68.39           O  
HETATM 2071  O   HOH A2365      48.442 -66.527  71.501  1.00 41.81           O  
HETATM 2072  O   HOH A2366      44.163 -46.419  60.679  1.00 67.29           O  
HETATM 2073  O   HOH A2367       7.627 -42.088  60.881  1.00 52.40           O  
HETATM 2074  O   HOH A2368      45.516 -32.419  56.953  1.00 64.26           O  
HETATM 2075  O   HOH A2369      43.703 -53.689  35.644  1.00 67.04           O  
HETATM 2076  O   HOH A2370      13.074 -54.861  53.158  1.00 59.27           O  
HETATM 2077  O   HOH A2371      26.776 -40.440  76.454  1.00 63.49           O  
HETATM 2078  O   HOH A2372      49.117 -42.702  41.514  1.00 69.46           O  
HETATM 2079  O   HOH A2373       3.142 -57.884  57.724  1.00 56.39           O  
HETATM 2080  O   HOH A2374      34.027 -26.640  66.639  1.00 59.83           O  
HETATM 2081  O   HOH A2375      54.722 -55.222  44.753  1.00 64.85           O  
HETATM 2082  O   HOH A2376      17.052 -48.420  75.100  1.00 63.73           O  
HETATM 2083  O   HOH A2377      50.415 -62.661  65.514  1.00 45.17           O  
HETATM 2084  O   HOH A2378      36.404 -61.711  87.911  1.00 65.12           O  
HETATM 2085  O   HOH A2379      15.583 -51.499  71.797  1.00 60.79           O  
HETATM 2086  O   HOH A2380      30.371 -67.621  74.466  1.00 62.05           O  
HETATM 2087  O   HOH A2381      30.126 -52.462  49.132  1.00 65.10           O  
HETATM 2088  O   HOH A2382      34.991 -73.219  70.361  1.00 56.38           O  
HETATM 2089  O   HOH A2383      35.420 -66.189  50.845  1.00 58.29           O  
HETATM 2090  O   HOH A2384      34.818 -65.781  84.696  1.00 69.04           O  
HETATM 2091  O   HOH A2385      41.668 -52.259  36.765  1.00 40.51           O  
CONECT  338 1680                                                                
CONECT 1680  338 1682 1686 1995                                                 
CONECT 1680 1996 1997                                                           
CONECT 1681 1682 1683 1684 1688                                                 
CONECT 1682 1680 1681                                                           
CONECT 1683 1681                                                                
CONECT 1684 1681                                                                
CONECT 1685 1686 1687 1688 1689                                                 
CONECT 1686 1680 1685                                                           
CONECT 1687 1685                                                                
CONECT 1688 1681 1685                                                           
CONECT 1689 1685 1690                                                           
CONECT 1690 1689 1691                                                           
CONECT 1691 1690 1692 1693                                                      
CONECT 1692 1691 1697                                                           
CONECT 1693 1691 1694 1695                                                      
CONECT 1694 1693                                                                
CONECT 1695 1693 1696 1697                                                      
CONECT 1696 1695                                                                
CONECT 1697 1692 1695 1698                                                      
CONECT 1698 1697 1699 1707                                                      
CONECT 1699 1698 1700                                                           
CONECT 1700 1699 1701                                                           
CONECT 1701 1700 1702 1707                                                      
CONECT 1702 1701 1703 1704                                                      
CONECT 1703 1702                                                                
CONECT 1704 1702 1705                                                           
CONECT 1705 1704 1706                                                           
CONECT 1706 1705 1707                                                           
CONECT 1707 1698 1701 1706                                                      
CONECT 1995 1680                                                                
CONECT 1996 1680                                                                
CONECT 1997 1680                                                                
MASTER      283    0    2    8    8    0    9    6 2090    1   33   18          
END                                                                             
